# Supplementary material for: Computational mechanisms of distributed value representations and mixed learning strategies
Source: Nat Commun. 2021 Dec 10;12:7191. doi: 10.1038/s41467-021-27413-2 (PMC8664930; doi:10.1038/s41467-021-27413-2)
Supplement: Supplementary file 4 — Source Data [file 41467_2021_27413_MOESM4_ESM.zip]

Archive with 46 entries (45 files):
- Source Data/
- __MACOSX/._Source Data
- Source Data/SourceData_FigS13.xlsx
- __MACOSX/Source Data/._SourceData_FigS13.xlsx
- Source Data/SourceData_FigS7.xlsx
- __MACOSX/Source Data/._SourceData_FigS7.xlsx
- Source Data/SourceData_Fig3.xlsx
- __MACOSX/Source Data/._SourceData_Fig3.xlsx
- Source Data/SourceData_Fig2.xlsx
- __MACOSX/Source Data/._SourceData_Fig2.xlsx
- Source Data/.DS_Store
- __MACOSX/Source Data/._.DS_Store
- Source Data/SourceData_FigS6.xlsx
- __MACOSX/Source Data/._SourceData_FigS6.xlsx
- Source Data/SourceData_FigS12.xlsx
- __MACOSX/Source Data/._SourceData_FigS12.xlsx
- Source Data/SourceData_TableS1.xlsx
- __MACOSX/Source Data/._SourceData_TableS1.xlsx
- Source Data/SourceData_FigS1.xlsx
- __MACOSX/Source Data/._SourceData_FigS1.xlsx
- Source Data/SourceData_Fig5.xlsx
- __MACOSX/Source Data/._SourceData_Fig5.xlsx
- Source Data/SourceData_Fig8.xlsx
- __MACOSX/Source Data/._SourceData_Fig8.xlsx
- Source Data/SourceData_FigS14.xlsx
- __MACOSX/Source Data/._SourceData_FigS14.xlsx
- Source Data/SourceData_Fig4.xlsx
- __MACOSX/Source Data/._SourceData_Fig4.xlsx
- Source Data/SourceData_Fig7.xlsx
- __MACOSX/Source Data/._SourceData_Fig7.xlsx
- Source Data/SourceData_FigS3.xlsx
- __MACOSX/Source Data/._SourceData_FigS3.xlsx
- Source Data/SourceData_FigS2.xlsx
- __MACOSX/Source Data/._SourceData_FigS2.xlsx
- Source Data/SourceData_Fig6.xlsx
- __MACOSX/Source Data/._SourceData_Fig6.xlsx
- Source Data/SourceData_FigS11.xlsx
- __MACOSX/Source Data/._SourceData_FigS11.xlsx
- Source Data/SourceData_TableS2.xlsx
- __MACOSX/Source Data/._SourceData_TableS2.xlsx
- Source Data/SourceData_FigS4.xlsx
- __MACOSX/Source Data/._SourceData_FigS4.xlsx
- Source Data/SourceData_FigS10.xlsx
- __MACOSX/Source Data/._SourceData_FigS10.xlsx
- Source Data/SourceData_FigS8.xlsx
- __MACOSX/Source Data/._SourceData_FigS8.xlsx
