# Supplementary material for: Computational mechanisms of distributed value representations and mixed learning strategies
Source: Nat Commun. 2021 Dec 10;12:7191. doi: 10.1038/s41467-021-27413-2 (PMC8664930; doi:10.1038/s41467-021-27413-2)
Supplement: Supplementary file 4 — Source Data [file 41467_2021_27413_MOESM4_ESM.zip › Source Data/SourceData_FigS13.xlsx]

## Sheet: FigS13a
w_ft_ 1	w_ft_ 2	w_ft_ 3	w_ft_ 4	w_ft_ 5	w_ft_ 6	w_ft_ 7	w_ft_ 8	w_ft_ 9	w_ft_10	w_cnj_ 1	w_cnj_ 2	w_cnj_ 3	w_cnj_ 4	w_cnj_ 5	w_cnj_ 6	w_cnj_ 7	w_cnj_ 8	w_cnj_ 9	w_cnj_10	w_obj_ 1	w_obj_ 2	w_obj_ 3	w_obj_ 4	w_obj_ 5	w_obj_ 6	w_obj_ 7	w_obj_ 8	w_obj_ 9	w_obj_10
0.161814	0.162994	0.161091	0.161884	0.161868	0.16244	0.161656	0.161631	0.161111	0.161549	0.0110562	0.0103747	0.0120103	0.0117986	0.0110974	0.0117061	0.0116717	0.011166	0.0128622	0.0121114	0.0461992	0.0473445	0.047225	0.046268	0.0472367	0.0460899	0.0466401	0.046646	0.0458497	0.0469038
0.161811	0.158059	0.159773	0.158454	0.161671	0.158291	0.161681	0.159371	0.163875	0.169071	0.0392298	0.0406779	0.0390483	0.0393664	0.0404139	0.0400905	0.0386748	0.0372506	0.0394137	0.0402185	0.0265361	0.0264791	0.0276198	0.025016	0.0241288	0.0260818	0.0273255	0.0279496	0.0266464	0.0252699
0.172701	0.177319	0.165044	0.173726	0.174085	0.177385	0.181876	0.170864	0.170347	0.173613	0.0307935	0.0324632	0.0356551	0.0316322	0.0302307	0.0358889	0.0329098	0.030001	0.0328247	0.0365401	0.0192787	0.0186087	0.0182122	0.0201483	0.0211541	0.0172883	0.0189607	0.0221561	0.0191759	0.0174035
0.176943	0.182288	0.167901	0.172259	0.174906	0.17781	0.17994	0.170132	0.170921	0.182578	0.0269669	0.03179	0.0315917	0.0279415	0.027346	0.0285436	0.0304399	0.0332906	0.0253171	0.0290911	0.030888	0.0289171	0.0283207	0.0316859	0.032594	0.0316384	0.030202	0.0292224	0.0334756	0.0294412
0.167954	0.162855	0.151383	0.153303	0.15131	0.158975	0.174205	0.156791	0.148801	0.159644	0.0243341	0.0247125	0.0261531	0.02322	0.0250988	0.0241269	0.0256655	0.0261255	0.0238492	0.0257794	0.0432136	0.0426806	0.0408602	0.0430009	0.0441116	0.0424772	0.0427055	0.0419179	0.0440597	0.0397185
0.189396	0.170068	0.163951	0.166104	0.160738	0.169227	0.165807	0.16418	0.159653	0.176636	0.0194362	0.0172902	0.0151285	0.0173553	0.0171585	0.014896	0.0167907	0.0175647	0.0169195	0.0190128	0.0322109	0.0319281	0.035431	0.0350608	0.0345209	0.0344016	0.0348541	0.031993	0.0340376	0.031607
0.207041	0.186506	0.181662	0.176152	0.180985	0.188265	0.174985	0.18053	0.172073	0.195613	0.0264317	0.0245808	0.0244778	0.0229679	0.0276021	0.0287182	0.0279348	0.0255717	0.0255414	0.0305535	0.0372291	0.037566	0.0410287	0.0398175	0.0384327	0.0370567	0.0371904	0.0378049	0.0394642	0.0314255
0.184838	0.172638	0.168894	0.16564	0.164309	0.172102	0.17795	0.171613	0.169028	0.194022	0.0352384	0.0349847	0.0343582	0.0340664	0.0328337	0.036476	0.0356151	0.0365029	0.0375574	0.0357787	0.0375083	0.0361044	0.0369724	0.034797	0.0380354	0.0336725	0.0384991	0.034124	0.0359102	0.0338926
0.2088	0.182689	0.168191	0.17505	0.171212	0.179857	0.175959	0.178669	0.17779	0.206419	0.0386419	0.0360302	0.042075	0.0362795	0.0369425	0.0374368	0.0368148	0.0404524	0.0393582	0.0359209	0.0408608	0.0406354	0.0396445	0.039733	0.0435242	0.037057	0.0403648	0.0357328	0.0402718	0.0369447
0.198699	0.168284	0.178646	0.161966	0.163078	0.168461	0.163275	0.169076	0.17513	0.200746	0.0443458	0.0439937	0.048635	0.0437348	0.0482742	0.0435256	0.0508577	0.0449765	0.0494291	0.0484159	0.0278651	0.0287454	0.0298439	0.0263607	0.0291388	0.0249784	0.0239313	0.0214421	0.0260297	0.0203554

## Sheet: FigS13b
w_ft_ 1	w_ft_ 2	w_ft_ 3	w_ft_ 4	w_ft_ 5	w_ft_ 6	w_ft_ 7	w_ft_ 8	w_ft_ 9	w_ft_10	w_cnj_ 1	w_cnj_ 2	w_cnj_ 3	w_cnj_ 4	w_cnj_ 5	w_cnj_ 6	w_cnj_ 7	w_cnj_ 8	w_cnj_ 9	w_cnj_10	w_obj_ 1	w_obj_ 2	w_obj_ 3	w_obj_ 4	w_obj_ 5	w_obj_ 6	w_obj_ 7	w_obj_ 8	w_obj_ 9	w_obj_10
0.0583384	0.0500344	0.060718	0.0620956	0.0516866	0.0766968	0.0683396	0.0576763	0.0639505	0.0554045	0.0215433	0.0305679	0.0209147	0.0159711	0.0289719	0.019539	0.0153369	0.0271512	0.0237158	0.0269849	0.0276116	0.0248572	0.0443089	0.0366979	0.035646	0.0301662	0.0304691	0.0368115	0.0264786	0.0379396
0.20056	0.0998328	0.153534	0.10504	0.218087	0.103018	0.255832	0.0670412	0.251351	0.47865	0.0021088	0.0518029	0.0194103	0.0130034	0.0140063	0.0120343	0	0.0317786	0.0233804	0	0.000158374	0	0.0160158	0	0	0.00662791	0	0	0.00233805	0
0.351516	0.369357	0.0519877	0.326661	0.332687	0.335389	0.567302	0.172098	0.161745	0.380026	0	0.0761403	0.00070144	0.0646754	0.018633	0.0919745	0.0361914	0.0635329	0.0332319	0.100047	0.00545482	0.0117164	0.0486377	0.0163504	0.0374461	0.0226217	0.0373179	0.0652321	0.0318296	0.00354935
0.475158	0.500819	0.191428	0.413169	0.437186	0.475265	0.537822	0.248448	0.308952	0.648481	0.017423	0.141448	0.081647	0.0202111	0.0334439	0.0471949	0.0786142	0.194952	0.0204485	0	0.0470965	0	0	0.0507736	0.0513881	0.0471955	0.00507271	0	0.0553595	0.0538826
0.707997	0.657065	0.183861	0.430001	0.340302	0.520779	0.660491	0.533567	0.257692	0.613367	0.182652	0.139792	0.113036	0.131114	0.0966941	0.0682695	0.135337	0.152442	0.052858	0.0937864	0.0130082	0.0366896	0.0158468	0	0.0766849	0.0405044	0.0619361	0.0395497	0.0810884	0.0288881
0.90857	0.661204	0.229933	0.463004	0.399863	0.497859	0.483463	0.472027	0.199058	0.774549	0.174998	0.15992	0.125419	0.0834957	0.142237	0.131987	0.18459	0.110602	0.191752	0.138711	0.057065	0.00614411	0.122817	0.114	0.0733415	0.0763048	0.0631745	0.0638073	0.0374057	0.0775705
0.81102	0.673091	0.434605	0.503909	0.482256	0.776436	0.509137	0.566256	0.312185	0.834711	0.0861711	0.0775643	0.128937	0.100734	0.169104	0.184037	0.294086	0.0955485	0.219012	0.138836	0.0697064	0.0738209	0.139147	0.098905	0.124782	0.0713448	0.0371594	0.0948345	0.105844	0.00615946
0.595406	0.60945	0.366311	0.655932	0.465391	0.672001	0.554728	0.605311	0.612074	0.855748	0.0565834	0.212426	0.128896	0.225699	0.161446	0.221915	0.166757	0.135152	0.24171	0.0777782	0.112767	0.0650678	0.171963	0.127887	0.171367	0.0491849	0.133977	0.0870928	0.149063	0.0849679
0.677101	0.621612	0.212044	0.773829	0.446218	0.647688	0.49836	0.398596	0.654399	0.669583	0.0227116	0.0811232	0.192325	0.212132	0.187904	0.177218	0.0345635	0.193413	0.217789	0.0424987	0.082874	0.158718	0.151014	0.130505	0.197791	0.0585276	0.142031	0.0765263	0.14231	0.0613525
0.700035	0.51495	0.36441	0.838298	0.44201	0.754511	0.39804	0.46259	0.7282	0.553739	0	0.169897	0.11653	0.198165	0.206949	0.127908	0.0690274	0.057804	0.224447	0.0456693	0.0819581	0.195835	0.215445	0.155946	0.233572	0.200271	0.159435	0.101005	0.181619	0.0553037

## Sheet: FigS13c
w_ft_ 1	w_ft_ 2	w_ft_ 3	w_ft_ 4	w_ft_ 5	w_ft_ 6	w_ft_ 7	w_ft_ 8	w_ft_ 9	w_ft_10	w_cnj_ 1	w_cnj_ 2	w_cnj_ 3	w_cnj_ 4	w_cnj_ 5	w_cnj_ 6	w_cnj_ 7	w_cnj_ 8	w_cnj_ 9	w_cnj_10	w_obj_ 1	w_obj_ 2	w_obj_ 3	w_obj_ 4	w_obj_ 5	w_obj_ 6	w_obj_ 7	w_obj_ 8	w_obj_ 9	w_obj_10
0.0481807	0.0256882	0.0234707	0.0338512	0	0.043274	0.0858553	0.0468391	0.00150609	0.0270734	0.0193261	0.0224663	0.0206496	0	0.0554116	0.0424561	0.00530698	0	0.0734847	0.065921	0	0.0153687	0.0476758	0.0578789	0.0202074	0	0.0508783	0.00136698	0.0260663	0.00258017
0.625768	0.215302	0.0675138	0.297325	0.661087	0.434654	0.478933	0.129922	0.187547	0.846146	0.0643394	0.179148	0.10155	0.0944514	0.000197421	0.0527173	0	0.161455	0.107268	0	0	0.0182206	0	0	0	0	0	0	0	0
1.08149	0.679484	0.0763197	0.658154	0.95304	0.602829	1.06772	0.386198	0.280851	0.957979	0.037799	0.150937	0.149057	0.295749	0.214006	0.335003	0.0797689	0.278074	0.33086	0.183942	0	0	0	0.0323558	0.00995314	0.0106685	0.112927	0.135614	0	0
0.98341	0.777673	0.168939	0.86431	1.07925	0.914395	0.887677	0.377496	0.374173	1.3316	0.0971646	0.395657	0.200446	0.247222	0.195754	0.248968	0.223168	0.545404	0.301754	0.143406	0.0819218	0	0	0.0176446	0.178236	0.0246505	0	0	0.156524	0
1.12282	1.02134	0.219276	0.821986	0.712046	0.951753	1.04247	0.681972	0.484286	1.33426	0.374673	0.412181	0.273196	0.297879	0.627081	0.392324	0.297328	0.522113	0.520521	0.331989	0	0.0591492	0	0	0	0	0.0980681	0.0531947	0.0705283	0
1.56149	1.09492	0.355475	1.01019	0.803433	1.01073	0.603889	0.829449	0.516158	1.35878	0.563863	0.484683	0.310965	0.405975	0.507897	0.368377	0.382644	0.425898	0.646136	0.311726	0.00415186	0	0.31964	0.149125	0.121701	0.131665	0.108406	0.113186	0.0169959	0.166156
1.71833	1.25468	0.707101	1.07875	0.798737	1.31352	0.569901	0.946739	0.539816	1.60111	0.202295	0.346324	0.395906	0.525759	0.654974	0.737715	0.525074	0.394305	0.637712	0.278117	0.0882276	0.0161163	0.300824	0.0156903	0.06637	0	0.024823	0.0570668	0.12277	0
1.33238	0.964195	0.76347	1.33357	0.790348	1.08948	0.665238	1.03347	1.14155	1.66426	0.151516	0.63811	0.451072	0.513425	0.371927	0.636785	0.391519	0.387597	0.681459	0.232977	0.236678	0	0.250128	0.141496	0.262384	0	0.25458	0.0588059	0.106799	0.139395
1.4619	1.15923	0.408083	1.24439	0.532157	1.21014	0.637345	0.719916	0.979702	1.61322	0.219102	0.347537	0.512949	0.387794	0.449493	0.514461	0.123906	0.524488	0.477803	0.189982	0.223688	0.197934	0.168629	0.0938031	0.262413	0.00844735	0.369944	0	0.124979	0.088375
1.66989	0.915868	0.988394	1.06276	0.521388	1.40658	0.581163	1.04847	1.2358	1.93727	0.195674	0.377932	0.589749	0.366471	0.447051	0.35448	0.393159	0.34118	0.603944	0.238369	0.255683	0.260208	0.186291	0.0592846	0.297615	0.193756	0.289414	0	0.113331	0.00178571

## Sheet: FigS13d
w_ft_ 1	w_ft_ 2	w_ft_ 3	w_ft_ 4	w_ft_ 5	w_ft_ 6	w_ft_ 7	w_ft_ 8	w_ft_ 9	w_ft_10	w_cnj_ 1	w_cnj_ 2	w_cnj_ 3	w_cnj_ 4	w_cnj_ 5	w_cnj_ 6	w_cnj_ 7	w_cnj_ 8	w_cnj_ 9	w_cnj_10	w_obj_ 1	w_obj_ 2	w_obj_ 3	w_obj_ 4	w_obj_ 5	w_obj_ 6	w_obj_ 7	w_obj_ 8	w_obj_ 9	w_obj_10
0.0372658	0.041253	0.043007	0.0225642	0.0157492	0.0488848	0.0502913	0.0256674	0.0262706	0.0261041	0.00425441	0.0101629	0.0160109	0	0.0418695	0.00444744	0.000665667	0.00579477	0.0444625	0.0274821	0	0.0221288	0.0415209	0.0283252	0.00140906	0	0.0338655	0.00824168	0.0193164	0.0288099
0.413511	0.110276	0.169516	0.277073	0.469997	0.182067	0.333992	0.0570095	0.411201	0.862276	0.0252406	0.126206	0.0606286	0.0369082	0.00496027	0.0344041	0	0.0860607	0.0504393	0	0	0.0124352	0	0	0	0	0	0	0	0
0.837858	0.74314	0.0245446	0.685795	0.80236	0.657407	1.13348	0.274458	0.260695	0.741499	0	0.142851	0.099077	0.167497	0.135803	0.293352	0.0827359	0.211711	0.204658	0.172617	0	0	0	0.0185636	0	0	0.0761914	0.0726413	0	0
0.828448	0.952267	0.230329	0.67744	0.912945	0.880576	0.810034	0.301694	0.44603	1.26066	0.128816	0.404878	0.232283	0.185614	0.170649	0.237794	0.190572	0.496759	0.231678	0.105563	0.0319396	0	0	0	0.0984795	0	0	0	0.0676229	0
1.44469	1.25378	0.381652	0.827517	0.712864	1.07838	1.7417	0.865252	0.511187	1.26739	0.368863	0.335663	0.294215	0.244889	0.421705	0.324462	0.378012	0.432062	0.29595	0.256755	0	0.0582496	0	0	0.0187682	0	0.0541029	0.0524637	0.0793499	0
2.02359	1.08534	0.422205	0.84719	0.698349	1.03464	0.673397	0.731517	0.412674	1.55695	0.662544	0.45703	0.328769	0.273601	0.427074	0.310371	0.338125	0.359755	0.508754	0.383892	0	0	0.281769	0.143921	0.0788072	0.148045	0.0480816	0.0988847	0.0171119	0.122415
2.37222	1.30024	0.781069	0.872867	0.933528	1.36153	0.415019	0.894991	0.483382	1.80948	0.315323	0.375168	0.476649	0.381665	0.634455	0.667414	0.562867	0.454145	0.627236	0.359702	0.0584354	0	0.248686	0.0248456	0.0315483	0	0	0.00231036	0.053574	0
1.84775	1.21452	0.891888	1.12641	0.894588	1.19269	1.35328	1.19956	1.10304	2.50425	0.236912	0.647434	0.543593	0.417604	0.326074	0.554124	0.476466	0.422493	0.707181	0.325892	0.24929	0	0.256678	0.144743	0.248769	0	0.327559	0.0894044	0.0741752	0.125171
2.43915	1.35166	0.345364	1.20652	0.711008	1.36171	1.04918	1.05665	1.04532	2.71068	0.401229	0.373178	0.801449	0.391492	0.479824	0.450622	0.26825	0.689704	0.587616	0.249716	0.200184	0.191485	0.133514	0.0888096	0.239148	0	0.394515	0	0.097907	0.111095
2.51291	1.15431	1.33364	1.11843	0.817676	1.51406	0.875415	1.2819	1.53054	3.07671	0.333517	0.501803	0.931484	0.346513	0.582284	0.340633	0.613242	0.406432	0.887593	0.363448	0.179379	0.277443	0.246892	0.0641069	0.26566	0.142258	0.288855	0	0.0469422	0

## Sheet: FigS13e
w_ft_ 1	w_ft_ 2	w_ft_ 3	w_ft_ 4	w_ft_ 5	w_ft_ 6	w_ft_ 7	w_ft_ 8	w_ft_ 9	w_ft_10	w_cnj_ 1	w_cnj_ 2	w_cnj_ 3	w_cnj_ 4	w_cnj_ 5	w_cnj_ 6	w_cnj_ 7	w_cnj_ 8	w_cnj_ 9	w_cnj_10	w_obj_ 1	w_obj_ 2	w_obj_ 3	w_obj_ 4	w_obj_ 5	w_obj_ 6	w_obj_ 7	w_obj_ 8	w_obj_ 9	w_obj_10
0.0571095	0.0224987	0.0168401	0.0266762	0.0274114	0.0797216	0.0761338	0.0302126	0.0176476	0.0324527	0.012356	0.0246729	0.0216363	0.0143658	0.0177869	0.0196654	0.00864759	0.00343987	0.0333283	0.0228961	0	0.00538109	0.0157278	0.0213827	0.01899	0	0.00191698	0.0189241	0.00322379	0.00804736
0.22625	0.082939	0.0484862	0.114572	0.216297	0.111174	0.133645	0.071186	0.0551577	0.268484	0.0305115	0.0414171	0.0402163	0.0356592	0.0186552	0.0212132	0.00278409	0.0435236	0.0474311	0.0180179	0	0.0143534	0.00890917	0	0	0.0085853	0	0	0	0
0.283179	0.237508	0.0670251	0.218419	0.314435	0.222443	0.3386	0.161275	0.144484	0.236005	0	0.0287027	0.0358651	0.0679329	0.0344065	0.0754428	0.0360881	0.0440843	0.0727478	0.0291694	0	0	0	0	0	0	0.00519852	0.0175976	0	0
0.329818	0.291957	0.0838072	0.315962	0.366149	0.298467	0.256652	0.185338	0.19054	0.314817	0.0465022	0.0876267	0.0695992	0.0485727	0.0388173	0.0676689	0.0633074	0.108284	0.0870959	0.0430548	0	0	0	0	0.0332946	0	0	0	0.00987709	0
0.363757	0.311419	0.0644154	0.225971	0.268309	0.342435	0.221226	0.255121	0.209857	0.446309	0.0727785	0.0828029	0.0846673	0.0369634	0.134374	0.065682	0.0633892	0.11382	0.0797894	0.0570539	0	0.00454966	0	0	0	0	0.00991606	0	0.00704906	0
0.510773	0.345758	0.158141	0.251901	0.313639	0.24674	0.101639	0.310136	0.231701	0.477579	0.0834068	0.11544	0.119539	0.082561	0.115682	0.0723521	0.0952184	0.0854152	0.122196	0.073885	0	0	0.0367972	0	0	0	0.00948498	0	0	0
0.371218	0.340994	0.231123	0.275413	0.275192	0.417494	0.208087	0.286299	0.221011	0.355701	0.0854736	0.117562	0.147519	0.0990449	0.170914	0.158377	0.173468	0.108626	0.17307	0.0901036	0	0.000159837	0.0469794	0	0	0	0	0	0.0274392	0
0.270681	0.261417	0.219256	0.367569	0.293602	0.368214	0.186941	0.320827	0.396905	0.357428	0.0474495	0.167899	0.114359	0.0815839	0.103189	0.107426	0.143733	0.101807	0.127745	0.0702015	0.0433695	0	0.058698	0.0176401	0.036579	0	0.0396826	0	0.0215184	0.0197005
0.25331	0.380526	0.125152	0.390295	0.282561	0.37513	0.14844	0.225496	0.335655	0.211498	0.0823876	0.0796942	0.153977	0.0703213	0.139612	0.0820972	0.0708622	0.124438	0.113834	0.0630236	0.0135503	0.0155052	0.0183956	0	0.00633218	0	0.0590116	0	0	0
0.26368	0.25431	0.225277	0.384487	0.240625	0.4579	0.144964	0.288011	0.374436	0.256944	0.0457603	0.122373	0.14567	0.0579205	0.132474	0.0532648	0.113249	0.0609743	0.115818	0.0466325	0.0322577	0.0115712	0.00367594	0	0.012748	0.0160874	0.0392536	0	0	0

## Sheet: FigS13f
w_ft_ 1	w_ft_ 2	w_ft_ 3	w_ft_ 4	w_ft_ 5	w_ft_ 6	w_ft_ 7	w_ft_ 8	w_ft_ 9	w_ft_10	w_cnj_ 1	w_cnj_ 2	w_cnj_ 3	w_cnj_ 4	w_cnj_ 5	w_cnj_ 6	w_cnj_ 7	w_cnj_ 8	w_cnj_ 9	w_cnj_10	w_obj_ 1	w_obj_ 2	w_obj_ 3	w_obj_ 4	w_obj_ 5	w_obj_ 6	w_obj_ 7	w_obj_ 8	w_obj_ 9	w_obj_10
0.0952772	0.0277344	0.0266877	0.042291	0.0549413	0.109687	0.0958815	0.0629389	0.0240969	0.0455877	0.0326556	0.0304147	0.032505	0.0289758	0.0288925	0.042496	0.0374866	0.024907	0.0473689	0.0492717	0.0436071	0.0595766	0.0495335	0.0681826	0.0527231	0.0382215	0.034462	0.0524768	0.0391214	0.0304958
0.241174	0.0569795	0.108111	0.150395	0.24738	0.105104	0.0846996	0.132957	0.130127	0.295668	0.0859859	0.0694824	0.0781959	0.0874075	0.0687857	0.074294	0.0627578	0.063665	0.0953569	0.0599535	6.97867e-06	0.0406319	0.0265585	0.0134482	0.00578021	0.0187241	0	0.0333504	0.0170525	0
0.31972	0.157547	0.0441398	0.292343	0.378125	0.291972	0.308833	0.256563	0.20708	0.219777	0.0416412	0.0622892	0.080662	0.0943384	0.0548954	0.104273	0.0541147	0.0342283	0.108368	0.0511541	0.00267942	0	0	0.0200038	0.0199665	0	0	0.0453194	0.0160306	0
0.219713	0.266733	0.0563278	0.325217	0.469552	0.375454	0.270504	0.211616	0.234395	0.349822	0.0694171	0.0455384	0.0482114	0.0326429	0.0130681	0.0165162	0.0215267	0.0685187	0.0487962	0.00623934	0	0	0	0.0150636	0.0278657	0.00400518	0	0	0.0471047	0.019362
0.38415	0.315831	0.0247568	0.161299	0.263497	0.468311	0.0393375	0.449802	0.20188	0.494959	0.0568261	0.0175997	0.0733547	0.0393602	0.0362499	0	0	0.0518127	0.0363718	0.0046291	0	0.0485898	0	0.0128473	0.0470956	0.00651084	0.0420873	0	0.0515151	0
0.637501	0.385789	0.157502	0.332782	0.315647	0.196628	0.0354909	0.420634	0.201495	0.52389	0	0.0296355	0	0.0290462	0.00344723	0	0	0.0105378	0.0805867	0	0	0	0.0723315	0.0364115	0.0392957	0.0477287	0.0325704	0.00576606	0.0257362	0
0.360263	0.430427	0.398632	0.241194	0.457627	0.623061	0.0101542	0.335353	0.174641	0.379703	0	0	0.00703235	0.0214011	0.0169223	0.00324504	0.0194854	0	0.045232	0	0	0	0.0139958	0.0450584	0	0	0.0738978	0	0.0434343	0
0.317803	0.375618	0.376122	0.264286	0.472979	0.47281	0.250758	0.515109	0.411003	0.596955	0	0.0170481	0	0.00529828	0	0	0	0	0	0	0	0	0	0.0231958	0	0	0.035199	0	0	0
0.368851	0.608611	0.407725	0.319576	0.608805	0.460289	0.475829	0.274405	0.333385	0.509655	0	0	0	0	0	0	0	0	0	0	0	0	0	0.00544535	0	0	0	0	0	0
0.348453	0.393864	0.520365	0.263738	0.526727	0.49547	0.570576	0.731571	0.452421	0.303588	0	0	0	0	0	0	0	0	0	0	0	0	0	0.0116182	0	0	0	0	0	0

## Sheet: FigS13g
w_ft_ 1	w_ft_ 2	w_ft_ 3	w_ft_ 4	w_ft_ 5	w_ft_ 6	w_ft_ 7	w_ft_ 8	w_ft_ 9	w_ft_10	w_cnj_ 1	w_cnj_ 2	w_cnj_ 3	w_cnj_ 4	w_cnj_ 5	w_cnj_ 6	w_cnj_ 7	w_cnj_ 8	w_cnj_ 9	w_cnj_10	w_obj_ 1	w_obj_ 2	w_obj_ 3	w_obj_ 4	w_obj_ 5	w_obj_ 6	w_obj_ 7	w_obj_ 8	w_obj_ 9	w_obj_10
0.0835241	0.0448065	0.0258403	0.0481494	0.0402929	0.130065	0.161581	0.0739278	0	0.0603545	0	0.0741097	0.0557349	0	0	0.0141442	0	0	0.124912	0.0688086	0	0	0.053066	0.0762249	0.0489325	0	0.0310226	0.00933244	0.00949285	0.00293934
0.919468	0.280304	0.147037	0.405528	0.886687	0.499121	0.5644	0.240938	0.297946	1.18331	0.0537167	0.213905	0.114031	0.0854439	0.00381389	0.0189562	0	0.175643	0.0985426	0	0	0.021717	0	0	0	0	0	0	0	0
1.22471	1.01342	0.124246	0.883115	1.3111	1.00733	1.60909	0.584352	0.465298	1.20264	0	0.147698	0.130603	0.250907	0.213639	0.335216	0.122897	0.254812	0.265879	0.17825	0	0	0	0.0436666	0	0.0103591	0.0510013	0.142395	0	0
1.22304	1.4577	0.24883	1.12156	1.47596	1.34779	1.358	0.500183	0.471503	1.83917	0.125852	0.489301	0.214224	0.163524	0.176388	0.182274	0.219565	0.598105	0.282097	0.0854096	0.0590337	0	0	0.00217531	0.158081	0.0196205	0	0	0.133458	0
2.0216	1.88815	0.332441	0.892284	0.981635	1.58454	1.7543	1.16646	0.587767	2.23112	0.484842	0.476474	0.351673	0.186101	0.599278	0.31791	0.339067	0.581812	0.375537	0.29475	0	0.0271066	0	0	0	0	0.144818	0.0355445	0.0368599	0
2.97222	1.8758	0.732596	1.50928	1.09482	1.45902	1.28425	1.32867	0.736924	2.30319	0.766875	0.453947	0.416993	0.364359	0.569776	0.233191	0.417574	0.408329	0.529543	0.431738	0	0	0.341653	0.118298	0.0553004	0.193806	0.0337582	0.108149	0	0.0504136
3.16953	2.03037	1.446	1.49477	1.35416	2.38689	1.91932	1.48649	0.875593	2.5251	0.388818	0.346544	0.528441	0.463864	0.819655	0.825415	0.732085	0.408406	0.633546	0.410436	0.047897	0	0.288549	0.0273459	0.0166292	0	0.0422338	0.0141131	0.0827017	0
2.61898	1.87485	1.46988	1.95134	1.51406	1.80375	2.0179	1.98221	1.85668	3.24452	0.326203	0.741008	0.649178	0.459163	0.362881	0.616801	0.630766	0.399695	0.780589	0.444893	0.217218	0	0.194292	0.141094	0.308483	0	0.409866	0.101039	0.0329671	0.0971316
3.39958	2.27217	0.801674	1.91472	1.30644	2.21036	1.78949	1.36645	1.79708	3.4367	0.481385	0.449325	1.12413	0.413031	0.654626	0.485789	0.53845	0.726001	0.655036	0.302292	0.136783	0.134022	0.0103581	0.0966875	0.259477	0	0.299407	0	0.0530241	0.0964059
3.59277	1.75159	2.0344	1.73888	1.33095	2.40884	1.63205	2.11562	2.29815	3.7422	0.450091	0.658362	1.04522	0.373472	0.750804	0.38341	0.785593	0.453746	1.01761	0.398762	0.101963	0.232609	0.184294	0.118998	0.304891	0.172428	0.233489	0	0.0900251	0

## Sheet: FigS13h
w_ft_ 1	w_ft_ 2	w_ft_ 3	w_ft_ 4	w_ft_ 5	w_ft_ 6	w_ft_ 7	w_ft_ 8	w_ft_ 9	w_ft_10	w_cnj_ 1	w_cnj_ 2	w_cnj_ 3	w_cnj_ 4	w_cnj_ 5	w_cnj_ 6	w_cnj_ 7	w_cnj_ 8	w_cnj_ 9	w_cnj_10	w_obj_ 1	w_obj_ 2	w_obj_ 3	w_obj_ 4	w_obj_ 5	w_obj_ 6	w_obj_ 7	w_obj_ 8	w_obj_ 9	w_obj_10
0.0742648	0.0229021	0.0294717	0.0279059	0.0223826	0.109798	0.116167	0.0588557	0	0.0394734	0	0.059376	0.0494483	0	0	0	0	0	0.0705322	0.0179711	0	0	0.0354943	0.0452149	0.0459382	0	0.00588933	0.014473	0.00246791	0.0240596
0.67627	0.297213	0.181085	0.283827	0.635993	0.333759	0.430144	0.145514	0.237702	0.943833	0.0255597	0.127522	0.0754899	0.0441006	0	0.00126026	0	0.11109	0.0411112	0	0	0.0136475	0	0	0	0	0	0	0	0
0.881476	0.83661	0.148137	0.673371	0.91999	0.694152	1.19679	0.44067	0.476314	0.869345	0	0.0935789	0.087913	0.16644	0.118879	0.150231	0.0309747	0.153322	0.185556	0.135699	0	0	0	0.0088719	0.00602635	0.0651034	0.0700944	0.124631	0	0
1.01227	0.901322	0.287927	0.850659	0.971923	0.779972	0.782915	0.501844	0.519654	1.29195	0.0738955	0.29897	0.137276	0.1199	0.120134	0.0742916	0.117484	0.421966	0.233729	0.0877124	0.0726556	0	0	0.0190123	0.121457	0.0388677	0	0	0.0773663	0
1.1422	1.00908	0.21603	0.637456	0.662357	0.871338	0.72165	0.849903	0.578767	1.41853	0.299836	0.258477	0.198187	0.146174	0.371628	0.143275	0.139189	0.342042	0.305666	0.214365	0	0.0272854	0	0	0.0116168	0	0.0783491	0.0397176	0.06976	0
1.421	0.98093	0.40365	1.15037	0.710972	0.766487	0.712977	0.862987	0.496236	1.36036	0.345341	0.286871	0.276777	0.274131	0.323271	0.121202	0.367444	0.2097	0.503594	0.218511	0	0	0.192983	0.0996349	0.0689683	0.110527	0	0.0974495	0	0.0496667
1.17151	1.02989	0.79717	1.2395	0.793959	1.4555	1.17333	0.912943	0.582106	1.22189	0.192043	0.237412	0.339615	0.371134	0.454001	0.520326	0.563313	0.217246	0.503883	0.206783	0	0	0.170314	0.0632002	0.0585523	0.013274	0	0.0768795	0.135717	0
0.820826	0.81783	0.641675	1.3032	0.75272	1.06262	0.690014	0.995611	1.11053	1.09891	0.109556	0.428792	0.280347	0.333579	0.211507	0.326475	0.296903	0.190969	0.432361	0.149135	0.130588	0	0.160567	0.169608	0.185713	0.0497834	0.159967	0.102585	0.152961	0.0834012
0.960266	1.06937	0.3695	1.27205	0.785864	1.21487	0.580904	0.650648	1.09341	0.787274	0.159082	0.224289	0.44035	0.263691	0.354552	0.2527	0.14722	0.336562	0.324128	0.112967	0.063018	0.107442	0.0459136	0.160339	0.188236	0	0.158893	0.0063885	0.115676	0.00477887
1.00144	0.692077	0.667179	1.11246	0.62502	1.25471	0.492402	0.9019	1.15049	0.719495	0.0691057	0.323869	0.364878	0.205796	0.313636	0.149286	0.295988	0.164362	0.404474	0.0656808	0.0818642	0.11029	0.0930344	0.150766	0.17375	0.161622	0.0972691	0.0169983	0.125715	0.0320144
