# Supplementary material for: Computational mechanisms of distributed value representations and mixed learning strategies
Source: Nat Commun. 2021 Dec 10;12:7191. doi: 10.1038/s41467-021-27413-2 (PMC8664930; doi:10.1038/s41467-021-27413-2)
Supplement: Supplementary file 4 — Source Data [file 41467_2021_27413_MOESM4_ESM.zip › Source Data/SourceData_FigS7.xlsx]

## Sheet: FigS7
prob	est
0.92	0.911769
0.75	0.921047
0.75	0.929287
0.75	0.936349
0.43	0.057452
0.98	0.948552
0.5	0.0408994
0.5	0.321803
0.5	0.404782
0.5	0.472403
0.5	0.534144
0.5	0.581903
0.5	0.617002
0.5	0.534581
0.57	0.523462
0.02	0.027098
0.25	0.247168
0.08	0.38416
0.16	0.156859
0.75	0.801861
0.75	0.876427
0.5	0.139796
0.5	0.679798
0.5	0.73006
0.5	0.763813
0.5	0.775268
0.5	0.7731
0.5	0.766321
0.5	0.755136
0.57	0.255566
0.02	0.195994
0.57	0.701068
0.25	0.255326
0.25	0.239947
0.08	0.278563
0.84	0.797927
0.92	0.790053
0.16	0.173687
0.92	0.853182
0.75	0.874909
0.98	0.917177
0.43	0.065899
0.5	0.0514011
0.5	0.634533
0.5	0.745834
0.5	0.775515
0.5	0.782089
0.5	0.774537
0.57	0.304115
0.57	0.7522
0.25	0.20607
0.25	0.188669
0.08	0.327794
0.08	0.323527
0.92	0.75743
0.75	0.816497
0.75	0.837078
0.98	0.892183
0.5	0.159309
0.5	0.678788
0.5	0.741207
0.5	0.765008
0.5	0.791677
0.5	0.823841
0.5	0.80925
0.5	0.794193
0.57	0.225128
0.57	0.739673
0.25	0.238198
0.08	0.293711
0.84	0.803555
0.08	0.24648
0.92	1.0555
0.16	0.0518346
0.75	1.0376
0.75	1.03366
0.75	1.03084
0.43	0.0278753
0.5	0.0298375
0.5	0.392288
0.5	0.475897
0.5	0.554754
0.5	0.505543
0.57	0.401835
0.57	0.84592
0.25	0.123225
0.25	0.116661
0.08	0.392043
0.84	0.833434
0.08	0.387354
0.92	0.746081
0.75	0.794964
0.43	0.222217
0.98	0.846553
0.43	0.132164
0.5	0.114377
0.5	0.640565
0.5	0.694808
0.5	0.73624
0.5	0.767958
0.5	0.79516
0.57	0.240192
0.57	0.719753
0.25	0.249801
0.25	0.208482
0.08	0.242202
0.84	0.785662
0.08	0.305879
0.92	0.738378
0.92	0.807617
0.75	0.846102
0.75	0.8648
0.43	0.117335
0.98	0.813132
0.5	0.192821
0.5	0.788617
0.5	0.819835
0.5	0.833842
0.5	0.832412
0.5	0.823438
0.57	0.188728
0.57	0.682332
0.25	0.263382
0.25	0.194936
0.84	0.85194
0.08	0.371434
0.92	0.846108
0.75	0.919243
0.98	0.967842
0.43	0.0243379
0.5	0.0174724
0.5	0.56487
0.5	0.61954
0.5	0.499854
0.5	0.405602
0.5	0.497076
0.5	0.492364
0.5	0.581588
0.57	0.345618
0.02	0.204593
0.57	0.652553
0.08	0.299126
0.84	0.820928
0.08	0.339445
0.92	0.802112
0.75	0.737262
0.75	0.803782
0.75	0.851846
0.43	0.117495
0.5	0.0961329
0.5	0.547423
0.5	0.632912
0.5	0.695002
0.5	0.776358
0.5	0.654434
0.5	0.808686
0.57	0.196351
0.02	0.219548
0.57	0.572917
0.25	0.412878
0.25	0.348966
0.08	0.211777
0.16	0.136282
0.92	0.878161
0.75	0.892417
0.43	0.066805
0.43	0.044408
0.5	0.0349752
0.5	0.613865
0.5	0.756413
0.5	0.774205
0.5	0.786333
0.5	0.79304
0.5	0.787292
0.02	0.216551
0.57	0.625487
0.25	0.326263
0.25	0.290668
0.08	0.26858
0.84	0.796841
0.16	0.260264
0.92	0.787402
0.75	0.821135
0.98	0.833556
0.43	0.104346
0.5	0.083223
0.5	0.62362
0.5	0.689075
0.5	0.740206
0.5	0.788227
0.5	0.7941
0.02	0.272431
0.25	0.29091
0.25	0.251789
0.25	0.224373
0.08	0.296853
0.84	0.814835
0.08	0.330891
0.92	0.672159
0.92	0.647932
0.75	0.759022
0.75	0.794951
0.43	0.173184
0.98	0.85544
0.5	0.188153
0.5	0.525102
0.5	0.56006
0.5	0.659695
0.5	0.694477
0.5	0.750385
0.02	0.17153
0.25	0.418402
0.25	0.349263
0.08	0.277611
0.84	0.828797
0.08	0.36415
0.92	0.725624
0.16	0.21509
0.75	0.758939
0.75	0.756501
0.43	0.169283
0.98	0.867697
0.5	0.077268
0.5	0.623711
0.5	0.675548
0.5	0.792641
0.5	0.821073
0.5	0.842671
0.5	0.702779
0.57	0.174793
0.02	0.35466
0.57	0.591559
0.25	0.238675
0.84	0.829471
0.92	0.643296
0.75	0.72335
0.75	0.777931
0.75	0.699988
0.43	0.138687
0.5	0.209312
0.5	0.457372
0.5	0.391485
0.5	0.471882
0.5	0.38972
0.5	0.470611
0.5	0.552165
0.57	0.387738
0.02	0.165334
0.57	0.580687
0.25	0.349626
0.25	0.240341
0.84	0.849777
0.92	0.802727
0.92	0.832628
0.75	0.842302
0.75	0.852333
0.43	0.122335
0.98	0.892023
0.43	0.0943884
0.5	0.63662
0.5	0.684202
0.5	0.721291
0.5	0.775602
0.5	0.793018
0.5	0.811759
0.57	0.185157
0.57	0.694623
0.25	0.19869
0.08	0.322399
0.08	0.357434
0.16	0.379246
0.92	0.686034
0.75	0.738284
0.75	0.808593
0.43	0.164512
0.43	0.122194
0.5	0.557315
0.5	0.611363
0.5	0.562825
0.5	0.659325
0.5	0.55324
0.5	0.644217
0.57	0.296962
0.57	0.643603
0.25	0.289029
0.25	0.239817
0.25	0.204979
0.08	0.322308
0.92	0.908627
0.75	0.973882
0.75	0.984648
0.43	0.00723195
0.5	0.0116184
0.5	0.644878
0.5	0.670117
0.5	0.686758
0.5	0.577364
0.5	0.671
0.5	0.707353
0.57	0.682849
0.25	0.386221
0.25	0.311709
0.25	0.252273
0.08	0.284806
0.84	0.814154
0.08	0.338345
0.16	0.3149
0.75	0.728344
0.43	0.202635
0.98	0.826115
0.43	0.147703
0.5	0.74797
0.5	0.801319
0.5	0.835181
0.5	0.841222
0.57	0.165996
0.02	0.290831
0.57	0.582162
0.25	0.464096
0.25	0.399203
0.25	0.3391
0.08	0.092729
0.84	0.660862
0.08	0.214427
0.92	0.865204
0.92	0.907413
0.75	0.921403
0.75	0.939449
0.98	0.955727
0.43	0.0368077
0.5	0.615949
0.5	0.688607
0.5	0.56552
0.5	0.800773
0.57	0.150124
0.02	0.338246
0.57	0.500879
0.25	0.445998
0.25	0.336292
0.08	0.214922
0.84	0.756619
0.08	0.293307
0.92	0.814693
0.92	0.885506
0.75	0.904874
0.75	0.920992
0.75	0.934875
0.98	0.95797
0.5	0.024971
0.5	0.643806
0.5	0.687541
0.5	0.718992
0.5	0.741987
0.5	0.625247
0.5	0.728164
0.5	0.714341
0.25	0.345799
0.25	0.258947
0.08	0.275576
0.84	0.805658
0.16	0.279857
0.75	0.779323
0.43	0.193401
0.98	0.831567
0.43	0.146014
0.5	0.125842
0.5	0.603361
0.5	0.675903
0.5	0.715668
0.5	0.774747
0.5	0.802838
0.57	0.30244
0.02	0.281356
0.57	0.532916
0.25	0.404028
0.25	0.338352
0.08	0.268149
0.08	0.337033
0.92	0.670117
0.16	0.291376
0.92	0.744827
0.75	0.778088
0.43	0.13297
0.98	0.892425
0.43	0.157117
0.5	0.7167
0.5	0.772218
0.5	0.794048
0.5	0.765276
0.5	0.748558
0.5	0.748584
0.02	0.271807
0.57	0.706371
0.25	0.301688
0.25	0.296302
0.84	0.714952
0.92	0.774616
0.92	0.85439
0.75	0.878872
0.75	0.899414
0.75	0.916878
0.43	0.0675201
0.98	0.94607
0.43	0.0426289
0.5	0.687914
0.5	0.56301
0.5	0.755353
0.5	0.81047
0.5	0.848576
0.5	0.852691
0.25	0.549733
0.25	0.485169
0.25	0.433142
0.84	0.665854
0.16	0.180525
0.75	0.802616
0.75	0.882322
0.98	0.85292
0.43	0.0928878
0.5	0.390843
0.5	0.383929
0.5	0.471577
0.5	0.5547
0.5	0.627223
0.57	0.307031
0.02	0.073116
0.57	0.793715
0.25	0.154393
0.25	0.114361
0.25	0.0887853
0.08	0.431198
0.08	0.46108
0.16	0.274806
0.92	0.760559
0.75	0.793323
0.98	0.890384
0.43	0.0907509
0.5	0.0736407
0.5	0.646117
0.5	0.698535
0.5	0.724582
0.5	0.722791
0.5	0.622515
0.5	0.718798
0.5	0.726438
0.57	0.637796
0.25	0.286185
0.25	0.253484
0.08	0.27616
0.84	0.80191
0.16	0.154225
0.92	0.847523
0.75	0.850771
0.75	0.857573
0.5	0.691907
0.5	0.785024
0.5	0.812548
0.5	0.824417
0.5	0.835135
0.5	0.841854
0.5	0.843894
0.57	0.160547
0.02	0.333253
0.57	0.662165
0.25	0.249153
0.25	0.222717
0.08	0.299117
0.08	0.337669
0.92	0.712752
0.16	0.238558
0.92	0.79436
0.75	0.823154
0.75	0.848548
0.43	0.108498
0.43	0.0736148
0.5	0.0593047
0.5	0.723133
0.5	0.759722
0.5	0.665657
0.5	0.767611
0.5	0.820983
0.57	0.171783
0.57	0.607744
0.25	0.337403
0.25	0.291812
0.08	0.327436
0.92	0.771219
0.16	0.179064
0.92	0.852242
0.75	0.879429
0.75	0.920975
0.43	0.063283
0.43	0.0383769
0.5	0.614772
0.5	0.669171
0.5	0.694967
0.5	0.765937
0.5	0.791225
0.57	0.342754
0.02	0.25954
0.57	0.475207
0.25	0.43843
0.08	0.118156
0.84	0.675785
0.92	0.634288
0.16	0.294261
0.75	0.709551
0.75	0.763457
0.43	0.157266
0.98	0.873952
0.43	0.0998369
0.5	0.07849
0.5	0.630515
0.5	0.693318
0.5	0.738605
0.5	0.615413
0.57	0.211953
0.57	0.537179
0.25	0.379249
0.25	0.313455
0.08	0.282454
0.08	0.344141
0.16	0.223312
0.92	0.797982
0.75	0.817104
0.75	0.834486
0.75	0.85219
0.43	0.218153
0.5	0.117294
0.5	0.699436
0.5	0.756313
0.5	0.796195
0.5	0.853089
0.5	0.851782
0.02	0.328345
0.57	0.608086
0.25	0.346778
0.25	0.302592
0.08	0.254786
0.84	0.776884
0.92	0.668992
0.16	0.273283
0.75	0.809725
0.75	0.842042
0.75	0.769698
0.98	0.768075
0.5	0.127178
0.5	0.635251
0.5	0.699386
0.5	0.785364
0.5	0.784517
0.5	0.783014
0.5	0.768626
0.57	0.309615
0.25	0.488101
0.25	0.41257
0.25	0.346439
0.08	0.205297
0.92	0.895385
0.16	0.0938433
0.92	0.915464
0.75	0.926227
0.75	0.937295
0.75	0.948214
0.43	0.0422461
0.5	0.0311416
0.5	0.558101
0.5	0.505205
0.5	0.667129
0.5	0.699991
0.5	0.73886
0.57	0.372303
0.02	0.0605311
0.57	0.711438
0.25	0.240015
0.25	0.198124
0.92	0.936464
0.16	0.0745652
0.92	0.919181
0.75	0.924456
0.43	0.0620879
0.98	0.945231
0.5	0.0405969
0.5	0.335862
0.5	0.328975
0.5	0.334476
0.5	0.415387
0.5	0.464276
0.5	0.406808
0.02	0.0241846
0.57	0.895701
0.25	0.0999356
0.25	0.08589
0.08	0.45348
0.16	0.0935184
0.92	0.924755
0.75	0.939653
0.75	0.881068
0.75	0.93952
0.43	0.0455858
0.43	0.0209549
0.5	0.480446
0.5	0.484404
0.5	0.576575
0.5	0.632887
0.57	0.260282
0.02	0.123779
0.57	0.707295
0.25	0.30108
0.25	0.247366
0.84	0.750153
0.08	0.28525
0.92	0.82636
0.16	0.129619
0.92	0.898903
0.75	0.921368
0.75	0.939788
0.43	0.0331783
0.98	0.976724
0.43	0.0153418
0.5	0.00918114
0.5	0.521256
0.5	0.514963
0.5	0.413924
0.5	0.50897
0.5	0.503261
0.02	0.135522
0.25	0.157707
0.08	0.388748
0.84	0.906616
0.16	0.102111
0.92	0.891858
0.75	0.889794
0.75	0.882863
0.43	0.109426
0.43	0.0889654
0.5	0.636713
0.5	0.702333
0.5	0.721287
0.5	0.731427
0.5	0.744448
0.5	0.755274
0.5	0.745793
0.57	0.260783
0.57	0.74494
0.25	0.208281
0.25	0.195325
0.84	0.831926
0.92	0.834268
0.16	0.14556
0.92	0.870881
0.75	0.904661
0.75	0.920889
0.43	0.0361718
0.5	0.0247992
0.5	0.64365
0.5	0.684424
0.5	0.713002
0.5	0.735414
0.5	0.765211
0.5	0.774677
0.5	0.779598
0.57	0.226052
0.57	0.708323
0.25	0.275018
0.08	0.348916
0.92	0.600979
0.92	0.723146
0.75	0.654598
0.75	0.58658
0.43	0.41218
0.5	0.221644
0.5	0.735787
0.5	0.833927
0.5	0.860752
0.5	0.877928
0.5	0.883203
0.5	0.883947
0.57	0.141362
0.02	0.34005
0.57	0.534532
0.25	0.340597
0.08	0.246578
0.84	0.681016
0.92	0.879028
0.75	0.902693
0.75	0.923138
0.43	0.046652
0.98	0.964512
0.5	0.0930865
0.5	0.678641
0.5	0.739264
0.5	0.765162
0.5	0.776417
0.5	0.785895
0.5	0.791955
0.5	0.791983
0.02	0.275604
0.25	0.314513
0.25	0.2772
0.08	0.267476
0.84	0.7846
0.92	0.829257
0.16	0.15948
0.92	0.84986
0.75	0.859611
0.43	0.10325
0.98	0.909997
0.5	0.0636956
0.5	0.617173
0.5	0.687866
0.5	0.738503
0.5	0.76815
0.5	0.787392
0.5	0.805965
0.02	0.316642
0.25	0.382724
0.25	0.319818
0.25	0.27492
0.84	0.723994
0.92	0.959465
0.16	0.0579019
0.92	0.9247
0.75	0.909242
0.75	0.910091
0.43	0.0848286
0.43	0.069865
0.5	0.0613434
0.5	0.615067
0.5	0.773462
0.5	0.795326
0.5	0.830535
0.57	0.192793
0.02	0.342637
0.25	0.342608
0.25	0.292673
0.84	0.794885
0.08	0.317129
0.92	0.870231
0.16	0.0982726
0.92	0.841572
0.75	0.899787
0.75	0.921348
0.75	0.939857
0.98	0.968091
0.5	0.0130343
0.5	0.343592
0.5	0.428148
0.5	0.588254
0.5	0.561257
0.5	0.645349
0.57	0.442182
0.02	0.138832
0.57	0.662586
0.25	0.252432
0.25	0.317761
0.92	0.625396
0.16	0.303496
0.92	0.748529
0.75	0.789768
0.75	0.853719
0.98	0.899963
0.43	0.0813779
0.5	0.142334
0.5	0.650579
0.5	0.764603
0.5	0.790012
0.5	0.799642
0.5	0.707298
0.5	0.808727
0.57	0.196192
0.57	0.522049
0.25	0.496136
0.08	0.175079
0.92	0.845421
0.92	0.894919
0.75	0.91197
0.75	0.940922
0.43	0.0469896
0.43	0.0284866
0.5	0.0213068
0.5	0.569677
0.5	0.463773
0.5	0.66725
0.5	0.740639
0.57	0.182917
0.02	0.339495
0.57	0.67506
0.25	0.246535
0.08	0.309517
0.84	0.828925
0.08	0.347115
0.92	0.758353
0.75	0.884965
0.75	0.904127
0.43	0.166544
0.43	0.0770376
0.5	0.0606228
0.5	0.687364
0.5	0.734624
0.5	0.767681
0.5	0.770188
0.5	0.775394
0.5	0.768224
0.57	0.242459
0.57	0.726453
0.25	0.232225
0.25	0.18206
0.08	0.336618
0.08	0.367079
0.92	0.798859
0.16	0.155334
0.75	0.884102
0.75	0.895043
0.75	0.905863
0.43	0.0837203
0.98	0.926165
0.5	0.0544479
0.5	0.565364
0.5	0.453382
0.5	0.514587
0.5	0.620117
0.5	0.703652
0.57	0.267979
0.02	0.274033
0.57	0.686804
0.25	0.24781
0.25	0.168812
0.92	0.867535
0.75	0.928161
0.75	0.938037
0.75	0.94645
0.98	0.960577
0.5	0.0279919
0.5	0.604971
0.5	0.647781
0.5	0.678389
0.5	0.559462
0.5	0.659195
0.57	0.390617
0.25	0.322939
0.25	0.278835
0.25	0.245568
0.08	0.275454
0.84	0.79289
0.08	0.309342
0.16	0.132436
0.75	0.898432
0.75	0.911774
0.75	0.92387
0.43	0.0654625
0.98	0.871381
0.43	0.0687218
0.5	0.604553
0.5	0.682946
0.5	0.565891
0.5	0.710391
0.5	0.715257
0.5	0.719089
0.57	0.276176
0.25	0.391097
0.25	0.319035
0.25	0.261724
0.08	0.27675
0.92	0.76466
0.16	0.209427
0.75	0.89752
0.75	0.919888
0.43	0.0621899
0.98	0.952592
0.5	0.0263969
0.5	0.546895
0.5	0.630016
0.5	0.680662
0.5	0.711599
0.5	0.623092
0.02	0.184133
0.25	0.320905
0.25	0.272185
0.25	0.337797
0.08	0.226182
0.84	0.775509
0.92	0.841881
0.92	0.884051
0.75	0.845723
0.43	0.085062
0.98	0.933162
0.43	0.0514781
0.5	0.0387542
0.5	0.45474
0.5	0.513402
0.5	0.565906
0.5	0.476484
0.5	0.663025
0.5	0.705829
0.57	0.748961
0.25	0.22651
0.25	0.189208
0.25	0.160268
0.08	0.361542
