# Supplementary material for: Computational mechanisms of distributed value representations and mixed learning strategies
Source: Nat Commun. 2021 Dec 10;12:7191. doi: 10.1038/s41467-021-27413-2 (PMC8664930; doi:10.1038/s41467-021-27413-2)
Supplement: Supplementary file 4 — Source Data [file 41467_2021_27413_MOESM4_ESM.zip › Source Data/SourceData_Fig3.xlsx]

## Sheet: Fig3a
DR_noninf	DR_inf
0.158333	-0.171569
0.0153846	0.238095
0.1	0.0294118
-0.0487179	0.0717703
0.0434783	0.154412
0.197044	0.365385
0.052682	0.0384615
0.0529101	0.0649351
0.120536	-0.0454545
-0.166667	0
-0.0480296	0.0940171
0.107946	0.185714
-0.0988176	0.120879
0.0182073	0.1875
0.00641026	-0.261111
0.0737179	-0.125
0.12963	0.188312
0.162338	0.541667
-0.118391	0.240385
0.335685	-0.0597826
-0.03125	0.231373
-0.0984615	0.333333
0.0738739	-0.0208333
-0.14441	0.320588
0.0695489	0.291667
0.0123077	0.15
0.201139	-0.192857
-0.0662768	0.0363636
0.037037	0.134615
0.175403	-0.0154799
0.0757576	0.327273
-0.0172414	-0.0210526
0.155556	0.0333333
-0.0714286	0.312281
-0.0738095	0.373737
-0.0619006	-0.0714286
0.0357143	0.216667
0.19603	0.149573
-0.00977444	0.0717703
0.207273	0.166667
-0.0980861	0.122762

## Sheet: Fig3b
DR_noninf	DR_inf
0.0282051	0.411111
0.08	0.454167
-0.152778	0.351282
0.227768	0.045098
-0.116359	0.472807
0.0204741	0.170588
-0.0496894	0.344444
-0.08	0.216883
-0.215543	0.243382
0.152795	0.2
0.238095	0.416667
0.0192308	0.104902
0.0027027	0.166667
0.237458	-0.0758242
-0.0574534	0.4
-0.113712	-0.0458333
0.24424	0.0393939
0.0161031	0.163725
0.0179487	0.320588
-0.00512821	-0.0179487
0.0357143	0.129915
-0.052682	0.0738562
0.175439	0.35
0.184866	-0.316667
0.130488	-0.223671
0.0298387	-0.0298701
0.15942	0.0444444
0.141964	0.0307359
0.0952381	0.0649123
-0.105952	-0.182051
-0.0714286	0.162937
-0.0185185	-0.105534
0.127273	0.1
-0.0795455	0.164935
0.297043	0.109615
0.442396	-0.103922
0.172308	0.125
0.066416	0.0360902
0.0933333	-0.161905
-0.203008	0.0545455
0.242424	0.0210526

## Sheet: Fig3c
delta_DR_cnj	delta_DR_ft
0.282906	-0.329902
0.274167	0.222711
0.40406	-0.0705882
-0.28267	0.120488
0.489166	0.110934
0.0501141	0.16834
0.294134	-0.0142205
0.196883	0.012025
0.358925	-0.16599
-0.052795	0.166667
0.0785714	0.142047
-0.0143288	0.0777683
0.063964	0.219697
-0.413282	0.169293
0.357453	-0.267521
-0.032121	-0.198718
-0.304846	0.0586821
0.0476224	0.379329
0.20264	0.358775
-0.112821	-0.395468
-0.00579976	0.262623
0.0265382	0.431795
0.0745614	-0.0947072
-0.601533	0.464998
-0.454159	0.222118
-0.159709	0.137692
-0.214976	-0.393996
-0.211228	0.10264
-0.130326	0.0975783
-0.176099	-0.190883
0.134366	0.251515
-0.187015	-0.00381125
-0.127273	-0.122222
0.144481	0.383709
-0.287428	0.447547
-0.646318	-0.00952796
-0.147308	0.180952
-0.130326	-0.0464571
-0.355238	0.0815448
0.157553	-0.0406061
-0.321372	0.220848

## Sheet: Fig3d
DR_noninf	DR_inf
0.303056	-0.261905
0.111207	-0.25
0.0995671	0.0649351
-0.16088	0.0842105
-0.235893	0.10989
0.172379	0.1
0.0620301	0.1875
-0.0142857	0.144608
0.311741	0.160839
0.119485	0.0979021
-0.138596	0.205128
0.0357599	0.131579
0.0886288	0.0170455
-0.0172414	-0.25
0.303056	-0.261905
0.161481	0.421569
0.0517241	0.0384615
-0.166667	0.20362
-0.146739	0.265152
0.0934343	0.206349
-0.138393	-0.0833333

## Sheet: Fig3e
DR_noninf	DR_inf
0.0075	0.424242
0.190879	0.0808081
-0.124872	0.25
-0.0108081	0.0451613
-0.122308	0.295884
0.109216	0.391954
0.167744	0.139048
0.0344444	0.016835
0.167403	0.312169
0.532121	-0.150244
-0.485556	0.218182
0.2575	0.138624
0.0075	0.0109649
0.303333	0.148459
0.0075	0.424242
-0.144286	-0.0339343
-0.0747964	0.303226
0.117619	0.148148
-0.218462	0.214706
0.276731	0.134444
0.277792	0.0204678

## Sheet: Fig3f
delta_DR_cnj	delta_DR_ft
-0.486742	-0.143308
-0.303363	0.040071
-0.619114	-0.27568
-0.505051	-0.161616
-0.61655	-0.273116
-0.385027	-0.0415924
-0.326498	0.0169363
-0.459798	-0.116364
-0.32684	0.0165945
0.0378788	0.381313
-0.979798	-0.636364
-0.236742	0.106692
-0.486742	-0.143308
-0.190909	0.152525
-0.486742	-0.143308
-0.638528	-0.295094
-0.569039	-0.225604
-0.376623	-0.033189
-0.712704	-0.36927
-0.217512	0.125923
-0.21645	0.126984
