# Supplementary material for: Computational mechanisms of distributed value representations and mixed learning strategies
Source: Nat Commun. 2021 Dec 10;12:7191. doi: 10.1038/s41467-021-27413-2 (PMC8664930; doi:10.1038/s41467-021-27413-2)
Supplement: Supplementary file 4 — Source Data [file 41467_2021_27413_MOESM4_ESM.zip › Source Data/SourceData_Fig2.xlsx]

## Sheet: Fig2a
reward_ 1	reward_ 2	reward_ 3	reward_ 4	reward_ 5	reward_ 6	reward_ 7	reward_ 8	reward_ 9	reward_10	reward_11	reward_12	reward_13	reward_14	reward_15	reward_16	reward_17	reward_18	reward_19	reward_20	reward_21	reward_22	reward_23	reward_24	reward_25	reward_26	reward_27	reward_28	reward_29	reward_30	reward_31	reward_32	reward_33	reward_34	reward_35	reward_36	reward_37	reward_38	reward_39	reward_40	reward_41	reward_42	reward_43	reward_44	reward_45	reward_46	reward_47	reward_48	reward_49	reward_50
1	0	0	1	1	1	1	0	0	1	1	0	1	0	1	0	1	0	1	0	0	1	0	1	0	0	1	0	0	0	1	0	1	0	0	1	0	1	0	1	1	0	1	1	1	0	1	0	1	1
0	0	0	0	0	1	1	1	1	1	0	1	0	0	1	0	0	0	0	0	1	0	0	0	1	1	1	1	0	1	1	1	0	1	1	1	1	0	0	1	1	1	0	1	0	1	0	0	0	1
1	1	0	1	0	0	0	1	1	0	0	0	1	1	1	0	0	1	0	1	1	0	1	1	1	1	0	1	0	1	1	1	1	1	0	0	1	1	1	0	1	0	1	1	0	0	1	1	1	1
1	1	0	0	1	0	0	1	0	1	0	1	0	0	0	1	1	1	0	1	0	1	0	0	1	0	1	1	1	0	1	0	0	0	1	0	0	1	1	1	0	1	0	1	0	0	0	1	0	1
1	1	0	1	0	1	1	0	0	0	1	0	1	1	0	1	1	1	0	1	0	1	0	0	0	0	0	1	0	0	1	1	0	1	1	0	0	1	1	1	1	1	0	1	0	0	0	0	1	1
0	0	1	1	1	0	1	1	0	0	0	0	1	0	1	0	0	0	0	1	1	0	1	0	1	0	0	0	1	1	1	0	0	0	0	0	0	0	0	0	1	0	1	0	0	1	1	0	0	1
1	1	1	1	1	0	0	0	1	1	0	0	0	0	0	0	1	0	0	0	1	0	0	0	1	1	0	1	0	1	0	1	1	0	0	1	1	1	1	1	1	1	0	0	0	0	1	0	1	1
0	0	1	1	1	0	1	0	0	0	1	0	0	0	0	1	1	0	1	0	0	1	1	1	0	1	1	1	0	0	1	0	0	0	0	1	1	1	0	0	0	0	1	0	0	1	1	1	0	0
1	1	0	1	0	1	0	0	1	0	1	1	0	1	0	0	0	0	0	0	0	0	1	0	1	0	0	0	1	1	0	1	1	1	1	0	1	0	1	0	0	0	1	1	1	0	0	1	0	0
0	1	0	1	1	0	0	1	0	1	1	1	0	1	0	1	0	0	0	1	1	1	1	0	0	0	1	1	1	1	1	1	1	1	0	1	1	0	1	0	1	1	0	1	1	0	1	0	0	0
0	1	0	0	1	0	0	0	1	1	0	1	1	0	1	1	0	0	1	0	0	0	0	1	1	1	0	1	0	0	1	1	1	1	1	0	0	0	1	1	1	0	1	0	0	1	1	1	0	0
0	0	1	0	0	0	0	0	1	0	0	1	1	0	0	0	0	1	1	0	1	0	1	1	1	1	0	0	1	1	0	1	0	1	1	1	0	1	0	1	0	1	1	1	0	1	1	0	0	1
0	0	1	1	1	1	1	1	0	0	1	0	1	0	1	0	1	0	1	0	1	1	1	1	1	1	1	0	1	1	0	0	0	0	1	1	1	1	0	0	1	1	0	0	1	0	1	0	0	0
1	0	0	1	1	0	1	0	1	0	1	0	1	1	0	0	0	0	0	0	1	1	1	1	0	0	0	0	1	0	1	1	0	0	1	0	0	0	0	1	1	1	1	0	0	0	0	0	1	1
1	1	1	0	1	0	0	1	1	1	0	0	1	0	1	1	0	0	1	0	0	1	0	1	0	0	0	1	1	0	1	1	1	1	0	0	1	1	1	1	0	1	1	0	0	1	0	1	1	0
1	0	1	1	1	0	0	1	0	0	1	1	1	0	1	1	0	0	1	0	1	0	0	0	0	0	1	0	1	0	1	0	0	1	0	0	1	1	0	1	1	0	0	1	1	0	1	1	0	0
1	0	0	1	1	1	0	0	1	0	1	1	0	1	0	1	1	1	0	1	0	1	1	0	1	1	0	0	1	1	0	1	1	0	1	1	0	1	0	1	0	0	1	0	0	0	1	0	1	1
1	1	0	0	1	0	1	1	0	1	0	0	1	1	0	0	0	0	1	1	0	1	0	1	0	1	0	1	1	0	1	1	1	1	1	0	1	0	1	0	0	0	0	0	1	0	1	0	0	0
0	1	1	0	1	1	1	0	0	0	1	1	0	1	0	0	0	1	1	1	0	1	1	1	0	1	0	1	1	0	0	0	1	1	1	1	1	1	1	1	0	1	1	1	0	0	0	0	0	1
1	1	1	1	1	1	1	1	0	0	0	1	0	0	0	0	0	0	1	1	1	0	1	1	0	0	0	1	1	1	1	1	1	1	0	0	0	0	1	0	1	1	0	1	0	1	1	1	1	1
1	1	1	0	1	0	0	0	0	0	1	0	0	0	1	1	1	1	0	0	1	0	0	1	0	0	1	0	1	0	1	0	0	0	1	1	0	1	1	0	0	0	1	0	0	0	1	0	1	0
1	1	1	1	0	0	0	0	1	1	0	0	0	0	1	1	1	1	0	1	0	1	1	0	0	1	0	0	0	1	0	1	0	1	1	1	1	1	1	0	1	0	0	1	0	1	1	0	0	0
1	1	1	0	0	0	1	1	1	1	0	1	0	0	1	0	0	0	1	0	1	1	1	1	1	0	0	0	1	0	0	0	0	1	0	1	1	1	1	0	1	1	1	0	0	1	0	1	1	1
0	0	1	1	0	0	0	0	1	0	1	0	0	0	1	1	1	1	1	0	0	1	1	1	0	1	1	0	1	0	1	0	0	1	1	0	0	1	0	1	1	0	1	0	1	1	0	0	1	1
0	0	0	1	1	1	1	0	1	1	0	1	1	1	0	0	0	1	1	1	0	0	1	1	0	1	0	0	0	1	0	0	0	1	1	1	0	0	0	1	0	0	1	0	1	0	0	0	1	0
1	1	0	0	0	1	0	1	0	0	1	0	0	0	1	1	0	1	0	1	1	1	1	0	0	1	1	0	0	0	1	1	1	1	0	0	1	1	1	0	1	1	0	1	1	0	1	0	0	0
1	1	1	1	1	1	1	1	1	0	0	1	1	0	1	0	0	1	1	1	1	1	0	0	1	0	0	0	1	1	0	0	1	1	0	0	0	1	1	1	1	0	0	1	1	1	0	1	0	1
0	0	0	1	0	1	0	1	1	1	0	1	1	0	1	0	0	1	1	0	1	0	1	1	1	1	1	1	0	0	1	1	1	1	0	0	0	1	0	0	1	1	1	0	0	0	1	0	0	1
1	1	1	0	1	0	1	0	1	1	1	0	0	0	0	1	1	0	1	0	1	0	0	1	1	0	1	1	1	1	0	0	0	1	1	1	0	0	1	0	0	0	1	0	1	1	0	0	0	1
1	0	0	1	0	1	1	0	0	0	1	0	0	0	1	0	1	1	0	1	0	0	1	1	1	0	0	0	0	1	1	1	1	1	0	1	0	0	0	1	1	0	0	0	0	0	1	0	0	1
1	0	1	1	0	1	0	0	1	1	1	1	1	1	1	1	0	0	1	0	0	0	0	1	1	1	0	1	1	0	1	1	1	1	1	1	1	0	0	0	1	0	1	1	0	0	1	1	0	1
1	1	0	0	0	0	1	0	0	1	1	0	1	1	0	1	0	0	1	1	1	0	1	1	0	1	1	0	0	1	1	1	1	0	1	1	1	1	1	0	1	0	0	1	0	1	1	1	1	0
1	0	1	0	1	0	0	1	0	1	0	1	1	0	1	0	1	0	1	1	1	1	0	0	0	0	1	0	0	0	1	1	1	1	0	1	0	0	0	1	0	0	1	1	0	0	1	0	0	0
0	0	0	0	0	1	0	1	1	0	1	1	1	1	0	1	1	0	0	1	0	1	0	1	0	1	0	1	1	1	1	0	1	1	0	1	1	0	0	1	0	1	0	1	1	0	0	0	1	0
0	1	0	0	1	0	0	0	1	1	1	1	0	0	1	0	0	0	1	0	1	0	0	0	1	0	0	1	1	0	0	1	0	0	1	0	0	0	1	1	1	0	0	1	1	0	1	0	1	1
1	0	0	1	0	1	1	0	1	1	1	1	0	1	1	1	1	0	1	0	1	1	1	1	1	0	1	0	0	1	0	1	1	0	1	1	1	0	0	0	1	0	1	1	1	1	1	1	1	0
0	0	1	1	1	1	1	1	1	1	0	1	0	0	0	1	0	0	0	1	1	1	0	0	1	1	1	1	1	0	1	0	0	1	1	1	0	0	0	0	1	0	0	0	1	1	0	1	1	0
1	1	0	0	1	1	1	1	0	0	1	1	1	1	0	1	0	1	1	0	0	0	1	1	1	1	1	0	0	0	0	1	0	1	0	1	1	0	1	1	1	1	1	0	1	1	1	1	0	0
0	1	0	1	0	1	0	0	1	1	0	1	1	0	0	0	0	0	1	1	1	1	0	0	0	1	1	1	0	1	1	0	0	0	0	1	0	1	1	0	1	1	0	0	1	1	0	1	0	1
0	0	0	0	1	0	1	1	1	1	0	0	0	0	1	1	0	0	0	1	0	0	1	1	1	1	1	0	1	1	1	1	1	1	1	1	0	1	0	1	0	1	0	0	1	1	0	0	0	1
0	0	1	1	1	0	0	0	0	0	1	1	0	1	1	1	1	1	0	0	1	0	0	0	0	1	1	0	0	1	0	1	1	1	1	0	0	1	0	1	1	1	1	0	0	1	0	0	1	0
0	1	0	0	1	0	1	0	0	1	0	1	1	1	0	0	1	1	1	1	0	0	1	0	0	0	1	0	0	0	1	1	1	1	1	1	1	0	1	1	1	0	1	1	1	1	0	0	0	0
0	0	1	0	0	0	0	1	1	0	0	1	0	0	1	1	0	0	0	1	1	0	1	1	1	0	1	0	1	0	1	0	0	0	1	0	1	0	0	1	1	1	1	0	1	0	1	1	1	1
1	0	1	1	0	0	1	0	1	1	1	1	0	0	1	1	1	1	1	0	0	1	1	0	0	1	0	1	0	1	1	1	1	0	1	0	0	1	0	0	0	0	1	1	1	1	1	1	0	0
1	1	1	0	0	1	1	1	0	1	0	0	0	1	1	1	0	1	0	1	0	1	0	0	1	0	0	1	0	1	0	0	1	1	0	0	0	0	1	1	0	1	0	1	1	0	1	0	0	0
1	0	1	0	1	0	0	1	1	1	0	0	0	0	1	1	1	0	1	0	1	0	1	0	0	1	1	1	1	0	0	0	1	0	0	0	1	0	0	1	0	0	1	1	1	0	0	1	1	0
0	1	0	1	1	0	0	0	1	0	0	1	0	0	1	0	0	1	1	1	1	0	0	1	0	0	1	1	1	0	0	1	0	1	1	1	0	0	1	1	0	0	0	0	0	0	1	1	1	0
1	1	0	0	1	1	1	1	1	1	1	0	1	1	0	1	1	0	0	1	0	1	0	1	1	0	1	1	1	1	1	0	0	1	0	0	0	1	1	0	0	0	1	1	1	1	0	0	0	1
1	0	1	0	1	1	0	0	1	1	1	1	0	1	0	0	0	0	0	1	0	1	0	1	1	1	1	0	1	0	0	0	1	1	0	1	0	1	0	1	1	0	0	0	0	1	0	0	0	1
1	1	1	0	1	0	1	1	0	1	1	0	1	0	0	0	1	1	0	0	1	1	0	1	1	1	1	1	0	1	0	1	1	0	1	1	0	1	1	0	1	0	0	0	1	0	1	1	1	0
1	0	0	0	1	1	1	1	0	1	0	0	0	1	1	0	0	0	1	0	1	0	1	1	0	0	0	0	0	0	1	0	0	0	0	1	0	0	0	0	1	0	1	0	1	0	1	1	1	0
1	0	1	1	1	1	0	1	0	1	1	0	0	1	0	1	1	1	1	1	0	0	0	0	0	1	1	1	1	1	0	0	0	1	0	1	1	1	0	0	0	1	1	1	1	1	0	1	1	1
0	0	1	1	0	1	1	1	0	1	1	1	1	1	0	0	0	0	0	1	1	0	0	1	1	1	1	1	0	1	1	0	1	0	1	1	0	0	0	1	1	0	1	0	0	1	1	1	0	1
0	1	1	0	1	1	0	0	0	1	0	0	0	1	1	0	1	1	0	0	0	1	1	0	0	1	0	1	0	0	0	0	0	1	0	1	1	1	1	1	1	1	1	1	0	0	1	0	1	1
0	0	0	1	1	0	1	0	1	1	1	1	0	1	1	0	0	0	0	1	0	1	0	0	0	1	0	1	1	1	1	1	1	0	1	0	1	1	0	0	0	1	1	1	1	1	0	0	1	0
1	0	1	0	1	0	1	0	1	0	1	0	1	0	1	0	0	0	1	0	1	1	1	1	1	0	1	0	1	0	0	1	0	1	1	1	1	1	0	0	0	1	1	1	0	1	0	0	0	0
1	1	1	1	1	0	1	1	0	1	0	1	0	0	1	0	1	0	0	1	0	1	1	1	0	0	0	1	0	1	0	0	0	0	0	0	1	1	1	1	1	0	1	0	1	0	0	1	1	0
1	1	1	0	0	0	0	1	1	0	1	1	1	1	1	0	0	0	0	0	1	1	1	1	1	1	0	0	1	1	1	0	0	0	0	1	0	0	1	0	0	0	0	1	1	1	1	1	1	1
1	1	1	0	0	0	0	0	1	1	0	1	1	1	1	1	1	0	1	0	0	0	0	0	1	1	1	1	1	0	0	1	1	1	1	1	0	0	1	0	1	0	1	1	1	0	1	0	0	0
1	0	0	1	0	0	0	1	0	0	0	1	0	1	0	0	1	0	0	0	1	1	0	1	1	0	0	1	1	0	0	1	0	1	1	1	1	0	0	1	0	1	0	0	1	1	1	0	0	0
0	1	1	1	1	1	1	0	0	1	1	1	1	1	0	0	0	0	1	1	0	0	1	0	1	1	0	0	0	0	0	0	1	1	0	1	1	1	1	1	0	1	0	1	1	1	0	0	0	0
0	0	0	1	0	1	0	0	1	1	0	0	0	1	0	0	0	0	1	0	1	0	1	0	1	0	1	0	1	0	0	1	1	1	0	0	0	1	0	1	1	0	1	0	1	0	1	0	0	0
0	0	1	1	1	1	0	0	0	1	1	0	1	1	0	0	1	0	0	1	0	1	1	1	0	0	0	1	0	1	1	1	0	0	1	1	1	1	0	0	0	0	0	1	0	1	1	1	1	1
1	0	1	1	1	1	0	1	0	1	0	1	0	0	1	0	1	0	1	0	0	1	1	0	0	0	0	1	1	0	0	0	1	1	1	0	0	1	0	1	1	1	0	1	1	1	0	0	0	0
1	0	1	0	1	1	1	1	0	0	0	1	1	0	1	0	1	0	0	0	1	0	1	0	0	1	1	0	1	1	1	0	1	0	0	1	0	1	0	1	1	1	1	1	1	0	1	0	1	1
1	0	1	0	1	1	1	1	0	0	0	0	1	0	0	0	0	0	0	1	1	1	0	0	1	0	1	1	1	0	0	1	1	0	0	1	1	1	0	0	1	1	0	1	1	0	1	0	1	0
0	0	0	1	0	0	1	0	1	1	1	0	0	0	1	1	0	0	1	0	1	0	0	1	1	1	0	1	1	0	1	1	1	0	1	1	1	1	0	0	1	0	1	0	1	1	0	1	1	0
0	1	1	0	0	1	1	0	0	0	1	0	1	1	1	0	1	1	0	0	0	0	0	1	1	1	0	1	1	0	1	1	0	0	1	0	0	1	1	1	1	0	0	0	1	0	1	0	1	1
0	1	0	1	0	1	0	1	0	0	1	1	0	1	0	1	1	1	1	0	0	0	1	0	0	0	0	1	1	1	1	0	0	1	0	1	1	0	1	1	0	1	0	1	1	1	0	1	1	1
1	0	1	0	1	0	1	0	1	0	1	1	1	0	1	0	1	1	1	0	1	1	0	0	0	0	1	0	0	1	1	1	1	0	0	0	0	0	0	0	1	0	0	1	0	1	1	1	0	1
0	0	0	1	0	1	1	0	1	1	1	1	0	1	1	0	1	1	0	1	1	0	0	0	0	1	1	1	1	0	0	0	0	1	0	1	1	1	0	1	0	0	1	0	1	1	1	1	0	0
1	1	1	0	0	0	0	1	1	1	1	0	1	1	1	1	1	1	0	0	1	0	0	1	0	0	0	1	0	0	0	1	1	1	1	1	1	1	1	1	1	0	1	1	1	0	1	1	0	1
1	1	1	1	0	0	1	0	1	1	0	0	0	0	0	0	1	1	1	1	0	1	1	0	1	0	0	0	0	0	0	1	0	0	1	0	1	1	1	1	0	0	0	0	0	0	1	0	1	0
1	0	1	0	1	0	0	1	0	0	1	1	0	1	1	0	0	1	1	0	1	1	0	0	1	1	0	1	1	0	1	1	1	1	1	1	1	1	0	0	1	0	1	1	1	0	0	0	1	1
0	0	0	0	1	1	0	0	0	1	0	1	1	0	1	0	0	1	1	1	0	0	0	0	0	0	1	1	1	1	1	0	0	1	1	1	1	1	0	0	1	1	1	0	1	0	0	0	1	1
0	1	0	1	1	0	0	1	0	0	1	1	0	1	0	1	0	0	0	0	0	1	0	0	0	1	1	0	1	1	0	1	0	1	0	1	0	1	1	0	1	0	0	1	0	1	1	1	0	1
0	0	1	0	1	0	0	0	1	1	1	1	1	0	0	0	0	1	1	1	0	0	1	0	1	1	1	1	0	0	0	1	0	1	1	1	1	0	0	0	1	1	0	0	1	1	0	1	0	1
1	1	0	1	0	0	0	0	0	1	1	0	1	1	0	1	0	1	0	1	1	0	1	0	1	1	1	0	1	0	0	1	0	0	1	1	1	1	1	1	0	1	0	1	0	0	1	0	1	1
1	0	0	1	0	0	1	1	1	1	0	0	1	0	0	1	1	1	1	1	1	1	0	1	1	0	0	1	1	1	0	0	1	1	1	0	0	0	0	1	1	0	0	1	0	1	0	1	1	0
0	1	0	1	0	0	0	1	0	1	0	1	0	1	1	0	1	1	0	1	0	0	0	0	0	0	1	1	0	1	0	1	1	1	0	1	1	0	1	0	1	0	1	1	1	0	0	1	0	1
0	1	1	1	1	0	1	1	0	1	1	1	1	1	1	1	1	0	1	0	0	1	0	0	0	0	1	0	1	1	1	0	0	0	0	0	0	1	1	1	0	1	0	1	1	1	1	1	1	1
1	1	0	1	0	0	1	0	0	0	0	0	0	1	1	1	0	1	1	0	0	1	0	1	1	1	0	1	1	0	0	1	1	0	1	1	1	0	1	1	0	1	1	1	0	1	0	1	0	0
0	1	0	0	1	1	0	1	0	1	1	1	0	1	0	0	0	1	0	1	1	1	1	1	0	0	1	0	0	0	1	0	0	0	1	1	0	1	1	1	1	1	0	1	1	1	0	1	0	0
0	0	0	0	1	1	0	0	0	0	0	1	1	0	1	1	1	0	1	1	0	1	0	0	0	1	0	1	1	1	1	0	0	0	1	0	0	0	0	1	1	0	0	0	1	0	1	1	0	0
0	1	0	1	1	0	1	0	1	0	1	0	1	1	0	1	0	0	0	0	0	0	1	1	0	0	0	0	0	0	0	1	0	1	0	0	1	1	1	1	1	0	1	1	0	0	0	0	0	1
0	1	1	1	1	0	1	0	0	1	0	1	1	1	0	0	1	0	0	0	0	0	1	0	1	1	0	1	0	1	0	0	0	1	0	1	1	1	1	0	1	1	1	1	1	0	0	1	1	1
1	1	0	1	0	1	0	0	1	0	0	1	0	1	1	0	1	0	1	0	0	1	1	0	1	1	0	1	1	1	1	1	1	1	1	0	0	1	1	0	1	0	1	1	1	1	1	0	0	0
0	1	0	0	0	1	0	1	0	1	1	0	1	1	0	1	0	0	0	1	1	1	1	1	1	1	1	0	0	0	0	1	0	0	0	1	1	1	1	1	1	0	1	0	1	1	0	1	0	0
0	1	0	1	1	1	0	0	1	1	0	1	0	0	0	0	1	0	0	1	1	1	1	0	0	0	1	1	0	0	0	0	1	0	1	0	0	1	1	0	1	0	0	0	1	1	1	1	1	0
1	1	0	0	1	1	0	1	1	1	1	0	0	1	1	1	1	0	0	0	0	0	0	0	1	1	1	0	1	0	1	1	0	1	0	1	1	1	1	1	1	1	0	1	1	1	0	0	1	1
1	1	1	0	1	1	1	0	0	0	0	0	0	1	0	0	0	1	0	0	0	1	1	1	1	0	1	0	1	1	1	1	0	0	1	1	1	1	1	0	1	0	1	1	0	1	0	1	0	1
1	1	0	0	0	1	1	0	1	1	1	1	1	1	1	0	1	0	1	0	0	0	1	1	0	0	1	0	0	1	0	0	0	0	0	1	1	1	1	1	0	1	1	0	1	0	0	0	1	0
1	1	0	0	1	0	0	1	0	0	1	0	0	0	0	1	1	1	1	1	0	1	1	0	1	0	0	0	0	0	0	0	1	1	1	1	1	1	1	1	0	1	1	0	1	1	1	0	0	0
0	1	0	1	0	1	0	0	1	0	0	0	1	0	0	0	0	0	0	1	1	0	1	0	1	1	1	0	1	0	0	1	1	0	1	1	0	1	1	1	1	1	1	1	1	0	1	1	1	1
1	0	1	1	0	0	1	1	1	1	1	1	1	0	1	0	1	1	0	1	1	1	0	0	0	0	1	1	1	0	1	1	1	0	1	0	0	1	0	1	0	1	1	1	0	1	0	1	0	1
1	0	1	0	0	0	0	1	0	0	1	1	1	1	1	1	1	0	1	1	1	1	0	0	1	0	0	0	0	0	1	0	1	1	0	0	1	0	0	1	1	1	1	0	0	0	1	0	0	0
1	0	1	0	0	0	1	1	1	1	0	1	0	1	0	1	0	1	0	0	0	0	0	1	1	0	1	1	0	0	0	0	1	1	0	1	1	0	0	1	1	0	0	0	1	0	1	1	0	1
1	0	1	1	0	1	1	1	0	0	1	0	1	1	1	1	1	0	0	1	1	0	1	1	1	0	0	1	0	1	1	0	0	0	1	1	1	1	0	0	0	0	0	1	0	1	0	1	1	1
1	0	1	1	1	1	0	1	1	0	0	0	1	1	1	1	0	1	1	0	1	1	0	1	0	0	0	1	1	1	1	1	0	1	0	1	0	0	0	1	1	0	0	1	1	1	1	0	0	0
0	0	0	1	0	1	1	0	1	1	0	0	0	0	1	1	0	1	0	0	0	1	0	1	1	0	1	1	1	1	1	1	1	0	0	0	0	1	0	0	1	0	1	1	1	0	0	1	1	0
0	1	1	1	0	1	0	0	0	1	0	1	1	0	0	0	0	1	1	1	0	0	0	1	0	1	1	0	0	1	1	1	1	0	1	1	0	1	1	0	1	0	1	0	0	0	1	1	1	1
0	1	1	0	0	1	0	0	0	0	1	1	1	1	0	0	0	0	1	1	1	0	0	1	0	1	1	0	0	0	0	1	1	0	1	1	0	1	1	1	0	0	1	1	0	0	0	1	1	1
1	1	1	0	1	1	0	0	1	0	1	1	1	0	1	1	1	1	1	1	0	0	1	1	1	0	1	0	0	1	1	1	0	1	0	1	1	0	1	1	1	0	0	0	1	0	1	0	1	0
1	1	0	0	1	0	1	0	1	0	0	1	1	0	1	0	1	1	0	1	1	1	0	1	0	0	1	0	1	1	1	1	0	0	1	0	1	0	1	0	1	1	1	1	1	1	0	0	1	1
1	1	0	1	0	1	0	1	1	1	1	1	0	0	0	0	1	0	0	1	1	1	1	1	1	0	0	1	0	0	1	0	1	1	0	1	0	1	1	0	1	0	1	1	0	0	1	1	1	1
0	1	0	0	0	1	1	1	1	0	1	0	0	1	0	1	0	1	1	0	1	0	0	0	0	1	0	0	1	1	0	0	1	0	0	1	1	0	1	1	1	0	1	0	1	0	1	0	1	0
0	1	0	0	0	0	1	1	1	1	1	0	1	1	1	0	0	0	0	1	1	0	0	1	0	0	0	1	1	1	1	0	1	1	0	0	1	0	1	1	0	1	0	1	0	1	1	0	0	1
1	0	1	1	1	1	0	1	1	0	0	0	0	1	0	0	0	1	1	1	0	1	1	0	1	1	1	1	0	1	1	0	0	1	1	1	1	1	0	0	0	1	0	0	1	1	0	0	1	1
0	1	0	0	1	0	0	0	0	1	1	0	1	0	0	0	1	0	1	1	0	0	1	1	1	1	1	0	1	1	1	1	0	1	0	1	0	0	1	0	1	0	1	0	0	1	0	0	1	0
0	1	0	1	0	1	0	1	1	0	0	0	0	1	0	1	0	1	1	1	1	1	0	0	1	0	1	0	1	0	1	0	0	1	1	1	1	0	1	1	1	0	0	1	1	1	1	1	0	1
1	1	0	1	0	1	1	1	1	0	1	0	1	0	0	1	0	0	0	1	0	1	1	1	0	0	0	0	1	1	1	0	1	1	1	0	1	1	1	0	1	1	1	1	0	1	1	0	0	0
1	1	1	0	1	1	1	0	1	0	1	0	0	1	1	1	1	0	0	0	1	1	0	1	0	0	0	1	1	0	1	1	1	1	1	1	0	0	1	0	1	0	1	0	1	0	1	1	1	0
1	1	1	1	1	0	1	1	0	1	0	1	0	0	1	0	0	0	0	1	0	0	0	1	1	1	1	1	1	0	1	1	1	1	1	0	1	0	1	0	0	1	0	0	1	0	0	1	1	1
1	1	1	1	0	0	0	1	1	1	0	1	1	0	1	1	1	0	0	1	0	0	1	1	0	1	0	0	0	1	0	0	1	1	1	0	1	1	1	1	0	1	0	0	0	1	1	0	1	0
1	0	0	0	0	1	1	1	1	0	0	0	1	1	0	0	0	1	0	1	0	1	1	1	0	1	0	1	1	1	0	0	1	1	0	1	1	0	0	0	1	0	1	0	1	0	0	1	0	1
1	1	1	0	1	1	0	1	1	1	1	1	0	0	0	0	1	0	1	1	1	1	1	1	1	0	1	1	1	1	1	0	0	0	1	1	1	1	1	1	1	1	0	0	0	0	1	1	1	0
0	1	0	1	0	0	1	0	0	0	0	1	1	0	0	1	1	1	1	0	1	1	1	1	1	0	1	0	0	1	1	1	0	1	1	1	0	0	1	1	1	0	0	0	0	1	0	1	1	0
1	0	1	1	0	0	1	1	1	1	0	1	1	0	1	0	0	0	1	0	0	1	0	1	1	0	1	1	0	1	1	0	1	1	0	0	0	0	0	0	0	0	1	1	0	1	0	1	1	1
0	1	0	1	0	0	1	1	0	0	1	1	1	1	1	0	1	0	0	0	1	0	0	1	0	1	1	0	1	1	1	0	1	0	1	1	1	0	1	0	0	0	1	1	1	1	0	0	0	1
0	0	1	1	0	1	1	0	0	1	1	1	0	0	1	1	1	1	0	1	0	1	0	1	1	0	1	1	1	0	0	0	0	1	0	0	0	0	0	0	1	1	1	0	0	0	1	1	0	0
0	0	0	0	0	0	0	0	0	1	0	0	0	1	0	0	0	0	1	0	1	0	0	1	1	1	1	1	1	1	0	1	1	0	0	1	1	1	0	0	0	1	1	1	0	1	0	0	0	1
1	0	1	1	0	0	0	0	1	0	0	1	0	1	1	0	0	0	1	1	1	0	1	1	0	0	1	0	1	0	0	0	0	1	0	0	1	1	0	1	1	1	1	1	0	0	1	0	0	1
0	0	1	1	0	0	1	0	1	0	1	0	0	1	0	0	0	0	0	1	0	1	1	1	1	0	1	0	0	0	1	1	1	0	1	1	1	1	0	1	0	1	1	0	0	1	0	0	1	1
1	0	0	1	0	1	1	1	1	0	0	1	1	0	1	1	1	1	0	1	1	0	0	1	0	1	0	0	0	1	0	0	0	1	0	1	1	0	0	0	0	0	0	0	1	1	0	1	0	1
1	0	1	1	1	0	0	1	1	0	1	1	0	1	1	1	0	0	1	1	0	0	1	0	0	0	1	1	0	0	1	0	1	1	0	0	0	0	0	0	1	0	1	1	1	1	0	0	1	1
1	1	0	1	0	0	0	0	0	0	1	1	0	1	1	0	1	0	0	0	0	0	1	0	0	1	1	0	0	0	1	0	0	0	0	1	0	0	1	0	1	0	0	1	1	1	1	0	0	0
1	1	1	1	0	0	0	1	1	0	1	1	0	1	1	1	1	0	1	1	0	0	1	0	1	1	1	0	1	0	0	0	0	0	1	1	0	1	1	0	0	1	0	0	0	1	0	1	1	1
0	0	1	0	1	1	1	0	0	1	1	0	0	1	1	1	1	0	0	1	1	0	1	0	1	0	1	0	0	0	0	1	1	1	1	1	0	0	0	0	0	0	0	1	0	1	0	1	0	0
0	1	0	0	1	1	1	1	1	0	0	0	1	1	0	1	1	1	0	1	1	1	0	1	1	0	1	0	0	0	1	1	1	0	1	1	1	0	1	1	1	1	1	1	1	0	0	1	1	1
0	0	0	1	0	0	1	1	0	1	1	0	0	1	0	0	1	0	0	1	0	1	0	1	0	1	1	0	1	1	1	0	1	0	1	0	0	1	0	0	0	0	1	1	0	1	0	0	1	1
0	1	1	0	1	0	1	0	0	0	1	0	0	1	1	0	0	1	1	1	1	0	0	0	1	1	1	0	0	0	0	1	1	0	1	1	1	1	1	1	1	1	1	1	1	1	1	1	1	1
1	1	1	1	0	1	0	1	1	1	0	1	1	0	0	1	1	0	1	0	1	0	1	0	1	1	1	1	0	1	1	0	1	1	1	1	0	0	1	0	0	0	0	1	0	1	0	0	1	0
0	0	0	0	0	0	0	0	1	0	0	0	0	1	0	1	1	0	0	0	0	0	1	0	0	1	1	0	1	1	1	0	1	1	0	1	1	1	0	0	0	1	1	1	1	0	0	0	1	1
0	0	0	0	1	0	1	0	0	1	1	0	1	1	0	1	0	1	0	0	0	1	1	1	0	1	1	1	0	1	0	0	0	1	1	0	1	1	0	0	1	1	1	1	0	1	0	0	0	1
0	0	1	1	0	1	1	0	1	1	1	0	0	0	1	1	0	0	0	1	1	0	1	0	1	1	0	1	0	0	0	0	1	1	0	1	0	0	0	0	1	0	1	1	0	0	0	1	0	0
0	1	1	1	0	1	1	0	1	0	0	1	0	1	0	1	0	0	0	0	0	0	0	0	1	0	1	1	0	1	0	1	1	1	1	0	0	0	1	0	1	0	1	0	1	1	1	1	1	1
0	1	1	0	1	0	0	0	1	0	0	0	0	1	0	1	1	1	0	0	1	0	0	0	0	1	0	0	1	1	0	0	0	0	1	0	0	0	1	0	0	1	0	0	0	0	1	1	1	1
1	0	1	1	0	0	1	1	0	0	1	1	0	0	1	0	0	1	0	1	0	1	1	1	1	0	0	1	0	1	1	0	0	0	0	0	0	1	0	1	0	1	1	0	1	0	1	1	0	0
1	0	1	1	1	0	1	0	1	0	0	1	1	1	1	1	1	0	0	0	1	1	1	1	1	1	1	0	1	1	1	0	0	1	0	1	1	0	0	1	1	0	0	0	0	1	1	1	1	1
0	1	1	0	0	0	1	1	1	1	0	1	0	1	1	1	0	1	1	0	1	0	0	0	1	1	1	0	0	1	1	1	0	1	1	1	0	0	1	0	1	0	0	1	0	1	1	1	0	1
1	1	1	1	0	0	0	1	1	0	0	0	1	1	1	0	0	0	1	1	0	1	1	0	1	0	1	1	1	1	1	0	0	1	0	1	1	1	1	0	0	1	0	1	1	1	1	0	0	1
1	0	0	1	0	0	1	0	1	0	1	1	0	1	1	1	0	0	1	1	1	1	0	0	1	1	0	0	1	1	0	1	1	1	1	0	0	0	0	1	1	1	0	0	1	1	0	1	1	1
1	0	1	1	1	0	1	0	1	1	0	1	1	0	1	0	1	0	1	0	1	1	1	0	1	1	0	1	0	1	0	0	0	1	0	1	1	1	0	0	1	1	1	1	1	0	0	1	0	0
0	1	1	1	0	0	1	1	1	0	1	1	0	0	1	1	1	0	1	0	0	1	0	1	1	1	0	1	1	0	1	0	0	1	1	0	0	1	1	1	1	1	0	0	1	0	0	0	1	1
1	1	1	1	0	1	0	1	1	1	1	0	0	0	1	0	0	0	0	1	1	0	0	1	0	1	1	1	1	1	1	1	1	0	1	0	0	1	1	1	0	0	0	1	1	0	1	0	1	0
1	0	1	1	1	1	0	0	0	1	1	0	1	0	1	1	1	0	0	1	0	0	0	1	0	1	1	1	0	0	1	1	1	0	1	1	1	1	0	0	1	1	1	1	0	0	0	0	0	0
1	1	1	1	0	0	0	0	0	0	1	0	0	1	0	0	0	0	1	1	1	1	0	0	0	0	1	1	1	0	0	0	1	0	1	0	0	0	1	0	1	0	0	1	1	1	1	0	1	0
1	0	1	0	1	0	1	1	0	0	0	0	0	0	1	1	1	1	0	0	1	0	0	1	0	0	1	0	1	0	1	0	0	0	1	1	0	0	0	0	1	0	0	0	0	1	1	1	1	0
1	1	1	1	1	0	1	0	0	1	0	0	1	1	0	1	1	1	1	0	0	0	1	1	1	1	1	0	1	1	0	0	1	1	1	1	1	1	1	1	1	0	0	1	0	0	0	1	0	1
0	1	0	1	0	0	1	1	0	1	0	1	1	1	1	1	1	1	1	1	1	0	1	0	0	0	0	0	1	0	0	1	0	0	1	1	0	0	1	1	1	1	1	1	0	1	1	0	0	1
0	1	1	0	1	1	1	0	0	0	1	1	1	0	1	0	1	0	1	1	0	1	0	1	0	0	0	0	0	1	1	1	0	1	0	0	0	1	1	0	1	0	1	1	0	1	0	1	1	1
0	1	1	1	1	1	1	0	0	1	0	0	1	0	0	1	0	0	0	0	1	0	0	1	0	0	1	1	1	0	0	0	0	0	0	1	0	1	1	0	1	1	0	0	1	1	0	1	1	0
1	0	1	1	1	0	0	0	1	0	0	1	0	1	1	1	1	1	1	0	1	0	1	1	1	1	0	1	1	0	0	0	0	0	1	0	1	0	0	1	0	0	1	0	1	1	1	0	1	1
0	1	1	0	0	0	0	1	0	0	0	0	0	1	1	0	1	0	1	1	1	1	1	0	0	0	0	0	0	1	0	0	0	0	1	0	0	0	1	1	1	0	0	0	1	0	0	1	1	0
0	0	1	0	1	1	1	1	1	0	1	0	0	1	1	0	0	0	0	0	0	0	0	1	1	0	0	1	1	1	0	1	0	1	0	1	0	0	0	1	0	1	0	1	1	1	0	1	1	1
0	1	0	0	1	0	0	1	1	0	1	0	0	0	0	0	0	1	1	1	0	1	1	0	1	0	0	0	0	0	0	0	1	1	0	1	1	1	1	0	1	0	0	1	0	1	1	0	1	1
0	1	1	0	0	1	1	1	0	1	1	1	1	1	1	1	0	0	1	0	1	1	0	0	0	0	0	1	0	0	0	1	1	1	1	0	0	0	1	1	0	0	1	0	1	0	0	0	1	1
1	1	0	1	1	0	0	1	0	0	1	0	0	1	1	1	0	1	1	1	1	1	1	0	0	1	1	0	1	1	1	0	1	0	0	1	0	0	1	0	1	1	1	1	1	0	1	1	0	1
1	1	0	1	0	0	0	1	0	0	0	1	1	0	0	1	1	1	0	1	1	1	0	1	1	1	0	1	0	1	1	1	1	0	1	0	1	1	1	0	0	1	1	1	0	0	0	1	1	1
1	0	0	0	0	0	0	1	1	1	0	1	0	1	0	0	1	1	1	1	1	0	0	0	1	1	1	1	1	1	0	0	1	0	0	1	0	0	0	0	1	1	1	0	1	0	1	0	0	1
0	1	0	1	0	0	1	1	1	0	1	1	1	1	1	1	1	1	1	0	0	0	1	0	0	1	1	1	1	1	1	1	1	1	1	1	0	1	1	0	0	1	0	0	0	0	1	0	1	1
0	0	1	0	1	0	1	0	0	0	0	1	1	1	1	1	1	1	1	1	1	0	0	1	0	1	0	0	0	1	0	0	1	1	1	1	1	0	0	0	1	1	1	1	0	1	1	0	1	1
1	0	0	0	0	1	1	0	1	1	0	1	1	0	1	0	1	0	0	1	1	0	0	0	0	1	1	1	1	0	0	0	0	1	0	1	1	0	0	1	1	0	1	1	0	1	1	0	1	1
1	1	0	1	1	1	0	0	0	1	0	0	1	1	1	1	1	1	1	1	0	1	1	1	0	0	1	0	1	0	0	0	1	0	0	0	1	0	1	1	1	0	0	0	0	0	0	1	1	0
1	1	0	0	0	1	0	1	1	0	1	1	1	1	1	1	1	0	0	0	1	0	0	1	0	1	1	1	1	1	0	0	0	0	1	1	1	0	1	1	0	1	0	0	1	1	0	1	1	0
1	1	1	1	0	0	1	1	0	1	0	0	1	1	1	1	1	1	1	0	1	1	0	1	0	1	1	0	1	0	1	0	0	1	1	0	0	0	1	0	1	0	0	1	1	1	1	1	0	0
1	1	1	1	1	0	1	1	1	0	0	1	1	1	1	0	0	0	0	0	0	0	1	0	1	1	0	0	1	0	1	0	1	0	1	1	0	1	1	1	0	0	0	0	1	0	0	1	1	1
0	1	1	0	1	0	1	0	0	1	0	1	0	1	1	1	0	0	1	1	0	1	1	0	1	1	0	0	1	1	1	1	1	1	0	0	0	1	1	1	1	0	1	0	1	1	0	0	1	0
0	1	0	0	0	0	1	1	0	1	1	1	0	0	1	1	0	1	0	0	0	1	1	1	0	1	0	0	1	0	0	0	1	0	0	0	1	0	1	1	0	1	1	1	0	1	0	0	0	0
0	0	0	0	1	0	1	1	1	1	1	1	0	1	1	0	1	1	1	1	1	1	0	0	1	1	1	1	1	0	1	1	1	1	1	1	0	0	0	0	0	1	1	1	1	1	1	1	1	1
1	1	1	0	1	0	1	1	0	0	1	0	0	1	0	1	1	0	1	0	1	1	0	0	1	1	1	0	1	0	0	0	1	1	1	0	0	0	1	1	0	0	1	1	0	0	0	0	1	0
0	0	1	0	1	0	0	1	1	1	0	0	0	0	1	1	0	1	1	0	1	1	0	0	1	0	1	1	1	1	0	1	1	1	1	0	0	0	0	0	1	1	0	1	1	1	1	1	0	1
1	0	0	0	0	0	1	1	1	0	1	1	1	0	1	1	1	1	1	0	1	1	1	1	1	0	1	0	1	0	0	0	1	0	1	1	1	0	0	0	0	0	1	0	1	1	0	1	0	1
1	0	0	1	0	0	0	1	1	1	0	1	1	1	1	1	1	0	1	1	1	1	0	1	1	0	0	1	1	0	1	0	1	1	0	1	1	0	0	0	0	1	1	1	1	1	1	0	1	0
0	0	1	0	0	1	1	1	1	1	1	0	0	1	1	1	1	1	1	0	0	1	0	1	0	0	1	1	1	1	0	1	1	0	0	0	1	0	0	1	1	1	1	1	1	1	0	0	1	1
1	0	1	0	0	1	0	0	0	1	0	0	0	1	1	0	0	1	0	0	0	1	0	1	0	1	0	0	0	1	1	1	0	1	1	1	0	0	0	1	0	1	1	0	0	1	0	1	1	0
1	1	0	1	1	1	1	1	1	0	1	1	1	1	0	0	0	1	1	0	0	1	1	1	0	0	1	1	1	1	0	0	0	0	0	1	1	1	1	1	1	0	1	1	1	1	0	0	1	1
1	1	0	1	0	1	0	1	1	1	0	1	0	0	1	1	1	0	0	0	1	1	0	0	0	1	1	1	0	1	0	0	1	1	1	0	0	1	1	0	0	0	0	0	1	0	1	1	0	1
0	0	0	0	1	1	0	1	0	0	0	1	1	1	1	1	0	0	0	0	0	1	0	0	1	1	0	1	1	0	1	0	1	0	1	0	1	0	0	1	0	0	0	0	1	1	1	1	1	1
0	0	1	0	0	1	1	0	1	0	1	0	0	0	1	1	0	0	0	0	1	1	0	1	0	1	0	0	0	1	1	1	1	0	1	1	1	0	0	1	0	0	1	1	0	1	0	1	1	1
1	1	1	1	0	1	1	1	1	0	1	1	1	1	0	1	0	1	1	1	1	0	0	1	1	0	0	0	1	1	1	0	1	1	1	1	1	1	1	1	1	0	0	1	0	0	1	1	1	1
1	0	0	0	0	1	0	1	1	1	0	1	0	1	1	1	1	0	0	1	0	1	0	0	1	1	1	1	1	1	0	1	0	0	1	1	0	0	0	0	0	0	1	1	1	1	1	0	0	0
1	1	1	1	0	1	0	1	0	0	1	0	0	0	0	1	0	0	1	1	0	0	1	1	0	0	1	1	1	1	1	1	1	1	0	0	1	1	1	0	0	0	0	1	1	1	1	1	1	1
1	0	1	0	0	1	0	1	1	1	0	1	0	1	0	1	1	1	0	1	1	1	0	0	0	0	1	0	1	1	1	1	1	0	0	0	1	0	0	0	0	0	0	0	1	0	0	0	1	0
1	0	1	1	0	1	0	0	0	1	1	1	1	1	0	0	1	1	1	0	1	1	0	0	1	1	0	0	1	1	0	0	0	1	0	1	1	1	0	1	0	0	1	1	0	1	1	0	0	1
0	0	1	1	1	0	1	0	1	1	0	0	1	0	1	1	1	1	1	1	1	1	1	0	1	0	0	1	1	1	1	0	0	1	0	0	1	1	0	1	1	0	0	1	0	0	1	0	1	0
1	1	1	0	1	1	0	0	1	0	0	1	0	0	1	0	0	1	1	1	0	1	1	0	1	1	1	0	1	0	0	1	0	1	0	1	0	0	1	0	0	0	0	1	0	0	0	1	1	0
1	0	1	0	0	0	0	1	0	0	0	1	1	1	1	0	1	0	0	1	0	1	0	1	0	1	1	0	1	0	0	1	0	0	1	0	0	0	0	1	1	0	1	1	0	1	0	0	0	1
0	0	0	0	0	1	1	0	0	1	1	1	0	0	1	1	0	1	0	0	1	0	0	1	0	0	1	1	1	1	0	0	1	0	1	1	1	0	0	0	0	1	0	1	0	1	0	1	1	1
1	1	1	0	0	0	1	0	1	0	1	1	1	1	1	0	0	0	1	0	1	1	1	0	0	0	1	0	0	1	1	0	0	1	1	0	1	1	1	0	1	1	1	1	0	0	1	0	1	1
0	1	0	1	1	1	0	1	0	0	0	1	0	1	0	0	1	1	1	1	0	0	0	0	1	1	0	1	1	1	0	1	1	0	1	1	1	1	1	0	0	1	1	0	0	0	0	1	1	0
0	0	0	0	0	1	1	0	0	0	1	0	0	1	1	1	0	0	1	1	1	0	1	1	0	1	0	1	1	1	1	0	0	0	0	0	0	0	0	1	0	0	1	0	0	0	1	1	1	1
1	0	1	0	1	0	0	1	0	1	1	0	0	1	1	1	1	0	1	1	0	1	0	0	0	1	1	1	1	0	0	1	1	1	1	0	1	1	0	1	0	0	0	1	1	1	0	0	0	0
0	1	0	0	1	1	1	1	1	0	1	0	0	1	1	1	1	1	1	1	1	0	1	1	0	0	0	0	1	1	1	1	1	1	0	1	0	0	1	1	0	0	0	0	0	0	0	1	1	1
0	1	1	1	0	1	1	1	1	0	1	0	1	1	0	0	1	0	0	0	0	1	0	1	1	1	1	0	0	1	0	1	0	1	0	0	0	1	1	1	1	0	1	0	1	1	0	1	0	1
0	0	0	1	0	0	1	1	1	0	1	1	1	0	1	0	1	1	1	0	1	1	1	0	0	0	0	1	1	0	0	1	0	0	0	0	0	1	0	0	1	0	1	0	0	1	1	0	0	0
0	1	1	0	1	1	1	0	1	1	1	0	1	0	0	0	1	1	1	1	1	0	1	0	1	1	1	1	1	1	0	1	0	0	1	0	1	0	1	0	1	1	1	0	0	1	0	1	0	0
0	1	1	0	0	1	0	0	1	0	0	1	1	1	1	0	1	0	1	1	1	0	1	1	0	1	1	1	0	1	1	0	0	1	0	1	1	0	1	0	0	0	0	1	0	1	1	1	1	0
0	0	1	1	1	1	0	1	1	1	1	0	1	0	0	0	1	1	1	0	1	1	0	1	1	1	0	1	1	1	0	1	1	1	1	0	1	1	0	0	0	1	1	0	1	0	1	1	1	1
1	0	1	0	1	1	1	1	0	0	1	1	1	0	0	1	0	1	0	0	1	0	1	1	1	1	0	1	0	1	0	0	1	0	1	1	1	0	0	1	0	1	0	1	0	0	0	1	1	0
1	1	0	1	1	1	1	0	0	1	0	1	0	0	1	1	1	1	1	1	1	0	1	0	1	0	0	1	1	0	1	1	0	1	0	0	1	0	1	1	1	0	0	1	0	1	0	1	0	1
1	0	0	1	1	0	1	1	1	1	0	0	1	1	0	0	0	0	0	1	1	1	1	1	0	0	0	0	0	0	1	0	1	1	1	1	1	1	0	1	0	1	0	1	1	0	1	0	1	0
0	0	1	0	0	0	0	1	1	1	0	0	1	1	1	1	0	1	1	0	0	0	0	1	0	0	1	1	0	1	0	0	0	1	0	0	0	1	0	0	1	0	1	1	0	1	1	1	1	1
0	0	0	1	1	1	1	0	0	0	0	1	0	1	1	0	1	1	1	0	1	0	1	1	0	1	1	0	1	1	1	1	0	1	0	1	1	0	0	0	1	0	1	0	0	0	0	1	1	0
0	1	0	0	1	1	1	0	0	1	0	1	1	1	1	1	0	1	1	0	1	0	1	0	1	1	1	0	0	1	1	0	0	1	1	1	1	1	1	1	1	1	1	0	0	0	0	1	0	1
1	0	1	0	1	1	1	0	1	1	1	0	0	1	0	1	0	0	0	1	0	1	0	0	1	1	0	1	0	0	0	1	1	0	0	1	0	1	0	1	1	0	1	1	1	1	1	0	1	0
1	1	0	0	0	0	0	0	1	0	0	0	1	1	1	0	0	1	0	1	1	0	0	1	0	0	0	1	1	0	1	1	1	0	1	1	0	0	1	0	1	0	1	1	0	1	1	0	1	0
1	1	1	0	0	1	0	1	0	0	1	0	0	1	0	0	0	1	1	1	1	0	0	1	0	0	1	0	1	0	0	0	1	1	1	0	0	1	1	1	1	0	0	1	0	1	0	1	1	1
0	0	0	0	1	0	0	0	1	1	0	0	0	1	1	0	0	1	0	0	1	1	0	1	0	1	1	1	0	1	0	0	0	0	1	1	1	0	0	0	1	1	1	1	0	0	1	0	1	1
1	0	0	0	1	1	1	1	1	1	0	0	0	0	1	0	1	1	0	0	0	1	0	1	0	0	1	0	0	1	0	0	0	1	0	0	1	1	0	0	1	1	0	1	0	0	0	0	1	0
1	1	1	1	1	0	1	0	1	1	0	1	0	0	1	0	1	1	1	0	1	1	0	0	1	0	0	1	1	0	0	1	1	0	0	0	1	1	1	1	1	0	1	0	1	1	1	0	1	0
1	1	1	0	0	1	1	0	1	1	1	0	1	0	0	0	1	0	0	1	0	1	0	1	1	0	1	1	1	0	0	1	0	0	0	0	1	1	1	1	1	1	0	0	1	1	1	1	1	0
1	0	0	0	1	0	1	1	0	1	0	0	1	1	1	0	0	0	0	0	0	1	0	0	1	1	1	0	1	1	0	0	0	0	0	1	1	0	0	1	0	0	1	0	0	1	1	1	0	0
1	1	1	1	0	0	1	0	1	0	1	1	0	0	0	1	1	0	1	1	1	1	0	0	1	1	0	1	0	1	0	1	1	0	0	0	0	1	1	1	0	0	0	0	0	1	1	0	0	0
1	0	1	1	1	1	0	0	1	1	0	0	1	1	0	1	0	1	0	0	1	0	0	0	0	1	0	1	1	1	1	0	1	1	1	0	0	0	0	0	1	0	1	1	0	1	1	1	1	1
0	1	1	1	0	1	0	0	0	1	1	1	0	0	0	1	0	1	1	1	1	1	1	1	1	1	0	0	0	0	0	0	0	1	1	1	0	1	1	1	1	0	1	1	1	0	0	1	0	0
0	1	0	1	0	1	0	0	0	0	0	0	0	1	0	1	1	1	0	1	0	0	0	1	0	1	0	0	0	0	1	1	1	1	0	1	1	0	1	1	1	1	0	1	0	1	0	1	0	0
0	1	0	1	1	1	0	1	0	0	0	0	1	1	1	0	0	1	0	1	1	1	0	0	0	0	1	0	1	1	1	0	1	0	0	0	1	0	1	1	0	1	0	1	0	0	1	1	0	1
0	1	0	0	0	0	1	0	0	1	0	0	0	1	0	1	1	0	0	1	0	0	1	0	1	0	1	0	1	1	0	1	1	1	0	1	0	1	1	1	0	0	0	1	0	1	1	1	1	1
0	0	1	1	0	0	1	0	0	0	0	1	0	1	0	1	1	0	0	1	0	0	1	0	0	0	0	1	1	1	1	1	1	1	1	0	1	0	0	1	0	1	0	0	0	1	0	1	0	1
0	1	1	0	0	1	0	0	1	1	1	0	0	1	1	1	1	1	0	0	1	1	0	1	0	0	1	0	0	1	1	1	1	1	1	0	1	1	1	0	1	1	1	0	1	0	1	0	1	1
1	0	0	0	1	1	1	1	1	0	1	0	1	1	1	1	0	0	0	1	0	0	0	1	1	1	0	0	1	0	0	1	1	1	1	1	1	1	0	0	1	0	1	1	0	0	0	0	0	1
1	0	0	1	0	0	0	0	1	0	0	1	0	0	1	1	1	0	0	1	0	1	0	0	0	0	0	1	0	1	0	1	0	1	1	0	0	1	0	1	1	0	1	1	0	1	0	0	0	0
0	1	0	1	0	1	0	1	0	1	1	1	1	0	1	0	0	0	1	1	1	0	0	0	1	0	0	0	1	1	0	1	0	1	0	1	1	0	1	0	1	1	0	1	0	0	1	0	1	0
0	0	1	0	0	0	1	1	1	1	0	0	0	0	0	1	0	0	1	0	0	0	1	0	1	1	1	0	0	1	1	0	0	0	0	1	1	1	0	1	0	0	1	0	1	0	1	1	1	1
1	0	1	1	0	1	1	1	0	1	0	1	1	1	1	1	1	1	0	0	0	1	0	0	1	0	1	0	0	1	0	0	1	0	0	0	0	1	0	1	1	0	0	0	1	0	1	0	0	0
1	0	0	1	0	1	1	0	0	0	0	1	0	0	0	1	0	0	1	0	1	1	1	1	1	0	1	1	0	1	1	0	1	1	1	0	0	1	0	0	0	1	1	1	1	0	1	1	1	1
0	1	1	0	0	0	1	1	0	1	1	1	1	1	0	0	0	1	0	0	0	1	0	1	1	0	1	1	0	1	1	1	1	1	1	0	1	0	1	1	1	1	1	1	1	1	1	1	1	0
1	1	0	0	1	0	1	0	0	1	1	1	0	0	0	0	0	1	1	0	0	0	0	1	1	1	1	0	0	1	0	1	1	1	1	0	0	1	1	1	1	0	1	1	0	0	0	1	0	0
1	1	0	0	1	0	1	0	1	0	0	0	1	1	0	1	1	1	1	0	1	1	1	1	0	0	0	1	1	0	0	0	0	0	1	0	1	1	1	1	1	0	1	0	1	0	1	0	0	0
1	1	1	1	1	1	0	1	0	1	1	0	1	1	1	0	0	0	0	1	0	0	0	1	1	1	0	1	1	1	1	0	0	1	1	0	1	0	1	0	1	1	1	0	1	1	0	1	0	1
1	0	1	1	1	0	1	1	1	0	0	0	1	0	1	0	1	0	0	1	0	0	1	0	0	1	0	0	1	0	1	1	0	1	0	0	1	0	0	0	0	1	1	1	1	1	1	0	1	1
0	1	1	0	0	1	0	0	1	0	0	1	1	1	0	1	0	1	1	1	1	0	1	1	0	1	0	1	0	1	0	1	0	1	1	0	0	1	1	1	0	0	1	0	0	0	1	0	0	1
0	1	0	1	1	1	1	0	0	1	1	1	1	0	1	1	0	0	0	0	0	0	1	0	0	0	0	1	0	0	1	1	0	1	1	1	0	1	1	0	1	0	1	0	0	1	0	0	1	1
1	0	0	1	0	1	1	0	1	0	0	1	0	1	1	0	1	0	1	1	0	1	0	1	0	1	0	0	1	0	1	0	0	1	0	0	0	1	0	0	0	1	0	1	1	0	0	1	0	1
0	1	1	1	0	1	0	1	1	0	0	1	1	0	1	0	0	0	1	1	0	0	1	0	1	1	0	1	1	1	1	1	1	0	0	0	1	1	1	1	0	0	1	1	0	1	1	0	0	1
0	1	0	1	1	1	1	1	1	1	1	1	0	0	1	1	1	0	1	1	1	1	1	1	1	0	0	1	0	0	0	0	1	1	1	1	0	0	1	1	0	0	0	0	1	1	0	0	0	0
0	1	1	1	0	0	0	0	1	1	0	1	0	0	1	1	1	0	1	0	0	1	1	1	1	1	1	1	0	1	0	1	1	0	0	1	1	0	1	0	1	1	0	1	1	0	0	0	1	0
0	1	0	0	1	0	1	1	1	1	1	0	0	0	1	0	1	0	0	1	1	0	1	1	0	1	1	0	0	0	0	1	0	1	1	0	1	0	1	1	1	1	1	0	1	1	1	0	1	0
0	1	0	1	0	0	0	0	0	0	0	1	1	1	1	0	0	0	0	0	1	1	1	0	0	1	1	1	1	1	1	0	1	0	1	1	1	0	1	0	1	0	0	1	0	1	0	1	1	0
0	0	0	1	0	1	0	1	0	1	0	1	1	1	1	0	1	1	0	0	1	1	0	1	0	0	0	1	0	0	0	1	0	1	1	1	0	0	0	1	1	0	0	0	1	0	0	1	0	0
0	0	0	1	1	0	0	0	0	1	0	1	0	0	0	1	0	1	0	0	0	1	1	0	0	0	1	1	0	1	0	1	0	1	1	0	1	0	0	0	0	0	0	1	1	1	1	0	0	0
0	1	0	0	0	0	1	0	0	1	0	1	1	1	1	0	1	0	1	1	1	1	0	0	0	1	1	1	0	0	1	1	1	0	0	0	0	1	1	0	0	0	1	1	0	0	0	1	0	0
0	0	0	1	1	0	0	0	1	1	1	1	0	1	1	0	0	0	1	0	0	0	1	1	0	0	1	1	1	0	1	0	1	0	0	0	0	1	0	0	1	1	1	1	0	1	0	1	0	1
1	0	0	1	0	0	1	0	1	1	1	0	1	1	0	1	1	0	1	0	1	1	1	0	0	1	1	0	1	1	0	0	0	1	0	1	1	0	0	0	0	1	0	1	1	1	0	0	1	0
0	1	0	0	1	1	0	1	0	0	1	1	0	1	1	0	1	1	0	1	1	1	0	1	1	1	0	1	1	1	0	1	1	1	1	0	1	0	1	1	0	1	1	1	1	1	0	1	1	1
0	0	0	1	1	1	0	1	1	1	1	1	0	0	1	1	1	0	1	0	1	1	1	1	1	1	1	1	1	0	1	0	0	1	1	0	0	0	0	0	1	1	1	1	0	0	1	1	1	1
0	0	0	1	0	0	0	0	1	1	0	1	1	1	0	1	1	1	0	1	0	1	1	1	1	1	1	0	0	1	1	0	1	1	1	0	0	0	0	1	0	0	1	1	0	1	0	0	0	0
1	0	0	0	1	0	1	1	1	1	0	0	1	1	1	1	0	1	1	1	0	0	0	1	1	1	1	1	0	0	0	0	0	1	1	1	1	1	0	1	1	1	1	1	1	1	0	0	1	1
1	1	1	1	1	1	0	0	1	0	1	1	0	0	0	1	1	0	1	0	0	0	1	0	1	1	1	1	0	0	1	0	0	1	1	0	1	1	1	1	1	1	0	1	0	1	0	0	1	0
1	1	0	1	1	1	1	0	1	1	1	1	1	0	1	0	0	0	0	0	0	1	0	1	1	0	0	0	1	0	0	1	1	1	1	1	1	0	1	1	0	0	1	1	1	1	1	0	1	1
0	0	1	0	1	1	0	0	0	0	1	0	1	1	0	0	1	1	1	1	0	1	0	0	0	0	0	1	1	1	0	1	0	0	0	1	1	1	0	1	1	0	0	0	1	0	0	0	1	1
1	1	0	1	1	0	0	1	1	0	1	0	1	1	0	0	1	0	0	1	1	0	1	0	1	0	0	0	1	1	0	0	1	1	0	1	0	1	1	0	1	0	0	0	1	1	0	0	1	1
0	0	1	1	1	1	1	0	1	1	1	1	0	1	0	0	0	0	0	0	1	0	0	1	1	1	1	1	1	0	1	1	0	1	0	1	0	0	0	1	1	1	1	1	0	0	0	0	0	0
0	0	1	0	1	1	1	0	1	1	1	0	0	1	1	1	0	0	1	0	0	0	0	1	1	1	0	0	0	1	1	0	0	0	0	0	1	1	0	0	0	1	1	1	0	1	0	1	1	0
1	1	0	0	1	1	0	1	1	0	0	1	1	1	1	0	0	0	1	0	0	0	1	0	1	0	1	1	1	1	0	0	0	0	0	1	0	1	1	1	1	0	0	1	1	0	1	0	0	1
1	1	1	0	1	0	1	0	1	1	0	0	0	1	1	1	1	0	0	1	1	1	1	1	0	1	0	0	0	1	0	1	1	1	1	0	0	0	1	0	0	0	1	1	1	1	0	0	1	0
1	1	1	1	0	1	0	0	0	0	0	0	1	0	1	0	1	1	0	0	1	1	0	1	1	0	0	1	0	0	0	0	1	0	0	0	1	1	1	1	0	1	1	1	0	1	1	1	1	1
0	0	1	1	1	1	1	0	0	1	0	0	0	0	1	0	0	0	0	0	1	1	1	1	1	1	1	1	1	0	0	0	0	1	0	0	1	0	0	0	1	1	0	1	0	0	0	1	0	0
0	1	0	0	1	0	1	0	1	0	0	0	0	1	0	1	1	0	1	0	1	1	0	1	1	1	1	0	1	1	0	1	0	0	0	1	0	1	1	1	1	1	1	1	0	1	0	1	1	1
1	0	1	0	0	0	0	1	1	0	1	1	0	1	0	0	1	1	1	0	0	1	0	1	0	0	1	1	1	1	0	0	0	0	0	1	1	0	0	0	0	1	1	1	0	1	1	1	1	1
1	0	1	1	1	0	1	0	1	1	0	1	0	1	0	0	0	1	1	0	0	1	1	0	0	1	1	1	1	0	1	0	0	1	0	0	1	0	0	0	1	1	1	0	1	1	0	1	0	0
0	1	1	1	1	1	0	0	1	1	1	0	1	1	1	0	1	0	0	1	1	0	1	0	1	0	1	1	1	1	0	1	0	0	1	1	1	0	1	1	1	0	1	0	0	1	0	0	1	0
1	0	1	0	1	1	0	1	0	0	0	1	1	1	0	1	0	1	1	0	1	0	0	0	1	1	0	1	0	0	1	1	0	1	1	1	1	1	0	0	1	1	0	1	0	1	0	1	0	1
0	1	1	0	1	0	0	1	0	1	1	1	0	0	0	1	0	0	1	1	1	0	0	1	1	0	1	0	0	0	0	0	1	0	0	1	0	1	1	1	1	0	0	1	0	0	1	1	1	0
0	0	1	1	0	1	1	1	1	0	0	0	0	1	0	1	1	1	1	0	0	1	1	0	0	1	1	0	0	1	1	1	0	0	1	1	1	0	0	0	1	0	1	0	1	1	0	0	1	1
1	1	0	1	0	0	0	1	1	0	1	1	1	0	0	1	0	0	1	0	0	1	1	0	1	1	1	0	1	1	1	0	0	1	1	0	0	1	1	1	1	1	0	1	0	1	1	1	1	1
0	0	0	1	1	0	0	0	1	1	1	0	1	0	1	1	0	0	0	1	1	0	0	0	1	1	0	0	1	1	1	1	0	1	1	1	0	0	0	0	1	0	0	1	0	1	0	1	0	0
1	1	1	1	1	0	0	1	0	1	0	0	0	0	0	1	1	1	1	1	1	1	1	0	1	1	1	1	1	0	1	0	1	1	0	1	0	1	1	1	1	1	0	1	0	0	1	1	1	1
1	0	1	0	1	1	0	0	0	0	1	1	0	0	0	0	1	0	1	1	1	1	0	0	0	1	1	0	0	1	1	0	0	0	0	0	0	1	0	0	1	1	1	1	1	0	0	0	1	1
0	1	0	1	1	0	0	0	1	1	1	0	1	0	1	1	1	1	1	0	1	1	1	1	1	0	1	1	1	1	1	0	0	1	1	1	1	0	1	1	0	1	0	0	1	1	1	0	0	0
0	1	1	0	1	1	0	1	0	0	1	0	0	1	0	0	1	0	0	1	0	0	1	0	0	0	1	0	0	1	1	1	0	0	0	1	0	0	1	1	0	1	1	0	0	1	1	0	0	0
1	0	1	0	0	1	1	1	0	1	1	0	0	1	1	0	1	0	0	1	1	0	1	1	1	0	0	1	0	0	0	1	1	0	1	1	1	1	0	0	0	1	1	0	0	0	0	1	1	1
0	0	0	1	0	1	0	0	1	0	1	1	1	0	1	1	0	1	0	0	0	1	1	1	0	0	1	1	0	0	1	0	1	0	1	1	0	1	0	0	1	1	1	1	1	1	0	0	1	1
0	1	1	1	1	1	1	0	0	0	0	0	0	0	1	1	0	0	1	0	1	0	1	1	0	1	1	1	1	0	1	1	1	1	1	0	1	1	1	1	1	1	1	1	1	0	1	1	0	0
1	1	1	1	0	1	1	0	0	0	0	0	1	1	0	0	1	0	1	0	1	1	0	0	1	0	1	0	1	0	0	1	0	1	1	0	1	1	1	1	1	1	1	1	0	1	0	0	1	0
1	1	0	0	1	0	0	0	1	1	1	1	0	0	0	1	0	0	1	1	0	1	1	1	0	0	0	1	1	1	1	1	0	0	0	1	0	1	1	0	1	0	1	1	1	0	1	1	1	1
1	0	0	0	1	0	0	0	1	1	0	1	0	0	1	1	1	0	0	0	1	1	0	1	1	1	1	1	0	1	1	1	0	0	1	0	0	0	0	1	0	1	1	0	1	0	0	1	1	1
1	0	1	0	0	0	1	0	1	0	0	1	0	1	0	1	0	0	0	1	0	1	1	0	0	0	1	1	1	0	1	0	1	0	1	1	1	1	0	1	1	0	0	1	1	1	1	1	1	0
1	0	1	0	1	0	1	0	1	1	1	1	0	1	1	0	0	1	0	0	0	0	0	0	1	1	1	0	0	0	1	0	0	0	0	1	1	0	0	1	1	1	1	0	0	0	0	0	0	0
0	0	1	1	1	1	0	0	1	1	0	0	0	1	1	1	1	1	1	0	0	1	0	0	0	1	1	1	1	1	1	0	0	0	0	0	1	1	0	0	1	0	0	1	1	1	0	1	0	1
0	1	0	1	0	0	0	0	0	1	1	1	1	0	1	0	1	1	1	0	0	1	0	1	1	0	1	0	0	1	1	0	1	1	1	1	1	1	1	0	0	0	1	0	0	1	1	1	1	0
1	0	1	0	0	0	1	0	0	1	1	1	0	0	1	1	0	1	1	1	1	0	0	1	0	1	1	1	1	1	0	1	0	0	1	1	0	0	0	0	0	1	0	1	0	0	0	0	1	0
0	0	1	1	1	0	0	1	1	0	1	0	0	1	0	0	1	1	1	1	1	0	1	0	0	1	1	1	0	1	0	0	0	1	1	0	0	0	0	0	1	0	0	1	1	1	0	1	1	1
0	0	1	0	0	0	1	0	1	0	0	0	1	1	1	1	1	1	0	0	0	0	1	0	0	1	0	1	0	1	1	1	1	1	0	1	0	1	0	1	1	0	0	1	0	1	1	1	0	0
1	0	0	0	0	0	0	0	0	1	0	0	0	1	0	1	1	1	1	0	0	1	0	1	1	1	1	1	0	0	1	1	1	1	0	0	1	0	0	1	1	1	1	0	0	1	1	1	0	0
1	1	1	0	1	0	1	0	1	1	0	0	1	1	0	0	0	1	1	1	0	1	1	0	0	1	1	0	0	0	0	0	1	1	0	0	0	0	1	1	1	0	1	0	0	0	0	0	1	0
0	1	0	1	0	0	1	0	0	0	0	1	0	0	0	1	0	1	1	1	1	0	0	1	1	0	0	0	1	0	1	1	0	0	0	1	0	1	1	0	1	0	1	1	1	0	1	0	1	1
0	0	0	1	0	1	1	0	0	0	0	1	1	1	0	1	1	1	1	0	1	1	1	1	1	1	0	1	0	0	0	0	0	0	1	0	1	0	0	0	1	0	0	0	1	1	1	0	0	0
0	0	0	0	0	0	1	1	1	1	1	1	1	0	0	0	1	1	1	0	0	1	1	0	0	1	1	0	0	0	0	1	0	1	1	0	0	1	0	1	1	0	1	1	1	1	1	0	0	0
1	0	1	0	1	1	0	1	0	0	1	1	0	1	1	1	0	1	0	0	1	0	1	0	0	0	0	1	0	1	0	0	1	1	1	1	0	1	0	0	0	0	0	1	1	0	0	0	1	1
1	1	0	0	1	1	1	1	1	0	0	0	1	0	0	0	0	1	1	0	1	0	1	0	0	0	0	1	1	1	1	1	1	0	0	1	0	0	1	1	0	1	0	1	1	0	0	1	0	0
1	1	0	1	0	0	0	0	1	1	1	1	1	1	0	1	1	1	1	1	1	1	0	0	1	1	0	0	0	1	1	1	1	1	0	1	1	1	1	0	1	1	1	0	0	0	0	1	1	1
0	1	0	1	1	1	1	1	1	1	1	0	1	0	1	0	1	1	1	0	1	1	0	1	0	0	1	1	1	1	0	0	1	0	1	0	1	0	1	0	1	1	1	1	0	0	1	0	0	1
0	1	0	0	1	0	0	0	0	1	1	1	1	0	1	0	0	0	0	1	0	1	1	1	0	1	0	1	1	0	1	0	0	1	1	0	1	1	1	0	0	0	1	0	1	1	0	0	1	0
1	1	1	0	0	1	1	1	1	1	1	0	0	1	1	0	0	1	0	1	0	1	1	0	0	0	1	1	1	0	1	0	0	1	0	1	0	1	1	1	1	0	0	1	0	0	1	1	1	1
1	1	1	0	1	1	0	0	0	1	1	0	0	1	0	0	0	0	1	0	1	0	0	0	1	0	1	1	1	0	1	1	1	0	0	1	0	0	1	0	1	1	1	0	1	1	1	1	0	1
0	0	1	1	1	1	1	1	1	1	0	0	1	1	1	1	1	0	0	0	0	1	1	1	0	0	1	0	0	0	0	0	1	0	0	1	1	1	0	0	1	0	0	1	0	0	1	1	1	0
1	0	0	0	1	1	1	1	0	0	1	0	0	0	0	0	1	1	1	1	1	0	1	0	0	0	1	1	1	0	0	1	1	0	0	1	0	0	0	0	1	1	0	0	0	0	1	0	0	1
0	0	1	0	1	1	0	1	0	0	1	1	1	0	1	0	1	1	1	1	0	1	0	0	0	1	1	0	1	0	1	0	0	1	1	0	1	0	0	1	1	1	0	1	0	0	1	0	1	1
1	1	0	0	1	0	1	0	1	0	0	1	1	1	0	1	0	0	1	0	0	1	1	1	0	0	1	0	0	0	1	1	1	1	0	1	0	1	1	1	1	0	1	0	1	1	0	1	0	0
1	0	1	1	1	0	0	1	1	0	1	0	0	1	1	0	1	0	1	0	1	1	1	0	1	0	1	0	1	1	0	0	0	0	1	1	1	0	0	0	0	1	0	0	0	0	1	0	1	0
1	0	0	1	0	0	1	1	1	0	1	1	0	0	0	1	1	0	1	0	0	1	0	1	1	0	1	0	1	0	0	0	0	1	1	0	0	0	0	1	1	1	0	0	0	0	0	0	0	0
0	0	0	1	1	1	1	1	0	1	1	1	0	0	0	1	0	1	0	1	1	1	0	0	0	0	0	1	1	0	1	1	1	0	1	1	0	1	0	0	0	1	1	0	0	1	0	1	1	1
1	1	1	1	1	1	1	1	0	0	1	0	1	1	0	0	1	1	1	1	1	0	0	0	1	1	1	0	1	1	1	0	0	0	1	1	0	1	1	0	1	0	1	1	1	1	1	0	1	0
1	1	1	1	1	1	0	1	1	1	1	1	0	1	1	1	1	1	1	1	0	0	1	1	1	1	1	1	0	1	0	0	1	0	1	0	0	0	1	1	1	0	1	1	0	1	1	1	0	0
0	0	0	1	0	0	0	0	1	1	1	1	1	0	0	0	0	0	0	1	0	1	1	0	1	0	0	1	0	0	1	0	1	1	1	1	1	0	0	1	1	1	0	1	1	1	0	1	1	0
0	0	1	0	0	0	1	1	1	1	0	0	0	1	1	1	1	1	1	0	0	0	0	1	1	0	1	1	1	1	1	0	0	0	0	0	1	0	0	1	1	0	0	0	0	0	1	1	1	0
1	1	0	0	1	0	0	1	1	1	1	0	0	1	1	1	1	0	1	1	0	1	1	1	1	0	1	1	1	0	1	1	0	1	0	0	0	1	1	0	1	0	1	1	1	1	0	0	0	1
1	1	0	0	1	0	1	1	1	1	0	0	1	1	1	0	1	1	0	1	0	0	1	0	0	0	1	1	1	0	1	1	1	1	1	0	0	1	1	0	0	1	1	1	0	0	0	0	1	1
1	0	1	1	0	0	0	1	1	1	1	0	0	0	1	1	1	1	1	0	1	1	1	0	0	1	0	1	1	0	0	0	0	0	1	0	1	1	0	0	1	1	0	0	1	1	1	1	0	1
0	0	1	1	0	1	1	0	1	1	0	0	0	1	0	0	0	1	0	1	1	1	1	1	1	0	0	1	0	1	0	1	1	1	0	1	0	1	0	0	0	0	1	0	0	1	1	0	0	1
1	0	0	1	0	1	1	0	1	0	1	0	1	1	0	1	1	0	0	0	1	1	1	1	0	1	1	1	0	1	1	1	0	1	1	1	1	0	0	0	1	1	1	0	0	0	0	0	1	0
1	0	0	1	0	1	0	0	0	1	1	0	0	0	0	1	1	0	0	1	1	1	1	1	0	0	1	0	0	1	1	1	0	1	1	1	0	0	0	0	1	0	1	1	0	1	0	0	1	0
0	1	1	1	0	0	1	1	0	1	0	0	1	0	1	1	1	0	1	1	1	0	1	0	0	0	0	0	0	0	0	0	0	1	0	1	0	0	1	0	1	1	1	1	0	1	1	1	1	1
1	0	1	0	0	1	0	0	1	0	1	0	1	0	1	1	0	0	0	1	1	1	0	0	1	0	1	0	1	1	1	1	0	0	1	1	0	1	0	0	1	0	1	1	1	1	0	1	1	1
0	1	1	1	0	1	0	1	0	1	0	1	1	1	0	1	0	1	0	1	1	0	0	0	0	0	0	0	0	0	0	1	1	1	0	0	0	0	1	0	1	1	0	1	0	1	0	0	0	0
0	0	1	1	1	0	1	0	1	1	1	0	0	0	0	1	0	0	1	1	1	1	1	0	0	1	1	0	1	0	1	1	0	1	1	1	1	0	0	1	0	1	1	1	0	0	1	0	1	1
0	1	0	0	0	1	1	0	1	0	1	0	1	0	0	0	1	1	0	1	0	0	1	0	1	0	1	1	1	1	0	0	0	0	0	1	1	1	1	0	1	0	1	1	0	1	0	1	1	1
1	0	1	1	0	1	1	0	0	0	0	0	0	1	1	0	1	0	0	0	0	1	1	0	1	0	1	1	0	0	0	0	1	0	1	0	1	1	0	1	1	0	1	0	0	0	1	0	0	1
0	1	1	0	0	0	0	1	0	0	1	1	1	1	0	1	0	1	0	0	1	1	0	0	1	1	1	1	1	1	1	1	1	0	1	1	0	0	1	1	0	1	0	1	1	1	1	1	1	1
1	1	1	0	0	1	1	1	1	0	0	0	0	1	0	1	1	1	0	0	0	1	0	0	0	0	1	1	1	1	1	0	0	0	0	1	1	1	1	0	1	1	1	1	0	0	1	1	1	0
0	1	1	1	0	1	0	0	1	1	0	0	1	0	1	0	1	0	1	0	0	1	1	1	0	1	1	1	1	0	0	0	0	1	0	0	1	1	1	0	0	0	1	1	1	1	0	1	1	1
1	1	1	0	1	1	0	1	0	1	0	0	0	0	1	1	1	0	1	1	1	0	0	1	1	1	0	0	1	0	1	1	1	1	0	1	0	0	1	0	1	1	0	0	0	1	1	0	0	0
1	1	1	0	0	1	1	1	0	1	1	0	0	1	1	0	1	1	1	0	1	0	1	0	1	1	1	1	0	1	1	0	1	1	0	1	1	1	1	1	1	1	1	0	1	0	1	1	0	0
1	1	0	1	1	0	1	1	1	0	1	1	0	0	1	0	1	1	0	1	0	1	1	0	0	0	1	1	1	1	1	0	1	0	1	0	0	0	1	0	1	1	0	1	0	0	0	0	0	0
1	1	1	1	0	1	0	1	1	1	0	1	1	0	0	0	1	0	0	1	0	0	0	0	1	1	1	0	1	1	1	1	0	0	1	1	0	1	1	1	0	0	0	1	0	1	0	1	0	0
0	1	0	0	0	0	1	1	1	0	0	0	0	1	0	0	1	0	0	1	1	0	1	0	1	1	0	1	0	1	1	1	0	0	1	1	0	1	1	1	1	0	0	1	1	1	0	1	1	0
1	1	1	1	1	1	1	1	1	1	0	1	1	1	1	1	1	0	1	0	1	0	0	1	1	1	1	0	0	0	1	1	0	1	0	0	0	1	1	0	0	1	0	1	1	0	0	0	0	0
1	0	0	0	0	0	0	0	0	1	0	1	0	1	1	1	0	0	1	1	1	1	0	0	0	1	1	0	1	0	0	1	1	0	0	0	1	1	0	0	0	1	0	1	0	1	1	0	1	0
0	1	0	1	0	0	1	1	0	0	0	0	1	1	1	0	1	0	0	1	0	0	1	0	1	1	0	0	1	1	0	1	0	1	0	0	0	0	1	0	1	0	0	1	0	0	0	1	1	1
1	0	1	1	1	1	1	1	1	1	1	1	1	0	1	1	0	1	0	1	0	0	1	1	0	1	1	0	1	0	0	0	1	1	1	1	1	0	0	1	1	0	0	0	0	1	0	1	1	1
0	0	1	1	0	1	1	0	1	0	0	0	1	1	1	0	1	0	0	0	1	0	1	0	1	0	1	1	1	0	0	1	0	0	1	1	1	0	0	1	0	0	1	1	0	0	0	0	1	1
0	0	1	0	1	0	1	1	0	0	1	1	1	1	1	1	0	1	1	1	0	0	0	1	1	1	0	1	1	0	1	0	0	1	1	0	0	0	0	1	1	0	1	0	0	1	1	1	0	1
0	1	1	1	1	1	1	0	0	1	0	0	1	1	1	0	1	1	0	1	1	0	0	1	0	1	0	0	1	1	1	1	0	1	1	1	1	1	1	0	0	1	0	0	0	0	0	1	1	0
1	1	1	1	0	1	0	1	1	0	0	1	0	1	0	1	0	1	0	0	1	0	0	0	1	1	1	0	0	1	1	1	1	0	1	0	1	0	1	1	1	1	1	1	1	1	1	0	1	1
0	0	1	0	0	1	1	1	1	0	1	0	0	1	0	0	1	1	1	0	1	1	1	0	0	1	1	1	0	0	0	1	0	1	1	1	1	0	0	0	0	0	1	1	1	1	0	1	1	1
1	1	1	0	1	1	1	1	1	0	1	0	1	1	0	0	1	0	0	1	1	1	1	0	1	1	1	0	1	0	1	0	1	1	0	0	0	0	1	1	1	1	0	1	0	1	1	1	1	0
0	0	0	1	0	0	1	0	0	0	0	0	1	0	1	1	0	1	1	1	1	0	0	0	1	0	1	1	0	1	0	1	0	1	1	1	0	0	0	1	0	1	1	1	0	0	0	1	0	1
1	0	1	1	1	1	0	1	0	0	0	0	0	0	0	1	1	1	0	1	1	1	0	1	1	0	1	1	0	1	1	0	0	1	0	0	0	0	0	0	1	0	1	0	1	1	1	0	1	1
1	0	0	1	1	0	0	0	0	1	1	0	0	1	0	1	1	1	1	1	1	1	1	0	1	1	1	0	0	0	1	0	1	0	0	0	0	1	0	0	1	0	1	0	0	0	1	1	1	0
0	0	1	0	0	0	1	1	1	0	0	0	0	0	1	0	1	0	0	0	0	1	0	0	1	0	0	1	1	0	0	0	1	1	1	1	0	0	0	1	0	1	0	0	1	1	0	1	1	0
0	1	0	1	0	0	1	1	0	0	1	1	0	0	1	0	0	1	0	0	0	1	1	1	1	0	0	1	1	1	0	0	0	0	1	0	1	0	1	1	0	1	1	1	1	0	1	0	1	0
0	1	0	0	0	0	1	0	1	1	0	1	1	0	1	0	1	0	1	0	1	1	1	0	1	1	1	0	0	1	1	0	0	1	1	1	0	0	1	0	0	0	1	1	1	1	1	0	1	1
1	1	1	1	1	1	1	0	1	0	0	0	1	1	0	0	0	0	0	1	1	1	0	1	1	1	1	0	0	0	1	0	0	0	1	0	0	1	1	1	0	0	0	0	1	1	0	0	1	0
1	1	1	0	0	0	0	0	1	1	0	0	1	0	1	0	0	1	1	1	0	1	1	1	1	1	1	1	1	1	0	1	0	1	1	0	0	0	1	0	1	1	0	1	1	1	1	0	1	0
1	1	1	1	1	1	0	1	1	1	0	1	1	0	1	1	0	1	1	0	0	1	1	1	0	0	1	1	0	0	0	0	1	1	1	1	0	0	1	1	1	1	0	0	1	0	1	0	1	0
1	1	0	1	1	0	0	1	0	1	0	1	0	1	0	0	1	0	0	1	0	0	1	1	0	1	1	0	1	0	1	1	0	1	0	1	1	1	1	0	0	1	1	1	0	1	0	0	0	0
0	0	1	0	1	0	1	1	0	0	0	0	1	1	1	0	0	1	1	1	1	1	1	0	1	0	1	0	1	0	1	1	1	0	0	1	1	0	0	0	1	1	0	1	1	1	0	1	1	1
1	0	1	1	1	1	1	1	1	1	0	1	0	0	0	0	1	0	0	1	1	0	0	1	1	0	1	1	1	1	1	1	1	1	0	0	0	1	0	1	0	0	0	0	1	1	0	1	1	0
0	1	1	1	0	0	1	1	1	0	0	1	0	1	1	1	1	1	1	0	1	1	0	0	1	1	1	1	1	1	1	0	1	1	0	1	1	0	1	0	1	1	0	0	0	0	1	1	1	0
0	0	0	1	0	1	1	1	1	1	1	0	0	1	1	0	1	1	1	0	0	1	1	1	1	0	0	0	0	1	0	0	1	0	1	1	1	1	0	1	1	0	1	1	1	0	0	1	1	1
0	0	0	1	1	0	1	0	1	1	1	1	0	1	1	0	1	0	1	1	1	0	0	1	1	0	0	0	0	1	0	1	1	1	1	1	1	0	0	1	1	1	1	1	1	0	1	1	1	1
0	1	1	1	1	1	0	1	0	0	1	1	0	0	1	0	1	1	0	1	1	0	0	1	1	0	0	0	0	0	0	0	0	1	1	0	0	0	1	0	0	1	1	1	0	1	1	1	0	1
1	1	0	1	0	1	1	0	0	0	0	1	0	1	0	1	0	1	1	1	0	1	1	0	0	0	1	1	1	1	1	0	0	1	1	0	1	1	1	1	1	0	1	0	0	1	0	0	1	0
0	0	1	1	0	0	0	1	0	0	1	1	1	0	1	1	0	0	1	0	1	0	0	0	1	1	0	1	0	1	1	1	0	0	1	1	1	0	0	1	0	1	1	0	1	0	0	1	0	1
0	0	0	0	0	0	0	0	1	1	1	1	0	1	1	0	1	0	1	0	0	0	1	1	1	0	0	1	1	1	1	1	1	1	1	0	1	1	0	0	0	0	1	0	0	0	1	0	1	1
1	1	1	0	0	0	1	1	1	1	0	0	0	1	1	0	1	0	0	1	0	1	0	1	0	1	1	0	1	0	1	0	1	1	0	1	0	0	1	0	0	1	0	1	1	1	0	0	1	0
1	1	1	0	0	1	1	0	0	1	0	0	0	0	1	0	1	0	1	1	0	0	0	1	1	1	1	1	0	0	0	0	1	0	1	1	0	0	1	1	1	1	1	1	1	1	0	1	0	1
1	1	1	1	1	0	0	1	1	1	0	1	1	0	1	0	0	1	1	1	0	1	1	0	1	1	1	1	1	1	1	1	0	0	1	1	0	1	1	0	0	0	1	0	0	0	0	1	1	1
0	0	1	1	0	0	1	0	1	0	1	0	0	1	0	1	0	1	0	1	1	0	0	1	1	0	1	1	1	1	1	0	0	0	0	0	0	0	0	0	1	0	1	1	1	0	1	1	1	0
0	1	1	0	1	1	0	1	1	1	0	0	0	1	1	0	1	0	0	0	1	0	1	0	1	0	1	1	0	0	0	1	0	1	0	1	1	0	1	1	0	0	0	0	0	1	1	0	0	0
0	0	0	0	0	1	0	0	1	0	1	1	1	0	0	0	0	1	1	0	1	0	0	1	0	1	1	1	0	1	0	0	0	1	0	1	1	1	0	0	0	0	0	1	1	1	1	0	1	1
0	1	1	1	1	0	1	0	0	0	1	0	0	1	1	1	0	0	1	1	1	0	1	1	0	1	0	1	1	0	1	0	0	0	1	0	1	1	1	0	0	1	1	1	1	0	1	1	1	0
1	0	0	0	0	0	0	0	0	0	1	1	1	0	0	1	1	0	1	0	1	0	1	1	1	0	0	1	0	0	1	0	1	1	1	1	0	0	0	1	1	0	0	0	0	0	1	1	0	1
1	1	1	0	0	1	0	1	0	1	1	0	0	1	1	0	1	0	1	1	1	1	1	0	1	1	1	1	1	0	1	0	0	0	1	0	1	0	1	0	1	0	1	1	1	1	1	1	1	1
0	1	1	1	1	1	1	1	1	0	1	0	0	0	0	1	1	0	0	1	1	1	1	0	1	0	1	0	0	1	0	0	1	1	1	1	1	1	1	1	1	1	1	0	1	1	0	1	1	1
0	0	1	1	1	0	1	0	1	0	0	0	1	1	0	1	0	1	1	1	0	0	1	1	0	0	0	0	0	1	0	0	1	0	0	0	1	1	0	0	1	1	1	0	1	1	1	0	1	1
1	0	1	0	1	1	0	1	0	1	0	0	1	1	1	1	1	1	0	1	0	1	0	0	1	0	0	0	1	1	0	0	0	1	0	1	0	0	0	1	1	0	1	1	0	1	1	0	1	1
0	0	0	1	0	1	1	0	0	1	1	0	1	0	1	0	0	0	1	1	0	1	0	1	0	1	0	1	1	0	1	1	1	1	0	0	1	1	0	1	0	1	0	1	1	0	0	1	1	1
1	0	0	1	1	1	1	1	0	0	0	0	1	0	0	1	0	0	1	1	1	1	1	1	1	1	0	0	1	1	1	1	0	1	0	1	1	1	0	1	0	0	1	1	1	1	1	1	0	0
0	1	0	1	1	1	1	1	0	0	1	0	1	0	1	1	0	1	0	1	1	1	1	0	1	1	1	1	1	1	0	1	1	1	0	0	1	1	1	1	1	0	1	1	1	1	1	1	0	1
1	0	1	0	1	1	1	0	1	0	0	1	1	1	0	1	1	0	0	1	1	0	1	0	1	1	1	0	1	0	0	1	1	0	0	0	0	0	0	0	0	1	0	1	0	1	1	0	1	0
0	1	0	0	1	0	1	0	1	0	1	1	1	0	0	0	1	1	1	0	1	0	1	1	1	1	1	1	0	0	0	1	1	0	1	0	1	1	1	1	1	1	1	1	1	0	1	1	0	0
1	1	1	0	0	0	1	1	0	1	0	0	0	1	1	1	1	1	1	0	0	0	1	1	0	1	1	1	0	0	1	1	1	1	0	1	0	1	1	1	0	0	0	0	1	1	0	0	1	1
0	0	1	0	0	0	0	1	1	0	0	0	0	1	1	1	0	1	0	1	0	1	0	0	1	1	1	1	0	0	1	1	1	1	1	0	0	0	0	0	0	1	1	1	1	1	0	1	1	0
0	0	1	1	0	0	0	1	1	0	1	1	1	1	1	1	0	0	1	1	0	1	1	1	0	0	1	1	1	1	1	0	1	0	1	1	1	0	0	1	0	1	1	0	1	0	1	1	0	1
1	0	0	1	0	1	0	0	0	1	1	1	1	0	0	1	1	0	0	1	0	0	0	0	1	0	1	1	1	1	0	0	0	1	0	0	1	0	0	1	1	1	1	1	1	1	0	0	1	0
1	1	0	1	0	1	1	1	0	0	1	0	1	1	1	1	0	1	0	0	0	1	0	0	1	1	0	1	0	1	0	0	0	1	0	0	1	0	1	0	0	1	1	1	1	0	1	0	1	1
0	1	0	0	1	0	1	1	0	1	1	0	1	0	1	0	0	0	1	0	1	1	0	0	0	1	0	1	1	1	1	0	1	0	1	1	1	0	1	0	0	0	1	1	1	1	1	0	0	1
0	0	1	0	0	1	1	1	1	1	1	0	0	1	1	1	0	0	0	0	1	1	1	0	1	1	0	1	1	1	0	1	1	1	1	1	0	0	0	1	1	0	1	1	1	0	1	1	1	1
0	0	0	0	1	0	0	1	1	0	1	0	1	0	0	1	0	1	1	1	1	0	1	1	1	1	0	0	0	1	0	0	1	0	1	1	0	1	0	1	1	0	0	1	1	1	1	0	1	1
1	0	0	0	0	0	1	0	0	0	1	1	0	1	1	1	1	1	1	1	0	1	0	0	1	1	1	1	0	0	0	1	1	1	1	1	1	0	0	1	0	1	1	0	0	1	0	1	1	0
1	0	1	1	1	1	1	1	0	0	0	1	1	1	1	0	1	1	0	1	0	0	1	1	1	0	1	1	1	1	1	1	1	1	1	0	0	1	0	1	0	1	0	0	0	0	1	1	0	0
0	0	1	0	0	0	1	1	0	1	1	0	1	1	1	1	1	0	1	1	1	1	1	0	1	1	1	0	0	0	0	1	1	1	0	1	1	0	0	1	1	0	0	0	1	0	1	0	0	1
0	0	1	0	0	0	1	0	1	1	1	1	0	1	1	1	1	0	0	1	1	0	1	1	0	1	1	0	1	1	1	0	0	0	1	0	0	1	0	1	1	0	0	1	0	1	1	0	1	0
1	1	0	0	0	1	1	0	0	0	1	0	1	0	1	1	1	1	1	0	1	1	0	1	1	1	1	0	1	1	0	0	0	1	1	0	1	1	1	0	1	0	0	1	1	1	1	0	1	1
0	1	1	0	1	1	0	1	1	1	0	0	1	0	0	1	0	0	1	1	1	0	1	1	1	0	1	1	1	1	0	0	1	0	1	0	1	0	1	1	0	1	0	0	1	1	1	0	1	1
0	0	1	1	1	1	0	1	1	0	0	1	1	0	1	0	1	1	0	1	0	1	0	0	1	0	0	1	0	1	1	0	1	1	1	0	1	0	0	0	1	0	1	0	1	1	1	1	1	1
1	1	1	0	1	0	0	0	1	0	0	0	1	0	1	1	1	0	1	1	0	0	0	0	1	1	0	1	1	0	1	1	1	1	0	1	0	1	1	1	0	1	1	1	0	1	1	1	0	1
0	1	1	1	1	1	1	0	0	0	0	0	0	0	0	1	0	0	1	0	1	1	0	0	1	1	1	1	1	0	1	1	1	0	0	0	0	0	1	1	0	0	1	0	1	0	1	0	0	1
1	0	1	0	1	1	1	0	1	1	1	0	1	1	0	1	1	0	0	1	1	0	1	1	1	1	1	1	0	1	0	0	1	0	0	0	1	0	0	1	1	0	1	1	1	0	1	0	0	1
1	0	0	0	1	1	0	1	1	0	0	0	1	0	0	1	1	1	0	1	1	1	1	1	1	1	1	1	0	1	0	1	1	0	0	1	0	0	0	1	1	0	1	1	1	0	1	0	1	0
1	1	0	1	1	0	0	1	0	0	1	1	1	1	0	0	1	0	1	1	1	0	0	1	1	1	0	0	0	1	1	1	1	1	1	1	1	0	1	1	0	0	1	1	1	1	0	0	0	1
1	1	0	1	1	1	1	1	1	1	0	0	1	1	1	1	1	0	0	0	1	0	0	0	1	0	0	0	1	1	0	0	1	0	1	0	0	1	1	0	1	1	0	1	0	0	0	1	0	0
0	0	1	0	0	0	1	1	0	0	1	0	0	1	1	1	1	1	1	1	0	1	0	1	1	1	1	1	0	1	1	1	1	0	1	1	0	1	0	0	1	0	1	1	0	1	0	1	1	1
0	1	1	0	0	1	0	1	1	0	1	1	0	0	1	0	0	1	0	0	1	0	1	1	0	0	1	0	0	0	1	0	1	1	0	1	0	1	1	1	1	1	1	1	0	1	0	0	1	0
0	1	0	0	1	1	1	1	0	1	1	1	0	1	0	1	0	1	1	1	0	1	1	0	0	0	0	1	1	0	1	1	0	1	0	1	1	0	1	1	1	0	1	1	1	1	1	1	1	1
0	1	0	0	0	1	1	1	0	1	0	1	1	0	1	1	0	0	1	1	1	1	1	1	1	1	0	1	0	0	0	1	0	0	1	1	1	0	1	1	0	1	1	1	0	1	0	0	1	1
0	1	0	1	1	0	1	1	1	0	0	1	1	1	1	0	1	1	1	1	1	0	0	0	1	1	0	1	0	1	0	1	0	1	0	1	0	0	1	0	1	1	1	0	1	1	0	0	1	0
1	1	0	0	0	1	0	1	1	0	0	0	1	1	0	0	0	0	0	0	0	1	0	0	0	1	1	0	0	0	1	1	1	0	1	0	0	1	1	1	0	0	1	0	1	1	0	0	1	1
0	0	1	1	1	1	1	1	0	1	0	1	0	0	0	0	1	1	0	0	1	1	0	0	1	1	1	0	1	1	1	0	1	1	0	1	0	0	0	1	1	1	1	1	1	1	0	1	0	1
0	1	0	1	0	1	0	1	0	1	1	0	1	1	0	1	0	0	1	0	1	0	1	1	1	1	1	0	0	0	1	0	0	0	1	1	1	1	1	0	0	0	0	1	1	0	1	1	0	0
0	1	0	1	0	0	0	0	0	1	0	1	0	0	0	0	1	1	0	1	1	1	1	1	1	1	1	0	0	1	1	0	1	0	0	1	0	0	1	0	1	1	0	1	1	0	1	0	1	1
1	0	1	0	1	0	1	0	1	0	1	1	0	1	0	1	0	1	0	0	1	0	0	1	0	0	1	0	0	0	0	0	0	0	1	1	0	1	0	1	0	0	0	1	0	1	0	1	1	1
0	0	0	1	1	1	1	0	1	1	0	1	1	1	0	1	1	1	0	1	0	1	1	0	1	0	1	0	1	1	1	1	1	1	1	1	0	1	0	1	0	1	1	0	1	1	0	0	0	1
0	1	1	1	1	1	0	1	0	0	1	0	0	0	1	1	1	1	0	0	0	0	1	1	1	1	1	1	0	1	0	1	1	1	1	1	0	0	1	0	1	1	1	1	1	1	0	0	0	1
0	0	0	0	0	0	0	1	1	0	0	0	1	1	0	1	1	1	1	1	1	1	1	0	1	0	1	1	0	1	0	0	0	1	1	1	0	0	0	1	1	0	0	0	1	0	0	1	1	1
1	1	0	0	1	1	0	0	0	1	0	0	0	0	0	1	0	0	1	0	1	1	0	0	1	0	1	1	1	1	0	1	1	1	0	1	0	1	1	1	0	0	1	1	1	0	0	0	0	1
0	1	0	0	1	1	1	0	1	0	1	0	0	0	1	0	0	0	1	0	1	0	1	0	1	1	1	1	0	0	0	1	1	1	1	1	1	1	1	1	1	0	1	1	0	1	0	0	1	1
0	1	1	1	0	1	1	1	0	0	1	0	0	1	1	1	1	0	0	1	1	1	0	1	0	1	0	0	1	0	1	0	0	0	0	1	1	0	1	1	0	0	1	1	0	1	0	1	1	1
1	0	1	0	1	1	1	1	0	1	1	1	1	1	0	1	0	0	1	1	1	0	1	0	0	0	0	0	0	1	1	0	1	1	0	0	1	0	0	1	1	1	1	1	1	0	0	1	1	0
0	0	0	0	0	0	1	1	1	1	1	1	1	1	1	1	1	1	0	1	1	0	0	0	0	0	0	0	0	1	0	0	1	0	0	0	0	0	0	1	1	0	1	0	0	1	0	0	1	0
1	0	1	1	1	0	1	1	1	1	1	1	1	1	0	1	1	1	1	1	0	0	0	0	0	0	0	0	0	1	0	1	0	1	1	1	0	0	0	0	1	1	0	0	0	1	1	0	0	1
0	0	1	1	1	0	1	0	1	0	1	1	1	1	1	1	1	1	1	0	0	0	0	0	1	0	1	0	1	0	1	1	1	1	1	1	0	1	0	1	0	0	0	0	1	0	1	0	0	1
1	1	0	1	1	1	1	0	0	0	1	0	1	0	0	0	1	1	0	1	1	0	1	1	1	1	1	0	1	0	1	0	1	0	0	1	1	1	1	0	1	1	1	1	0	1	0	0	0	0
0	1	1	0	0	0	1	1	1	1	1	1	1	1	0	1	1	0	1	1	0	0	1	1	1	1	0	1	0	1	1	1	1	1	0	0	1	1	1	1	0	1	1	1	1	0	0	1	1	1
1	1	1	1	1	0	1	1	1	1	0	0	0	0	1	1	0	1	1	0	0	0	1	1	0	1	1	0	0	0	1	1	0	0	1	1	1	1	1	1	1	1	0	1	1	1	0	1	1	1
1	1	0	1	0	0	0	1	0	0	0	1	0	1	1	1	1	1	1	0	1	1	1	0	1	0	0	1	1	1	0	1	1	0	0	1	1	0	1	1	1	1	0	1	0	0	1	1	1	0
1	1	1	0	0	1	1	1	0	0	0	1	0	1	1	0	1	1	1	1	1	0	0	0	1	0	0	1	0	0	0	0	0	1	1	0	1	1	1	1	1	1	0	0	0	0	0	0	1	0
0	1	1	0	0	1	1	1	1	1	0	1	1	1	1	0	1	1	1	0	0	0	1	1	0	1	0	0	0	0	0	0	0	1	0	1	1	0	1	0	0	0	1	1	0	1	1	0	0	1
1	1	0	1	1	0	1	1	0	1	1	1	1	1	1	1	1	1	0	1	1	0	0	0	1	1	0	0	1	0	1	0	0	1	0	0	1	1	1	0	0	1	0	0	0	1	0	0	1	0
0	0	1	1	0	0	1	1	0	0	1	1	1	1	0	0	0	1	1	0	0	0	0	1	0	0	0	0	0	1	0	0	0	0	1	0	0	1	0	1	1	0	1	0	0	1	1	1	1	0
1	0	0	0	0	1	1	1	0	1	1	1	1	1	1	1	0	1	1	0	1	1	0	0	1	0	0	1	0	1	0	1	0	1	0	0	0	1	0	1	1	1	1	1	1	1	1	1	1	1
0	1	1	1	1	1	1	1	1	1	1	1	0	0	1	1	1	1	0	0	0	1	0	1	1	1	0	0	1	1	0	1	0	1	0	1	1	1	1	0	0	0	0	0	0	1	0	0	1	1
0	0	1	1	1	1	1	1	1	0	1	1	0	1	1	1	1	1	1	0	0	1	0	0	1	0	0	1	0	1	1	0	1	0	1	1	0	1	0	1	0	1	1	1	1	1	0	1	1	0
1	1	1	0	0	0	1	0	1	1	1	0	0	1	0	0	0	0	1	1	1	1	0	1	1	1	1	0	0	0	0	0	1	0	1	1	0	1	1	0	1	0	0	1	0	0	1	1	1	0
0	0	0	0	1	0	1	1	1	1	1	0	0	0	1	1	0	1	1	0	1	1	1	0	1	1	0	0	1	1	0	1	0	1	1	1	1	1	0	0	1	1	1	1	1	1	1	0	1	0
1	0	1	1	1	0	1	1	0	1	1	0	0	1	0	0	1	1	0	1	1	1	1	0	0	0	1	1	0	0	1	1	1	1	0	1	0	0	0	1	0	1	0	1	1	1	0	1	1	1
1	1	0	1	1	0	0	1	1	1	0	0	1	1	1	1	0	0	1	1	1	1	0	1	1	0	0	1	0	1	1	0	0	0	1	1	1	1	1	0	0	0	0	1	1	0	1	0	0	1
1	1	1	1	1	1	0	0	1	1	1	1	0	0	0	1	0	1	1	0	1	1	1	1	0	1	1	0	1	0	0	1	1	1	1	0	0	1	1	1	0	1	1	1	1	1	1	1	0	1
0	1	1	0	0	1	1	1	1	0	0	0	0	1	1	0	1	1	1	1	1	0	0	1	1	1	1	1	1	0	0	0	1	0	1	1	0	1	1	1	1	0	1	0	0	1	0	1	1	1
[truncated: 84 more columns]

## Sheet: Fig2b
AICp_ft_ 1	AICp_ft_ 2	AICp_ft_ 3	AICp_ft_ 4	AICp_ft_ 5	AICp_ft_ 6	AICp_ft_ 7	AICp_ft_ 8	AICp_ft_ 9	AICp_ft_10	AICp_ft_11	AICp_ft_12	AICp_ft_13	AICp_ft_14	AICp_ft_15	AICp_ft_16	AICp_ft_17	AICp_ft_18	AICp_ft_19	AICp_ft_20	AICp_ft_21	AICp_ft_22	AICp_ft_23	AICp_ft_24	AICp_ft_25	AICp_ft_26	AICp_ft_27	AICp_ft_28	AICp_ft_29	AICp_ft_30	AICp_ft_31	AICp_ft_32	AICp_ft_33	AICp_ft_34	AICp_ft_35	AICp_ft_36	AICp_ft_37	AICp_ft_38	AICp_ft_39	AICp_ft_40	AICp_ft_41	AICp_ft_42	AICp_ft_43	AICp_ft_44	AICp_ft_45	AICp_ft_46	AICp_ft_47	AICp_ft_48	AICp_ft_49	AICp_ft_50
1.49002	1.51787	1.35544	1.36084	1.42787	1.41429	1.34471	1.38935	2.08719	1.55689	1.28441	2.00628	1.383	1.33042	1.75007	1.66813	1.04566	1.31375	1.37776	1.50243	1.73914	1.42469	1.53764	0.958362	1.53457	1.4861	1.16216	1.27893	1.36875	1.68995	1.19247	1.90686	1.33849	1.49477	1.14646	1.54547	1.43213	1.66327	1.51787	1.43518	1.20856	1.8777	1.25297	1.23553	1.41398	1.37618	1.52223	1.39495	1.50084	1.37317
1.23203	1.45192	0.83834	1.39385	1.54304	1.15534	1.63508	1.58423	2.08719	1.58289	1.51555	1.07127	1.42272	1.33042	1.36681	1.30007	1.05852	1.67147	1.27449	1.50243	1.25887	1.06139	1.53764	0.740923	1.4359	1.48315	1.65256	1.71392	1.36875	1.3943	1.04903	1.13618	1.30343	1.41371	1.94749	1.52211	1.53863	1.21445	1.45192	1.31966	1.49319	1.29827	1.25297	1.01913	1.39165	1.35491	1.52223	1.39495	1.46854	1.37317
1.41311	1.51787	1.62274	1.54346	1.32165	1.24919	1.28884	1.25127	0.857842	1.46366	0.725182	1.99309	1.50618	1.33042	1.47829	1.66813	1.04566	1.31375	1.98498	1.46698	1.20772	1.41631	1.53764	2.22249	1.50074	1.4861	1.08526	1.27893	1.40009	1.09247	1.72508	1.90686	1.60141	1.04688	1.15296	1.24758	1.37872	1.31754	1.51787	1.66438	1.09047	1.15626	1.2922	1.7672	1.55786	1.31285	1.58787	1.57851	1.4073	1.37317
1.76836	1.4513	0.817691	1.26562	1.54304	1.53225	1.53864	1.23247	1.02969	1.55696	1.63227	1.92445	1.46302	1.24692	2.0677	1.67802	0.973409	1.54351	0.937332	1.34719	1.87446	1.35727	1.50381	0.347728	1.43549	1.61012	1.75625	1.31836	1.53861	1.2815	0.985378	1.08927	1.64245	1.73475	1.15216	1.54767	1.457	1.30262	1.45129	1.41374	1.64354	1.29827	1.25297	0.894951	3.65402	1.30297	0.76729	1.57851	1.35436	1.37317
1.76161	1.27693	2.15042	1.61658	1.54222	1.46486	1.66808	1.11401	2.28438	1.48831	1.68936	1.96379	1.63544	1.41823	1.25323	1.69777	1.05246	1.20732	1.38337	1.2353	1.9442	1.34121	1.4988	0.944487	1.40445	1.4801	1.15899	1.27893	1.75615	1.0886	1.27	1.13618	1.60141	1.37031	1.36205	1.25222	1.14377	1.32002	1.27693	1.79885	0.877398	0.951355	1.64941	0.955818	1.55786	1.50679	0.938937	1.4111	1.62397	1.60266
1.48525	1.45072	1.86833	1.46151	1.32404	1.4808	1.31654	1.09516	1.73331	1.55689	1.51184	1.03638	1.54881	1.16769	1.60627	1.73724	0.985834	1.67147	1.72487	1.26666	1.2081	2.04478	1.4009	1.42189	1.37402	1.17766	1.08218	1.27893	1.34138	1.29843	0.712222	1.70416	1.64212	0.949517	0.864885	1.36163	1.2113	0.723819	1.45072	1.55599	1.47449	1.5768	1.69755	0.900055	1.41398	1.25311	1.50706	1.35556	1.25982	1.37317
1.03584	1.13423	1.92123	1.4957	1.66148	1.00219	1.5386	2.63932	1.90981	1.41489	1.72309	1.0964	1.54854	1.45923	1.36713	1.75814	0.913699	1.80666	1.23358	1.18226	1.49014	1.18422	1.57201	0.459069	1.37268	1.59869	2.01052	1.66597	1.03337	1.68995	1.63362	1.90657	1.20274	0.808653	0.937458	1.61441	1.21077	1.19727	1.13423	1.21535	1.10356	1.15626	1.89974	1.30841	1.55786	1.62495	2.08598	1.35579	1.58963	1.37317
1.93157	1.62527	1.242	1.23578	1.04257	1.1685	1.80486	1.39328	1.04866	1.51332	1.28754	1.11541	1.23342	1.51035	2.22214	1.13089	1.17902	1.54351	1.59193	1.56727	0.899432	2.24914	1.40575	2.56857	1.34104	1.09365	1.94068	1.71392	1.56963	1.06232	1.61061	1.00076	1.52237	1.43827	1.53619	1.32145	1.53927	1.08926	1.62527	1.9335	1.23836	1.94807	1.1774	1.48276	1.41398	1.41877	1.16712	1.53529	1.40701	1.37317
2.00187	1.8778	1.41344	1.58013	1.13207	1.59034	1.37327	2.40149	0.849579	1.48095	1.23272	1.10674	1.6357	1.33042	2.22115	1.3665	0.991553	1.11106	1.7613	1.29143	1.31119	2.11468	1.64222	1.87504	1.53356	1.27958	1.22042	1.76282	0.749493	1.68995	1.37005	1.57795	1.40885	1.19338	0.749093	1.34643	1.43246	0.682568	1.8778	1.81475	1.00114	1.8777	1.14104	1.16628	1.41398	1.51581	1.14075	1.24303	1.30993	1.37317
1.4732	1.0094	1.27615	1.29728	1.04738	1.0109	1.49228	1.94029	0.937292	1.53119	1.30397	1.83053	1.38352	1.65172	1.6277	1.04085	0.924942	1.21058	0.912281	1.21337	1.87242	0.907918	1.47072	1.03504	1.53306	1.08976	1.34297	1.31836	0.806491	1.29759	1.2872	1.09003	1.40992	1.3628	0.629007	1.08662	1.70952	1.3671	1.0094	1.81475	1.2485	0.993121	1.21471	1.31528	3.92486	1.55076	1.09169	1.27966	1.23932	1.27596
1.12939	1.53447	1.25812	1.61658	2.19546	1.33092	1.76996	2.64338	1.69318	1.53134	1.78933	0.96712	1.42496	1.16839	1.36824	0.957516	1.34879	1.80227	1.15261	1.2679	1.873	0.719973	1.572	0.90364	1.49821	1.59242	2.14561	1.71392	0.827136	2.02099	1.05429	1.28529	1.33878	1.60228	0.46061	0.881529	1.62112	1.17752	1.53446	1.11631	1.34866	1.59696	1.33239	1.09041	1.55786	1.20202	0.862316	1.39495	1.48708	1.49348
1.17259	1.30126	1.50996	1.65317	1.33349	1.79042	1.43192	0.972004	0.70642	1.45627	1.88447	2.19472	1.5879	1.86037	1.12919	0.945624	1.18727	1.80227	1.30299	1.2372	1.47621	0.626268	1.4009	2.00003	1.34873	1.62228	1.26341	1.71392	1.49869	1.68995	1.21331	1.70618	1.33807	0.415955	1.18475	1.10908	1.35713	2.17085	1.30125	0.941723	1.43983	0.993121	1.89973	1.4895	1.71707	1.51086	0.566734	1.53656	1.56483	1.42207
1.61518	1.60944	1.26504	1.54435	1.13788	1.86718	1.73553	1.24097	0.970704	1.41502	0.783521	1.76936	1.31065	1.28523	1.86968	1.21522	0.983744	1.21058	1.3855	1.44048	1.87533	0.884255	1.57174	0.542296	1.19938	1.35657	2.26178	1.24045	1.47655	1.29989	1.12203	0.843964	1.56183	1.88825	1.35985	0.825969	1.45889	1.3168	1.60944	1.79822	0.488092	1.15626	1.14105	1.08433	1.41398	1.44167	0.557346	1.28096	1.37202	1.58201
1.3478	1.78595	1.61413	1.37537	0.890948	1.3456	1.66793	0.534757	1.93691	1.45627	1.14958	2.16705	1.72325	1.85988	0.956808	1.60169	0.99031	1.42655	1.11385	1.38322	1.55299	1.11149	1.50425	2.6015	1.25763	2.22948	1.13194	1.66599	0.877814	1.68995	1.1485	0.959119	1.10956	1.07182	1.6752	2.73121	1.38177	1.94321	1.78595	1.11569	0.685766	1.96835	1.21471	1.42741	1.41244	1.43073	0.674323	1.39562	1.83582	1.34497
1.17662	1.58653	1.27239	1.96926	1.90048	2.31684	1.34486	1.92098	1.80445	1.41502	2.7347	0.927977	1.50226	2.32758	0.725301	1.3674	1.1353	1.67147	0.884178	1.3488	1.06759	0.747135	1.47075	1.31288	1.41177	1.40436	2.47852	1.16719	0.800222	1.0621	0.641137	0.7418	1.56165	1.28547	0.653385	2.1842	1.3555	1.53392	1.58653	1.21429	0.707308	1.0903	1.33237	1.4087	1.41336	1.02402	1.45062	1.47508	1.55288	1.34495
1.49872	1.07007	1.75452	1.44112	1.1309	1.15008	1.34475	1.42174	2.13581	1.6893	1.28131	1.18893	1.38149	1.55381	1.34867	2.07511	0.988958	1.67147	1.45275	1.08556	1.41731	0.700299	1.7137	1.06098	1.09798	0.946695	1.40543	1.16719	1.08246	1.68995	0.931869	1.18332	1.2362	0.334988	2.03619	2.17676	1.857	0.988192	1.07007	1.03383	0.367291	1.09541	1.29219	1.50049	1.55786	1.48768	2.1981	1.31777	1.44044	1.54439
1.49063	2.09127	1.25633	1.61775	1.15017	1.50526	1.53875	1.55344	2.16022	1.43217	1.8609	1.03215	1.50722	1.91868	0.708088	1.91057	1.09911	1.31376	1.92197	1.59075	1.73523	0.476614	1.16555	0.352943	1.4585	0.803461	1.17296	1.91254	1.50188	1.68995	1.22537	0.959453	1.30342	0.529296	0.818244	1.31968	1.23793	0.926878	2.09127	1.20812	0.496629	0.939786	1.29219	0.977521	1.40353	1.6537	0.782212	1.5162	1.38067	1.66275
1.48976	1.06651	1.45052	1.511	1.41077	1.15832	1.60257	0.763135	0.596584	1.5312	2.72435	1.10605	1.1336	1.75297	2.23812	1.30837	0.994577	1.21414	0.714366	1.38218	1.15713	1.81597	1.37573	2.46796	1.34498	1.52227	0.962366	1.27893	0.655742	1.6974	0.939442	1.23228	0.995987	1.03507	1.52177	0.872901	0.769877	0.951044	1.06651	0.53575	1.74345	1.17872	1.46657	2.56693	1.41398	1.29522	1.26746	1.24348	1.49598	1.10455
1.49027	1.62691	1.82536	1.39235	0.847973	1.66506	1.46137	0.90064	1.03147	1.41489	1.57953	1.00358	1.81445	1.1689	1.37379	1.26333	0.919661	1.21374	0.604942	1.01912	0.982352	1.70705	1.17068	2.11362	1.23837	1.52724	2.32603	1.71392	0.784397	1.0621	2.48081	1.09139	0.917473	2.4061	0.219264	1.07915	1.31219	0.61502	1.6269	2.65961	0.90858	1.55937	1.55605	1.48504	1.57704	1.06873	1.3953	1.53464	1.2095	0.913168
1.12449	1.58372	1.60337	1.56223	0.835604	2.06428	1.37319	0.5395	1.9169	1.50611	0.950457	1.23685	1.27243	0.89567	2.37012	1.18682	0.926714	1.65223	0.603332	0.931275	2.1547	1.17917	1.0122	1.55217	1.48946	1.67323	1.1881	1.31775	0.271566	1.29843	1.97263	0.881681	1.23677	2.36464	0.566276	1.23149	1.88317	0.673414	1.58372	0.859587	0.458189	1.92037	1.74667	0.549377	1.42165	0.906899	3.19978	1.49379	1.6839	1.65409
1.11362	1.19986	1.5633	1.29822	1.06731	1.65021	1.43128	1.26498	3.24165	1.41502	0.681666	1.77033	1.23469	1.46073	1.37316	1.2455	1.2468	2.07002	1.51241	1.66404	0.986781	1.04469	1.78008	0.807902	1.30643	1.51926	1.53401	1.27893	0.524034	1.29843	0.539348	0.921329	1.68267	1.39385	0.544412	1.00781	0.86754	1.20566	1.19986	1.02577	1.15133	1.43889	1.33238	1.21321	1.41398	1.54123	0.481917	1.39406	1.35907	1.48287
1.92368	1.7759	1.43398	1.1813	0.489771	1.43138	1.46156	0.429706	1.63737	1.4321	1.28411	2.12599	1.42142	1.20659	1.15673	1.01941	1.26208	1.20792	0.522407	0.9083	1.84359	0.974847	1.53755	1.83227	1.84283	2.30477	1.68754	1.2035	0.571714	1.68995	1.07881	1.9779	1.4832	0.742119	0.220222	0.645539	0.994001	1.86881	1.7759	1.54802	0.374481	0.993121	1.79672	1.30504	1.55786	1.81845	0.742713	1.14179	1.3101	2.14532
1.48813	1.9489	1.79993	1.61828	2.27036	1.2864	1.76933	2.32877	0.773815	1.39111	1.30013	1.90551	1.58397	1.33154	1.05569	1.60468	0.789098	1.12288	0.820158	1.34423	1.16147	0.254698	2.06251	0.319071	1.39854	2.63297	2.08111	1.44024	2.38929	1.0624	1.50941	1.9775	1.60258	0.318022	3.94054	0.906116	1.53513	0.430778	1.9489	2.21477	1.1583	2.1377	1.38101	1.09234	1.41398	1.78541	3.46368	1.29923	1.47306	1.49694
1.48831	1.46047	1.39881	1.20778	0.790988	1.83534	1.37336	0.889705	1.68929	1.66193	1.69714	1.85875	1.59169	1.24816	2.25839	1.15775	1.19345	1.44098	1.35985	1.43676	1.21299	2.54106	1.28003	1.11203	1.5915	1.07548	0.574105	1.27806	0.223548	1.29843	1.73395	1.64589	1.1734	1.98203	0.515961	1.43928	1.46203	1.51806	1.46047	0.48445	1.99455	0.91803	1.79673	1.45436	1.40938	1.22306	1.00753	1.55608	1.53172	1.28397
1.03573	1.98776	1.47056	1.37897	1.16652	0.873511	1.26188	1.93842	1.53544	1.29915	1.14461	1.97854	1.59224	1.16885	2.43409	1.07683	0.746884	0.95526	1.4786	0.75674	1.35749	1.39137	1.22824	2.74387	1.22592	1.06648	2.45075	1.61946	0.317943	1.29843	2.24899	0.960253	1.34147	3.25205	1.08316	0.889413	0.889723	0.543714	1.98776	0.597899	0.216717	1.15626	1.07118	0.872824	1.42256	3.14323	1.15869	1.53443	1.13558	1.70133
1.3822	1.1	1.17159	1.15161	0.93975	1.72997	1.63458	1.41498	1.23037	1.60872	1.68731	1.10973	1.50613	0.958496	1.27217	1.23743	1.61124	1.31376	0.687056	1.2867	1.27711	0.618496	1.37075	0.734303	1.36659	1.15279	1.13357	1.39889	0.336799	2.021	0.639061	0.743878	1.85114	0.687149	0.415257	1.40038	1.17699	1.22281	1.1	0.884709	0.372489	1.15626	1.33237	0.854803	1.41368	2.05193	1.01762	1.20881	1.57911	2.04756
1.47935	1.07591	1.05728	1.47633	0.472494	2.33957	1.53906	0.869817	0.763312	1.50618	1.65977	0.916935	1.20393	2.19983	2.56621	1.27501	0.70821	2.19158	2.04196	2.42332	1.30616	1.07824	1.50462	1.97009	1.5742	1.21923	0.575008	1.27778	0.664201	1.68995	1.63567	0.712968	1.72472	1.55168	3.01695	0.675855	0.976325	1.27097	1.07591	0.878617	1.594	0.91803	1.21472	0.583916	1.44323	1.70947	1.54174	1.47479	1.53108	1.37827
1.93954	1.99272	1.50969	0.926466	0.87197	1.78937	1.66859	4.10075	0.928408	1.43233	1.29382	0.847365	1.17459	1.20825	1.30253	2.35885	1.17395	1.4101	0.680988	0.759442	1.85829	0.294592	1.49728	2.49288	1.21611	0.776921	1.41685	1.20334	0.797069	1.57449	0.563207	1.64215	0.871429	0.281042	1.11952	1.28135	1.67188	1.70893	1.99272	1.10154	1.9395	1.15626	1.95261	1.92897	1.36588	2.3296	0.90714	1.45488	1.38562	1.30073
1.03591	0.695465	1.11529	1.04785	0.440925	1.45539	1.70078	1.26986	2.34026	1.34486	0.913343	1.11047	2.09124	1.13097	1.06841	0.799266	0.867698	1.53947	0.890007	1.29791	1.3141	1.04626	1.49758	0.659399	1.10893	0.904116	1.71136	1.81205	0.386301	1.29966	1.53692	1.09093	1.37397	0.980103	1.38396	1.483	0.87543	0.607952	0.695464	0.497966	0.329188	1.7824	0.88333	3.81342	1.55786	0.827846	0.584044	1.57612	1.50215	1.36493
1.49022	0.968181	1.12408	1.29577	0.364133	1.26557	1.5708	0.993407	1.44385	1.60867	1.28528	1.78519	1.70751	1.8583	0.584443	1.03357	1.39837	1.15034	1.4757	1.76003	0.992067	1.54055	1.82231	3.23142	1.69095	0.752741	0.943763	1.27893	0.393668	1.57445	2.20117	0.959867	1.30381	0.612213	1.16517	0.899933	1.42849	0.980363	0.968181	0.341735	0.929779	0.939786	1.17741	2.52389	1.44439	1.40112	1.40149	1.55479	1.75615	1.48524
1.4136	1.81852	1.85213	1.26716	1.05701	1.87291	1.40172	0.613111	1.83784	1.45705	0.769767	1.92358	0.927927	1.33005	0.70588	2.35041	0.809203	1.77623	0.825894	1.38373	1.38854	0.436964	1.49759	2.73314	1.82824	1.33691	0.867851	1.71392	1.0076	1.29843	2.34463	1.30009	1.80843	2.12432	2.62454	1.53843	1.43578	0.538081	1.81852	0.590411	2.40865	1.34103	1.00498	0.426524	1.2356	0.875011	1.53468	1.17546	1.32141	1.78832
1.49002	1.99514	1.75132	1.45376	3.51905	1.50521	1.73521	1.13678	2.12516	1.66173	1.84573	1.20812	1.79412	0.991306	1.30107	1.47264	1.40299	0.975233	0.32369	0.993991	1.20542	0.84394	1.57114	1.59661	1.78959	1.72641	2.64485	1.76093	0.180071	1.57449	1.63827	0.921162	1.55571	0.347743	1.24971	1.2938	1.11204	0.950756	1.99514	0.52694	0.516988	1.15626	2.06115	1.29058	1.38207	0.822235	1.33684	1.21165	1.43128	1.56421
2.05059	2.35188	1.24393	1.54927	2.15738	1.15917	1.60272	3.21521	2.11755	1.50633	1.04689	0.918813	1.50438	0.731945	1.07034	1.57753	0.76669	1.6187	0.31617	0.578228	1.73655	3.43616	1.63323	0.788108	1.08175	2.43042	0.817382	1.28036	0.509722	1.69866	2.10887	1.13671	1.37451	1.2018	0.172824	0.674132	1.29263	1.2854	2.35188	1.51306	1.41399	1.8777	1.6408	2.92801	1.35676	0.978599	1.28538	1.31766	1.77856	1.04297
1.49002	3.00356	1.7793	1.64972	0.34841	1.46363	1.46143	0.707787	2.42312	1.45758	2.56244	1.189	1.76747	1.3721	1.01498	1.3367	1.1777	1.0559	1.17258	1.13465	1.72723	1.38341	1.40792	0.772972	1.32585	1.84394	0.776044	1.20602	0.355703	2.02099	1.40943	1.35653	1.23778	0.865637	2.22714	1.03359	1.09234	1.21705	3.00356	0.265651	1.25433	1.8777	2.11684	0.839106	1.5036	1.17344	1.20465	1.62448	1.52841	1.05372
1.06882	0.870614	1.34258	1.42528	0.978822	1.65542	1.44762	2.30866	0.736968	1.39209	1.37712	0.735086	1.94705	0.959457	0.24144	1.22509	1.19258	1.0559	0.523444	1.61749	1.11129	0.995371	1.97708	1.43942	1.04642	1.53696	1.15589	1.62288	3.71968	1.68779	1.13769	1.13514	0.979402	1.837	1.22949	0.966646	1.45168	0.974613	0.870612	1.96096	0.759005	1.34103	2.1168	1.22645	1.41775	1.67365	1.17817	1.19188	1.48967	1.2897
1.94049	1.55373	1.66352	1.41	1.67306	1.57696	1.87346	2.73959	0.853799	1.27376	1.14149	0.881369	1.93279	0.86932	0.680299	1.23059	1.31268	1.0559	0.314902	2.30132	1.50664	1.60136	1.47059	2.86713	1.55394	1.16768	1.43884	1.24219	0.953092	1.29826	1.01346	0.925769	0.830275	0.241714	0.199179	0.477441	1.09701	0.478098	1.55373	2.27026	0.612025	1.8777	0.883332	0.836987	1.69885	1.86834	1.37724	1.21397	1.14896	2.06687
1.47935	2.39041	1.6365	1.32032	0.585349	0.592872	1.57053	0.792929	0.763469	1.74721	2.57009	2.24609	1.93894	2.97248	0.752504	0.806259	0.982882	0.975235	0.551881	2.41426	1.70604	0.321345	1.77755	1.0566	1.52285	1.12501	0.574499	1.13558	0.718798	1.06215	1.4004	1.64849	1.56471	0.289139	0.16172	1.07931	1.22946	0.927578	2.3904	0.839423	0.310206	1.8777	1.4156	0.909151	1.21112	1.35633	1.54214	1.45851	0.85504	1.35845
1.12454	1.85445	1.43061	1.42372	0.678767	3.12916	1.70163	0.896081	1.18168	1.50663	1.2033	1.07119	1.8499	1.13423	3.16445	1.18007	0.832936	1.6187	1.83805	1.67042	2.13158	1.91332	1.46392	1.71996	1.38641	1.91497	2.0474	1.35321	0.285034	1.5745	0.907419	1.58883	1.23681	2.27772	0.181139	0.880722	0.85964	1.11224	1.85444	0.702386	0.291355	1.15626	1.60228	1.12663	1.53761	1.73398	0.811961	1.31737	1.06541	1.33375
1.11408	0.798569	1.54932	1.57914	1.07441	0.826675	1.26258	0.535428	0.759158	1.88299	2.76444	0.975537	1.17172	0.639584	0.565607	2.82377	1.17318	1.60836	0.927713	0.902246	1.34365	2.66938	1.59835	0.730039	1.21861	0.944744	2.43745	1.13468	0.749092	1.39862	0.455265	0.75195	1.33972	0.198637	0.194059	0.991305	0.788521	3.10605	0.79857	0.879355	2.1535	1.34103	1.33233	0.929827	1.33668	1.81411	1.34704	1.19774	1.57657	2.32425
1.38272	1.73223	1.54063	1.00492	1.38596	1.1544	1.34485	1.55329	1.19531	1.07549	1.1691	1.39917	1.67355	1.06096	0.611078	2.28057	1.31251	1.04912	0.715497	1.15681	1.24302	0.699315	1.40116	2.39837	1.42895	0.65131	0.881963	1.20657	0.569296	1.29843	0.816964	0.846544	1.21514	1.01751	0.182388	0.591663	1.82616	2.41933	1.73223	0.946327	0.357343	1.8777	1.4587	0.813705	1.79333	1.05523	1.53594	1.35706	1.83519	2.07403
1.62747	3.48106	1.60518	0.90834	0.72138	2.59554	1.60241	1.93442	3.67387	1.17068	1.9485	0.76455	1.07897	1.80736	1.15445	0.754517	1.32101	1.16118	1.73975	2.7089	1.1963	1.47782	1.37003	2.68298	1.55236	1.27435	1.55009	1.5802	0.461162	1.29453	1.41966	0.94239	0.851354	0.219523	2.17244	0.555413	1.32286	2.65762	3.48106	0.675817	0.47249	1.21989	0.912437	0.734493	1.42325	1.34268	1.54099	1.17867	1.69969	1.78129
1.62132	2.60484	1.68746	1.20248	1.04966	1.73121	1.43041	0.515761	0.694932	1.3643	2.05595	1.02609	1.08264	1.14073	0.56454	0.902523	0.777739	1.598	0.581161	1.02886	2.08696	0.268554	1.53789	1.06253	1.77517	0.55601	1.57036	1.27893	0.183661	1.06227	1.41718	0.717473	1.88883	1.14747	0.431202	0.777546	1.36528	2.76021	2.60485	0.17179	0.45906	1.13943	2.0064	0.993482	1.41898	0.781117	1.51921	2.05753	1.77903	1.04823
1.63151	0.749119	1.63029	1.156	0.996379	0.944648	1.63448	0.542765	2.10565	1.41458	0.65711	1.35293	1.30915	1.06328	1.46821	1.36018	0.940582	2.28274	1.62769	1.40396	0.747005	1.87345	1.49832	1.34285	1.30353	2.90881	1.06518	1.5832	1.63663	1.70162	2.0038	1.64283	1.00585	0.686972	0.997804	1.02065	2.5107	1.18424	0.749117	1.93485	0.459397	1.53144	0.775391	0.627504	1.37787	2.51172	1.4612	1.15019	1.22328	1.04018
1.47711	1.6876	1.55045	0.967356	2.59563	2.45253	1.37215	0.315945	1.87355	1.66117	1.28024	0.755667	1.38256	1.07124	1.64553	1.68198	1.09714	0.848526	0.552901	0.94348	0.943985	1.61229	1.0664	1.22655	1.46617	0.737424	2.3327	1.27725	0.747675	1.68995	1.06398	1.0686	1.68322	1.22202	3.58138	0.839148	1.52957	1.00041	1.6876	1.65427	1.3593	1.34103	1.07743	1.04625	0.817869	1.04495	0.596038	1.31891	0.897186	1.73882
1.03645	1.28087	1.36451	1.11941	0.876945	1.44992	1.23616	3.88545	1.13546	1.34599	1.73635	1.07636	1.31994	1.00072	1.08854	0.902592	0.7419	1.77887	0.509241	0.776999	2.57813	2.18679	1.73995	0.452664	1.01584	1.67077	2.22272	1.24219	0.328909	1.71012	0.323256	0.890754	1.08337	0.195256	1.35315	0.430694	1.04096	0.711552	1.28086	2.01755	0.364365	1.15626	0.827769	0.751589	0.982329	2.44913	1.0177	2.1064	1.2964	1.15378
1.49015	2.01163	1.62822	1.52136	0.469547	1.73445	1.3728	0.811186	0.95439	1.34299	1.79518	0.997604	0.991692	2.95258	0.849311	1.09879	1.61114	1.9366	0.237372	2.48006	2.07149	0.360774	1.49645	2.78923	1.49612	2.0387	0.554331	1.49693	1.64619	1.39862	0.576932	1.1384	0.687634	0.454687	0.88356	3.31406	1.53058	3.14293	2.01163	1.86119	1.84746	1.43889	0.637071	1.28129	1.69872	0.818795	1.44908	1.11927	2.42401	1.24738
1.04464	1.49131	1.34903	2.39743	0.507714	1.01539	1.21026	1.24652	0.509304	1.56049	1.29618	1.35345	1.89844	1.0949	0.394399	1.13447	0.888025	1.1162	1.35517	0.756303	1.2555	0.688496	1.28181	1.05079	1.58999	1.50838	0.635215	1.31654	0.730585	1.29843	1.08478	1.00628	1.98254	1.78845	1.79379	0.418916	0.858033	1.43314	1.49131	0.234762	0.278633	2.1377	2.53095	0.437942	0.705516	1.03898	1.52943	1.20742	1.38326	1.49136
1.12312	2.13035	1.22668	1.29557	1.03967	1.60427	1.66701	4.02318	2.82859	1.50763	1.28038	1.16677	0.881252	0.434461	0.934918	1.09803	1.54017	2.3711	4.71163	0.840525	2.43385	0.599194	1.31729	1.6462	2.28762	2.89186	0.739618	1.24219	0.369414	2.021	1.56434	2.72913	1.55956	2.01178	2.0153	0.470569	1.28213	1.21154	2.13035	0.416774	0.156149	1.8777	1.41561	0.46042	1.06769	1.19422	1.72285	2.49167	1.60906	1.72901
1.0365	2.22091	1.33074	1.98713	0.209888	2.16742	1.63411	0.674567	2.47881	1.63334	1.74323	1.13182	1.59084	3.22144	2.53165	0.800422	0.827991	0.806763	2.70086	0.749068	1.47014	0.76357	1.4954	3.04828	1.25877	1.16058	0.608735	1.76056	0.528417	1.5745	1.60922	1.20622	0.653978	0.254578	0.935969	0.485335	0.905272	1.1546	2.22091	1.38519	0.256589	1.15626	1.64079	1.53462	2.07337	1.24111	1.57184	1.74837	1.29719	1.12874
1.11587	1.47985	1.48587	0.911861	1.61474	1.50524	1.23565	0.997328	1.7769	1.00614	2.73447	1.70558	1.3851	1.89624	0.424978	0.938139	0.788343	2.04375	4.61832	1.44747	0.96402	0.966906	1.43369	0.94758	1.13384	0.692975	0.538194	1.27893	1.33676	1.39882	0.894017	1.07273	0.815902	1.05482	0.508584	0.523199	0.877041	1.78517	1.47985	0.76572	0.783475	1.8777	1.84779	0.550834	1.41847	2.17765	0.812484	0.862437	1.73468	1.30409
1.03635	0.865529	1.39952	1.99054	0.868458	1.86751	1.47994	2.62376	0.575064	1.79686	1.69756	0.81157	2.32666	2.07704	1.56136	0.64011	1.4523	1.04601	0.852609	0.996293	1.26024	0.823373	1.47264	1.61194	2.28924	0.873674	0.817109	1.53931	1.30926	1.68996	1.3541	0.558618	1.40861	0.548223	2.62221	0.878073	2.09091	2.87029	0.865529	3.5827	0.908076	1.8777	0.460991	0.310035	1.45618	1.03462	1.37104	1.58266	2.17182	1.87195
1.11587	2.4282	1.59888	1.76098	1.04148	1.26198	1.34461	0.984863	0.920178	1.25955	1.12318	1.53647	2.45785	1.79251	0.871495	1.12745	1.03803	1.21006	2.89929	0.461041	2.87466	0.296278	1.40145	1.4385	1.60991	1.35438	3.66526	1.31823	0.398631	1.68995	2.72367	1.58468	0.7904	3.34658	0.393547	0.951006	1.21706	1.26023	2.4282	0.207596	4.35792	1.8777	0.979004	1.86916	1.5609	0.793899	1.56304	2.18848	1.52711	1.04902
2.04986	0.914147	1.2427	1.03244	0.393588	2.47978	1.45052	1.91095	1.48824	1.17731	0.987116	2.14971	1.05897	0.968603	2.08572	0.649557	0.98493	1.03917	1.2936	0.751525	1.55922	0.318971	1.6326	2.58958	1.983	0.413275	1.20527	1.49854	0.714756	1.0621	1.14809	1.16049	1.31264	1.55045	1.00151	0.640612	0.867415	1.58693	0.914147	0.455389	0.390974	0.993121	0.948074	1.13759	1.3748	0.797858	0.672033	1.42471	1.11728	1.65055
1.12449	1.65031	1.29532	1.76472	0.397909	1.5602	1.40139	1.14001	1.07287	1.23742	2.0349	0.887873	0.858675	0.725834	1.48241	2.55894	1.76117	1.03917	0.710298	1.57177	1.26802	0.843018	1.43979	3.42536	1.56282	0.439282	0.685002	1.94976	0.524495	1.57415	1.12747	0.839459	1.35073	0.510679	0.721811	0.709382	2.95007	1.98209	1.65031	0.429287	0.137286	1.15626	0.581128	1.09839	1.58421	1.1882	1.18436	1.41836	1.14944	1.30181
1.36481	1.11893	1.35155	1.68942	0.683336	1.26871	1.31665	3.06525	1.61175	1.08201	0.683893	0.776401	1.74625	1.37507	0.94141	1.03781	0.991407	1.16151	0.456259	0.552399	1.08933	2.10276	1.67441	0.628594	1.67905	0.528452	0.955006	1.10751	0.836309	1.68995	1.24171	0.373469	1.71474	2.55464	2.0396	4.67194	1.26601	2.01647	1.11893	0.20915	0.252291	0.935322	0.58114	2.08294	1.53753	0.576746	0.927611	1.55313	2.0095	1.57519
1.45335	0.772628	1.32914	1.2609	2.2881	1.26539	1.2893	1.14663	2.7738	2.17172	0.872359	0.887666	1.34734	1.13918	0.642624	0.714999	1.70585	1.90211	2.14404	0.348534	1.25647	3.7121	1.2532	1.46399	1.1178	0.829071	3.0852	1.94976	0.855732	1.29843	1.6583	1.86633	1.52287	1.33504	0.5087	1.33598	0.533811	1.43832	0.772626	1.15945	0.407259	1.97627	1.89013	1.15343	1.41398	0.943073	1.44548	2.64559	1.19181	1.59634
2.08245	0.717179	1.77673	1.54446	0.699397	2.21488	1.42896	2.18506	2.46002	1.60843	1.75767	0.893113	1.79597	1.09702	0.412108	2.4627	1.4919	2.3711	3.08851	1.02343	2.39224	0.246102	1.28792	1.17599	1.14423	2.63017	0.722132	1.54286	0.333228	1.68994	3.18072	1.38183	1.47969	1.23534	2.60716	4.07749	2.09065	0.498344	0.717179	0.67661	1.08512	1.06518	2.23081	0.643953	1.55786	1.46716	1.86086	1.18053	1.24101	1.22246
1.92393	1.46706	1.55431	1.92183	4.20009	1.28845	1.44921	0.982472	0.951592	1.11725	1.9272	0.977142	1.49698	1.25083	1.09437	1.04414	0.94652	1.13115	0.841108	0.552279	1.31046	3.14759	1.1455	1.98572	1.50383	1.48294	1.73176	1.90023	0.641972	1.39862	1.45705	0.585604	1.69138	2.65236	1.01243	0.364329	1.04867	1.39578	1.46706	0.191177	0.503128	1.15626	2.27817	1.65382	1.58979	0.480332	1.38429	2.75241	1.82553	1.96085
1.48943	2.49798	1.23007	1.69002	2.53001	1.59431	1.3186	0.445409	0.874165	0.908737	0.700733	1.70645	1.5078	1.24359	1.86872	1.87425	0.896777	1.01167	0.77843	2.72091	1.13529	1.23719	1.5025	0.766782	2.0924	0.462059	1.69077	1.17445	0.269957	1.29843	1.07383	1.33674	2.28467	0.232429	0.602191	0.359224	1.98681	1.63852	2.49799	0.442582	0.160248	1.8777	1.10582	0.637217	1.58347	1.89048	1.51539	1.87319	1.50808	1.20776
1.46761	0.712935	1.67985	1.33113	2.12217	2.70951	1.34392	1.19671	1.55281	1.79142	0.779462	0.805938	1.61609	0.614963	3.18891	1.73989	0.68188	2.3711	1.24329	1.27067	1.93865	1.84073	1.17173	0.675478	1.40035	3.36264	1.56518	1.47081	0.598797	1.29843	1.80548	1.99415	1.47317	0.736895	3.56992	2.05079	1.61871	1.1088	0.712933	0.200366	0.412768	1.55937	1.07132	0.456967	1.27372	0.753082	1.14275	1.06438	0.990858	1.21155
1.47912	1.36907	1.67264	1.0289	0.289222	0.990693	1.26365	1.39723	1.14736	1.14009	1.27038	1.5003	1.36095	1.32087	2.575	1.36958	1.36117	1.91428	1.19647	0.509807	1.26051	1.57074	0.954868	0.976602	2.08033	1.51471	1.69026	1.10751	0.49784	2.021	1.85761	1.01043	1.36876	0.694845	0.341062	0.319746	0.969391	1.22944	1.36906	0.840561	1.61249	1.44367	3.12089	1.67555	1.78568	0.470771	0.611658	2.26823	0.890034	1.84217
1.52442	0.668033	1.07899	1.48686	0.147998	2.02957	1.18728	0.74037	1.45222	1.76195	1.66929	2.20447	1.11571	2.71368	0.402704	2.23571	1.28624	1.68262	1.44202	0.584407	1.79811	0.429863	1.52968	0.904616	2.07144	0.312535	0.932752	1.3541	1.28798	1.29843	2.55775	1.4411	1.68299	2.7575	0.734982	1.07955	2.01216	2.11015	0.668031	1.30185	0.130235	1.63933	0.461114	1.53403	1.32527	1.06145	1.21117	1.47345	1.82647	0.830579
1.02358	0.896704	1.72985	0.992787	0.281839	1.06633	1.23835	1.31553	0.686345	0.879543	1.22881	0.746828	1.38444	0.73052	0.518075	1.83577	1.12199	1.91428	0.518174	1.13266	2.8408	1.69062	1.3523	2.0691	1.87911	0.623702	1.13694	1.31595	0.232212	1.3062	0.30613	1.48527	1.40764	0.340755	0.232836	1.5969	0.949187	1.72353	0.896702	0.964651	0.572996	2.27165	0.524192	0.532715	1.32593	0.694789	1.63118	2.20914	1.20292	0.854077
1.3827	1.48835	1.70751	1.23648	0.708119	2.03221	1.48764	3.08319	1.86644	1.87568	1.38553	0.953704	2.64366	1.22982	0.957662	1.49807	1.30752	1.68263	3.13726	1.21296	2.8978	1.53786	1.53009	0.856959	1.82778	0.359479	2.68915	1.31595	2.2931	1.69323	0.723414	1.37542	0.839294	0.478584	1.20553	1.34597	0.984106	1.54318	1.48835	0.634337	0.221115	1.8777	2.17326	0.577171	1.56026	0.379727	1.39626	1.38696	1.46787	1.98954
1.12748	0.992598	1.29013	1.75508	1.89784	0.844329	1.37134	2.12815	0.952657	1.84539	1.79303	0.721316	2.16038	1.6893	1.457	1.25463	1.32431	1.01167	1.30167	0.445182	1.27537	3.07976	1.25377	1.41098	1.79576	2.33562	0.599903	1.24275	0.92485	1.5745	0.785545	0.893961	0.838142	0.297542	4.10969	0.322059	1.90883	0.524839	0.992596	1.1461	0.341902	1.34103	0.577798	1.05367	1.26471	0.69446	1.65306	2.01752	1.66557	1.40275
1.49872	1.69066	2.17529	1.45517	0.381726	0.568094	1.31561	1.88268	1.82051	0.881487	1.6451	0.89235	0.758396	0.840835	0.201955	2.37687	0.889367	1.30447	1.08799	0.826428	1.61619	1.32423	1.31011	1.44919	1.57298	0.746604	0.5101	1.3535	0.218834	1.5745	1.23949	1.22873	1.37884	1.37804	0.422229	0.892621	0.633276	2.06111	1.69066	0.688517	0.311241	1.88538	1.95261	1.03315	1.2811	0.686973	1.2186	1.53481	1.17631	0.985175
1.92761	1.54223	0.932749	0.727751	0.317141	1.36166	1.60222	1.11725	1.5574	1.65879	1.28336	2.2179	0.986472	0.388678	0.591427	2.01896	1.20565	1.91428	1.86308	0.739442	1.03432	2.38748	1.85336	1.26661	1.48307	2.55814	1.16225	1.38977	2.96023	1.29843	2.48196	2.47549	1.34777	5.52998	0.394564	0.984411	0.804101	0.702806	1.54223	1.35121	0.13338	1.41257	1.21465	0.469519	1.67781	0.284274	2.59409	1.30856	1.30195	1.58755
1.4811	1.9972	1.42716	1.29646	1.13146	0.992174	1.45141	2.43889	0.937272	1.0101	1.74988	0.925717	0.867573	0.475624	0.593508	1.79316	0.717959	0.872533	1.23477	1.96901	1.96318	2.81457	1.59321	0.573277	1.69408	0.38979	2.60482	1.17524	0.347928	1.0621	1.22187	1.91591	1.57545	0.27642	3.16134	0.980787	1.10643	1.80387	1.9972	0.735775	0.172628	1.8777	2.91738	0.820227	0.657697	0.760691	0.756613	1.25055	1.12328	1.31657
1.07923	1.42307	1.06222	1.61977	0.508228	0.552811	1.48206	2.20463	2.54821	1.39189	2.08264	0.85357	1.63016	1.4033	1.66552	0.75049	1.3682	1.62824	0.778593	0.366514	1.54144	2.33916	1.4007	1.15792	1.75478	0.529438	0.94216	1.5842	0.409795	1.68995	0.57229	1.54164	1.43943	2.08669	3.56586	0.46726	0.476779	1.27365	1.42307	0.981264	0.141399	1.8777	1.25293	0.699439	1.37183	0.543046	1.61269	2.11229	1.72193	2.15361
1.51862	1.0185	1.27932	1.71774	0.744518	1.06339	1.08947	0.851683	1.50308	1.50784	1.96099	2.20892	1.26498	0.567477	4.18301	1.58667	0.818311	1.2985	0.503251	2.7265	1.38963	0.35344	1.74324	0.559678	1.89144	1.61858	4.75197	1.5842	0.257046	1.68995	2.32592	1.98006	0.917202	1.55273	0.860027	1.29704	2.18357	1.53281	1.0185	1.65626	0.129149	0.91803	3.05225	0.497832	1.06227	1.07217	1.59079	1.53499	1.22219	1.19019
1.11605	1.56488	0.982976	2.02993	0.324128	1.4418	1.21402	1.27685	1.93383	0.97902	1.63362	0.491882	1.41769	0.799124	0.274028	2.6304	1.22839	1.67147	1.29733	2.21175	1.71901	2.25621	0.907352	1.05378	1.51616	0.713068	2.27061	1.57906	7.28916	1.39862	3.42158	2.46502	0.959406	0.600397	0.70145	0.293739	2.38867	2.27352	1.56489	0.256415	0.147719	1.21989	1.51085	0.455255	1.57027	0.845141	1.11001	1.00103	1.81383	1.89462
1.59425	1.167	1.77851	2.29604	2.08001	1.90452	1.47877	3.27904	1.4498	1.50875	1.40939	1.07135	0.82504	0.512454	2.0937	0.65937	1.12176	1.77723	0.99261	0.811111	1.70743	0.45859	1.14732	2.50969	1.33061	3.1143	1.2541	1.57906	0.24708	1.55926	2.72923	2.63661	0.645528	0.94727	3.57677	0.630566	0.460379	1.00282	1.167	2.6615	0.940852	1.8777	0.750617	0.964173	1.41993	0.620658	0.912365	1.27595	1.78059	2.51469
1.91055	1.24056	0.990286	1.93575	0.499312	0.94752	1.28355	1.87082	2.16312	2.28377	1.60195	1.97115	2.73011	0.684678	0.172682	1.14946	1.89691	1.7986	3.0538	2.1724	1.57153	0.502366	1.1488	0.528255	1.47322	1.23788	0.972078	1.46075	0.775893	1.09788	1.47056	0.700885	1.03797	0.702506	0.234974	0.889186	1.10962	1.24571	1.24056	3.70993	0.221284	1.15626	2.34807	0.465948	0.173147	1.59194	0.465323	1.83306	1.71315	1.51388
1.48355	2.12488	1.20158	1.24528	1.09525	1.22608	1.57073	0.973053	1.71961	1.6316	1.15015	1.36716	1.72871	0.852411	0.867086	2.65122	0.821163	1.29531	0.629601	0.636508	0.790805	0.513384	1.1004	2.62561	1.16451	0.943957	3.28574	1.67188	0.206654	1.29843	0.715405	0.765028	1.65452	1.20602	1.58228	1.60082	1.84968	0.833565	2.12488	0.513234	0.139505	0.993121	0.883513	1.07144	1.50538	0.462617	1.56976	0.932251	0.839269	1.27927
1.93968	0.679598	2.34799	1.97393	0.730146	1.40523	1.44941	1.63839	1.30576	1.06713	1.16097	0.949306	1.62994	1.29689	0.380792	1.95912	1.10909	1.62454	0.804815	0.513577	1.7824	1.27765	0.686138	0.666015	1.40811	0.560959	0.896227	1.94407	0.150123	1.29843	0.687705	2.62184	1.1822	0.56461	1.94935	0.600393	0.630258	0.859303	0.679596	0.506611	1.13638	1.15626	2.00625	0.281864	1.13638	0.484667	1.45718	1.91913	1.55054	1.46806
1.08752	0.610526	1.45462	1.09768	1.03765	1.18652	1.26279	0.979933	0.727261	1.58073	1.5723	2.04702	1.31774	1.22668	0.16039	1.7537	1.44945	1.53922	3.95662	1.28757	1.043	1.83079	1.18207	0.701609	1.19036	0.428918	2.77946	1.42244	0.734251	1.29843	4.07933	1.42855	1.40707	0.351768	4.01214	0.743596	1.17937	0.629212	0.610525	0.2622	0.311293	1.41886	1.73731	0.383989	8.63932	2.19387	1.50816	1.12788	0.727782	1.33712
1.04156	0.448949	1.49792	2.0355	3.01252	0.783514	1.54637	1.88972	0.727957	1.36906	0.946725	1.7087	1.72875	2.64306	6.56373	1.77862	1.39187	1.31375	1.06983	0.369154	1.9594	0.503615	1.41086	1.06635	1.12277	1.51643	0.68431	1.4223	0.218327	2.021	1.53172	1.0529	2.8904	0.363917	1.22913	0.381571	0.87499	1.2202	0.448948	0.552953	0.121952	1.15626	1.54747	0.934161	2.10739	1.26076	1.56467	2.07009	0.853973	1.70671
1.59643	1.2988	1.69324	1.14423	2.31373	1.21946	1.83129	2.032	1.16625	0.982417	0.962965	1.36687	1.29931	0.319692	2.59459	1.36272	0.873326	1.67411	1.36737	0.529024	1.57162	0.444265	0.830386	1.83037	1.32397	0.663526	0.316114	2.09291	1.77548	2.00976	1.27587	0.672781	2.26292	2.31024	0.774102	5.0104	1.01789	0.636523	1.2988	0.207705	0.546751	0.935322	0.780437	0.31681	1.40244	0.498575	1.65006	1.29345	1.02298	2.21672
1.13678	3.32953	1.49326	0.978867	0.585212	1.0243	1.7628	1.99322	1.4546	1.50831	1.13108	2.59425	0.766578	1.39615	0.772401	1.78561	1.0876	1.32536	1.06247	0.309813	1.7969	0.76874	1.31952	1.50052	1.32412	0.497774	1.52844	1.08073	0.24404	1.29843	1.15545	0.40604	2.16699	0.999774	0.606263	4.1148	0.500474	1.74957	3.32953	0.20699	0.289277	1.15626	2.39689	1.62617	1.55786	0.414289	1.34459	1.22569	2.34746	1.39565
1.46793	1.65452	1.27114	1.73865	0.406132	1.19958	1.60119	0.756038	2.149	1.26391	0.890336	1.01233	1.12236	0.573741	0.245821	1.4827	0.826522	0.899951	0.586641	0.453875	1.54402	0.896692	1.22865	0.92163	1.6599	1.72264	1.04687	1.24303	1.27587	1.30691	2.62653	1.27458	1.21256	0.648079	1.30582	0.684975	2.42712	0.360002	1.65452	0.258897	0.139132	0.993121	1.38109	0.34322	1.55786	0.86973	1.48336	1.07575	1.25174	1.83994
1.92612	1.21005	1.63994	1.61873	2.82962	1.80753	1.86512	1.36255	3.2298	1.73581	1.28984	0.715531	1.09273	1.84941	1.23507	1.95621	2.25793	1.03073	2.24622	0.792092	1.73252	1.77943	1.65824	1.3154	1.98591	0.468273	0.759036	1.04952	0.763263	1.29846	1.30625	3.11248	1.71475	1.4042	0.465404	0.504632	1.96292	1.08387	1.21005	2.55522	1.00725	1.34103	0.620548	0.63346	1.42364	0.345116	1.5066	0.84387	1.78731	1.34077
1.92612	1.12464	1.67762	1.14637	0.934227	1.50656	1.69611	2.38251	1.20699	0.844911	1.98798	1.31137	0.871172	0.236852	0.371339	1.4325	0.82703	0.904263	0.769423	1.83042	1.48551	1.77382	0.915055	0.752562	1.75918	0.950907	0.677097	1.28138	1.26193	1.69011	2.36853	1.27717	2.51398	0.999858	0.239485	1.03409	0.604533	1.33402	1.12464	0.209651	0.479238	1.15626	2.16249	0.665811	1.42493	0.285139	1.19131	1.13968	1.78094	2.09704
2.05046	1.34057	1.56155	0.847719	0.396323	1.91209	1.60871	2.58384	2.94537	2.00991	0.995839	1.99812	1.18155	0.723241	2.20508	2.27883	1.70417	0.803612	0.750968	0.82467	1.14627	0.632528	1.46421	2.2225	1.69302	1.69058	0.441005	1.75947	1.12111	1.5745	1.38446	0.709329	1.68655	0.569835	2.55774	1.51081	0.394855	0.971956	1.34057	0.892427	0.659764	1.41886	0.82796	0.857285	1.55786	0.998464	1.67564	1.54031	2.2129	1.46924
1.06783	0.579202	1.36146	1.67731	0.183798	1.28413	1.48261	1.72278	2.7319	1.6545	1.96349	1.24218	0.782911	1.10533	1.81979	2.65959	1.72128	0.821918	1.14185	0.688391	1.29124	0.387419	1.32151	2.80201	1.9299	0.316492	1.33835	1.01902	0.710202	1.57447	0.947817	2.68867	1.26977	2.41001	0.841021	0.434292	2.01433	1.75538	0.579201	0.311586	0.107183	0.913365	1.33227	0.255342	1.15337	0.480493	1.94314	1.31954	1.71953	1.30524
1.35669	0.799864	1.33003	1.94015	0.433163	1.02302	1.33991	2.37245	0.932671	1.60384	0.890716	0.564064	0.621743	0.47628	1.94287	2.46618	0.926334	1.15939	2.8823	0.487681	1.41211	2.46933	0.910997	0.392314	2.12675	0.509189	0.781872	1.58902	0.142399	1.39862	0.952289	1.64375	1.81509	1.17853	2.28858	2.51118	0.874425	0.722843	0.799863	0.236837	0.544892	0.939786	1.01117	0.258006	1.3954	3.9608	1.85686	1.00439	1.49235	1.10222
1.50506	0.457783	1.63641	2.26045	1.23807	1.27473	1.02478	0.642616	1.4074	2.30104	1.69577	1.04616	1.72178	2.38773	0.257974	0.98875	2.4989	2.0088	0.772999	0.76803	1.00521	2.94272	1.96554	3.98989	1.55186	0.263577	1.03523	1.27625	1.45002	1.39862	0.597923	2.0413	2.00393	1.13263	0.386932	2.37644	0.4312	1.2688	0.457783	0.381723	0.29978	1.15626	0.44946	0.901898	1.20854	0.896002	1.18731	0.966482	1.01548	1.66917
2.03644	1.3857	1.33751	1.78772	0.878884	1.92655	1.06644	1.76268	2.22896	1.73331	0.735161	0.999875	1.87223	1.48085	1.39956	1.9523	1.54409	1.87322	0.989696	0.975337	2.28869	0.956935	1.10057	1.49047	0.985649	0.263221	0.999209	1.35537	0.561265	1.0621	0.361485	1.9775	0.680467	0.818559	0.505011	0.620838	0.93316	0.291927	1.3857	1.09672	0.882463	0.921322	1.17736	0.738457	1.15404	0.30599	1.48349	1.75027	0.896202	1.22632
1.02838	1.74505	1.63799	2.46521	0.680876	1.30602	1.93392	1.88356	0.774616	1.39637	1.70424	1.31705	0.918651	0.373898	1.2883	0.758281	1.82422	1.06969	1.33093	1.37881	1.16332	0.260788	1.02195	1.16002	1.36177	0.75744	0.328043	1.54433	4.91685	1.29843	1.36062	0.779988	2.54497	1.2168	2.51099	1.1301	0.682569	0.384515	1.74505	0.983083	3.51647	0.921322	0.658332	3.86991	1.18758	0.79194	1.68844	1.28485	2.99401	1.26176
1.17921	0.341999	1.33132	0.817043	0.17494	1.32275	1.1127	1.60728	2.93556	1.20442	1.46457	2.09637	0.719705	0.365658	3.73209	1.3743	0.7806	1.48383	1.35801	3.29868	1.89589	0.344485	2.1036	2.98023	1.92264	0.944306	0.936791	1.989	0.413457	1.39862	0.43184	0.867598	0.991222	0.700789	0.302964	1.65641	1.51273	3.22107	0.341998	0.236858	0.107218	1.15626	1.17753	4.04325	1.63898	0.874241	1.44072	0.84895	0.721997	1.70003
1.47925	2.09601	1.6523	1.00551	1.81555	2.58196	0.88162	0.552983	0.993636	1.07773	1.54253	1.22575	1.32399	0.41217	0.700121	0.616505	0.874967	0.82378	2.70678	0.715665	1.21562	0.540956	1.39938	1.36604	1.404	0.317102	1.94365	1.08217	0.978236	1.29843	1.98469	1.0727	1.63633	1.4396	1.92225	0.946382	0.966614	0.89583	2.09601	1.87982	0.203379	1.15626	0.641165	0.968416	1.42953	2.25203	1.57822	1.55042	0.979287	1.54997
1.62767	1.09048	1.3294	1.75056	1.41059	0.646913	2.00481	0.51549	1.97849	1.57868	1.74891	2.90395	2.35528	2.22713	0.735729	1.62678	1.22799	1.06969	1.56075	0.700366	2.53551	2.3242	1.0706	0.548182	1.25213	0.865466	0.233658	2.0898	1.3595	1.29843	0.654177	0.542598	1.0636	1.38736	1.0302	0.76602	0.280406	0.880471	1.09048	1.80203	0.143303	0.993121	0.310829	0.396502	0.696901	1.32447	1.39473	2.01874	1.43652	1.89118
1.48824	1.36083	1.28507	1.27596	2.85589	2.90885	1.19152	1.08222	1.26188	1.41638	0.999271	0.60616	0.676618	0.217308	0.930625	1.30874	0.873138	0.849928	1.85327	1.44439	1.39918	0.342611	1.29681	0.816639	2.2197	2.09904	0.399015	1.27602	0.746664	1.06264	0.417604	3.09817	0.919417	1.53267	0.892542	0.651832	1.13901	1.63689	1.36083	0.131554	0.538274	0.993121	4.59372	0.534204	1.44084	0.645414	1.51058	1.96372	0.715132	1.11866
1.94049	1.27415	1.36868	1.64124	0.3712	1.49103	1.28817	1.97055	2.15642	1.18679	0.90923	2.42997	0.970599	0.491266	0.616461	0.64684	0.825249	1.87322	1.33357	1.6623	2.42376	0.407519	1.03072	1.42325	1.05702	2.39596	0.529088	2.0928	1.30516	1.0621	4.80173	1.73324	0.693902	3.53461	0.41857	0.497236	2.0689	1.94861	1.27415	0.202887	0.174685	1.34103	2.27817	0.543507	1.54225	1.33926	1.44322	2.35616	1.81976	1.24455
1.47935	0.785767	1.28619	1.63761	0.999468	1.73859	1.09356	0.947104	1.39939	1.45756	1.61311	1.18795	1.83377	1.55444	1.8647	0.578904	1.38005	1.24813	0.831433	0.480318	1.44803	0.229676	0.841867	1.50009	1.6826	0.398549	1.51047	1.24385	2.29413	1.68995	1.63698	0.523638	1.4821	2.32494	0.468828	1.34408	0.549944	1.61053	0.785765	0.188498	0.138769	1.41886	1.25296	0.420187	3.6922	1.72863	1.5968	1.84558	1.4218	0.891028
1.17114	0.782408	1.6226	1.41264	1.31043	1.38405	1.045	0.660765	1.95812	0.849549	1.70158	0.54782	1.02175	1.07958	3.31384	0.677325	0.875066	1.98366	1.9558	1.10476	1.47138	0.421807	0.812847	1.03198	2.16132	3.04465	3.60532	1.1122	5.89302	1.29843	1.55529	1.42139	0.713798	1.96973	1.087	1.83097	0.873385	1.41823	0.782406	0.231946	0.487165	1.12462	0.409203	3.67987	1.4138	1.012	1.48991	0.878513	1.48371	0.704556
1.11589	0.908316	1.54287	1.58563	0.833665	2.29534	1.51879	0.82883	0.805778	1.20633	1.71811	1.29135	0.759916	1.85687	0.186027	1.24799	1.67478	1.41605	1.15044	0.265135	2.00419	1.27015	0.831833	1.13452	1.11811	0.406242	0.650545	1.38158	0.589484	1.29843	0.628987	3.00998	1.50259	0.441425	1.32675	0.628677	1.65671	0.506093	0.908317	1.94283	0.23521	1.15225	1.4155	3.18912	1.55786	0.497714	1.30448	2.15031	0.409157	1.44933
1.49135	0.518267	1.61396	1.23673	4.5828	0.963899	1.00115	0.716743	2.54827	1.07055	0.795431	0.867905	1.78832	1.48354	1.78671	2.04535	0.992764	1.31376	1.575	2.87157	1.11963	0.93999	1.70223	0.365298	1.0114	1.57809	0.908996	1.4162	2.57138	1.29843	3.37351	0.808007	2.55989	0.374615	0.571355	1.58699	1.21843	0.862726	0.518266	1.60623	0.138007	1.12294	1.60244	0.643069	1.4146	1.63998	1.48974	0.832028	0.908877	0.784775
1.49675	3.43667	1.71797	1.11155	2.27032	1.86028	0.942626	1.00324	1.51402	1.67878	1.6877	2.20421	1.28231	2.57799	2.48241	1.00353	1.77427	0.831088	2.58803	1.95764	1.71577	0.847052	1.34823	0.893219	1.95942	0.607602	3.14388	1.0836	0.583471	1.68995	1.18269	1.30196	1.03788	1.57619	0.236146	0.277757	1.02003	0.495853	3.43668	0.809883	0.863634	1.4484	1.42355	0.468881	1.37416	0.609527	1.57568	1.12868	1.46992	1.23543
1.48095	0.718885	1.35697	1.5491	0.786197	2.59813	1.57199	2.06436	1.7109	1.05487	1.32614	1.80855	1.48051	0.350498	0.95394	0.871953	0.941223	1.69802	1.08659	2.85447	0.892498	1.60386	1.34749	0.520659	1.48714	0.691891	0.896012	1.0836	2.55616	1.39877	0.742131	1.49274	1.58572	1.11655	0.239627	0.491006	0.724787	1.07943	0.718885	0.24535	0.92872	1.15626	1.21503	0.422927	0.95566	0.241361	1.40332	1.87565	2.35359	2.25795
1.49029	0.468921	1.41786	0.78571	0.471918	0.927483	1.23175	1.03952	2.43058	1.26993	2.71302	0.911351	1.04474	2.70023	0.414621	1.35423	1.17353	1.73537	2.05798	0.422621	1.28203	0.22881	1.10731	0.601823	2.31634	1.12173	0.336376	1.17908	0.199384	1.29843	1.31803	1.16323	0.84442	0.921765	1.57439	2.73534	0.666601	1.21318	0.468921	3.49967	0.496189	1.15626	1.11252	0.383016	1.79918	0.47912	1.15806	1.0176	0.622117	1.16681
1.91334	2.06203	1.32567	0.792716	3.73489	2.34312	1.16588	1.4871	1.06312	1.48125	2.1557	0.883325	0.71872	0.233554	0.575313	3.35007	1.12311	1.43356	2.18064	2.02865	2.13053	0.187907	1.8475	0.55781	1.98888	0.549181	1.09422	1.17679	1.50637	1.0621	0.406075	1.45669	0.672549	1.19587	1.84007	0.273709	1.40592	3.21733	2.06203	1.39018	0.110769	1.15626	2.785	0.799973	1.30358	0.69751	1.39835	1.13621	1.9226	0.940559
1.54773	0.553861	1.54919	1.15426	1.17373	2.29268	1.26254	3.50083	1.89691	1.43609	1.14116	1.60468	0.791192	0.24801	0.25517	0.509872	0.797651	0.884677	2.30441	0.952053	2.09563	4.55181	0.832916	2.46963	1.53608	0.247164	0.283306	1.50129	1.06281	1.29987	0.444203	0.386177	0.703114	3.04545	1.36125	1.16661	1.25235	0.537912	0.553861	0.282128	0.131002	1.15626	1.33993	0.77396	1.42076	1.13934	1.19689	0.783562	0.539541	1.18626
1.58216	1.7171	1.37629	1.03527	0.184293	1.01609	1.18394	1.62031	1.46264	1.18572	1.71432	0.475708	1.86401	1.94943	3.23443	0.920341	2.70866	1.57308	1.84338	0.467145	0.653931	0.182856	0.676272	0.385109	1.2891	0.576643	2.22255	1.67678	1.26102	1.68995	0.708591	0.878894	0.672192	0.663099	0.900718	0.286018	0.512717	1.87293	1.7171	0.419935	0.661227	1.15626	2.23012	0.199464	1.55786	0.762549	1.59631	1.41908	1.09096	1.84008
1.47938	1.74784	1.55305	0.850311	0.579519	2.47319	1.02264	0.720189	2.10818	1.20894	0.907032	0.313618	1.23134	0.750184	0.742233	0.850723	0.81466	1.29959	3.28946	0.396436	1.87144	0.995859	1.63162	0.562467	1.22598	1.73104	0.199456	1.98453	2.32873	1.29843	0.518728	0.440449	1.01215	1.92061	0.648449	0.736257	1.00338	1.5491	1.74784	0.833998	0.571412	1.8777	0.360001	0.358147	0.978983	0.374832	1.52813	2.05636	0.764884	0.8152
1.48986	1.68439	1.40329	1.76286	0.648769	1.0366	1.83928	1.06863	0.509864	1.05735	1.29884	1.22467	1.19411	0.607488	0.998952	1.50695	1.65547	1.48907	2.20893	2.15772	0.639762	1.07698	1.8407	1.17988	1.24494	3.80382	0.446395	1.58999	4.06999	1.0621	0.390348	0.306092	2.03668	0.980976	0.630583	1.13866	0.42103	0.450152	1.68439	0.624141	0.158901	1.8777	2.00589	0.529248	1.35083	0.447337	1.62333	1.13697	1.05756	1.50617
1.4722	0.561768	1.57717	0.916467	0.190179	1.79876	1.18499	2.54404	1.66932	1.97358	1.35116	1.31042	0.518546	0.544011	0.390939	0.557599	0.808697	1.01638	0.604999	2.80898	0.749834	0.342862	0.832872	0.976455	1.09299	0.291132	0.51621	1.21086	0.469887	1.3991	2.90673	2.82283	0.936263	0.357896	0.520044	0.417784	0.402325	0.423416	0.561767	0.512988	2.28118	1.8777	2.90389	0.709665	0.27357	0.359247	1.47806	2.51992	0.45075	1.34676
1.38001	1.54963	1.39962	2.24764	1.04418	3.00302	2.14979	1.11884	1.21139	0.96603	0.73365	0.616344	0.790239	2.00087	1.66851	0.691272	1.84187	2.28539	2.28098	2.24125	0.683509	1.41094	1.28137	1.1837	2.01833	0.454216	1.05218	1.42752	0.521681	1.57449	0.691888	1.32255	0.891159	2.64393	2.06921	0.796889	1.23244	0.860409	1.54962	1.42063	3.99684	1.8777	1.04408	0.641387	0.741307	0.358998	1.34584	1.25412	1.01418	1.42373
1.38142	0.460856	1.94487	1.23043	0.797873	1.39966	2.54614	0.542001	1.28893	1.77457	1.41141	1.96804	1.2305	0.801124	1.50657	1.04028	0.934803	1.5864	0.756231	4.31772	2.11281	0.848315	0.603631	2.44037	1.21682	0.458228	1.04626	1.34833	1.78865	2.01665	0.346632	1.89295	1.00183	0.564135	0.456762	1.00325	1.15784	2.45363	0.460857	1.96752	0.490207	1.8777	0.544879	0.255917	1.55786	2.79189	1.2921	1.6253	0.978933	0.916751
1.55703	1.24409	1.63058	1.3282	0.558976	2.92283	1.86666	1.0126	0.866555	1.75581	1.42255	0.646924	1.6295	0.951859	2.40362	0.825496	1.21326	0.854425	1.97864	1.01455	1.79338	0.653261	1.40779	0.957069	2.55688	1.92208	0.673879	1.17832	0.572851	1.29724	0.341867	1.13986	1.05699	0.601127	0.160227	0.421175	0.836025	0.342793	1.24409	0.74539	0.187013	1.55937	5.16887	0.464924	1.41493	3.03269	1.52526	0.639995	0.85379	2.10314
1.02728	1.09287	1.06291	1.77239	5.15103	1.50556	1.51226	1.13762	2.28037	0.984736	0.640623	2.22648	1.11141	0.405377	0.503631	2.35644	0.894971	1.84805	0.921581	2.11234	1.48382	0.713741	2.5644	2.13518	1.18772	0.645464	0.837571	1.28334	0.152843	1.29844	0.500358	0.976406	1.044	2.34366	1.88421	0.290342	0.213844	2.75958	1.09287	0.248238	0.164622	1.8777	1.18428	0.22575	1.41398	0.426293	1.62226	0.869133	2.03544	0.97959
1.36692	0.387755	1.33614	1.43224	1.36766	0.454634	1.08896	1.37539	2.4049	0.942443	1.82618	0.62461	0.83489	0.239005	0.534649	2.91873	0.725904	1.10283	2.23903	1.516	1.41745	0.203637	2.31259	0.680264	1.69257	0.364078	0.623815	1.34778	0.527908	1.06211	1.77211	1.84025	0.678197	4.40566	0.547887	0.674923	0.361359	0.65473	0.387756	1.3485	0.167428	2.1377	2.21947	0.836483	1.12403	1.26161	1.48888	1.85442	1.46343	1.3609
1.49918	0.42606	1.3591	1.47583	0.617099	0.46317	1.72527	1.99282	1.27466	1.1525	1.48367	2.58305	1.08782	0.409243	0.211737	0.971326	1.66985	1.66317	1.72118	1.49441	0.88655	0.184234	2.0277	0.872111	1.43954	1.42499	0.824849	1.05354	0.338454	1.0664	2.13135	1.41658	0.512224	0.826942	1.67109	0.212367	4.09147	2.87175	0.426059	3.70081	0.342053	2.23587	2.40796	0.470051	1.41398	0.423228	1.75135	1.04662	2.14161	1.16161
1.02489	0.70868	1.70979	1.38299	0.141534	0.358777	1.28445	0.833987	0.739857	1.57208	1.03692	0.415889	2.375	2.22638	0.507745	1.47275	0.833067	1.25174	0.733134	0.376759	2.38283	2.4118	1.43379	0.936624	1.15708	1.74603	0.992064	1.08643	0.546351	1.29843	0.237055	0.664886	2.41718	1.39417	2.02517	5.33615	1.17374	3.20426	0.708681	0.350746	0.341382	1.55937	1.0115	0.677237	1.5251	0.926156	1.33969	1.1928	0.380781	1.43205
1.48198	1.2412	1.83777	1.49334	0.381453	3.11793	1.34659	1.1274	0.585531	1.69753	1.39824	0.725234	1.20976	0.27469	1.45421	0.365982	0.761382	1.38539	1.99617	0.56005	1.48511	0.741747	1.20718	1.47876	1.96774	0.646814	0.498856	1.08643	0.180722	1.68995	0.872742	1.79823	0.41923	1.08003	2.00658	0.445764	1.96598	0.704729	1.24119	0.950909	0.221171	1.88538	0.637325	0.511429	2.42544	1.16701	1.38262	0.732227	1.33016	0.930059
2.08262	0.619639	1.23311	1.20426	0.466458	1.57351	1.79741	0.898298	0.534659	2.3519	1.75444	1.03415	0.76369	0.222209	0.422531	0.490306	2.83366	1.38539	1.8294	0.592172	1.80359	0.563075	1.26352	0.515123	1.92563	0.422083	0.598137	1.34723	1.49272	2.01066	0.736892	1.49757	0.90591	2.06733	1.27879	0.513064	1.24086	2.29916	0.61964	0.221596	1.47237	1.83215	0.855344	0.545907	1.42065	5.47379	1.42237	2.55507	0.571884	0.927887
1.47911	1.88151	1.21847	1.71683	0.451688	1.70127	1.53813	1.40817	0.832587	0.955102	1.41036	0.406772	2.28012	0.157811	1.7357	0.583265	0.907106	1.23845	1.85835	0.578961	2.5775	0.924419	0.792764	0.924704	1.06409	0.389651	0.985225	1.46008	0.828421	2.02013	1.6528	0.779123	0.775473	0.670126	0.395925	0.347236	0.558871	2.76428	1.88151	2.72696	2.10748	1.8777	0.433116	0.481212	1.55786	3.11222	2.21815	2.04079	0.542954	1.62129
1.49002	1.3468	1.58787	0.972893	0.781184	3.68633	1.16223	1.38832	1.07652	1.45943	0.841235	2.21492	0.414685	0.149586	0.578706	0.698699	1.77405	1.23845	1.65144	0.619715	0.748697	3.51395	2.24127	1.25143	0.972565	0.532974	1.82282	1.46008	0.293639	1.68845	0.344283	1.2781	2.52446	0.868916	0.866269	0.504456	0.845794	1.86786	1.3468	1.16788	0.763351	1.75354	1.88917	0.23688	1.46446	0.321318	1.34337	0.756203	0.353641	1.41709
1.17523	0.817253	1.57836	1.86853	0.425109	1.09043	1.69171	0.862416	1.97136	1.15572	1.24517	0.659711	0.406277	1.01355	1.16685	0.890652	0.811163	1.50413	2.09508	0.6389	1.47824	0.788708	1.00279	0.990147	1.35058	5.85732	0.27419	1.34723	0.117121	1.68994	1.22323	0.88934	2.17381	1.25612	2.61127	0.898818	0.271208	1.83103	0.817254	3.18014	4.45486	1.55937	0.494654	4.27094	1.41398	0.441575	1.29566	1.47817	1.46431	0.94966
1.12476	0.888333	1.59479	1.22978	3.84086	0.560835	1.18204	0.861607	0.393641	1.48594	1.26124	1.90597	0.645523	1.20947	0.444772	0.736102	1.45106	1.31376	3.55862	1.86633	1.55093	0.604022	1.33983	1.90791	2.48423	1.5176	0.531783	1.21342	0.449339	1.29835	1.71058	0.489229	1.68601	2.13703	0.162889	0.229874	1.31108	1.23386	0.888334	1.71361	1.50077	1.8777	0.703136	0.255312	1.55786	0.407558	1.25212	0.656259	0.356016	1.47466
1.93701	2.28838	1.67217	2.29082	0.20509	2.82482	2.07271	0.870477	2.11302	0.994732	1.60853	0.457903	1.92888	0.429491	0.611387	1.32167	0.778997	1.26363	0.644903	1.98885	0.970965	1.27711	1.18651	0.636661	2.2844	0.954285	1.10777	1.18206	0.172799	1.29696	5.10908	1.62029	1.77267	1.15349	2.15959	0.383387	0.313465	1.33725	2.28838	3.05418	0.117572	1.55937	1.95279	0.774979	1.55786	0.73506	1.43643	2.25237	0.706254	0.793415
1.36152	1.26457	1.34138	1.74051	0.952686	1.29884	1.82328	1.94103	0.675829	0.711808	1.28566	0.81784	1.96715	0.332682	0.474028	1.70857	2.57521	2.36163	0.4351	1.2828	2.1121	0.732014	0.847225	1.24067	1.08527	0.444265	0.263959	1.38202	1.51697	1.39919	2.52523	0.482559	0.609456	0.596441	0.80608	0.44873	0.600682	3.49903	1.26457	0.419099	0.153975	2.24443	2.21927	0.49534	1.37321	0.800084	1.49627	1.6639	0.591431	1.09714
1.02229	0.575254	2.08471	1.06891	0.663568	1.32046	2.30011	0.369992	1.40698	2.68698	1.38487	0.621518	1.23727	3.72618	5.63382	1.43013	2.40526	1.67147	1.77629	0.625157	1.20258	0.793096	1.73988	0.703694	1.75474	0.994782	1.03999	1.14774	0.188677	1.06213	0.283971	0.529584	1.8582	0.554648	0.329428	0.206977	1.69711	2.0778	0.575255	1.89702	0.13183	2.23587	2.34769	0.232768	1.49293	1.45269	1.592	1.2676	1.85593	1.98006
1.03635	0.651155	1.78795	0.880449	1.04631	2.41738	1.3216	0.938936	0.383764	1.59888	0.974059	1.77505	1.42926	0.177431	3.25543	0.553262	0.818297	0.935727	0.712665	0.440456	0.973562	2.03005	2.20103	3.49404	1.58415	0.626765	0.406558	1.08365	0.178164	1.68995	0.501407	1.59901	0.603432	1.07359	0.244051	0.211457	2.55887	0.685537	0.651154	0.668372	0.114829	2.27813	0.37114	0.225673	1.41398	0.586903	1.50557	0.795138	0.566162	1.60872
1.60857	1.29045	1.35131	1.24026	0.807089	0.545251	2.21815	2.55182	0.752244	1.73229	1.2966	0.967572	2.54079	0.813583	1.26081	0.407383	1.57565	2.24365	1.97625	0.180117	1.17214	0.27347	1.40809	0.494786	1.32601	0.270171	0.270345	0.996293	0.369349	1.5745	0.497555	0.329864	0.802959	1.78585	0.243883	0.869073	0.438887	2.65438	1.29045	1.15904	4.06554	1.53144	0.446993	2.413	1.29736	0.286352	1.50238	1.81929	0.583694	1.50095
1.81039	2.31886	1.84279	0.702995	0.785584	3.50249	1.16475	0.662468	1.30457	1.35945	1.8865	2.17683	2.04794	0.232103	0.384743	1.27978	0.793363	1.7014	0.916072	1.72078	1.28538	0.716534	0.993167	1.86878	2.30531	0.648459	0.252452	1.46713	0.194646	1.68867	0.249248	2.81432	2.02479	0.459151	2.35466	0.815571	0.701645	0.592178	2.31886	1.9447	2.43671	1.53144	0.491744	0.750173	1.37165	0.270409	1.44412	2.58538	0.661553	2.2847
1.48771	0.669031	1.11078	1.64301	0.429723	3.40914	1.55323	0.651687	1.55225	1.73083	2.0675	0.75801	0.568474	3.70461	0.33031	1.31334	2.8284	1.21024	0.773871	0.447871	0.680508	0.995554	1.50164	1.69788	1.21331	0.38884	0.228475	1.08783	2.51673	1.29843	0.343113	0.574859	2.73336	0.947816	1.39042	0.878279	0.578704	1.02253	0.66903	0.300174	0.504578	1.53144	1.1059	0.350208	1.38618	0.286221	1.51119	0.995111	2.18451	2.29574
1.47918	0.780712	1.35295	1.01189	2.29064	1.07546	1.47657	1.38856	0.427628	2.27347	2.36376	0.783143	0.604216	0.219256	0.735485	0.877663	0.616864	1.59161	0.467892	3.54989	1.49501	0.45797	1.11964	1.36604	1.06669	0.422305	0.587491	1.43696	2.06316	1.68995	0.636567	0.838414	2.0526	0.823723	2.09828	0.249517	0.491607	1.06247	0.780711	1.28829	0.778789	1.8777	2.59291	5.79609	1.3696	1.60031	1.27153	0.589557	0.443276	2.15743
1.47749	0.795417	1.54764	2.32641	0.635661	2.83724	1.48075	0.430697	0.980332	1.23783	1.79624	1.68777	2.54297	0.258691	3.32174	0.326145	1.1772	0.93573	1.87283	2.68814	1.00883	1.40637	1.22781	1.64608	0.974722	0.282879	0.740522	1.40139	1.63747	2.01716	0.256805	2.27786	1.94131	0.581822	0.317876	0.345043	0.424965	0.640918	0.795416	1.23827	0.628814	1.75905	0.97945	0.177788	1.21203	0.219992	1.46469	0.885236	0.496671	1.32841
1.0295	1.68205	1.85211	1.56305	0.446229	2.29451	1.05876	1.17838	1.70012	1.29258	1.77214	0.584257	1.05009	0.924679	3.09784	0.631937	1.70213	0.988024	0.612406	0.499867	0.912341	4.58564	1.01863	1.78528	1.01926	0.661973	0.424256	1.27364	0.484202	1.68995	0.402727	0.783434	0.933766	0.839739	3.58444	0.276757	2.61863	1.53498	1.68205	1.63853	0.143141	1.8777	0.707771	0.25943	1.10865	1.56119	1.52556	1.09537	0.791553	0.916495
1.38948	1.14513	1.30759	0.893227	0.470012	2.45124	1.60932	0.979235	2.60435	1.27585	1.80181	3.16673	1.50611	0.314521	0.196631	0.434427	0.884818	1.4889	2.1013	3.03243	0.594561	1.11487	0.987198	0.614518	1.93367	0.421351	0.220475	1.71392	0.422317	1.56563	0.546616	2.298	1.2002	1.25749	0.510659	0.857032	2.09664	2.2876	1.14513	5.33973	0.167436	1.53144	0.394534	0.566646	1.4203	2.79937	1.44942	0.69346	0.365366	1.14936
1.35146	1.34397	1.58475	0.929136	3.08842	1.03291	1.3788	1.35708	0.47839	1.79389	1.64008	3.01469	1.95498	1.60259	0.431484	0.379456	1.42497	1.7014	0.639396	1.10749	0.810145	0.923752	1.42681	0.466899	1.19817	0.201783	1.49101	1.36677	0.157993	1.39863	0.671118	0.699533	2.52894	2.11871	0.348261	0.626247	0.302487	3.11181	1.34397	0.353833	0.136683	2.27165	0.510936	0.265233	1.55786	0.255066	1.52409	1.71112	1.06674	1.44227
1.50904	1.20916	1.62005	1.63762	0.712274	1.62649	1.80084	0.639611	0.936696	0.902737	1.74783	1.34677	1.199	3.00222	0.67776	0.445787	0.805752	0.965101	1.06635	1.5896	0.77981	1.63451	1.20864	0.889413	1.15811	0.796717	0.319266	1.29459	0.773961	1.29843	2.5427	1.9122	1.50573	1.09674	1.10216	0.298938	0.848111	0.52183	1.20916	0.630668	0.576443	2.29016	2.97053	0.186807	1.41837	0.178651	1.55579	1.4266	0.670628	1.36795
2.03574	2.13139	1.56931	1.8142	2.4548	1.88957	1.51752	0.826315	0.796283	1.82712	1.35336	2.25499	0.585319	0.312146	0.278842	2.62844	0.614903	1.28654	1.49836	0.644726	1.80753	0.772629	1.76222	1.55827	1.53634	0.512028	0.236899	2.21879	0.291581	1.29887	1.71548	1.3489	1.09092	1.04347	0.256917	0.804407	0.317598	0.970435	2.13139	0.683573	1.06088	1.63933	0.600882	0.428381	1.55786	0.198037	1.43043	1.16528	1.11818	1.34417
1.45648	0.770496	1.23708	2.41955	0.398209	2.23593	1.56544	0.272456	1.2434	1.52217	2.3972	0.713795	1.90457	0.320558	0.19963	0.681066	1.66265	0.997162	0.840239	0.36391	1.46074	2.34353	0.723097	2.47045	1.33931	0.327744	0.848833	1.66753	1.01093	1.0621	0.636249	2.0343	1.30845	1.34764	0.344295	0.398109	0.647196	2.71764	0.770496	0.291646	0.157159	1.63933	0.780536	0.251646	1.5602	0.402019	1.52217	2.50011	1.23468	1.44016
2.00941	0.54729	1.75334	1.20811	0.337216	0.937988	1.02517	0.552596	2.40709	2.30999	0.761438	1.12087	0.928266	5.22549	0.531768	3.25645	0.650512	1.23569	1.54655	2.208	0.528645	4.08304	0.583094	0.766074	2.20812	0.243632	0.410373	1.56192	2.35972	1.29844	0.251715	2.43774	1.68682	2.9872	0.304044	0.298436	2.34898	1.40417	0.547291	2.52121	0.108433	1.8777	2.64331	0.34037	1.26732	0.274152	1.44217	0.711424	1.58493	2.2325
1.48782	0.886458	1.2069	0.89202	0.648932	1.18075	1.56684	0.39322	0.817559	1.39851	0.651602	1.86436	1.82375	1.76151	0.249175	1.10192	1.24377	1.94054	0.951699	0.371117	0.544482	1.21633	1.08004	0.807937	0.919797	1.1204	0.353774	1.60706	0.632853	1.68995	2.12217	0.978298	2.82353	1.03945	3.11373	0.19593	0.832198	1.28746	0.886459	3.1329	0.118044	1.63933	1.3	0.574257	1.56055	0.288362	1.5226	1.87936	1.25072	1.0115
2.07949	1.20018	1.58249	0.982048	0.218368	1.12069	1.09937	2.96752	0.584401	1.60018	1.76278	1.92577	1.57907	1.37825	0.624831	0.390602	1.26425	1.94054	0.785472	0.762444	0.811531	1.74316	1.02941	1.29814	1.79948	0.265915	0.341493	1.60706	0.191991	1.99847	0.38289	0.796284	1.16211	0.899028	0.218461	0.728475	1.5929	0.619476	1.20018	0.646723	0.119022	2.1377	1.21497	0.188369	0.844617	0.341647	1.52094	0.710154	0.48113	1.10267
1.49896	1.12292	1.5151	1.99904	0.163957	0.982743	1.48008	0.899691	1.1089	1.18975	1.94004	0.372244	2.76054	1.18269	0.14376	3.63388	1.72593	1.0268	1.41431	0.464485	1.34086	2.1821	0.709385	1.00109	1.25986	1.56641	0.233972	1.06753	0.446572	1.68995	0.460536	0.482157	0.475268	2.03659	2.32548	4.95158	1.16018	0.857702	1.12292	0.940486	0.10701	2.1377	1.59337	0.386782	1.57138	3.75634	1.32446	0.618278	0.399397	0.63562
1.50197	0.926395	1.50561	1.06194	0.15479	2.27841	1.69011	0.715306	1.16975	1.89589	1.46298	1.6635	1.03781	0.513662	0.247197	0.404804	0.745064	1.5941	1.735	2.31192	1.34253	1.18462	1.12888	0.960585	2.27783	0.21412	0.290742	1.56659	0.17458	1.69052	1.01811	1.82769	0.930756	1.18908	1.17859	0.658433	0.501763	1.68082	0.926397	0.182809	1.62028	1.84023	1.50296	0.561919	1.69474	0.197217	1.45103	1.03781	0.486769	1.61374
1.47939	0.789914	1.68731	1.88088	0.372996	0.799348	1.09225	0.535365	1.64186	1.82091	1.80755	0.232262	1.27658	0.195144	0.12543	0.482667	0.755442	0.870501	1.52072	3.8082	1.1091	2.79813	1.64188	2.02076	0.985013	3.50021	0.213645	1.24169	2.29037	1.29843	0.70876	1.36058	1.70433	0.592337	2.25192	0.297948	0.891338	0.954876	0.789914	2.27221	0.116151	1.55937	3.47181	0.417753	1.55786	0.260549	1.51898	2.24376	0.461429	0.999304
1.07762	0.566033	1.28666	0.930776	2.57089	0.852851	1.31176	0.698167	1.18098	1.97448	1.6561	1.46856	1.60237	0.128046	0.164618	0.832592	1.59157	2.44956	0.788374	0.290786	0.691689	2.07715	1.30377	0.730975	0.746011	1.15193	0.20039	1.32928	0.704328	1.68995	2.37291	0.620214	1.05255	1.41174	1.1773	3.58972	0.286276	1.20187	0.566032	4.20217	0.112731	1.55937	0.329507	0.188721	1.55786	0.389102	1.39263	2.71753	0.613689	1.44448
1.60277	0.589894	1.25948	0.983506	0.473424	2.16877	1.69173	1.457	0.338657	1.89869	1.27139	0.678505	1.74202	0.944953	0.464959	0.3449	1.30706	0.836488	1.20385	0.309617	0.684382	1.87392	0.556715	1.23021	0.922779	0.182044	0.802879	1.32242	0.119713	1.29843	0.631764	1.43034	0.883224	1.43466	1.11795	0.183222	0.432836	1.21778	0.589895	0.395484	0.763557	1.55263	1.42416	0.407059	1.41398	0.186525	2.48838	1.26527	0.431568	1.29146
1.48987	0.724345	1.38792	1.75239	0.41358	2.80635	1.98446	0.816486	0.637081	2.24715	1.78752	1.01444	2.92517	0.9639	0.167772	1.68998	2.70097	1.08575	0.661555	0.204487	2.66463	3.07547	0.622238	1.06615	1.26285	1.73373	0.662125	1.68162	0.154927	1.29843	1.40927	0.793951	0.790037	2.71281	0.230792	0.35459	0.418094	0.875907	0.724344	2.8494	0.116391	1.8777	1.00559	6.25195	1.51634	0.385772	1.63193	0.872802	0.890126	0.682157
1.47905	0.443742	1.44396	2.30946	0.565445	2.22316	0.83788	1.13294	1.5352	1.67094	0.796383	0.413873	1.64547	2.81386	0.187041	0.48068	0.613246	2.44956	0.936329	0.325291	0.437873	0.605761	1.64481	0.764995	1.13276	0.233049	0.285065	1.44298	0.125318	1.29843	5.08044	1.35899	2.06089	1.13344	3.89299	0.810683	0.874249	2.04782	0.443742	0.823144	0.104104	1.87003	4.52788	1.85353	1.33526	0.409251	1.48743	1.66336	2.22345	1.56055
2.09594	2.41004	1.43703	1.68279	2.41029	1.97118	1.75338	1.97845	0.612494	1.21432	1.98744	0.581672	1.91243	0.115291	0.212986	2.29041	1.29305	2.35081	1.96564	0.299314	2.41435	0.445825	0.521598	0.678685	1.54637	0.69325	1.16243	1.37417	0.846982	1.5745	0.544837	2.393	1.57549	1.57292	0.745991	0.200491	0.31383	1.49397	2.41004	2.18004	0.906238	2.00748	0.637469	4.7248	1.11794	5.76963	1.36043	1.24436	0.593826	0.88355
1.11598	4.32545	1.13244	1.40042	0.216818	1.52479	1.99493	1.3975	1.52984	0.907101	0.64873	1.74195	1.10828	0.773663	0.532543	1.8825	2.82897	1.89647	1.85496	2.12715	0.891346	0.842437	1.38794	1.11953	1.87556	1.41702	3.91913	1.44298	0.260164	1.68995	0.256343	3.64435	0.728871	1.28973	0.507245	0.150943	0.512592	1.25446	4.32545	2.05064	1.11406	1.53144	2.39552	0.644662	1.20955	0.635525	1.73087	0.700641	0.686603	1.81696
1.11609	1.15068	1.59783	1.17884	1.90272	1.92704	2.34912	1.09123	0.490214	2.17063	1.6721	0.371702	1.08834	0.258144	0.312648	1.26334	1.64544	1.24926	1.2196	0.501635	0.704819	0.960041	2.14168	1.99871	0.873411	0.369054	1.81791	1.34404	0.487131	1.29843	0.342204	1.01038	0.505778	2.20848	0.614653	0.504513	2.15455	3.23096	1.15068	0.293138	0.206227	1.83833	1.45845	0.763637	1.41398	0.712219	2.27594	1.46166	0.447056	0.735821
1.46209	0.362281	1.4949	1.14547	1.19608	1.19974	1.25909	1.253	0.738399	0.997786	1.53952	1.76684	1.87743	1.72982	0.451526	0.969466	1.60985	0.836489	1.56419	0.307338	1.67092	1.42505	1.41266	0.545773	0.683706	1.29457	0.700443	2.10764	0.345803	1.0621	0.38519	3.17452	2.39813	1.86134	0.456322	3.51552	1.45756	0.779637	0.362281	0.574568	0.861128	1.8777	2.91676	0.617519	1.41677	0.433291	1.35391	0.888812	0.18989	1.37814
1.49675	0.768877	1.45357	1.65318	1.20266	1.53671	0.743721	0.633433	0.705601	0.935325	0.697277	1.37853	1.59124	1.33246	0.480939	0.334324	1.19123	1.86412	0.786167	1.02968	0.915213	2.68995	0.974709	0.611213	0.703188	0.481951	0.443623	1.06063	0.261882	1.5745	1.38716	2.49235	0.535055	2.91631	0.845425	0.325024	0.404113	0.680014	0.768876	0.488693	0.119128	1.15626	1.88947	0.560343	1.55786	5.35881	1.86355	0.488862	0.648776	0.669271
1.47022	0.821725	1.19078	1.77353	2.04252	1.3929	1.13743	0.683622	1.45585	1.23347	2.06664	0.314219	1.35275	0.157621	0.242704	0.369272	1.22327	1.18099	1.6149	0.202552	1.30414	1.048	0.540054	0.920167	1.73166	0.230117	0.233201	2.05985	0.196773	1.39862	0.67837	1.70468	2.16516	0.686985	0.519768	0.426234	0.689975	1.34447	0.821724	0.360808	0.112819	1.15626	1.17771	0.436919	1.55786	0.247519	1.41801	0.726972	0.209721	1.0128
1.05247	1.24493	1.09175	1.5459	0.962596	1.0965	1.30283	0.958382	2.95266	1.27018	1.2879	0.840674	1.60133	0.154814	0.110699	1.53808	1.21342	2.60089	1.33104	2.27708	0.507477	0.524465	1.36552	0.805067	2.29503	2.41223	0.959388	1.06203	6.94591	1.68995	0.64631	1.13944	2.21696	1.38817	0.418912	0.24491	3.76968	1.94455	1.24494	0.297348	0.627886	1.24336	1.14119	0.170971	1.55786	1.13567	1.28706	0.870511	0.529314	0.958411
1.17088	0.53712	1.43579	1.06906	0.779642	0.763321	2.30735	0.302837	2.15534	0.585612	1.60312	0.839403	0.691863	0.230117	0.494281	0.370291	0.85077	1.67147	1.5545	1.62175	2.46573	0.38169	0.788962	2.44688	0.660015	0.443067	1.4939	1.067	3.42271	1.70137	0.837442	2.86953	1.18188	1.92714	2.80955	2.23132	0.768708	0.966669	0.537121	1.37236	0.145941	1.15626	0.461471	0.187295	1.41398	1.64201	1.4566	0.485041	0.255628	2.20849
1.3542	2.54193	1.157	1.31526	1.35009	1.95138	1.02517	4.97259	0.757023	1.09181	1.15875	0.731113	1.81082	0.376723	1.16639	1.0345	1.59759	1.06192	0.471128	3.51566	0.448671	1.37117	1.41399	0.799356	0.90847	0.358635	1.17978	1.52305	0.196214	1.68995	2.83644	3.37363	0.706741	1.04818	2.59625	3.69159	0.301306	0.547739	2.54193	0.449852	0.132989	0.935322	1.95222	0.887179	1.57041	1.89256	0.94789	0.794689	2.6792	1.18823
1.48759	0.584512	1.46984	2.29523	2.48618	1.71474	1.61863	0.455753	0.825559	1.29883	1.41919	1.04738	1.13416	0.471892	0.666894	1.60309	0.620276	0.745873	0.999068	1.52802	1.18682	0.736001	0.904351	1.01415	2.18957	1.3494	0.723194	1.71392	0.974946	1.29843	1.76391	2.69239	0.49863	2.4622	0.252472	0.654341	1.26605	1.25988	0.58451	0.895964	0.109561	1.34103	1.74713	0.25571	1.55786	0.531342	0.672789	0.723276	1.55768	0.882224
1.89277	0.297769	1.2937	1.20477	0.212054	1.6897	0.961602	0.860696	0.264662	1.68691	1.30679	2.65221	3.3479	0.373948	0.348017	1.10584	0.825379	1.78069	1.16618	1.13799	1.71724	1.00348	2.38874	1.47538	1.61437	1.48665	0.420299	1.47997	0.135039	1.29845	1.41193	1.51275	2.30305	1.1225	0.501072	0.193851	3.62375	1.89402	0.297769	0.645897	1.85237	0.993121	2.28894	0.187077	0.967198	0.367816	1.4488	0.718489	1.63461	1.11923
1.02905	1.52219	1.11355	0.755536	1.61312	0.880689	0.743268	0.300472	0.631069	1.37991	2.0894	0.632793	0.560795	3.14286	0.914914	2.26114	0.78608	1.02493	1.57085	0.371596	2.7417	0.866263	0.535435	1.1026	0.927598	0.33985	0.419002	1.55942	0.309647	1.39862	1.58359	1.11743	0.407792	1.81959	0.536099	0.663444	0.215654	1.0079	1.5222	1.16478	0.269379	0.964769	1.01155	0.170895	1.58304	0.299335	1.5204	3.1634	0.632813	0.918097
1.46934	1.22924	1.31627	1.94842	0.840121	1.18104	1.65568	1.15171	0.719877	0.853894	1.58467	0.527001	2.51826	0.158443	1.70321	3.0281	2.38784	2.23774	0.770735	0.198218	1.85371	0.566294	1.25618	1.08795	1.6752	1.05943	2.31367	1.62971	0.224729	1.06211	1.65112	3.48503	0.859219	1.34158	0.362364	2.47276	5.56972	0.758992	1.22924	0.72083	0.264417	1.34103	2.27756	0.237924	1.55786	1.25721	1.67702	0.686035	0.333968	1.58801
1.35356	4.36881	1.45893	2.18689	1.77564	0.991912	1.39918	0.641398	0.938312	0.906487	0.955183	0.904201	0.658926	0.887804	0.649993	0.511096	2.22582	1.67146	0.678566	0.298908	0.987987	1.58541	2.26954	1.04082	1.19467	0.267871	0.289986	2.01888	1.25043	1.29843	0.545245	2.20337	0.582551	0.879	0.937137	0.172167	1.17543	1.05567	4.3688	0.692879	0.345156	1.15626	1.01149	0.398215	1.42067	0.217151	1.50367	0.782759	0.739416	2.30617
1.05133	0.425382	1.34163	1.29197	0.288768	1.60129	1.84876	0.583314	0.770634	2.06177	1.66601	1.34871	1.43152	5.01535	0.768299	1.98434	1.51972	1.5965	1.12624	0.212746	2.09686	0.451567	0.421923	1.66288	0.668059	1.08928	0.24443	1.67502	0.383863	2.01931	0.838526	1.30985	0.528692	1.74383	1.81248	0.191775	0.359264	0.801432	0.425382	1.17332	0.721545	1.22549	0.447162	0.54055	1.66832	0.304018	1.49578	0.835158	0.62784	0.6909
1.5055	3.51307	1.10534	1.94362	0.746515	1.27451	1.68529	2.32142	3.03615	2.68327	1.25563	0.381275	1.70087	1.93262	0.221206	1.48393	1.31388	0.76118	1.176	1.64213	1.69326	1.6683	2.34726	0.757838	2.22096	5.30456	0.246646	1.12548	0.909494	1.39862	1.95827	2.21546	1.7421	1.86469	0.576222	3.79307	3.83178	2.7488	3.51307	1.94713	0.172349	1.13173	0.527941	3.24079	1.50362	0.271344	1.50949	0.768478	0.520127	0.984795
1.04459	0.903063	1.49258	0.638099	1.09793	1.93139	0.953429	2.06906	0.597568	1.86427	1.96361	1.348	0.403163	1.37445	0.747771	0.800874	1.18529	0.77273	0.520692	3.11918	0.696432	0.736732	3.36979	1.53742	1.34297	0.573816	0.492091	1.12548	0.112609	1.0621	1.21987	1.17817	1.65492	1.42699	0.484139	0.259787	0.179698	0.722514	0.903062	0.45381	0.335625	0.935322	1.03784	3.03606	1.41398	1.68838	1.45703	2.18711	0.581301	2.13879
1.17519	0.557373	2.30372	2.11502	0.912378	1.16232	2.0597	1.00439	4.04911	1.29934	1.79502	0.42209	0.94841	3.26826	0.394575	1.41328	1.29619	1.63138	0.284345	0.125364	2.33203	0.964428	0.624018	0.460769	1.36717	1.76508	1.04411	1.52134	1.0045	1.06292	0.425542	0.553645	1.94053	0.649259	1.31919	3.89968	1.6706	0.57217	0.557374	1.72059	0.100079	1.24336	0.278276	0.14089	1.41398	2.06609	1.245	1.10103	4.37652	1.59345
1.63175	0.485373	1.13267	2.18685	1.84897	1.59795	1.44685	1.01141	0.813135	1.46379	1.86066	1.16248	1.47765	0.614905	0.631819	0.984776	1.44914	1.85433	0.700854	1.04364	0.324755	1.14631	1.40339	2.99066	1.00204	5.82526	0.179199	1.48563	0.505151	1.0621	0.523898	1.70734	0.811417	1.24018	0.256632	0.557396	1.22488	1.5136	0.485374	0.669551	0.104832	1.0903	0.232007	1.10763	1.39451	1.37436	1.34948	0.824616	4.97072	0.807118
1.48703	2.10659	1.3918	1.29646	1.62064	1.78931	1.33406	1.87223	1.1461	2.54034	1.28132	0.379448	1.27124	0.310677	0.234532	0.448743	1.46799	0.788167	0.351841	0.674291	0.963583	0.70575	1.03684	0.49051	0.924468	0.24111	0.295824	1.48362	0.294239	1.68995	0.217167	1.91583	0.843985	1.30803	1.09111	0.208006	0.190066	0.71026	2.10659	0.905353	0.297584	0.914792	0.54532	0.619549	1.5222	3.15344	0.819359	0.856171	0.330363	0.678996
1.92977	1.19048	1.06353	0.722237	0.367729	1.33366	1.12234	0.959383	0.585209	2.71649	1.28395	1.45818	1.22001	0.650921	0.462546	1.04127	0.920772	0.899403	1.23431	1.94557	0.482537	3.57737	2.58418	1.09846	1.52464	0.874545	0.490814	1.66787	0.31742	1.68995	0.535245	1.43259	2.44507	1.56056	0.364614	0.259526	0.429609	0.545979	1.19049	0.15888	0.252929	1.34103	0.726911	2.87007	1.56088	0.491549	1.03818	1.24628	0.91348	0.661667
1.47695	0.325581	1.36684	2.28376	0.388985	1.08665	1.15499	0.281064	0.296004	0.894767	1.95485	2.2956	0.835015	0.408188	0.563573	0.761651	1.66359	0.818478	0.710987	0.299262	1.54877	1.54112	1.6002	1.27199	1.00104	0.321372	0.444046	1.44719	6.41004	1.0621	1.00536	1.40317	0.517392	0.686938	0.455857	0.610899	0.391434	3.36214	0.325581	1.50762	0.191101	0.939786	0.617134	0.404633	1.06931	1.19521	1.50046	0.474631	0.580835	1.07297
1.48088	0.555811	2.01804	1.21709	0.446891	1.72896	1.8372	1.33747	0.733445	1.09226	1.85573	0.825799	0.783731	0.154317	0.65663	0.317288	1.85954	2.68413	1.04538	1.28876	2.16935	0.855079	1.40025	0.820937	1.53583	0.531625	0.165025	1.60468	1.84808	1.68995	3.41506	2.13478	0.72931	1.02055	0.603995	0.186877	0.25727	1.08502	0.555812	4.05957	0.660027	1.15626	1.46724	0.219583	1.25897	0.217238	1.4567	1.08487	2.84287	1.51048
1.49062	0.743617	1.10456	2.08282	0.601613	1.13472	1.81107	0.66933	0.702044	0.744549	1.19027	0.395541	1.14642	0.133253	0.243922	1.23959	1.15515	1.59883	1.35592	0.342738	1.4044	0.518685	1.24101	1.68544	1.10413	3.72563	0.202475	1.40474	0.124636	1.68995	0.641388	1.222	0.896672	1.20081	1.27529	1.66984	0.347096	0.613895	0.743619	0.562233	0.512465	1.4484	1.89891	0.520901	1.63731	0.180024	1.61475	2.805	0.727883	0.47975
2.06451	0.991899	2.07261	1.5667	2.2197	1.60615	1.47977	0.828275	1.4034	0.72563	1.26402	0.761819	1.77583	2.58718	0.221178	0.562281	0.854288	1.37659	1.24167	1.49799	1.6881	4.30983	0.485314	0.944104	1.38093	0.279934	0.158215	1.17688	1.78738	1.68995	0.201038	1.24046	0.441506	1.90606	0.345736	0.160968	0.362581	1.31622	0.991899	1.07517	0.160619	1.15626	0.263638	0.242253	1.36696	0.492131	1.51962	0.817982	4.07139	0.914302
1.82931	1.3747	1.57606	1.93306	0.158094	1.29239	1.09893	0.814195	0.288308	2.1816	1.08682	1.21568	0.8778	0.173732	0.135878	1.28362	1.2348	0.917821	1.43258	0.153394	0.539771	0.964066	0.515449	0.928285	2.52036	2.52378	0.243238	1.12886	2.53694	2.0103	1.39089	0.418363	1.43639	2.1644	0.21639	0.36217	0.962704	0.644302	1.3747	3.25223	0.158195	0.993121	0.245145	0.53163	1.21909	0.186562	1.44589	1.1808	3.86132	0.502572
1.02475	1.57839	1.36217	1.48934	1.2962	2.35182	0.787117	0.406117	1.15832	1.14153	1.70136	3.26077	1.57716	0.106489	0.132584	0.764488	2.82133	2.41156	0.491322	1.59536	1.67108	0.392305	1.45283	0.966201	0.718332	0.478475	0.521901	1.34251	0.234394	1.68995	0.828791	1.85731	0.351473	1.76441	0.176199	2.35424	0.645985	0.88586	1.57839	0.454735	0.125618	0.993121	0.780722	0.14504	1.20967	4.1406	1.4496	2.63071	1.13173	0.569696
1.28751	0.415069	1.28191	1.50419	1.19696	1.60741	1.44873	0.266561	0.427427	1.39387	1.23946	1.77939	1.36076	0.277032	3.91244	1.6285	0.681548	1.67147	0.368504	0.392142	2.85431	0.571029	0.671648	1.07059	1.70634	0.520764	0.44667	1.45132	1.174	1.29843	3.41494	1.00395	0.693052	1.16109	2.38848	2.64704	1.10189	1.4139	0.415068	0.269491	1.30783	1.15626	0.341532	0.193157	1.30977	0.224074	1.52701	2.55595	0.332596	0.806427
1.34973	2.49109	1.61423	2.69874	0.281875	2.52709	1.55789	0.311585	0.442846	1.25355	1.11025	1.00737	0.659617	0.379658	2.48984	2.37817	1.76792	2.15944	0.785051	0.124841	0.575974	2.33578	1.59568	1.93002	1.43796	1.08062	0.410045	1.24817	1.84722	1.07618	2.00794	3.33458	2.5598	1.1962	1.61082	0.221481	0.616124	1.06404	2.49109	2.32203	2.69628	1.42928	0.680819	5.47544	1.37591	2.31729	1.52508	0.792168	2.13592	1.08868
1.26976	1.17294	1.18519	1.28804	0.60308	1.26941	1.99272	0.599601	0.887115	0.665008	1.01605	0.301209	1.44151	0.117501	0.398618	0.512731	1.63604	1.34584	1.21494	1.56309	1.39077	0.955871	0.699073	1.13201	0.78541	5.18842	0.385689	1.56146	1.15035	1.5744	1.14582	2.86076	0.7983	1.13776	2.36168	0.194235	0.453259	1.72487	1.17294	1.74971	0.879106	1.15626	0.362656	0.309638	1.48688	2.72231	1.22767	1.74335	0.1995	0.656922
2.08493	1.20876	1.37746	1.5729	2.00553	2.54477	1.20822	0.545935	0.46583	0.756918	1.38616	0.847038	0.704792	0.355426	0.486401	0.933886	2.24046	2.12281	0.367872	0.416086	0.339079	0.470447	2.43103	2.09505	0.860306	1.05939	0.538215	1.6382	0.92891	1.29843	0.208858	2.04613	0.518598	1.58972	0.170202	1.5205	0.323238	3.20123	1.20877	0.330875	0.497185	0.927992	1.04476	0.401096	1.11759	1.13467	1.09244	0.934861	0.455633	1.3412
1.47017	1.46673	1.66917	0.727722	0.217332	1.01199	2.59558	1.49045	1.23143	0.794435	1.65515	0.328515	1.11416	0.115	0.18393	3.78393	2.26574	0.687617	0.331637	2.0298	3.78513	0.288666	1.29076	0.840831	1.47249	0.32268	0.281886	1.342	0.213128	1.0621	0.932247	1.14393	0.717953	1.42791	1.7148	0.287612	2.13287	1.8962	1.46672	0.552435	0.110174	1.07052	0.285996	0.364245	1.87189	0.321006	1.52398	0.506999	0.400254	1.27587
1.02669	1.69241	1.61421	1.09331	1.18386	0.998013	1.31062	0.340086	0.845246	0.988442	1.29257	0.674804	0.707164	0.168989	0.306887	0.416786	0.584319	0.838399	2.10586	1.49967	1.05197	2.90246	1.04308	1.93473	0.843221	0.349319	0.529303	1.48576	0.108386	1.06262	0.543149	0.729579	0.635425	1.5415	1.09041	0.308665	1.98485	0.920485	1.69241	0.791929	1.49425	1.41257	0.801879	0.502691	1.56312	0.278676	1.52435	2.31734	0.594493	2.32726
1.47925	0.431205	1.71049	0.827269	1.59807	0.567595	1.58677	0.254999	0.351864	1.4792	1.38205	1.35001	0.449772	3.58029	0.123214	0.645015	1.74975	0.95195	0.221747	0.223251	0.723007	0.5797	2.91024	0.737222	0.755251	2.0754	0.210332	1.10131	0.142421	2.021	1.89821	0.744735	1.13483	0.982391	0.255206	0.331477	2.54439	1.54967	0.431205	1.56624	0.137041	1.41257	0.91251	0.411921	1.62309	0.273412	1.5902	1.88061	0.399577	1.63793
2.10466	3.35532	1.33219	0.617626	0.206321	1.0505	2.59436	0.233557	1.35604	0.718707	0.813879	0.214496	0.333267	0.143426	0.176211	0.661161	0.562262	1.25691	0.75493	1.22276	2.8418	0.316427	2.17346	0.874939	0.89616	0.553191	0.523135	1.52562	2.95361	1.68994	0.834971	0.822768	1.21915	2.35278	3.91673	3.24366	0.724368	0.875242	3.35532	0.174789	0.863974	1.15626	1.33263	0.429991	1.48083	0.334729	1.61701	1.51004	0.427767	1.61287
1.01079	1.99001	1.37185	2.64886	1.50211	0.99044	1.16601	0.248648	0.25188	2.37922	1.30158	0.223294	1.70334	0.302321	0.145481	0.259988	1.14025	1.3726	1.50217	0.669058	0.792544	0.637453	1.96105	2.23428	1.95667	4.66037	1.79803	1.91767	0.180607	1.39862	0.62189	2.3995	0.267953	0.749611	0.645513	0.190009	3.62855	0.550702	1.99001	1.21656	0.205281	1.15626	0.331775	2.08999	1.43868	0.205831	1.42996	0.973206	1.13929	1.04796
1.03737	0.662697	1.46805	1.66555	1.55272	0.457509	1.78952	1.66567	2.97541	1.24283	1.29197	2.8342	0.563724	0.137052	0.314355	0.702353	1.7626	1.25691	0.556645	1.61355	0.325041	1.18414	1.60371	1.11385	2.24765	0.399591	0.285255	1.56261	0.120527	1.68994	1.90828	1.86253	2.21544	1.20623	0.727588	0.178284	1.83738	0.849637	0.662698	1.57167	0.153742	1.15626	0.479493	0.643723	1.59999	0.21659	1.51833	0.732914	0.752368	1.10276
1.01079	1.76807	1.65052	1.23237	2.46688	0.35414	1.52674	0.377365	0.612657	1.6898	2.14975	4.19903	1.61571	0.633433	0.963638	1.55975	0.657708	0.971595	0.728496	1.98707	1.67669	2.7949	1.62137	1.65075	0.68384	0.953089	4.1702	1.96612	0.190764	1.5745	4.21718	1.47682	0.413578	1.70756	1.24791	0.46778	2.7249	0.856484	1.76807	2.0811	0.197391	1.15626	1.14078	0.674917	1.55786	1.22464	1.44635	0.662834	0.850051	0.967497
1.20287	1.6655	1.59761	0.796683	2.65573	0.477979	1.87802	2.74642	1.4968	1.36426	1.11869	0.522949	1.84842	0.219745	0.158765	0.194027	1.8634	1.28418	0.994465	0.234548	0.660705	0.321106	1.61758	0.979282	0.992497	3.21451	0.186348	1.52702	0.357337	1.29843	0.504943	0.769486	1.72301	1.76779	0.62372	5.03412	0.197784	0.760302	1.6655	0.411775	0.142278	1.8777	1.14886	6.76522	1.55798	0.335302	0.936269	0.656399	0.223606	0.484102
1.92409	2.16803	1.4015	1.84401	4.57943	0.322267	1.49643	0.285222	2.00417	1.01962	1.42978	0.492347	3.10092	0.10132	0.657995	0.72922	2.80561	0.781146	2.68885	0.293149	0.658866	0.566317	1.27048	3.03629	0.936481	0.451615	0.148424	1.91603	0.112302	1.29843	0.652324	0.462652	0.380048	1.59798	0.44411	1.95808	1.11885	0.372626	2.16803	0.52806	0.110137	1.15626	0.382733	3.59437	1.56142	0.276472	1.49294	0.532805	0.454762	1.12826
1.47788	0.665385	1.51162	1.44846	0.637476	0.94399	1.73552	3.35261	1.61034	1.81473	0.755519	2.58087	1.22325	0.185662	0.616908	1.57151	2.83382	0.811526	1.33587	0.38841	1.10502	2.87556	0.586303	1.26077	0.872432	0.33287	0.152877	1.52097	0.138653	1.68995	2.31512	1.80885	2.15705	0.816737	1.14969	0.336559	0.196272	3.04596	0.665387	0.25543	0.102994	1.15626	0.685306	6.18372	1.53307	1.68512	1.37645	0.942547	0.437053	0.779939
1.47924	2.41426	1.3442	0.567191	0.373775	0.880946	1.64817	0.27875	3.10894	1.23791	0.635272	0.607576	0.953747	0.872612	0.127961	0.348772	0.690003	0.674741	0.847689	3.95084	2.16637	0.954517	1.54642	1.7523	1.11266	0.37063	0.168748	1.97278	0.361572	1.69099	1.24731	1.10645	0.995768	1.0341	1.42644	4.08139	0.4105	1.04603	2.41425	0.889183	2.31302	1.15626	3.61582	0.393268	1.15474	5.94902	0.807587	0.735251	0.297123	0.798001
1.48232	0.715682	1.35902	2.52538	0.507964	0.91239	1.96483	1.8529	0.99997	1.66781	1.13595	3.21888	0.725371	0.14779	0.345779	1.07064	1.84872	1.13063	0.876268	0.432003	0.732753	0.927112	0.425013	2.862	1.54639	0.347146	0.298619	1.87376	0.454388	1.68995	1.21748	0.555969	1.29271	1.61623	0.543145	0.196124	1.0262	0.601157	0.715682	0.475283	0.1201	1.15626	0.422784	0.189209	1.56456	1.34833	1.70157	1.80292	0.175747	1.87313
1.46217	1.44302	1.24522	0.901888	0.17807	2.1836	0.958207	0.696366	0.568266	1.51191	1.28668	0.428847	1.00522	0.334493	0.302142	0.996335	2.63948	2.9197	1.22198	0.569607	1.97217	1.29208	0.618771	1.59839	1.50428	0.316587	2.47825	1.5573	0.175395	1.29843	1.63643	1.37166	0.522375	1.43501	2.46197	0.278581	3.15548	2.46259	1.44302	0.510671	0.61985	1.15626	0.685267	0.381812	1.55786	0.221115	1.45309	2.09958	0.589311	2.75877
1.48831	0.540272	1.70283	1.38888	1.90077	3.21912	0.698407	0.700326	0.342927	1.1724	1.26505	2.92171	2.35447	0.136899	0.339989	0.824672	0.693006	1.15403	2.71592	0.27853	0.855997	0.468298	1.08076	0.681267	0.834713	1.04322	1.35281	1.87248	0.154287	1.29843	1.31491	1.47419	2.35136	1.05053	0.447476	0.147222	1.19854	0.580003	0.540272	0.301008	8.23595	1.15626	0.293995	0.15841	1.55786	0.179895	2.15468	0.518269	0.326134	0.871706
1.12273	0.890439	1.38685	2.16453	1.216	0.89527	0.761544	0.404815	0.591884	2.22217	1.27449	1.83081	1.44034	0.151256	0.137101	1.42772	1.1565	1.42223	1.79467	2.79228	0.911616	0.554857	0.761696	0.672775	2.02553	5.58157	0.387561	1.56488	1.03119	1.68995	0.781756	2.82461	1.99309	1.22331	0.508906	0.409107	0.340439	0.50749	0.890441	1.18611	0.101739	1.15626	0.642288	0.688757	1.41398	0.412282	1.45831	0.489658	0.253815	1.08787
1.47695	0.890949	1.29067	1.05901	0.183648	1.03949	1.11701	0.523086	1.66723	1.74017	1.33004	0.476411	2.17952	0.290933	0.116035	0.495788	2.14294	1.10753	0.319324	1.03098	2.05997	2.28958	1.05262	0.486708	0.923433	0.658229	2.11108	1.79887	0.754079	1.5745	0.63616	0.622627	1.4573	1.52549	1.31152	0.376477	4.57764	0.770243	0.890948	4.0259	0.109443	1.15626	1.41594	0.651524	1.41398	1.72866	1.49489	0.639562	0.22282	1.06482
1.39164	0.937146	1.35538	1.89872	0.231505	0.364369	1.21123	2.57898	0.664001	1.75067	1.71571	3.65272	1.77245	0.203072	0.199421	0.240424	1.59072	0.857246	0.422188	1.7737	1.17579	2.12299	1.14461	2.02943	2.19349	2.26794	0.207388	1.24888	0.132202	1.68995	0.233847	0.550031	0.656287	0.890859	0.445234	0.478581	2.34088	1.88124	0.937146	1.20464	0.160847	1.41257	0.75066	0.587663	1.41398	2.01794	1.54034	1.48343	0.279399	0.371638
2.04986	1.99263	1.82163	0.83278	0.149406	0.707511	2.28223	0.81337	0.634558	1.60283	1.57047	0.500813	1.65712	0.144866	0.195131	0.503237	1.02971	2.91971	0.598775	2.02412	0.556831	0.318141	2.59837	1.06838	1.43504	4.199	0.273332	1.87248	0.254403	1.29843	0.429821	0.422104	1.33069	1.44169	0.444213	0.294625	0.702238	0.422363	1.99263	0.196814	7.68744	1.34103	0.263782	7.08229	1.55786	0.305167	1.25477	0.859151	0.482313	2.38539
1.56945	0.939524	1.49786	2.21452	0.431821	0.420094	1.82438	1.08549	0.381818	2.2366	2.46334	1.14199	0.407305	2.47098	0.875511	2.36888	1.24178	1.064	1.762	0.371473	0.442113	1.16011	2.07268	0.974118	0.946127	3.85092	1.94571	1.87248	0.707171	1.57447	0.16982	0.953291	2.17975	1.58314	1.63721	0.290226	0.417361	0.616493	0.939523	0.329652	4.00522	1.15626	0.491885	4.53495	1.55786	0.241108	1.37057	1.34649	0.18087	0.400967
1.02093	1.94172	1.87441	1.30492	1.40971	0.297311	1.64151	0.833793	0.742929	2.11787	1.15644	0.694552	1.07841	0.113514	0.216965	0.34624	0.569462	2.01843	1.91325	0.205262	1.65085	0.267619	1.15872	0.518879	1.21009	0.638578	0.154441	1.6765	1.24613	1.29844	0.603153	1.84023	1.53565	1.60066	1.51834	0.834947	1.18826	0.96756	1.94172	6.38086	0.16641	1.15626	0.479907	0.229693	1.55786	0.288649	1.5275	0.968809	0.532637	2.11844
1.94049	1.57776	1.39545	1.87499	4.04254	0.315296	1.09491	2.22266	0.464535	1.87716	1.50524	0.912277	1.13595	0.621586	0.857334	2.186	0.856581	1.94974	0.228308	0.174758	2.51297	0.87975	0.634949	2.57997	0.922601	0.954353	3.1465	1.18912	3.07425	1.68995	1.00561	1.00387	0.8522	1.04698	0.753391	5.486	4.33431	1.56959	1.57776	2.77015	0.12302	1.15626	0.422752	2.95855	1.56182	0.172376	1.44271	2.25555	0.332196	0.84674
1.50491	0.656587	1.30169	0.768971	0.672026	0.896698	1.74266	0.523546	1.10485	1.71478	1.39005	1.76715	2.38614	0.707497	0.352397	1.94833	2.3932	0.985121	0.977826	0.506597	0.313218	1.49182	1.8196	1.11764	1.92194	0.51477	0.428931	1.18912	0.304224	1.29847	0.874729	0.950189	0.392661	2.01396	0.41693	0.175853	0.325898	1.28639	0.656589	1.41647	0.214826	1.15626	1.00596	0.66148	1.32154	0.321975	1.59694	0.41682	0.199113	1.36203
2.10078	0.384562	1.44069	1.75561	1.33076	0.411418	1.35953	0.677239	0.292223	2.7232	1.44846	1.07304	0.338706	0.197748	0.153351	0.635706	0.714008	0.704304	0.257055	1.27805	0.32848	0.553457	0.47219	0.564874	2.30571	1.18524	0.310314	1.53118	0.135593	1.30459	0.495687	3.3411	1.65505	1.37185	3.00428	0.385351	1.31461	0.407363	0.384564	0.297923	0.15982	1.15626	0.34969	1.03029	1.55786	0.332514	1.72673	0.535296	0.778343	1.86447
1.48574	0.560271	1.49678	1.80257	4.16013	3.29515	1.19682	0.95008	0.41936	0.939016	1.12492	1.23164	0.53773	0.324843	0.50176	0.834596	1.48368	0.857247	0.385348	0.800559	0.649629	0.590696	2.17524	2.25715	1.12157	1.06207	0.227684	1.91118	0.167219	1.68995	0.728782	1.51832	0.682285	1.50872	1.69393	1.3555	1.47022	0.740948	0.560271	0.318625	0.302449	1.15626	0.24528	3.90836	1.41398	1.54149	1.39277	2.86918	0.179715	1.61706
2.09643	0.465067	1.80801	0.877714	2.15089	0.730378	0.779384	0.738999	0.363843	1.43879	1.66216	0.715962	0.750504	4.03444	0.135542	2.03421	1.47383	2.31691	1.93404	1.48111	1.18226	0.350482	2.58841	0.726371	1.08397	3.31624	3.44255	1.60167	0.397684	1.29843	0.845074	1.86559	0.330797	1.92466	0.168298	0.336807	3.00541	0.53609	0.465068	2.42136	0.1623	0.939786	0.360491	0.572042	1.55568	0.177092	1.4526	0.428639	0.279099	4.42637
1.05256	0.354284	1.16322	1.78485	0.558999	2.2323	1.50343	2.24698	0.474955	0.925099	1.71824	2.30371	0.801496	0.166221	0.232555	0.495128	2.8192	0.979709	5.20135	2.19662	0.272359	1.1257	0.963213	0.96323	1.13756	3.20878	0.279294	1.18912	3.35665	1.29844	0.297509	0.735418	0.450766	1.65243	0.551114	0.268492	0.27036	0.92218	0.354285	1.0251	0.138668	0.935322	0.294348	0.244745	1.56483	2.24436	1.60456	0.778044	3.97977	2.4301
1.0109	2.13923	1.27763	1.24401	0.731145	0.643703	1.0145	0.544478	1.0164	2.82222	0.878798	1.95774	1.88406	0.210561	1.23514	0.312033	2.83669	1.75554	1.15345	0.119272	0.723001	3.75012	2.7573	0.678952	0.753181	1.18972	2.37688	1.43913	1.5008	1.68995	0.667337	0.477712	1.00171	1.11941	0.305033	0.492516	1.22639	1.48788	2.13923	0.708725	0.321554	1.15626	0.360749	0.357004	1.55786	0.221811	1.46445	0.527248	0.179746	2.50057
1.58672	1.32942	1.02268	1.29685	1.0008	1.08527	1.0317	0.429342	1.03102	0.755421	0.672128	0.367372	0.921204	0.518494	0.130693	2.10086	1.41652	1.89231	0.191351	1.02196	1.17368	0.171362	1.67977	2.96183	2.61557	1.24544	5.96529	1.34051	0.421924	1.39862	0.163546	2.078	0.55772	1.0302	1.67463	1.18222	1.23732	0.539618	1.32942	2.02171	0.139923	1.15626	1.59248	0.363434	1.50894	0.218276	1.50229	0.929154	0.164278	1.16859
2.09267	1.82891	1.36774	1.78073	2.47888	1.6304	1.81074	2.44756	0.265848	1.29031	1.45454	0.303049	3.09664	0.61426	0.159795	0.278845	0.70114	2.09581	0.536151	0.164167	0.93908	1.38039	1.29154	1.21438	1.21417	0.533682	0.291551	1.21871	0.112319	1.39862	1.90182	0.383639	2.58088	1.23439	1.64558	0.359673	0.614034	1.15466	1.82891	1.73442	0.220889	0.939786	0.461741	0.59194	1.55786	1.0824	1.32556	0.477106	2.64765	1.55254
1.48975	1.40842	1.5797	1.18045	1.54751	1.25801	1.19087	0.63344	2.54498	1.99252	1.1543	0.5929	1.20874	0.186595	0.11175	0.355882	1.22902	1.19506	0.983638	0.478857	0.726135	1.68132	2.51778	0.971157	0.955898	0.407753	0.313503	1.52464	1.44037	1.68995	2.77224	3.72722	2.79197	1.06908	0.335881	0.508576	1.66283	0.960626	1.40842	1.87956	0.201586	0.993121	0.601474	0.701318	1.41428	0.276707	1.4912	0.622962	0.828122	3.23545
1.01852	1.76944	1.2738	0.891703	0.642383	1.06103	1.91532	1.59617	0.583421	1.67558	1.7486	1.48781	1.22357	2.59386	0.137992	0.532134	1.25558	2.36806	2.42562	0.531565	1.24865	0.290928	0.623163	1.15492	0.777868	0.34706	1.59317	1.51932	3.29688	1.29843	3.45096	0.877362	0.541421	1.44042	1.15648	0.193082	0.307964	1.01631	1.76944	0.657463	1.21329	1.21989	0.495706	0.547899	1.55786	1.2428	1.51894	0.934005	0.178523	0.492521
1.93701	1.96878	1.35235	0.729183	0.45842	0.800984	1.42895	0.51239	0.934482	2.13756	1.64072	2.07574	0.460371	0.108766	0.119843	0.258274	1.65703	2.17167	1.56837	1.60731	0.942022	0.523843	1.87085	1.93028	0.90038	0.426515	0.31258	1.60252	0.263746	1.29843	1.39915	0.292772	0.819039	2.03053	1.54952	2.84495	0.326372	0.965582	1.96877	2.07989	0.111524	1.15626	1.14809	0.498792	1.53324	0.30555	1.39773	0.924735	0.440818	1.14638
1.48831	0.704783	1.45164	1.22537	0.292106	1.36089	2.69105	0.718929	2.95278	1.08812	1.57584	2.38264	0.6455	2.46693	5.60705	0.400559	0.770161	1.19862	3.52631	1.53122	1.21303	0.881922	1.30205	1.03623	1.7858	0.288345	0.41746	1.22008	0.170596	1.5745	1.02546	2.21842	0.229253	1.3081	0.797899	0.169479	4.09233	0.996438	0.704783	1.87217	0.105747	1.34103	2.65619	0.676906	1.41398	0.216312	1.17334	0.714182	0.383192	2.01049
1.01056	3.4015	1.3224	1.1173	0.87484	0.965868	1.56263	1.93163	0.530899	0.759594	1.09429	1.56569	1.94107	0.397937	1.88889	0.355213	1.97847	0.822873	2.51539	0.721914	3.96233	0.177293	1.0026	1.79654	2.26858	0.455817	0.384687	1.41271	0.24315	1.29843	1.232	2.11677	0.770553	1.75597	2.12571	0.776236	0.220391	0.346831	3.4015	0.393918	0.140361	1.8777	0.433893	0.47636	1.53323	1.59512	1.36931	3.02663	0.221122	0.521624
1.01831	0.540065	1.46449	2.00195	0.580073	0.759287	0.784708	1.75822	0.588765	0.953341	1.27405	0.677089	1.45052	0.504638	0.176552	1.11409	1.14167	0.595869	0.35202	7.32984	0.435793	1.23478	2.1995	1.15607	1.20551	0.48026	0.931668	1.10772	0.69432	1.30258	0.38451	0.4499	1.50031	1.17499	1.1474	0.328469	3.5247	1.61712	0.540065	1.7417	4.7067	1.8777	0.383322	0.444466	1.41367	1.25861	1.09561	2.47234	0.207534	0.50293
1.35945	1.14186	1.47646	1.70767	0.159099	2.13773	0.946743	1.16469	0.30886	0.741014	1.29385	1.57496	0.558809	0.855404	0.138702	1.12917	0.725255	1.30506	1.04668	0.417775	1.07854	0.360629	0.345508	2.79573	0.740072	1.06833	0.458492	1.1898	0.767304	2.021	1.78002	2.27261	1.08416	2.26656	1.06044	0.335502	0.707008	3.4451	1.14186	0.38437	0.104368	1.8777	1.21435	0.305461	1.41398	5.57891	1.47274	0.55167	0.484901	1.03262
2.10729	0.551983	1.67446	0.873636	1.00887	0.595097	0.814402	0.289817	0.745604	0.633778	1.70393	1.27728	0.624519	0.143126	0.203709	0.654752	1.19748	0.627283	1.56615	0.641496	2.19658	0.807635	1.99622	2.51013	0.846983	1.42216	0.194741	1.57041	0.63572	1.08305	3.18573	1.5583	0.299656	1.72457	2.83172	1.32367	0.792805	1.05878	0.551985	2.9539	0.146834	2.1377	0.890443	3.13998	1.55605	1.51943	1.40861	0.690753	0.66243	0.317377
1.49012	0.866028	1.26118	1.1824	0.134381	0.506234	1.20581	2.36135	0.429534	0.678777	2.30667	0.906264	0.467889	0.127534	0.309109	1.42947	1.68634	1.05769	1.16131	3.25846	1.49981	3.23307	0.92898	2.23663	1.01448	0.560646	0.190333	1.46586	0.507805	1.39862	0.585506	0.996677	0.685907	1.05814	0.417759	0.949508	3.123	2.31365	0.866031	0.728204	0.156646	1.55937	0.32991	0.722837	1.46178	0.1722	1.05346	0.444607	0.18781	3.49255
1.49001	0.969287	1.47843	0.994665	0.584404	2.38501	0.875767	0.531976	1.45577	1.2259	1.58541	0.625702	1.71777	0.132146	0.641073	0.368472	0.78274	2.49207	1.18937	0.132912	0.310879	0.607804	1.49197	1.51083	1.71597	0.454007	0.489209	1.87889	0.185068	2.021	0.807662	3.30926	1.14926	0.913198	2.48976	2.77847	0.577077	0.873933	0.969287	1.36001	1.65038	1.8777	0.201872	3.15989	1.34378	0.212022	1.26637	2.70272	0.195213	0.663355
1.4912	1.5349	1.565	1.40089	1.12997	0.756669	1.04886	2.19598	3.973	0.695161	1.19687	0.492115	0.710451	0.169107	0.13191	0.495266	1.32312	3.01699	3.00965	0.198488	0.338897	0.974748	0.881008	0.830604	1.36376	1.14027	0.425593	1.53658	0.366318	1.40018	0.308268	1.6627	3.00032	1.43069	2.21936	1.04619	1.14787	0.539314	1.5349	0.637889	0.116461	1.55937	0.802541	0.294531	1.55753	0.18602	1.00556	2.1811	0.226714	2.0899
1.47952	1.04211	1.34888	1.78622	0.734374	1.33843	1.03671	0.551858	0.538197	1.86943	1.53759	0.655229	1.31586	0.145383	1.04498	0.213389	1.45829	0.855769	3.35641	0.207529	0.914691	0.604305	3.73102	0.632697	0.526306	0.393716	0.444784	1.43398	5.26111	1.5745	1.16016	1.12398	2.17512	1.33945	0.406264	0.171836	0.655326	0.416021	1.04212	1.15755	0.12269	1.8777	0.560404	0.442459	1.41214	0.315466	0.580077	1.42547	0.273984	0.561852
1.12465	1.89998	1.38949	1.00334	0.817257	0.726823	1.0181	0.909436	0.295928	3.01388	0.752486	1.23281	0.572855	0.162165	0.353331	0.610817	1.35803	0.852116	0.916451	0.341612	1.4367	1.96021	1.02028	1.40537	1.37511	1.56422	0.168544	1.02605	0.214031	1.68995	0.614808	1.12652	0.817126	1.183	1.00581	1.25939	0.281718	1.12788	1.89999	1.46029	0.419174	1.8777	0.245508	0.513224	1.37195	0.888369	2.59146	0.487974	0.938339	0.47542
1.49003	0.770569	1.23899	0.909876	0.224801	2.51007	1.15897	0.398177	1.96615	1.21495	1.28329	2.44911	0.555656	1.29814	0.233713	1.58907	2.31139	2.4709	1.14109	0.485195	0.728007	1.1333	2.1103	2.27883	0.920796	0.52408	0.214645	1.43272	0.332368	1.29843	0.734907	3.36143	1.12023	1.03835	0.398302	0.301758	0.259697	0.647339	0.770569	1.05152	0.121873	2.00748	1.46647	0.482931	1.50551	1.56442	1.21259	0.631908	0.55325	2.89004
1.59584	1.36744	1.52513	2.01838	0.261649	2.61851	0.572951	1.16886	2.71966	0.62958	1.70685	1.90427	0.8593	0.117488	0.272354	0.405253	2.86887	0.67143	3.88229	0.180847	0.501479	0.884962	3.27781	0.782948	0.661932	0.352195	0.286553	1.40039	0.277551	1.68995	1.98108	0.575211	0.265417	0.869595	1.21804	2.95373	0.197336	0.660609	1.36744	1.06142	13.3707	1.63933	2.6562	3.16102	1.41367	0.200605	0.809949	0.801759	0.432251	2.85233
1.50687	1.09187	1.46787	1.1485	0.22974	1.4115	1.02072	0.539295	1.16686	2.20061	1.28662	2.42166	1.36719	0.237892	7.3504	0.388736	1.83973	2.87773	0.543988	0.636934	0.81953	0.78908	1.98614	1.60622	1.29859	1.82062	1.39608	1.99934	1.55508	1.68991	1.8054	1.23388	2.49275	0.905528	0.317854	0.458744	0.291721	0.889355	1.09187	0.226868	0.192393	2.00147	0.833337	4.44057	1.41398	0.209696	1.00212	1.09642	3.95046	2.69139
2.10705	0.4992	1.24091	2.74306	0.597954	1.29063	2.70407	1.12042	0.331962	1.03366	1.28435	3.72041	1.87331	0.312962	0.111803	0.965595	1.77789	1.12063	1.27917	1.06277	0.879572	0.702339	0.447504	1.99673	2.00125	1.11325	0.210952	1.0322	2.52277	1.57408	0.406396	0.373581	0.831017	1.98651	0.228487	0.281835	3.13522	1.33041	0.4992	1.50536	0.176803	1.51723	3.10602	1.07071	1.4149	2.0712	1.50351	1.78109	0.188165	3.2561
1.47375	0.891189	1.21876	0.841524	0.195456	2.89653	0.609205	0.59174	0.950623	2.44381	1.71807	1.19436	0.976065	0.123579	0.641337	0.685174	0.659013	2.87773	0.562294	0.149879	0.977679	0.466374	1.1105	0.843413	0.661952	0.428592	0.60112	1.61682	0.160938	1.29829	1.12177	0.429261	0.411678	1.5018	0.173482	0.183792	0.534257	3.53036	0.891189	1.3675	12.1847	1.84219	1.07791	0.200926	1.42312	2.42185	1.24996	1.45087	2.93102	0.64538
1.49022	1.80772	1.8344	1.06411	3.9606	0.834018	2.54095	0.923727	1.6566	2.2521	1.00537	0.851796	1.49526	0.297124	1.00245	0.224063	0.615184	0.875006	0.890127	0.115458	0.318102	0.778626	0.874646	2.92575	2.19441	1.48049	1.21264	1.4988	2.21062	2.01992	1.77174	2.79439	0.845247	1.57178	1.49682	0.828904	0.344205	1.37824	1.80771	1.37842	0.178452	1.52152	0.227757	0.169558	1.41398	0.270334	1.47203	0.517846	2.16079	1.83549
1.47925	0.515826	1.79164	0.695024	2.17322	2.63217	0.90318	1.79462	1.23863	0.714053	1.70501	0.313464	0.793201	1.48546	0.265861	1.83424	1.23247	2.36588	2.28929	0.205944	0.359913	0.739766	1.95604	0.734493	1.00963	0.346232	0.158426	0.985269	0.176801	1.69015	1.75295	0.524735	1.61947	1.38969	3.93113	2.79297	0.730104	0.455628	0.515828	1.97202	0.115089	2.28454	0.258421	0.436431	1.55786	0.218553	1.73671	1.5329	0.346706	0.446696
1.63247	0.358502	1.30948	1.93811	0.227283	0.961553	1.42781	2.10124	0.699397	1.73772	1.34674	1.4509	0.505483	1.30265	0.360101	1.48875	0.546183	0.67143	0.645648	0.673117	1.65065	2.94071	2.38207	0.871264	0.84158	2.90973	0.116909	1.08348	0.465294	1.29843	0.198703	1.81409	0.213868	2.24271	0.438318	2.69786	1.19076	0.81336	0.358503	1.51079	0.112658	1.9178	0.287888	0.653736	1.41398	0.35252	1.51369	0.84071	0.194926	2.61117
1.34656	1.85569	1.65145	2.24102	1.11196	1.21698	1.25089	1.13485	0.790075	1.03546	1.34675	2.72413	0.999414	0.1352	0.331473	0.272843	0.623158	1.06136	2.29809	0.224252	1.39295	1.72667	0.862307	0.93797	1.27934	0.839446	0.118222	1.36031	3.69255	1.29843	1.09892	1.20758	0.62044	1.92049	2.06749	0.294001	4.36533	0.669964	1.85568	2.18392	11.0134	1.63933	1.07936	0.159959	1.41891	2.42214	1.6925	1.87271	0.422508	3.0687
1.49913	1.43002	1.56248	0.726339	1.19951	0.979832	0.46395	0.641537	1.42632	1.71826	1.70001	0.903464	2.5791	0.857046	1.2537	1.39994	1.67644	2.11755	0.662635	0.115277	0.403695	0.303476	0.651898	2.62863	1.1885	0.697885	0.150873	2.32818	1.01821	1.68994	0.245485	0.305408	0.309663	1.38996	1.44131	0.224105	0.358439	1.60817	1.43003	1.95498	0.196919	1.8777	1.68686	0.504904	1.60175	0.227411	1.62736	2.71566	0.135797	0.291163
1.47925	2.07435	1.57918	0.79665	0.117194	0.888892	0.952154	0.438215	1.07063	0.646312	1.70449	1.76376	0.944509	0.310961	0.220834	1.04247	1.61388	1.97736	0.736903	3.81472	0.339295	1.76236	1.27241	2.43172	0.649229	0.693678	0.240763	1.52427	3.09581	1.29843	0.335747	1.29287	0.31455	0.871842	0.233386	3.35349	0.567584	0.956941	2.07435	1.43938	0.24793	1.7824	0.263914	0.50608	1.55786	0.21748	1.38472	0.411311	0.220532	1.94061
1.1245	0.347534	1.66789	1.05953	0.161202	0.51699	1.53301	3.24041	2.2965	1.15714	0.925098	4.50434	1.19771	0.259195	0.32545	0.343976	2.95586	0.863245	0.887837	1.76108	2.50994	3.28862	1.20643	0.841688	0.556262	1.35268	0.49916	1.74193	0.776501	1.29843	0.854148	0.372638	0.522915	1.24546	0.964902	1.44378	0.244029	2.15351	0.347535	0.366681	0.104445	1.52644	0.163345	0.75258	1.59412	1.70375	1.40895	1.0451	0.406561	0.75048
1.60818	0.897847	1.35592	1.84652	0.119488	0.910603	1.18381	0.979216	0.630068	0.694246	1.59246	1.31125	1.02693	0.557928	1.51957	2.16904	1.08116	0.82043	0.615766	0.877924	0.202778	0.509165	2.23841	0.667797	0.401032	1.12739	0.492762	1.10263	1.06963	1.68995	0.718509	1.25377	2.0985	2.40612	4.64679	2.4077	0.660752	0.527839	0.897849	2.52495	0.224972	2.1377	0.313291	0.673188	1.56025	0.192524	0.895649	1.86606	0.93681	0.634884
1.47965	1.48174	1.64249	1.62642	0.327921	1.50308	2.3713	2.28897	0.418877	1.03527	1.61035	3.09089	0.703726	6.26938	0.255399	0.701831	2.72895	2.6076	0.807195	0.98372	1.10046	0.403124	1.92878	2.05796	0.821492	2.47974	1.88201	1.48636	2.10805	1.57408	1.06555	0.350228	1.9001	0.969114	0.255371	1.62982	2.09454	0.932596	1.48174	1.32759	0.132027	1.8777	1.29938	0.526596	1.56824	1.29792	1.14124	2.31334	0.425434	0.731452
1.47925	0.698411	1.37706	1.23622	0.406225	1.16833	0.650382	0.908677	1.50703	0.766408	1.84128	0.363864	0.528419	0.569934	0.161421	1.9177	0.885114	0.859079	1.71745	0.269338	0.409401	0.312619	0.633696	0.828399	1.74797	0.476497	0.192183	1.1354	0.152384	1.5745	0.460128	2.5971	0.553338	1.72968	4.03221	0.583688	2.47017	1.7791	0.698413	0.319791	1.02346	2.00748	0.127753	0.766862	1.3956	0.233635	1.14697	1.25648	0.186778	0.377094
1.49002	0.537706	1.28345	1.26196	0.949555	0.92527	2.19078	2.81567	3.50526	2.81365	1.76733	0.541045	0.985747	0.392694	0.328845	2.3552	1.44456	0.999807	0.715404	0.123677	1.03363	2.43149	0.501564	0.901613	0.567303	2.73143	0.148112	1.5195	0.3258	1.0621	2.98618	0.582716	2.09224	1.56642	0.784988	0.434235	0.548721	0.341119	0.537708	3.56762	0.104838	1.51711	0.238253	0.519105	1.15373	0.261994	1.39168	0.839625	0.289627	3.01205
1.9371	1.81623	1.62019	1.57578	4.42462	1.14219	1.05223	0.570699	1.69695	1.02717	1.29498	0.710084	1.82234	0.119634	0.241247	0.178361	0.752347	1.22857	2.27256	0.122277	1.04071	0.949084	2.26654	0.815393	0.721575	1.20192	0.219221	1.46898	0.329671	1.0621	0.145014	1.80546	2.45546	1.38168	1.24376	0.3951	3.93068	0.432604	1.81622	0.768431	0.33873	1.63933	0.157442	0.231901	1.17751	0.176486	1.51049	2.57225	0.142741	3.53289
1.42345	0.795791	1.39996	1.19194	0.304688	0.769809	0.713434	3.77173	2.12375	1.04357	1.75974	0.199439	0.865112	1.27936	0.11837	0.20392	0.974152	1.20555	1.42156	0.115752	1.28875	1.15971	1.48498	1.02701	2.6319	3.13308	0.372195	0.943216	0.146039	1.68995	1.35967	4.04393	0.851227	1.48504	0.188195	0.787757	0.258066	0.292708	0.795793	2.84872	0.139091	1.8777	0.168633	0.523896	1.40676	0.378296	1.63996	0.675066	2.47983	2.43641
2.05201	0.948475	1.3475	1.32097	3.26827	0.702596	1.07982	1.26183	0.428329	0.99681	1.07936	0.445494	0.81758	0.415585	1.19378	1.06357	0.655069	0.646607	0.693529	0.16409	1.32161	0.54863	2.46474	0.797532	0.581255	0.295937	0.625642	1.50994	0.452166	1.39862	0.381567	1.42991	1.0127	2.25752	0.399906	0.582623	2.10447	1.01121	0.948474	1.8792	0.39759	1.63933	0.750705	0.313938	1.55051	1.68592	2.02386	2.68462	0.407795	1.70369
1.02598	0.491754	1.54598	2.55231	0.821801	0.549027	0.701074	1.13297	0.548909	1.9715	1.31463	1.25535	3.05702	3.70252	0.9993	0.939965	1.83762	1.13548	1.04926	0.748054	0.505297	2.34306	0.952548	0.997449	0.722303	0.709556	0.799519	1.52223	0.460416	1.0621	0.655044	0.356545	4.40203	1.08147	0.672063	1.52418	0.337019	3.88213	0.491754	0.578298	0.785868	1.8777	0.6023	0.469336	1.55786	0.736632	1.51326	0.739863	0.152065	1.105
2.06229	1.29008	1.52599	0.973554	0.543447	0.720302	2.5624	2.09597	0.826713	0.646671	1.24175	0.648155	2.98687	0.100427	0.146695	0.393854	1.47667	0.875987	1.8122	2.65413	0.729689	0.201487	0.949845	1.71551	2.03309	3.38835	3.87552	0.922084	0.720349	1.29843	0.703993	0.33537	2.04905	0.821334	0.343003	4.36955	0.687723	0.233137	1.29008	0.524726	0.165752	2.1377	0.349771	0.157311	1.4615	1.23595	1.53009	0.747475	0.134715	0.572725
1.0192	0.867922	1.42485	1.01273	0.448675	0.447674	0.47282	1.26194	0.737621	0.637461	1.26592	4.38562	0.90536	0.638215	0.184033	1.03059	2.26711	0.981223	0.8074	0.103986	3.31265	0.774601	0.559889	1.01911	1.05569	0.551205	0.135572	1.52223	2.94425	1.39862	0.778581	2.46945	2.7244	1.35704	0.698422	0.372902	0.225416	0.873425	0.867923	0.462611	0.294664	1.78983	0.302493	0.538812	1.39053	0.287651	1.40358	1.22644	0.237994	0.730585
1.47566	1.12593	1.40158	1.44558	7.87361	0.713945	2.50609	0.492595	0.987989	2.02572	1.29799	0.316072	0.803105	0.164393	0.15945	0.765646	2.29244	0.646608	2.00265	1.90129	0.813911	2.61447	2.68612	1.12617	2.10242	0.953469	0.372536	1.25983	0.658258	1.68995	0.932443	1.07953	0.433363	1.55248	0.286286	1.77152	0.253303	1.39966	1.12593	2.8619	0.103191	1.55937	0.272828	0.275304	1.54112	0.390261	1.50186	2.34705	0.458703	3.11734
1.48228	2.54638	1.60677	0.722684	0.478597	1.99654	2.21806	1.20634	0.788448	1.43315	1.65536	0.937394	1.64767	8.51875	0.177617	1.72175	0.624832	0.981224	1.34732	0.141067	0.161659	2.92104	1.19714	1.12476	1.79924	0.947138	0.321953	1.09301	0.531717	1.29843	2.39553	2.43956	0.353582	0.7984	0.559637	1.17004	3.77051	0.472728	2.54638	1.83983	0.179532	1.8777	1.54825	0.677817	1.41645	0.18993	2.36741	3.10989	0.142175	0.94259
1.51384	0.539186	1.59798	1.58498	0.128866	0.700382	2.82903	1.83322	0.94287	0.73786	1.28358	0.325282	1.85722	1.47741	0.407009	0.44758	0.633403	0.634731	1.69151	1.22512	0.153853	1.8833	1.1853	1.07784	2.20734	2.72757	5.90773	1.97206	0.377348	1.29843	0.86693	0.848636	2.71944	1.47946	1.97034	0.49741	0.266724	0.511782	0.539188	3.18679	0.128397	1.8777	1.94261	0.278085	1.55512	0.352163	1.51992	0.789881	0.582696	1.14167
1.52488	0.707478	1.60622	1.36885	2.3731	0.83262	0.504039	0.547305	0.540809	1.82181	1.78885	0.312109	0.691266	2.29922	0.173301	0.250274	1.37274	0.604676	1.40481	3.54784	0.327698	0.652174	0.840415	0.829407	0.446226	0.309283	3.07659	1.98728	0.307562	1.0673	0.446327	0.430909	0.242795	1.2827	0.371049	0.649873	1.15894	1.06093	0.707478	0.514415	0.133287	2.23587	0.206637	0.235394	1.66316	6.90518	1.69922	0.511956	0.776967	1.59087
1.45578	0.480181	1.36134	1.16533	5.79267	1.24687	1.35866	2.12295	0.669396	1.26976	1.71314	0.705166	0.564462	0.163864	8.69998	4.13289	2.57155	2.38701	1.49	0.66421	0.545857	0.540272	1.12698	0.840178	1.25615	2.76206	0.608138	1.25983	0.103785	1.06314	1.11933	2.2221	2.47409	1.8469	0.355072	1.87302	1.11301	2.56738	0.480181	1.17016	0.53578	1.8777	0.206511	0.607355	1.55786	0.152486	0.902436	1.14179	2.63587	3.51337
1.478	1.28582	1.35103	0.799519	0.963265	1.16198	1.20035	2.73701	1.52798	2.2238	1.7135	0.302303	0.406324	0.198816	0.495654	0.671878	1.27204	0.83647	0.988244	0.174968	0.525918	1.34842	1.33561	2.59958	0.870944	0.723048	3.08727	1.4801	0.755123	1.68995	0.849751	1.39691	3.60784	1.19526	2.35024	0.15357	0.509278	2.4184	1.28582	2.73681	0.169325	1.8777	0.409768	0.307758	1.41398	0.155768	1.43196	1.85753	0.619386	0.674659
1.04067	2.3148	1.60538	0.91695	0.550927	1.81706	3.06559	2.10581	1.4916	1.99664	1.27572	0.904063	2.83742	0.250902	0.11888	2.40351	2.08772	1.20555	1.62342	0.914443	0.964015	2.63517	1.04168	0.917369	1.94636	2.42051	1.80556	1.05199	0.136345	1.68995	0.550053	0.290527	0.478111	1.14882	0.461934	0.37695	0.321101	0.797599	2.3148	1.18128	6.5828	1.52837	0.423219	0.57298	1.56816	0.98171	1.52493	0.608658	0.826892	1.28437
1.4446	1.43547	1.35854	2.07122	1.63277	1.3211	0.535641	1.40104	1.71586	0.522225	0.897546	0.693592	1.91374	4.55761	0.180975	0.428307	1.45325	0.623445	0.773641	0.138195	0.17958	0.23034	0.389308	0.77833	1.47272	0.5537	4.54711	1.03905	1.22629	1.0621	0.630038	1.06719	1.67527	1.3639	0.631304	0.363712	1.55776	0.771679	1.43547	1.21069	0.158216	1.7824	0.278624	0.182841	1.32745	1.25339	1.43949	0.584522	3.26031	1.3261
1.02813	1.14099	1.62395	0.933877	0.757968	1.20891	2.11138	0.639993	0.333048	0.878879	1.69348	0.823985	1.65424	0.173187	0.261848	0.330728	1.70103	2.41561	3.36649	0.22039	3.50777	0.851988	1.31927	0.80765	0.819433	0.695394	0.141634	1.06915	0.151718	1.29843	3.09283	1.48649	0.55266	1.34804	1.07078	1.17057	0.334071	0.755837	1.14099	0.647202	0.16993	1.78983	0.185723	0.549629	1.41623	0.310507	1.44629	1.666	0.297958	0.530025
1.3575	2.54901	1.62545	1.47434	0.22072	2.57121	0.494928	3.21522	0.809969	2.00961	2.32138	0.663475	0.830796	0.100235	0.123946	0.33851	0.73513	1.67422	0.713345	2.39448	0.180187	0.638475	2.89052	1.22386	0.788233	0.614695	1.93574	0.881569	3.75578	1.39862	0.374624	1.90255	1.00212	1.18346	0.301936	0.256226	0.260348	3.15348	2.549	0.560251	0.106539	2.23587	0.496209	0.162792	1.55786	0.823507	1.44492	0.920243	0.598299	0.469176
1.01712	0.542427	1.34876	0.756933	0.139243	1.42595	0.540212	2.71645	0.498044	1.83473	1.28449	0.419061	0.422895	0.305274	0.159535	0.849288	1.80792	1.2543	1.52988	0.484733	0.362146	0.423896	0.820906	0.872204	2.60327	0.387326	0.135709	1.2068	0.141379	1.40801	1.75198	0.524906	1.20139	1.10345	0.436715	3.05384	0.230037	2.33393	0.542427	0.914435	0.122812	1.74587	0.42004	0.502421	1.50894	0.135475	1.4448	0.986778	2.88024	0.960688
1.01041	2.98968	1.36342	0.820772	2.65018	0.725236	0.68925	2.94051	0.308283	1.14486	1.56237	0.397829	1.72442	0.139393	0.191735	2.47332	0.645917	1.12028	0.412754	3.45533	0.834887	0.539993	1.09084	0.792416	1.69134	1.04806	1.73834	1.2068	0.3348	1.68995	0.247619	0.421869	0.349494	2.01605	0.758706	2.77123	0.499339	1.62423	2.98968	0.932856	0.106534	2.27165	0.332471	0.169168	1.52794	0.138601	1.50495	1.06005	0.127682	2.91768
1.01631	2.78572	1.6392	1.069	0.71981	1.07262	0.951958	0.321231	2.41035	0.579478	0.90556	1.14017	0.625052	0.102106	0.138062	1.57141	1.30869	0.649799	0.75322	1.67926	0.247088	2.20698	1.80593	2.40433	0.850763	0.521564	0.337507	1.14876	3.23957	1.29843	0.881845	1.90243	2.39173	1.27882	0.762485	0.424057	0.423954	1.89406	2.78571	0.439204	0.121724	1.8777	2.45644	0.15619	1.49907	2.93787	1.52205	1.20825	0.209923	2.35951
1.01095	0.774618	1.35353	1.49983	0.995357	0.806304	2.13295	1.86195	2.97398	1.5223	0.647347	3.09316	0.620316	0.881165	2.50053	0.416394	0.744366	0.826869	1.42746	1.47608	0.593714	3.79891	2.62002	0.955006	0.746882	0.326303	1.2877	2.13522	0.936826	2.01534	0.621298	0.443803	0.408895	1.31152	0.651908	2.03341	2.283	2.1114	0.774618	1.18135	0.115337	1.55937	1.01129	0.41502	1.2211	0.133404	1.44779	0.99681	0.506312	1.2662
1.01041	1.11382	1.47108	1.96843	3.69692	1.54407	0.695566	3.25969	0.754833	1.03342	0.713014	1.31372	2.19235	0.113453	0.150189	0.749143	2.67907	1.18795	2.59281	0.130027	0.662973	1.09429	0.801719	2.05491	0.819836	4.01814	4.9002	1.14876	0.182372	2.021	1.09682	0.386696	0.998562	1.08203	0.588696	0.188164	4.93253	2.0299	1.11382	0.595939	0.119393	1.55937	0.410742	0.153354	1.37929	0.179823	1.453	0.562476	3.63121	1.00408
1.48972	1.50216	1.50065	1.68422	1.83984	2.16525	1.4335	1.45586	1.01093	1.31107	1.31207	0.675526	0.557106	0.10041	0.148882	0.455171	2.81365	1.26865	1.50233	0.780025	0.960838	1.56799	0.593187	0.772281	1.96737	0.492505	3.09237	1.42207	0.200505	2.00554	1.59272	1.51685	0.815465	1.55438	0.620022	2.32588	0.904115	0.955629	1.50216	1.67985	1.01406	1.9894	0.146001	0.393089	1.56466	0.175486	1.5184	2.17898	0.293897	3.26369
1.47374	1.59969	1.86716	2.00582	1.77656	1.0867	1.39075	0.390452	1.33264	0.675294	0.687997	0.303369	0.528576	0.277577	0.156532	2.17691	2.18884	0.863892	2.1242	0.25778	0.427602	1.81769	0.880157	1.93097	1.10858	0.66608	0.274305	0.843288	0.616494	1.69201	0.666993	0.973831	1.32206	1.90273	1.50568	0.223687	2.61715	1.42073	1.59969	0.427323	0.163572	2.27165	0.280548	0.218882	1.55551	1.10705	1.44772	0.473333	0.14905	0.756414
2.09595	0.939236	1.63446	0.819448	0.439277	1.04893	1.32928	1.03528	2.65357	0.548677	0.803981	2.22328	0.671842	1.16061	0.274514	0.640555	1.36625	0.638599	1.23517	0.139407	1.35467	0.400803	0.833545	1.16435	1.47938	1.15275	0.188493	2.08226	0.540772	1.68895	2.39235	0.661591	4.88487	2.0935	1.36607	4.60859	0.511456	0.544298	0.939234	0.815856	0.319648	1.63933	0.202195	0.187466	1.37873	0.157758	1.52653	2.12757	7.04123	1.90521
2.03774	0.872156	1.29332	0.875738	2.00355	0.797665	0.760869	1.88618	1.43955	1.20649	1.60875	2.49068	0.877566	0.10858	0.647132	1.6942	1.43268	2.3895	1.44661	1.17481	0.56409	0.425565	0.703557	0.786035	0.610366	1.47575	2.2035	2.09103	0.339424	1.29843	0.91562	0.916028	2.7234	1.63439	0.519273	1.59401	0.656848	1.89784	0.872157	1.65511	0.476703	1.63933	1.38319	0.264554	1.45679	0.206997	1.43097	0.455914	0.120501	0.452833
1.47618	0.637141	1.61346	0.900062	0.455163	0.536142	1.54217	1.34463	0.873225	0.894794	1.41282	0.462507	1.06473	0.541321	0.483922	0.452456	1.81603	1.66148	2.02442	1.23174	0.226218	1.15912	0.769403	1.09821	1.25164	1.70141	0.261035	2.06732	0.411684	1.68995	2.3199	1.95067	0.592859	1.10469	0.30781	0.356136	0.706653	0.647042	0.637141	1.40614	0.118741	1.83118	0.258642	0.160523	1.41398	0.144976	1.56741	0.793192	3.8572	0.565302
1.55274	3.35132	1.40852	1.25751	1.81516	0.91362	1.79068	1.01576	1.42226	1.71978	1.6776	0.598583	1.04785	0.105132	0.194482	5.88139	1.27002	1.16427	0.793384	0.118847	0.32469	0.220114	0.390817	1.88765	1.10548	2.90404	0.394252	1.04923	3.43209	1.68995	2.03446	1.01751	1.80373	1.74991	3.09405	0.513114	1.27793	0.99523	3.35132	0.945816	1.71199	1.75354	0.221235	0.657362	1.56126	0.124728	1.50269	0.577216	2.91813	2.54175
1.61288	0.780404	1.60855	1.02748	1.42831	1.0035	2.51922	0.816024	0.386063	1.3155	1.30403	1.64264	1.36598	0.101461	8.66003	5.18697	1.60771	2.15628	3.11669	1.20231	0.851681	0.344285	1.76976	2.06058	0.651031	3.12653	0.13287	1.86365	0.108719	2.021	0.585724	1.09403	0.58429	1.98068	0.430451	0.400966	0.186667	1.77015	0.780403	0.887559	0.234882	1.52644	0.39794	0.778475	1.43813	0.297382	1.57926	0.478351	1.01429	0.579036
1.48811	0.981234	1.41131	1.79788	0.730588	0.7224	0.597492	1.2381	2.76884	0.803687	1.29356	1.23967	1.90902	0.430639	0.206834	2.6487	1.37598	1.20193	0.569928	0.149757	1.63944	0.271594	1.07962	0.802989	0.831232	0.546633	0.505109	1.53598	0.69199	1.68917	1.88575	0.505721	1.56684	1.61852	2.12842	2.11532	0.508501	0.615395	0.981236	2.79073	0.129307	1.88538	3.82115	0.132701	1.55786	0.159649	1.44858	1.54664	0.28731	2.07986
1.4914	0.385683	1.62044	2.07298	0.214775	0.805583	2.26905	0.848876	1.60856	0.601268	1.27872	3.20654	0.967401	0.185118	0.177295	0.389544	1.38571	0.905889	1.44836	0.131146	0.437743	0.55016	0.920625	0.983518	1.26748	3.35334	0.485531	2.02874	0.966891	1.39992	0.877974	0.381957	1.90572	1.14823	0.557216	0.239277	2.11855	1.08696	0.385685	0.566724	0.858564	1.8777	5.82115	0.504765	1.41499	0.53626	1.44698	2.58574	0.207115	0.625262
1.60313	2.32843	1.4426	1.53232	0.150046	1.38652	0.942521	0.452507	0.836095	0.651321	1.39018	1.22971	1.12806	0.832643	0.121964	0.591109	0.678998	1.10754	1.15629	1.58036	0.36038	2.68782	1.03742	0.984115	1.91209	0.424387	0.239345	2.06732	0.534478	1.282	1.88791	1.45832	2.00668	1.23554	0.967143	2.35109	1.82316	0.714681	2.32842	1.692	0.111876	1.8777	4.3528	0.336125	1.55786	0.51683	1.51562	2.36477	0.731351	0.913701
1.12939	0.341451	1.68906	0.843251	0.909328	0.944134	2.05727	1.66808	1.42107	0.550346	1.6874	0.273524	0.515773	0.16311	0.1145	0.167025	1.28301	1.08134	1.13971	0.122148	0.190202	0.437262	3.14997	0.954469	0.615591	1.08639	0.371054	1.91285	0.626193	1.29843	1.00476	0.417076	0.303279	1.35576	1.27614	0.417943	1.30791	1.95415	0.341452	0.601933	0.228673	1.75354	0.36353	0.144906	1.41398	0.438552	1.53283	0.758181	0.367119	1.63328
1.47848	1.24537	1.6951	0.802599	2.61952	1.16582	0.930831	1.52384	1.01786	1.078	1.73482	1.33556	0.655379	0.189433	0.384573	0.989536	0.805094	0.86636	0.891043	0.142972	0.215916	4.00851	0.274187	0.750262	1.57312	0.412501	0.211127	1.1283	1.39006	1.29843	1.98256	0.488147	2.32042	1.9069	0.282565	0.913665	0.563864	2.39652	1.24538	0.774426	1.00995	1.55937	0.150289	2.267	1.55786	0.244122	1.43948	1.10755	0.821948	0.410732
1.92755	0.545959	1.73147	0.689175	0.641125	0.64978	0.830734	3.74	0.615072	0.810891	0.926543	0.438744	1.87999	0.10566	0.276274	0.289806	1.4199	0.653635	0.404588	0.40497	0.672027	0.444335	0.670698	1.12471	1.03882	0.427272	0.136154	2.11658	0.106193	1.06316	0.498117	3.18125	0.551252	1.65687	3.22209	0.446006	1.40335	0.715692	0.54596	0.528088	0.103078	1.8777	1.29928	0.185407	1.41302	0.158795	1.46795	1.34019	0.454314	1.18976
1.03606	0.393631	1.63419	1.25815	1.24134	1.08424	0.642935	2.56322	1.69161	0.694144	1.24636	0.750425	4.7221	4.52995	0.937641	1.30563	1.25774	1.08134	3.57234	0.166003	0.140795	2.65062	1.73001	2.11863	0.555597	1.50353	2.88702	1.10484	1.34995	1.29814	0.523087	0.991497	1.8572	1.17856	1.4316	2.93452	1.1276	1.9168	0.393632	0.980687	0.82714	2.28719	0.197733	2.57003	1.41398	0.209935	1.58812	0.860164	0.463655	0.964017
1.38894	0.824178	1.31448	0.91414	0.217171	1.0066	2.48314	0.951518	0.536628	0.443751	0.722947	2.16829	3.05039	1.51358	2.71503	0.514128	2.67987	1.08134	1.80561	1.78355	0.447212	0.48642	2.59215	0.828103	0.627183	1.074	0.132896	2.21229	0.215574	1.0621	0.715099	1.37587	0.921806	1.16347	2.10527	0.313162	1.484	0.770781	0.824179	0.499177	0.140043	1.41257	0.133446	3.70484	1.49492	0.137222	1.52294	1.46986	0.521828	1.12752
1.04407	1.16523	1.44805	1.9504	2.79323	1.10646	3.22047	1.76073	2.1813	1.23114	1.83264	0.740695	1.2574	0.318097	0.565842	0.788669	2.7076	2.57751	0.647233	0.118438	0.421235	0.298497	1.6375	1.18804	0.724104	1.68406	0.257316	1.1124	0.556313	1.68995	0.434183	2.31427	1.17649	1.19081	0.345686	3.58065	2.28081	1.64517	1.16523	1.40233	1.13074	0.913455	0.135013	0.61199	1.47376	1.71226	1.15778	3.31846	2.7817	0.467658
1.03591	0.488784	1.57924	1.95605	1.09016	1.73573	2.94842	3.31998	1.22771	0.534389	1.15762	0.321914	1.20237	0.138422	0.224516	0.464907	1.75756	0.851991	1.52008	0.356655	1.66537	0.573317	2.73389	1.55985	0.617942	0.788825	0.46334	2.02494	1.36404	1.57443	0.515527	1.37587	0.694877	1.23246	1.24827	1.13557	0.311731	0.454662	0.488784	1.5076	0.311581	1.45036	0.148556	0.490543	1.35458	0.761201	1.49391	0.882629	0.221257	3.08358
1.38894	0.422982	1.57104	0.937088	1.03717	0.678945	1.08147	1.00584	1.34106	1.64859	1.51125	1.78139	0.694126	0.100158	0.118593	0.443927	0.887104	0.86317	1.20096	0.114147	0.426424	1.60896	2.32242	0.875369	2.32695	0.554067	0.16354	1.97759	2.6796	1.69014	1.81062	0.428225	1.14142	1.69159	0.544738	0.188422	0.392736	1.79712	0.422984	1.06603	0.178366	1.06681	0.228193	7.03252	1.54421	0.250921	1.38959	0.623959	0.329318	0.486605
1.97944	0.743228	1.35106	1.35464	2.54944	0.712314	0.468969	0.357621	1.10755	1.31408	0.974604	1.85777	1.97923	2.31303	0.252219	0.595037	2.3938	1.62732	0.746476	0.136746	1.17053	1.39589	2.12256	0.624814	2.0365	1.06807	0.1664	1.40079	0.236845	1.29813	0.633537	1.34525	1.34227	1.92606	1.01686	0.183109	0.229439	1.21623	0.743229	0.586822	0.220666	1.44367	0.211561	4.35776	1.52325	0.132264	1.40015	1.09136	0.378175	1.02156
1.48778	0.943492	1.72174	1.00466	1.28299	1.25786	0.664034	1.84363	1.94582	2.10702	0.955989	0.466764	0.6006	0.151861	0.147268	6.90038	1.46241	0.838289	0.821707	0.812385	0.982219	0.684479	2.33231	2.48199	1.78813	2.53651	0.183373	1.93641	0.265012	1.06639	1.89871	0.704698	0.889841	1.65198	0.515776	1.69425	0.326229	0.927629	0.943492	1.70687	1.45077	1.45335	4.74545	0.158346	1.41398	2.6628	1.43829	0.878004	0.144483	0.550929
1.08913	0.999167	1.44646	0.934525	0.749635	1.69393	3.22618	1.38567	1.59486	0.876014	1.28752	1.03185	0.273458	0.376677	2.75966	1.19243	1.84842	0.875728	0.346295	0.106125	0.761016	1.07297	3.11182	0.733973	0.662975	0.782481	0.161326	0.985999	0.498452	1.29843	1.22329	0.238749	2.17313	1.09549	1.15863	1.29154	0.164277	0.919123	0.999167	0.4814	0.166806	0.911416	0.286555	0.24001	1.41501	0.675868	1.42725	0.919393	0.282139	0.498616
1.4616	0.292983	1.25917	1.13275	1.30925	2.02666	1.1855	0.42909	1.92715	2.49657	2.2079	0.182956	1.30432	0.11655	1.03009	0.412241	0.906939	1.33173	0.388063	0.140104	1.37815	0.975275	1.12622	1.18802	1.42727	1.13129	0.22255	1.43979	0.15103	1.29843	0.288259	0.32033	0.640598	1.82122	0.815408	3.67281	1.45617	0.651408	0.292983	1.44275	0.474917	1.16714	0.118225	0.191497	1.16069	0.117119	1.53765	0.916531	0.527831	0.600477
1.48945	0.635953	1.28658	2.03201	0.532564	0.80127	3.83091	0.770499	0.516875	0.491363	1.19987	0.263897	0.288236	5.55374	3.76929	0.853273	1.24513	0.825219	0.267263	2.53087	1.66772	1.6303	1.59862	1.14676	0.519517	0.464875	0.20392	0.790176	0.204676	1.68995	0.541969	0.156716	1.06311	1.5576	1.534	0.579371	0.222311	0.556427	0.635956	0.611941	0.662672	1.07429	0.131966	0.246984	1.35816	0.24289	1.4474	0.849052	0.194097	0.412919
1.48103	1.10762	1.75862	1.36454	0.380294	0.512292	0.84246	1.37794	1.35637	0.661046	2.08678	0.514441	1.23055	0.170514	0.178467	0.864094	0.84009	0.813339	3.17171	0.103149	0.406809	1.1138	1.8897	2.68311	2.62962	2.04237	0.124353	1.08591	5.43404	1.57346	0.174287	0.764236	1.09896	2.10556	1.63057	0.463647	2.12535	0.687052	1.10762	0.363144	4.88985	1.43889	0.222685	6.36339	1.62132	0.824343	1.62177	0.704938	2.77216	2.99216
1.47017	0.614578	1.48827	2.39232	4.4707	1.15514	0.804071	0.496296	0.433288	1.71743	1.06667	3.77713	1.67024	0.134077	0.182315	1.01183	1.17972	0.82522	1.0694	0.713113	2.086	0.597022	0.795788	1.25387	3.30728	2.69246	0.600554	2.06152	3.98822	2.01967	0.220919	1.84387	0.410166	1.76229	1.83784	0.259439	0.210097	0.492893	0.61458	1.16424	0.370773	0.911967	0.153236	0.216763	1.5433	0.18939	1.73084	0.718062	0.493011	0.355332
1.11363	0.582089	1.42167	2.36045	0.907122	2.50312	2.43687	0.336662	0.863396	0.787736	1.71001	0.468979	0.719312	0.102514	0.200023	0.773185	1.53649	0.81334	1.06208	2.66269	0.605453	3.48874	1.27377	1.38741	0.479329	1.37039	0.20387	2.50311	1.839	1.29843	1.8612	1.45305	0.288357	1.06029	1.89143	1.06379	2.46879	0.4252	0.58209	1.16436	0.123348	1.45304	0.155673	0.775019	1.55978	0.14443	1.30526	1.91448	0.878246	0.472751
1.48089	4.94985	1.42412	1.06513	2.19286	0.736179	1.26619	1.21353	0.290288	0.574193	0.840101	3.3822	2.09454	0.129664	1.58839	0.24224	1.21504	0.632994	0.955343	0.210702	0.216852	4.03027	0.407657	0.723771	2.3933	0.431698	0.197986	1.60345	0.516539	1.39902	0.8153	1.54409	1.13894	1.70068	0.478139	1.10719	0.832773	0.849427	4.94985	0.591322	0.115032	1.16051	0.703206	1.99584	1.56812	1.01228	1.54467	0.673814	0.281297	2.92015
1.13707	1.00111	1.84206	0.703357	1.1958	2.66642	0.873345	1.41268	3.63973	0.829941	1.2762	0.991832	0.713302	2.03295	0.139481	0.958697	0.890707	2.06914	1.33326	1.70602	3.07165	1.41063	0.508951	2.08016	0.933188	0.594787	0.130662	1.60345	2.22098	1.28715	1.90428	0.877639	2.78496	1.18805	1.19096	2.23299	0.877545	0.828556	1.00111	1.78942	5.90936	1.15626	0.278478	0.236275	1.35	0.124462	1.42164	0.661891	0.121285	3.19189
1.61786	0.624495	1.53076	2.06426	1.83802	2.73308	0.393298	0.555106	0.403476	0.868879	1.80566	0.353848	0.469289	1.64312	0.857025	0.423862	0.736868	1.30888	0.969459	0.119057	1.43348	2.31226	1.49731	0.898842	1.19203	0.462591	0.582058	2.11894	0.260259	1.0621	1.56654	0.898179	1.06177	1.6834	0.52371	1.85987	0.98981	1.29094	0.624495	1.4708	0.459529	1.15626	0.259086	0.533997	1.50013	0.395753	1.4989	0.655889	0.114923	2.52694
1.14234	2.83123	1.5261	1.21457	0.429657	1.52457	2.78082	0.640589	0.795094	0.455991	0.790716	0.326786	1.80214	0.100144	0.866696	1.51766	2.71828	2.07928	0.765025	0.952038	1.21352	1.58518	1.2132	2.68445	1.2798	0.589023	0.120127	1.03221	0.24079	1.68996	1.02116	0.418089	1.27365	1.71546	0.949859	1.55061	1.85846	3.16502	2.83123	1.20527	0.142742	1.15626	0.217509	0.353846	1.41398	2.13723	1.58217	0.392493	0.125468	2.75938
1.5965	0.319584	1.65865	2.09898	0.42833	3.12698	1.07018	1.17777	2.54154	2.54892	1.13259	3.53515	0.813608	0.102272	0.127153	0.251121	1.27067	2.98022	1.20485	0.131558	1.52518	0.346456	0.579889	0.634657	0.910862	1.15903	0.644534	1.03914	0.133745	2.021	1.16246	0.155356	1.90035	1.05514	2.60162	0.280698	0.851133	0.588016	0.319585	1.29838	0.190191	1.15626	0.257077	0.18597	1.56185	0.208455	1.51078	2.70995	0.194301	1.12773
1.02601	0.677557	1.44157	1.04093	3.35159	2.05225	0.989405	0.323506	0.977325	1.09042	1.6248	1.19071	1.88226	0.132818	0.421092	1.62752	1.24858	1.66491	3.78781	0.13813	1.10727	1.48758	1.6404	1.54238	0.788616	3.05975	0.47261	1.03914	0.450025	1.29843	1.27938	1.89936	0.624665	1.20421	1.26953	1.26568	0.579148	0.33951	0.677556	1.08499	0.146177	0.912463	0.942089	5.17243	1.55786	0.560369	1.39282	0.486021	2.10163	0.397789
2.09613	1.36412	1.38268	1.21892	0.834017	1.56304	1.8884	1.91477	2.08113	0.545963	2.53317	0.216969	1.16105	0.715866	0.233891	1.76513	2.78304	1.94543	2.53257	1.52924	0.84041	0.51654	2.69822	0.771916	0.66286	0.761804	2.07982	1.41126	0.454603	1.68995	0.294724	0.185876	0.881994	1.08342	0.857209	0.205255	1.96364	0.801543	1.36412	1.56518	0.141892	1.45181	0.407337	0.230046	1.55786	0.913942	1.57016	2.26478	0.328334	0.524136
1.48995	0.671808	1.3998	0.790214	0.606816	0.402584	0.53682	1.78091	1.28427	1.27596	1.26727	0.372597	2.61187	0.299605	0.324474	0.408109	1.73207	2.48065	0.243335	0.105536	0.981998	2.27636	1.12869	2.27127	0.558005	1.15931	0.123488	1.38144	1.66339	1.29843	0.377443	2.12869	0.434322	1.98188	1.17114	0.49999	0.304569	2.72574	0.67181	1.28912	0.192258	1.15626	0.165821	0.136709	1.41398	0.43596	1.71206	1.47521	0.485275	0.976638
1.49307	0.671027	1.48039	0.852276	0.358523	0.731753	0.343131	2.01861	0.582496	0.658991	1.65109	0.271721	0.309721	0.112554	0.818997	0.685451	1.50912	2.3225	0.612207	0.607585	4.28857	0.223384	1.25785	0.722146	0.767625	0.959851	1.42033	1.94219	1.75008	1.29843	0.467921	0.769817	3.03331	1.15833	0.845837	0.690703	0.811515	1.0127	0.671027	0.977	0.158128	1.8777	0.238584	0.294819	1.4149	1.07676	1.57339	0.429229	0.35063	3.12388
1.04401	1.42742	1.63838	0.695364	0.859483	3.05859	1.12376	1.05427	1.10541	1.94992	1.69767	1.66565	0.31247	0.136137	0.144734	0.616052	1.25342	2.29281	0.626799	1.00981	3.26644	1.39554	0.308417	1.38513	0.97802	0.412035	1.12097	1.50656	1.13568	1.68995	0.807322	0.443015	3.47288	1.07453	0.289887	1.39424	0.268397	0.81296	1.42742	0.562132	0.185153	1.15626	0.171918	0.194326	1.55786	0.14004	1.47719	0.664515	0.128025	0.74934
1.35128	0.545217	1.37513	0.888544	0.15959	0.763753	1.3319	1.66466	1.48505	2.67481	1.26414	0.461927	1.68981	0.109363	0.833639	2.1404	1.51465	0.816285	0.359231	0.135812	1.00274	1.37468	0.508981	1.89374	1.45451	2.48845	0.193818	1.95574	0.120057	1.68995	3.27709	2.19759	0.56818	1.13013	0.653381	1.07212	0.351894	1.48296	0.545217	0.399659	0.412024	1.15626	0.303141	0.566836	1.52275	1.80508	0.942413	3.28789	0.505875	2.42924
1.05071	2.60967	1.73161	0.688563	1.30283	0.631696	1.57531	0.79647	0.793773	0.787868	1.37911	1.02517	0.717317	0.112683	0.122411	0.376762	0.699186	1.93404	1.04684	0.104257	1.07271	1.51105	2.20985	1.10344	0.59471	0.439965	1.25694	1.47573	0.155924	1.40331	2.03867	1.43862	4.36755	1.19657	0.90457	0.358272	0.999624	0.581102	2.60967	1.26098	0.262671	1.15626	3.17341	0.255612	1.34918	1.11998	1.10042	0.435695	0.182763	0.323973
1.17964	0.522897	1.62765	1.79087	0.658684	2.52203	0.509393	2.59947	0.432153	1.3135	1.28311	0.465354	0.462009	1.39957	0.162897	0.345312	1.3719	1.53739	1.41033	1.33187	1.99019	0.6001	1.11252	0.845242	1.02255	1.13132	0.996548	1.14353	1.83955	1.68995	1.35215	1.04704	0.330322	1.32577	2.7787	1.0493	1.65455	2.8389	0.522899	1.18052	0.679316	1.15626	0.135062	1.01399	1.21296	0.150608	1.53938	0.647214	0.143378	0.275933
1.46832	0.953146	1.33822	0.866235	0.235085	0.579268	0.357732	0.363432	0.785828	0.745299	1.2576	0.423918	1.10866	0.105221	0.191809	0.215276	1.61692	1.70467	1.21363	0.309181	1.7352	1.72366	0.682283	1.05923	2.42556	1.91844	0.191118	0.793128	0.125669	1.39862	1.0766	0.159834	0.45805	1.80919	0.611818	0.169659	1.52633	1.73656	0.953146	3.29169	0.197416	1.34103	0.119138	0.171043	1.41757	1.13972	1.43625	0.514918	4.35256	0.461364
1.05304	0.816756	1.35617	0.845212	0.37553	0.662918	2.10676	1.9423	3.6948	0.626	1.74636	0.660043	0.874115	0.124903	0.209922	0.394843	1.85153	1.32613	1.97843	2.9541	0.522115	1.0066	0.980151	0.791949	0.868121	0.380493	1.19344	1.36215	0.663631	1.06281	0.402714	0.261441	0.72231	1.25493	2.47517	3.81516	0.384982	0.649013	0.816757	1.17529	0.810514	1.34103	0.140654	1.10956	1.47049	0.213467	1.42964	2.04411	7.60657	0.404841
1.62428	3.03778	1.35006	2.4235	0.349425	4.52958	0.605926	0.379011	0.549604	1.89973	0.813058	2.19585	0.91952	0.154205	0.11397	5.90502	1.77486	1.00842	0.464956	4.3072	0.987164	0.809978	0.643258	1.6335	2.22508	2.69818	0.130947	0.971397	0.733542	1.29843	1.22586	1.47048	1.52646	1.13992	0.291017	0.404565	2.51957	0.923833	3.03777	0.660527	0.159916	1.41257	0.179337	0.326963	1.39017	0.118969	1.49922	0.393203	0.115956	2.5944
1.49005	1.02505	1.37723	0.857286	2.14684	3.51699	0.514595	1.48221	2.17469	1.15542	1.24053	0.625826	0.461191	0.273811	0.536592	0.90862	0.664515	1.36488	1.22145	0.116373	1.6635	0.240332	0.535581	1.15155	0.37629	2.51467	1.85699	1.99088	0.549273	1.68994	1.41772	0.192234	2.59113	1.30159	0.973519	0.945127	1.23602	1.53461	1.02505	1.62261	0.102951	1.15626	0.371577	2.48785	1.41398	4.96128	1.58444	0.608887	0.471413	1.85402
1.4795	2.74638	1.66585	1.13917	0.667801	1.00499	1.08942	1.42534	1.03563	0.715176	1.3242	0.411447	0.241683	1.07119	0.318326	1.16922	1.58376	1.04483	1.72416	0.286913	0.893872	1.86581	0.845889	1.8599	0.471439	1.64844	0.127581	1.32394	0.525441	1.68995	0.452989	2.33924	0.271163	1.07822	2.2116	0.58386	0.182785	0.392439	2.74637	1.56688	0.138087	1.15626	0.144008	0.422555	1.57182	0.225459	1.56462	0.742422	0.178065	0.828024
1.11378	1.53915	1.23407	2.29336	0.418584	0.59567	1.3763	0.932147	0.777381	3.18504	0.938297	0.701219	1.68614	0.222098	0.59498	0.236464	0.816101	0.93303	0.828784	0.198628	0.971413	0.346636	1.07783	0.9455	0.749497	2.09926	0.152338	1.97699	0.438713	1.29843	1.67378	0.523094	0.5405	1.26872	1.06903	0.268956	2.6875	1.72808	1.53915	0.612539	0.225862	1.15626	0.172622	2.71758	1.55786	1.47859	1.26329	1.97818	0.160793	2.37454
1.91953	1.43875	1.46277	1.28299	0.281092	1.29818	0.412476	1.23193	0.700375	2.48584	0.771651	0.358643	2.37571	0.428529	0.305514	0.343451	1.58214	2.52396	0.726729	4.54326	2.45219	0.458762	1.0208	1.15218	1.17133	1.05971	0.429946	1.47411	0.273006	1.29843	0.889261	0.15951	0.679256	2.19082	1.21493	0.236385	0.547093	0.326839	1.43876	1.23692	0.115642	1.12394	0.232816	0.473695	1.55786	3.80491	1.20051	1.76278	0.167337	0.668771
1.12449	1.80595	1.52098	2.65884	0.84622	0.750893	0.984202	1.20391	1.45842	2.09286	0.661766	0.556764	0.516584	0.631411	0.136923	0.532109	1.31544	1.61558	0.385062	0.643108	1.26471	1.53146	0.750102	0.873848	0.764495	0.639414	0.145787	0.90286	1.24292	1.68995	0.68377	0.147323	0.383872	1.62218	0.523977	3.04307	1.17156	0.579386	1.80595	1.80218	0.112206	1.34103	0.410784	3.83488	1.41398	0.18597	0.582723	0.814957	0.327134	4.05608
1.04388	0.54467	1.71986	0.990511	0.685674	1.10278	1.24718	1.26197	1.1463	1.29695	1.10567	0.920806	1.7158	0.238247	0.115334	1.96395	2.47086	1.02543	0.193667	1.59409	0.223091	0.939026	0.900948	1.94306	0.521703	0.524515	2.2938	0.858482	0.216364	1.68995	1.76438	1.50061	0.959184	1.07288	2.42181	0.191933	0.406404	1.91149	0.544673	1.20439	1.13194	0.939786	0.117432	0.440197	1.04231	1.48127	1.26123	0.80026	0.236212	0.343661
1.92176	1.41953	1.46645	1.74387	1.6526	1.60378	0.695907	1.588	1.0708	2.1751	0.712342	1.40074	1.55148	2.59964	0.280893	0.63009	0.819044	1.54989	1.69606	0.268032	0.326899	0.951199	0.423364	2.55811	0.878642	2.14824	0.155055	0.972625	0.133773	1.06211	0.667333	0.234951	0.179352	1.08564	0.565686	4.63517	3.17836	0.506069	1.41953	1.30432	0.153536	1.34103	1.22131	0.575182	1.41398	0.30532	1.47469	2.49618	4.10466	3.37084
1.41166	2.10896	1.62408	1.5286	0.573332	0.846844	0.53581	0.412191	0.546816	0.947802	0.693118	3.37963	0.777699	0.134826	0.763272	0.329783	0.835138	1.54989	0.374469	0.627305	0.564946	1.28272	1.91527	1.25559	0.327849	0.751413	0.116604	1.15363	0.117216	1.29843	1.66862	0.832313	1.53618	1.86026	0.946961	0.368202	0.998581	1.44229	2.10896	1.42534	0.175257	1.44367	0.207961	0.62185	1.41428	0.148179	1.4624	0.541727	0.146595	0.79998
1.01426	0.55096	1.40542	1.3448	1.31696	0.539211	1.26947	0.69295	1.86962	0.822288	0.7491	2.873	1.69758	0.117013	0.413045	1.43538	2.84562	1.52341	1.01793	0.131483	0.204682	1.19343	0.970163	1.09196	2.43514	0.564459	0.177118	1.19193	0.334658	1.68995	0.540895	2.89794	1.40188	1.89956	1.22336	2.72329	0.304628	0.954692	0.550961	0.930868	0.146022	0.913365	0.565406	0.234532	1.41398	0.187948	1.29332	0.444449	3.36402	1.38503
1.83481	0.535024	1.4282	0.646982	0.382318	0.801482	2.25198	0.376566	1.01576	0.774736	1.9252	0.204724	2.39316	0.248661	0.192578	1.98413	1.32371	0.908976	0.267249	0.110492	0.462843	0.614524	1.81283	1.69775	1.0006	2.45485	0.122359	1.15363	1.89503	2.02064	2.09153	0.437769	1.19731	1.34942	0.668654	0.333399	3.31339	1.53369	0.535025	1.15248	0.278763	0.939786	0.265444	0.325592	1.41398	0.328405	0.955461	0.551293	0.404396	2.53558
1.05077	0.845155	1.56412	1.29609	0.73662	0.993944	1.15619	2.80907	0.656958	1.14626	0.996119	1.59974	0.748259	0.17558	0.211344	1.56498	1.66559	2.08169	0.29546	0.106793	0.540943	0.205408	2.72119	2.48363	1.66532	1.01058	1.38189	1.16743	0.155457	1.5745	0.667182	0.133578	0.373722	2.17913	0.485693	0.265276	2.4158	0.526499	0.845154	1.27947	0.121195	1.15626	0.407293	0.251214	1.41462	5.23637	0.695389	1.10053	0.190716	1.51862
1.61355	2.32533	1.68024	0.75529	1.37267	0.604262	1.19913	0.784298	1.0353	0.80686	1.64415	0.541529	1.45448	0.35537	0.195462	3.33443	0.63757	0.788864	0.401091	0.54792	0.270718	0.632644	0.315666	0.741888	0.699792	0.742739	0.124202	2.49628	0.16329	1.06314	0.214843	0.316236	0.291083	1.10237	0.69694	1.43133	0.331049	1.14331	2.32533	1.41078	0.181639	1.09541	0.124245	2.77173	1.57311	0.14577	1.43015	0.660435	0.133287	1.96897
1.48726	0.611396	1.18008	2.56135	0.567892	1.99434	1.86659	1.06597	1.87473	1.58611	0.869046	0.416543	2.90254	0.205124	0.145496	3.4257	0.83154	1.92599	0.353927	0.600155	0.294822	0.427926	3.07535	1.65087	2.85434	2.33386	0.118232	1.93055	0.283711	1.69129	0.678053	0.269055	0.379043	1.13098	1.67317	0.186466	1.59936	1.31375	0.611395	1.43265	0.11199	1.15626	0.114336	0.376223	1.55786	0.136777	1.58119	0.411082	0.255837	0.380047
1.93963	0.699515	1.4372	0.779774	0.145841	1.01982	1.68928	0.534894	0.607643	1.94583	1.15173	0.843801	1.92594	0.34449	0.248088	0.842393	0.839189	1.47731	0.498012	0.218943	0.166411	1.15257	2.6355	1.94941	1.76274	1.58073	0.109363	2.416	0.896147	1.06212	1.71968	0.139462	0.203794	1.41713	0.610655	4.20933	1.43029	1.00158	0.699516	0.564612	0.124953	1.15626	0.12546	0.136916	1.4195	0.123992	1.61544	0.623265	0.170159	0.522868
1.48089	2.94041	1.39423	0.761305	1.73116	1.69478	1.78518	0.709548	0.931313	0.437036	0.874872	0.484177	1.45333	0.782504	0.613911	0.4967	1.71552	1.15679	0.500564	2.39874	0.176218	0.565089	0.92379	1.1009	1.8482	0.511847	0.125683	1.6505	2.64253	1.68995	0.69911	0.278092	0.205137	1.03082	0.902769	0.289791	1.15031	2.31343	2.94041	2.21648	0.121508	0.993121	0.155224	3.40082	1.41398	0.150418	1.17747	3.19008	0.113602	2.31963
1.46746	1.28707	1.57883	2.44161	1.53941	1.81983	0.278604	1.91698	0.690436	0.787128	0.780869	1.15955	0.428006	0.173169	0.135421	0.951237	0.672563	1.04816	1.77792	0.100059	0.251946	2.15853	1.55398	2.46189	3.00469	1.04353	0.159835	0.851656	0.17848	1.29843	1.82819	0.887479	0.63481	1.37822	1.43561	0.655011	2.38992	0.388664	1.28707	1.79761	0.363134	1.8777	0.599353	0.404611	1.41398	2.26548	1.41893	2.45701	0.326706	0.742348
1.50205	2.04946	1.05503	0.684901	0.228691	1.43665	1.17571	2.40097	2.88038	0.693422	0.69862	0.582467	1.10869	0.204025	0.175219	0.317654	1.3212	0.74205	0.412031	0.262794	0.327288	0.940333	0.846627	0.768538	0.320997	2.37452	0.272491	1.16743	2.11536	1.68995	0.799671	1.17304	2.08803	1.08661	0.78932	0.722918	0.190724	2.05431	2.04946	2.20524	0.129326	0.993121	0.206852	1.52856	1.41398	0.152922	2.44224	0.535521	0.184176	0.586281
1.49001	1.53984	1.31893	2.07084	3.16197	0.686717	3.07103	2.82931	1.26519	0.360713	0.664966	2.82911	0.792032	0.131223	0.210751	3.31819	1.63893	1.93158	0.480896	0.256692	1.5029	0.243825	1.77637	2.91913	0.759569	0.521385	1.72691	2.49628	0.906409	1.68979	0.921881	0.709042	2.94305	1.45377	0.395528	0.224189	0.263384	1.89874	1.53983	1.23231	0.109705	1.0903	0.109716	0.759278	1.41398	2.21829	1.42425	1.67571	0.111223	0.475766
1.49029	0.425882	1.31891	1.29901	1.32266	1.7796	2.805	0.738063	1.29428	1.04447	0.869716	0.229354	0.428447	0.114483	0.217022	0.321759	1.33234	0.877713	0.92552	0.187338	0.521505	0.827486	1.47601	1.89476	2.40352	1.05462	0.148836	2.37027	2.39732	1.0621	0.651561	0.883021	0.338172	1.06373	1.20239	0.232509	0.595898	0.694475	0.425882	3.19516	0.215233	0.993121	0.476683	2.72252	1.55786	0.392739	1.45494	0.943386	0.458894	0.412849
1.03735	0.738746	1.67833	0.619913	1.97628	1.13747	0.928504	2.62342	0.670222	0.806719	1.0481	1.90675	0.994949	0.809573	0.13144	0.293714	1.37275	1.46627	1.08443	0.71614	0.228032	0.971169	1.55481	1.1109	0.338304	1.08605	0.200681	1.2962	0.3947	2.00715	0.584329	1.9318	5.02411	1.30295	1.06988	0.418258	2.16746	1.0612	0.738746	1.33787	0.180909	0.993121	0.320542	0.308587	1.41398	0.712015	1.49891	0.581437	0.153786	1.31946
1.46189	2.68052	1.32523	0.817904	0.83562	0.729848	2.03896	0.829576	0.498854	1.00798	0.963066	0.898687	0.636084	0.112627	0.149775	0.299044	0.773085	1.50315	0.515445	0.111506	0.304232	1.08442	0.442779	1.62381	1.2186	0.45807	2.21381	1.66156	2.03291	1.39888	0.210972	1.01766	0.583461	1.18412	0.787628	0.6873	1.42614	2.11255	2.68051	1.32458	0.532151	1.15626	0.421669	1.24315	1.41398	0.226386	1.40847	2.32095	0.107679	0.5602
1.38058	0.433266	1.37275	1.0854	1.36353	0.520409	0.481099	2.0273	0.971105	1.51653	1.32909	0.953349	0.692987	0.252425	0.106395	0.339284	2.24252	2.39105	1.21789	0.175721	0.932174	2.73713	0.3825	2.38567	2.1239	0.572433	0.14455	1.08315	2.7848	1.29843	1.79944	0.475175	1.41387	1.35238	0.80292	0.312713	0.691063	3.28477	0.433267	1.49492	0.107826	1.24762	0.126906	0.319222	1.55786	1.5225	1.50443	2.45003	0.268846	0.562569
1.37922	0.516454	1.55445	0.737107	0.531911	0.952577	0.887621	0.952241	1.89314	3.07254	1.72406	1.35329	0.726327	0.16195	0.844744	1.74596	0.606884	1.93182	1.21896	0.141789	0.326116	2.06645	0.453536	1.8051	1.50719	0.611055	0.310727	1.4462	0.828636	1.29843	1.48087	0.487465	2.54042	1.99925	0.32231	0.820498	1.62101	1.41943	0.516456	0.6297	0.877523	1.1538	0.125682	0.642462	1.55491	0.154321	1.65627	0.846236	0.154128	0.369746
1.50905	2.32383	1.40534	0.652167	0.6745	0.679327	2.20066	0.937282	0.635893	1.14853	0.856489	2.21075	0.763449	0.116805	2.75347	1.06785	0.79324	1.48036	2.19029	0.0994512	0.49935	3.69657	1.67773	1.02141	2.06536	0.627538	0.872975	2.44338	1.14333	1.29925	1.12173	0.441567	1.16755	1.89283	0.564677	0.795302	1.35265	1.1297	2.32383	1.73855	0.481556	0.993121	1.22133	0.224082	1.41398	0.502603	1.49688	1.6201	0.117599	2.23099
1.04489	0.603084	1.29669	2.13292	0.385923	0.893296	1.54304	0.441895	1.54598	1.87644	1.64268	1.42286	1.22759	0.170132	0.111053	0.400337	1.48186	1.15215	1.00416	0.718683	0.692726	0.393521	3.41655	2.77043	0.580804	2.62218	0.271433	2.44338	1.73599	1.29843	0.257136	0.33405	0.489914	1.53873	0.944049	0.330038	2.01417	1.29247	0.603083	1.12358	0.107205	0.993121	0.979257	0.396174	1.55786	0.118847	1.24762	2.12884	0.127535	0.483708
1.61342	4.00618	1.38043	2.82584	2.69966	1.99241	1.20409	0.790272	1.19004	0.437364	0.740175	0.509347	3.0139	0.641928	5.52532	0.374983	2.34688	1.84343	1.29068	0.896443	0.46028	1.49395	3.27039	1.24831	2.12718	2.28828	0.117771	0.839253	0.108228	1.57406	1.50116	1.33505	0.767018	1.37322	0.364756	0.750449	0.216468	1.44259	4.00617	1.30971	2.47187	0.993121	0.122377	0.388104	1.41398	0.216205	1.04018	0.876526	0.166736	2.16015
1.93952	0.859569	1.44433	2.35992	1.69377	0.655796	0.610602	1.40983	0.67386	0.613035	1.56851	0.68982	0.716278	0.146603	0.133904	0.336454	1.5482	1.85343	0.99734	1.98345	0.800752	1.07447	2.29794	2.28073	0.326403	0.403447	0.161036	0.839253	0.110085	1.69018	1.33619	0.778838	0.546354	1.62277	1.36703	2.62759	0.41214	1.26367	0.859568	0.623735	0.488988	1.97627	0.479895	0.469284	1.55852	0.357988	2.61728	0.354786	0.108176	0.580475
1.08913	1.31861	1.75133	1.38698	0.651345	1.01293	1.43431	0.310004	1.05529	0.996488	1.27559	3.3065	1.91263	0.153934	0.257395	0.759744	2.30697	1.43765	0.627994	0.109983	0.880142	0.537554	2.21142	0.976767	2.05521	0.459078	0.103829	2.44338	0.151353	1.06316	1.81096	1.71231	1.59319	1.36072	0.431148	0.908414	0.841295	1.7265	1.31861	1.37026	0.163826	1.15626	0.580378	0.328197	1.55786	0.162065	2.54411	2.26188	0.126043	0.954221
1.37031	1.26573	1.19817	2.07863	0.845571	2.21742	1.49297	1.07965	2.62377	1.0677	1.37145	2.09979	0.587765	0.20414	0.127224	1.33021	0.655796	0.861407	1.83843	0.133568	0.234308	1.30994	1.32552	2.70553	2.27214	0.427484	0.126538	1.70313	0.488596	1.29843	0.313177	5.13553	0.311707	1.37631	0.355687	0.906558	1.64436	1.01265	1.26573	0.464831	0.114259	1.0903	0.524635	0.859719	1.28198	2.97242	1.43037	0.474194	0.111665	0.644278
1.56946	0.70948	1.64812	0.980461	0.860286	1.04625	0.50593	0.801584	0.899514	0.548564	1.3385	1.46499	0.622356	0.119414	0.449848	0.828254	1.40421	2.01673	2.28308	0.74152	3.36842	0.268096	2.8294	0.990929	2.4195	1.83562	0.811649	1.20241	0.270232	1.39929	1.13841	0.200343	0.313483	1.8894	1.30637	2.06867	0.444279	1.13946	0.709483	0.826538	0.164624	1.07052	0.259036	0.468108	1.24017	0.886531	2.14093	2.12174	0.126941	0.317257
1.94049	0.741877	1.3846	1.1857	0.926762	1.1275	0.867327	0.946465	0.982422	0.989426	0.951844	0.644722	1.09226	0.282476	0.179162	0.906486	0.914311	0.87328	1.46241	0.636094	0.551722	0.484643	1.05851	1.02336	1.34132	0.633247	0.155563	1.8465	0.108016	1.0621	0.48393	0.758021	0.873552	1.64862	1.46446	0.17346	2.25723	1.12913	0.741876	1.02397	1.1317	1.18281	0.287203	0.379287	1.55523	0.123158	1.49126	0.692653	0.150896	0.442267
1.50146	1.03194	1.75543	1.50034	1.25587	0.8238	0.248021	0.825986	0.619635	0.544221	1.40832	0.354508	0.253501	0.183403	0.145262	3.47242	2.66419	0.804796	2.08447	0.289043	0.184337	1.93536	1.59316	1.08485	1.48015	0.430029	2.74077	1.26605	7.53122	1.0621	1.98272	0.404675	0.23959	1.71123	0.548933	0.623982	1.04273	0.710617	1.03194	0.6118	0.785582	1.34103	2.45641	1.4879	1.78953	0.139793	1.08931	0.884652	0.163429	1.44468
1.11362	0.549447	1.31866	2.58188	0.599854	0.783218	0.980041	1.12769	1.7121	3.29535	1.27932	0.48119	1.02471	0.839807	0.118707	1.2948	1.83994	1.13209	2.24426	0.170736	1.24119	2.38758	1.25059	2.02603	1.1519	0.396811	0.181229	1.74588	0.542792	1.5745	0.497454	0.634912	0.756825	1.58641	1.13074	0.154037	1.51116	0.773228	0.549448	2.55352	0.124873	1.15626	4.91112	0.327331	1.4183	0.158527	1.45082	0.724776	2.71152	0.825254
1.94049	2.09199	1.30754	1.94652	2.08311	1.42786	0.674675	1.06547	1.58631	1.34269	1.1894	0.422274	0.24887	2.09517	0.14046	0.405603	1.36684	2.04786	1.06345	0.498169	0.213347	0.59879	1.49999	2.25209	1.23676	2.54815	0.179592	1.80862	0.224747	1.0621	2.54272	1.57977	2.02035	1.59742	2.02087	0.307509	0.307787	0.579415	2.09199	2.55435	0.329305	0.993121	0.178672	0.378377	1.45833	0.248522	1.51434	0.547934	0.38433	2.93393
1.47914	0.656415	1.45966	1.44215	0.931385	0.730383	1.21083	0.384214	1.44584	0.886838	1.70891	0.349997	1.16357	2.14173	0.255846	1.71588	0.89096	2.36952	1.97363	0.633079	0.177993	1.34094	0.648715	1.04407	0.74293	0.372905	0.137642	0.877121	0.854073	1.39862	1.0446	0.353941	3.82333	2.28682	1.18565	0.158112	0.179231	2.01919	0.656416	0.643732	0.499671	1.24597	0.146561	0.505532	0.825744	0.658585	1.60711	2.57012	4.96816	0.817611
1.53871	2.67039	1.59323	0.781524	0.4881	1.36931	2.54724	1.35106	1.87016	0.97334	1.28542	0.56107	0.848005	0.114949	0.158822	0.621778	2.23369	1.41763	2.3817	1.10974	1.44402	0.976303	1.75056	0.803716	2.43845	2.20155	0.107378	2.24057	0.281421	1.5745	0.82122	0.6427	2.35013	1.32053	2.06642	3.0742	0.93418	1.11908	2.67039	0.410552	0.120014	2.1377	0.329952	0.190846	1.54473	0.114485	1.47891	0.351633	0.138985	2.63164
1.47036	1.22642	1.56043	1.02386	0.532748	1.0157	0.703863	3.32066	0.630581	1.33389	1.26422	0.247275	0.55425	0.68755	0.169606	0.165233	1.17528	1.11606	0.726291	2.90988	0.246129	2.06536	1.82676	1.85252	0.611569	1.68576	0.122307	1.63508	0.412341	1.29843	1.28579	1.92271	1.18077	1.63236	1.01117	0.25499	1.89118	0.870233	1.22642	1.0503	0.110074	1.15626	0.132364	0.909552	1.41398	1.09151	1.37955	3.1021	0.139024	0.947915
2.06366	0.40084	1.74176	0.66591	0.441836	0.819268	4.23783	0.595034	2.11311	2.28957	1.21073	0.386586	0.83868	0.111213	0.191304	0.353888	0.661152	1.23315	2.74877	0.454699	0.220563	0.668213	0.665293	0.924335	0.974082	2.03506	2.03047	1.1422	0.393103	1.68995	0.982992	0.298062	1.36725	1.0767	1.24348	0.823031	2.33324	2.2259	0.400841	0.670899	0.185442	1.41257	0.222909	0.430218	1.41398	0.923251	1.48037	0.511494	0.291204	2.29607
1.37928	2.19558	1.7885	1.07145	1.25188	1.0344	1.94346	0.808637	2.26756	0.984371	1.23996	3.66811	0.518999	0.100251	0.117219	0.495152	1.9862	1.01184	1.04767	0.265605	1.91969	2.38197	0.953425	1.07311	1.94149	0.38012	0.157503	1.1422	0.228791	1.29842	0.656738	1.35802	1.17336	1.26225	1.10423	0.382892	1.40293	1.23618	2.19558	0.906823	0.175286	1.15626	0.680388	0.459755	1.88537	0.131566	1.56397	0.590375	0.10287	0.575248
1.04319	0.829787	1.16499	1.72119	0.435624	0.500846	1.10706	0.937105	1.80244	0.48393	1.26261	1.03833	1.61944	0.102403	0.164379	0.574299	0.652369	2.39985	1.45175	0.380002	2.00925	0.592962	0.418152	1.94017	1.36094	0.677969	0.114763	1.56386	0.354373	1.5745	0.735132	0.594501	1.20395	1.03483	0.716008	1.18014	1.03885	0.893363	0.829786	0.968475	0.155218	0.993121	0.341025	0.364166	1.55786	0.961603	1.6132	0.61004	1.04988	0.237978
1.0365	1.0475	1.22451	1.97603	0.148723	0.698379	0.254843	0.890867	0.677346	3.29707	1.3106	0.720445	0.563467	0.175815	0.59366	0.507183	1.29323	1.64206	2.14724	0.119956	0.766765	0.436284	1.06624	0.792421	1.14874	0.463766	0.33856	1.33023	0.248479	1.39862	1.25161	0.826499	2.0166	1.31746	1.21299	0.192902	1.37857	0.368196	1.0475	0.80094	0.240571	1.34103	0.127914	0.311149	1.42042	2.15664	1.5208	0.707499	0.174659	0.638132
1.3615	0.727657	1.27974	0.666026	0.432202	0.531415	0.208735	0.839631	1.36209	0.574818	1.39267	0.36068	3.0966	0.124373	0.589776	0.429075	0.971282	1.78733	1.91294	0.129837	0.224595	0.621125	0.997769	0.770157	0.632468	0.673408	0.174741	1.69982	0.339562	2.02071	0.400422	0.422609	0.345316	1.11729	1.32684	0.165241	2.60037	1.09737	0.727656	1.13722	0.28672	1.15626	3.67228	0.293493	1.41398	0.674768	1.44254	0.552827	0.198042	1.48433
2.04973	0.827057	1.36668	1.79128	2.77091	0.411296	0.829465	1.27968	0.903063	0.816103	1.2818	2.50157	0.451258	0.243721	0.125768	0.505912	2.94844	1.19739	1.56386	0.262881	1.14467	4.75607	1.25735	1.32283	1.95266	2.00508	0.251932	1.26263	0.26395	1.68995	0.991879	0.414805	0.408445	1.19544	0.212982	0.303678	0.650079	1.47188	0.82706	1.32082	0.136197	0.964769	0.833272	0.190401	1.53579	0.166305	1.5437	0.427857	0.387973	0.450322
2.09433	2.95507	1.61425	1.18817	0.341199	0.670016	1.22089	0.52301	2.48951	1.74714	1.37586	0.623493	0.74175	0.474773	0.117142	1.36838	1.08075	0.798943	1.29817	0.203315	0.418102	0.46762	2.03428	2.27393	0.722829	0.889135	0.142476	1.22922	0.11658	1.29843	0.65622	0.556563	0.910353	1.65656	2.32406	1.28345	0.341745	0.372944	2.95507	1.77238	0.146004	1.15626	0.108228	0.667469	1.44659	0.592435	1.50764	0.42881	0.24668	0.796616
1.47637	0.617664	1.38582	0.747207	0.194591	1.21423	0.634416	2.41553	1.44682	1.94436	1.29399	0.223997	0.489214	0.12705	0.718219	0.866061	1.55073	1.46653	1.50948	0.142226	2.48729	0.416521	2.94493	1.15159	0.872143	0.580504	0.124731	0.967647	2.22177	1.2984	0.352667	0.426904	0.627692	1.35763	1.51432	0.50154	2.68453	0.780334	0.617664	1.61948	4.50009	0.993121	0.18327	2.24616	1.36163	2.73839	1.28394	0.377062	0.223968	0.560063
1.46756	0.977578	1.43816	0.972531	2.00375	0.619758	1.02433	3.09719	2.57679	1.23486	1.32502	1.9557	1.5772	0.150549	0.119778	2.04605	0.688988	1.116	0.640279	1.13737	3.05965	0.402371	1.1044	0.877279	2.44742	1.63341	1.45332	1.30412	0.303099	1.68995	0.618651	2.25552	0.381166	1.19209	0.319679	2.16449	2.47781	1.37087	0.977579	1.60229	0.162993	1.34103	0.129332	7.47823	1.41398	0.770646	1.07504	3.8058	0.108593	3.03273
1.05347	1.04874	1.81862	1.83101	1.79374	1.08678	0.404443	3.92911	1.17323	0.488617	1.75453	0.221222	2.82355	0.106763	0.212688	0.605563	0.69312	1.42225	1.17572	0.120368	1.45364	1.47254	1.0738	2.53255	0.718465	2.51455	0.111506	1.26813	0.425864	2.0204	3.40026	0.569674	0.744164	2.0529	0.574963	0.303879	0.507882	0.317966	1.04874	1.28844	0.625077	1.41257	0.119189	0.467526	1.53366	0.292895	1.37192	3.18079	0.117087	2.74162
1.38339	0.598824	1.69443	1.05017	0.297525	1.04486	0.381338	1.069	0.895071	1.19712	1.28787	0.330085	1.31485	0.154192	0.127173	3.44743	1.08066	1.95877	0.997086	1.29544	0.171269	0.301944	1.24279	1.02891	0.61504	0.909816	0.187966	0.928446	0.378602	1.57419	0.568724	0.454402	1.12203	1.89323	1.19301	1.25586	0.491419	2.58874	0.598825	1.35509	0.197855	0.935322	0.161122	6.41567	1.42818	0.261038	1.43255	3.41907	0.104891	0.432275
1.5192	0.62675	1.58657	0.873353	0.294688	1.07485	0.705451	0.754779	0.606834	1.22016	1.57235	0.897779	0.85242	0.350839	0.766159	0.531688	1.97504	0.790153	1.75143	1.00439	0.188376	1.73486	0.456645	2.53995	0.681042	1.26374	0.108099	0.884726	0.20144	1.2988	0.794409	0.145996	1.44116	1.63427	0.779435	0.15493	1.48236	0.440605	0.626753	1.22691	0.18445	0.993121	0.116807	0.320705	1.60956	0.251463	1.73839	3.52551	0.212728	0.543653
1.04431	0.477545	1.66698	2.24092	1.77088	0.946299	0.947829	1.34877	0.401182	1.1813	1.69969	0.590333	0.30028	0.11344	0.107493	0.616331	1.02003	0.790154	0.811375	0.45117	0.647032	1.64871	0.315142	1.1248	1.14908	0.483286	0.256061	1.896	0.158531	1.06217	0.959044	0.645513	3.47072	1.01922	0.285085	0.212698	0.225487	1.62997	0.477545	0.900639	0.31242	1.15626	0.70288	0.215239	1.31857	0.156025	1.08952	1.22894	0.22666	3.09941
1.12471	0.715342	1.23473	0.720013	1.59704	1.40584	1.03515	0.762952	1.4172	0.426087	1.73881	0.947824	0.259325	0.457782	0.226333	0.218185	1.15441	2.33863	2.11512	0.126671	3.01469	0.901884	1.12378	0.976465	0.917135	1.17053	0.104143	2.22066	1.37254	1.29536	1.22444	0.42526	0.551603	1.70651	0.936244	0.148308	1.00269	0.87402	0.715342	1.46478	3.15626	1.22549	0.278541	0.2689	1.58757	0.489174	1.48271	1.41881	0.24089	0.721492
1.93707	0.491979	1.53221	2.67376	0.180085	1.63603	1.13724	0.655418	1.24265	0.778993	1.28588	0.593686	0.943057	2.00938	0.155282	1.37136	1.35172	1.72763	0.889934	0.564837	1.87112	0.323419	1.59739	2.33511	4.41731	0.908243	0.102762	0.891258	0.772772	2.0192	0.911086	0.416081	1.48173	1.34411	0.65656	0.842834	0.437569	0.357363	0.491981	0.839037	0.166381	0.993121	1.46505	0.172775	1.52285	0.349245	1.43917	2.5037	0.213045	1.46038
1.49913	1.41472	1.03776	0.730034	0.41184	0.913697	1.48355	0.893078	0.410011	0.5607	1.28548	3.71452	1.80592	0.104413	0.129479	2.19139	2.09591	0.874101	1.79801	3.48024	2.16727	0.551665	0.724776	0.850382	1.03427	0.639049	0.821043	0.849621	0.351688	1.07006	1.40688	0.31683	0.758335	1.30001	1.07372	0.346718	0.725992	0.352053	1.41472	2.98238	0.221192	1.09541	2.0567	1.55387	1.03268	0.191521	1.67096	2.78184	0.259928	0.661826
1.12273	0.699267	1.66641	2.66532	1.11568	1.5448	0.253997	0.538088	0.418487	0.78998	1.70716	2.64231	1.20171	0.134422	0.162381	0.539931	1.41397	0.79501	1.64879	0.156644	0.234174	2.18979	2.4074	0.819018	0.78204	2.27082	0.96709	1.11285	1.79919	1.68995	1.52434	0.649206	1.45103	1.36246	1.03268	1.08445	1.88515	1.28916	0.699267	0.884356	0.121289	1.09541	0.39667	0.686861	1.10896	0.202797	1.15383	0.585258	0.943893	0.850018
1.92685	3.13875	1.69794	1.13735	0.558835	0.952772	1.17623	1.56314	0.49008	1.09177	1.70715	1.46912	0.690478	0.151827	0.117566	0.438177	0.920637	0.872382	1.21134	0.160858	0.458881	2.43087	1.33767	0.93506	1.93117	0.583468	0.10554	1.00453	0.110236	1.68995	0.246024	0.788574	0.382145	1.4859	0.445357	1.24068	0.300604	0.80446	3.13875	1.59115	0.242377	0.939786	0.190931	0.489425	1.3235	0.160589	1.48888	0.471374	2.51235	0.384542
1.03591	1.27888	2.05799	1.28207	3.26815	1.05993	1.88306	0.388902	3.11508	2.03084	1.70713	0.501886	1.03001	0.163921	0.113674	2.26178	1.85808	1.01477	0.69372	0.218077	2.26469	4.67543	2.21936	1.97426	2.32626	1.66924	0.512204	1.15985	4.54522	1.56765	2.52587	0.178138	0.750838	1.19696	0.21219	0.259692	1.55993	0.349562	1.27888	0.945348	1.25109	0.939786	0.234079	0.491445	1.1503	4.30138	1.51787	0.534422	0.114196	0.862191
1.36137	3.2221	1.59121	1.09588	0.991574	1.85489	4.65289	0.968641	0.4143	1.33632	1.86807	0.300471	3.19463	0.100128	0.2842	0.288923	1.44199	0.76049	1.36519	0.114567	0.273024	0.369495	1.13912	0.793622	2.97822	0.865156	0.12754	1.57624	0.625979	1.29856	1.07133	0.616825	1.7856	1.1151	1.33749	0.742897	0.182995	1.12735	3.2221	1.54716	0.127155	0.939786	0.228781	0.274122	1.57579	0.123425	1.38463	2.21666	0.114963	1.0534
1.52008	3.05857	1.50994	0.872824	1.79649	1.35031	0.305503	1.32386	1.80514	1.15165	1.27769	0.303346	0.282217	0.145676	0.123528	0.766286	2.74966	1.80786	1.10769	0.128748	1.59577	1.5106	0.500701	1.16042	0.631961	1.47807	0.143884	1.29331	0.258674	1.6901	2.52138	0.690482	2.25238	1.86437	0.995452	2.54574	0.279913	1.05018	3.05857	1.42406	0.336008	1.45073	0.113691	0.178259	0.759935	0.230775	2.18241	0.868526	0.102571	0.399797
1.45622	0.460566	1.30846	2.22186	0.400864	1.11627	0.736733	1.13527	3.27545	0.388515	1.07081	0.523245	1.30658	0.137474	3.20504	0.858933	0.710434	1.56	2.16462	0.493386	1.68513	1.38802	0.832678	2.00229	0.765609	0.650994	0.38675	1.9176	0.392041	1.57421	1.00303	0.439793	0.489651	1.81347	1.9912	2.1465	0.89256	0.392859	0.460567	0.782818	0.333158	1.41257	0.199291	0.228346	1.37478	0.204102	1.9628	1.93879	0.104967	0.338684
2.06315	1.35438	1.7551	0.66146	2.34985	1.31045	1.99676	2.1196	0.815899	0.518862	1.78258	0.806053	1.42823	0.2353	0.1593	4.3618	0.657821	1.42469	2.4567	1.83622	2.09048	0.697827	2.09228	0.889973	0.461322	0.291163	0.154925	1.12891	0.122965	1.29231	1.07913	2.55355	0.283715	1.21202	0.618671	0.198241	0.67272	1.44195	1.35438	1.19002	0.978094	1.15626	0.8008	0.398509	1.58679	0.220795	1.33786	0.64539	0.115121	0.321235
1.03336	0.555561	1.42997	0.574264	0.999712	1.98601	1.60836	0.863429	1.19184	2.05908	1.45051	0.649078	1.62638	0.130646	0.158211	1.9514	1.37259	1.4247	1.25928	0.623725	2.31023	1.96838	0.465899	2.42556	2.16819	0.516593	8.29055	2.25773	0.133638	1.30245	3.1001	0.468327	0.298953	1.21263	1.55883	0.205785	1.91126	0.324026	0.555563	1.543	0.229233	1.45181	0.139032	2.23464	1.06369	1.01445	1.34413	0.692324	0.184798	2.23123
1.61715	0.730283	1.58395	1.10323	0.369412	2.77009	0.75404	1.43134	0.693938	0.574929	2.31304	0.986092	0.955162	0.160547	0.268658	3.7652	1.01858	2.10217	1.61574	0.109505	0.24225	0.720387	0.385113	0.981579	1.41878	1.34145	0.410825	0.822527	0.630224	1.29843	0.533274	2.7634	0.273993	1.45749	0.804098	0.28663	1.10034	1.34639	0.730286	0.486172	0.12625	1.15626	5.24372	0.881208	1.36865	0.1511	1.36616	0.967027	0.163393	4.05524
1.92614	0.447562	1.25825	0.814153	0.533682	2.9735	0.407319	2.06903	1.50997	2.41056	1.0185	0.716748	1.15562	0.142531	0.686399	0.305856	1.39329	1.01345	0.831882	0.684936	0.335999	1.56674	2.1073	2.161	1.65892	1.39205	0.185161	2.25773	0.533799	1.39862	1.33838	0.503224	0.2331	1.3272	2.35722	0.136317	0.262367	3.78057	0.447564	1.59966	0.372448	1.15626	0.266659	1.72639	1.30689	0.119222	1.48465	1.88396	5.76603	0.74262
1.4911	0.349042	1.64302	1.29725	0.399904	0.589382	1.53515	1.27291	0.515037	3.21326	1.90383	1.22556	1.05513	0.899801	0.131547	4.43233	1.06703	1.80344	1.70347	0.939887	0.467322	0.477298	0.315915	1.05615	1.96833	1.1348	0.395189	1.11724	0.383976	1.39953	1.28622	0.560255	2.66338	1.37362	1.0897	2.02351	0.801	1.87843	0.349043	1.59168	0.314277	1.24762	0.202765	5.52069	1.11103	3.86747	1.55566	1.04225	4.90464	0.812609
2.09605	0.732471	1.17909	0.778568	0.787854	0.913035	1.1573	0.424011	1.14655	2.50284	1.23252	0.561228	0.899398	0.239522	0.507391	0.895369	1.46822	1.05789	0.776407	0.110393	0.787827	1.79168	2.6748	2.05942	1.09229	0.674188	0.114804	2.25773	0.226016	1.39871	1.70892	2.35859	0.56579	1.40158	1.08174	0.306837	1.33595	1.72269	0.732472	1.85936	0.200645	1.34103	0.100985	0.272866	1.14237	0.241359	1.58896	0.40548	0.10904	0.234163
1.01873	0.273168	1.2404	0.793198	1.27425	1.54986	1.61816	1.22249	0.797284	1.03248	1.56925	2.91342	4.05418	0.900921	0.126427	0.402001	1.42829	2.48146	0.574046	0.142997	0.546146	0.394895	0.306772	1.07137	0.37344	0.984097	0.303693	2.25773	1.05293	1.68995	2.55237	0.181467	0.986871	1.33543	1.65818	0.409987	2.26165	2.16184	0.273169	0.679814	2.95614	1.15626	0.107415	0.408429	1.25057	0.194201	1.38988	2.72055	0.104893	0.501782
1.13184	1.23153	1.30079	1.53317	0.586087	1.15586	2.18684	2.91912	0.690004	1.56869	1.65518	1.61059	0.573041	0.104665	0.44257	0.254987	1.99118	0.840199	1.80913	0.100593	0.620437	1.6974	1.63723	0.726562	1.09681	0.323428	0.116406	1.51089	0.160616	1.0621	1.46904	2.35145	2.30662	1.59542	0.309428	0.376042	0.276709	1.91507	1.23152	1.40008	0.160175	1.8777	0.234579	0.354072	1.41398	0.114747	1.56883	0.77466	0.12106	1.21499
1.34674	0.69787	1.26329	0.951903	1.07705	1.02089	0.515093	1.82928	2.47072	2.67835	1.04114	1.16152	1.49142	0.128382	0.108863	2.0319	1.40756	2.50251	1.25602	0.122666	1.93002	1.61294	0.449143	0.796648	1.62274	0.430706	1.32019	1.72744	0.632078	1.5745	2.90708	1.2458	0.45544	1.23145	2.484	2.58382	1.26853	1.12606	0.697872	1.21089	0.46129	1.8777	0.259771	0.889938	1.14797	0.119441	1.24975	3.43196	0.119072	1.22835
1.45738	3.34765	1.34435	0.677682	1.1825	1.18087	0.311062	2.65563	1.90874	0.775893	1.33321	0.342088	4.6096	0.168772	0.156438	1.21799	2.53727	1.99555	1.75107	0.197903	0.755829	0.552101	0.334912	1.126	2.04214	1.39061	1.26358	1.93503	0.130196	1.68995	0.640591	1.04553	0.878093	1.59237	2.38726	0.165859	1.83834	0.896481	3.34764	0.648937	0.141608	1.55263	0.106028	1.05237	1.39611	0.17344	0.942759	2.48216	0.113675	1.45756
1.62828	2.23403	1.63096	1.30956	1.33919	1.16702	0.467848	0.37416	0.72359	0.474511	1.50595	1.97342	1.68986	0.160176	0.126364	0.596134	0.693078	0.830371	0.710827	0.0996909	0.505636	0.262618	0.563944	1.84589	2.45128	0.616956	0.109446	1.94967	2.80481	1.0621	0.421861	3.38287	5.09396	1.62553	1.53648	0.751939	0.291498	1.72799	2.23402	1.33767	0.113624	1.8777	1.74335	0.485669	1.36642	0.171684	0.917024	1.87472	0.108943	0.814771
1.47998	0.335755	1.40492	2.24909	0.336161	1.50819	0.384612	3.11073	1.5395	0.762857	0.749628	0.9049	0.663549	0.109639	0.685431	1.83824	1.43516	1.22659	1.54155	0.0994449	0.973228	1.38457	1.52339	1.05909	0.94653	2.33196	0.640332	1.10757	0.291746	1.29843	3.05422	1.28467	1.48712	1.34784	1.70372	1.13088	0.233553	1.90071	0.335756	1.16554	0.155428	1.8777	0.116039	0.388209	1.51968	0.289872	1.17968	0.650768	0.158671	0.473159
1.37186	2.8729	1.36205	0.749005	0.149694	1.78819	0.598087	2.91888	0.493047	2.13125	0.998478	3.25477	2.8086	0.366861	0.432618	0.548224	1.09964	1.56678	1.61396	0.520579	0.19534	1.93326	0.309674	1.9017	1.15459	2.88512	0.114409	1.05848	0.377476	1.39863	2.37629	1.40167	0.99684	1.43664	0.787347	0.676234	0.302833	2.89079	2.8729	0.523805	0.14632	1.8777	0.702751	0.372848	1.42401	0.30033	1.71935	1.61407	0.2228	0.511
1.03727	0.580034	1.26277	2.14016	2.13841	2.35777	0.703523	0.989895	0.542781	0.414098	1.54063	4.18929	4.93411	0.102455	1.05073	0.260679	0.723712	2.05898	2.35299	13.7735	0.474747	0.291726	0.513289	1.0667	0.402466	0.833691	0.496894	1.5115	0.268932	1.57448	1.15308	0.139056	2.57703	1.23221	4.30808	0.159515	1.81514	1.31553	0.580036	1.59335	0.353499	2.1377	0.166918	0.716268	1.32222	1.0701	0.612621	2.55097	0.929914	0.264339
1.11368	0.908288	1.57425	0.890394	0.377927	0.946389	0.559956	2.01513	1.61055	0.704055	1.39919	0.546715	1.69453	0.101791	0.8432	2.3567	2.02374	0.76132	1.10717	1.02902	2.26223	1.56642	1.4215	0.901065	0.899886	0.589382	0.124328	0.798968	0.135697	1.298	1.07695	1.33341	0.296886	1.23387	0.524618	2.62674	0.581096	4.17538	0.908288	1.28552	0.134538	1.8777	0.136848	0.311886	1.41041	0.244134	1.80469	0.635491	0.105609	0.799657
1.36973	0.618663	1.4213	1.52591	3.4414	0.907287	2.69157	1.90496	2.35604	1.81679	0.983543	4.03651	1.43921	0.109785	0.128963	0.162009	2.19008	1.26291	1.2541	0.130644	1.12445	0.398384	0.725235	1.01989	0.544213	0.670259	5.9234	1.48333	0.446292	1.39871	4.17464	0.448323	0.76921	1.38896	0.811958	1.34411	0.477059	2.85656	0.618665	0.98213	0.219485	1.8777	0.107115	0.288741	1.5895	0.202666	1.78748	1.85109	0.113225	0.700956
2.05047	0.580924	1.35102	0.606837	0.217987	1.08441	0.724006	1.84341	1.85812	1.44073	1.69257	3.84829	1.93144	0.169528	0.110499	1.48252	2.56035	0.785554	1.99483	0.233999	0.155764	0.752098	0.360711	2.58688	0.513018	1.41206	0.448717	2.33206	0.929211	1.0621	3.41442	0.516702	0.213823	1.73847	2.6073	2.61204	0.570469	2.81988	0.580925	0.450323	0.121977	2.23587	0.155475	0.294328	2.19947	0.127308	1.924	0.491745	0.126088	1.36767
2.02542	1.09633	1.40077	1.51044	0.336863	1.25491	0.88716	2.08519	1.43103	0.545734	1.13958	1.44972	1.26001	0.426714	0.195992	0.983934	1.90911	1.20581	0.517975	1.47418	0.776806	2.59516	1.29994	0.971537	1.7793	0.520263	0.391074	1.93146	1.32222	1.39862	1.10604	0.308975	0.856626	1.43215	2.42865	1.31914	2.63049	3.39393	1.09633	1.11442	0.21001	1.15626	0.116723	0.178832	1.66093	0.147275	1.09016	1.34922	0.122333	0.471579
1.13169	1.81969	1.61932	1.95138	0.713852	1.22403	0.838058	1.33258	0.495903	0.535368	1.60727	1.27396	2.28394	0.144539	0.118079	1.23298	0.732941	1.01243	1.06767	1.14868	0.311659	0.282334	0.518844	1.09775	1.31616	0.763212	0.296736	1.23039	1.37306	1.68995	0.914955	0.28551	0.728094	1.62904	0.655549	0.997909	0.72238	0.507055	1.81969	0.786769	0.128202	0.993121	0.511596	0.305178	1.55786	0.845123	0.911059	0.93694	0.123289	0.346581
1.37253	2.33041	1.53404	1.53219	1.24299	1.69502	0.395718	0.937594	3.11298	0.387619	1.16026	0.338071	2.38794	0.284744	0.123406	0.207731	0.742354	1.1059	0.996741	0.101026	0.230062	0.399195	2.39524	0.777134	0.550477	0.679908	0.190985	1.0664	1.04814	1.68995	0.955866	1.18431	0.279121	1.70651	1.5506	0.375397	0.344974	0.801388	2.3304	2.39696	0.311036	1.34103	0.121371	0.953908	1.72251	0.162957	1.07628	1.22011	0.111713	0.635688
1.49903	2.97787	1.41547	1.14715	0.465231	1.23675	2.23168	1.53069	1.03686	0.547437	1.30165	0.357203	1.58924	0.612466	0.132046	0.519392	0.785388	2.60204	1.15608	0.672559	2.58227	0.406447	2.23607	0.965467	0.628388	0.893234	0.316283	0.873387	1.01403	1.68995	1.39723	0.574457	0.285992	1.4841	2.94785	0.207383	3.59225	0.572045	2.97788	2.50541	0.546364	1.15626	0.1757	0.21221	1.45937	0.162769	1.63446	0.516484	0.113577	0.358975
1.48924	0.336458	1.28249	0.91655	0.489123	0.992151	0.443251	1.30958	1.22021	0.92176	1.38001	0.739702	1.16223	0.188404	0.118099	1.21216	2.52152	0.901022	0.853433	0.230266	0.95919	1.21978	0.479447	1.73672	2.24564	0.346494	0.139636	0.775551	0.187891	1.29843	1.25043	1.31779	0.776577	1.73792	0.839762	0.78389	2.61816	1.68237	0.336459	1.26899	0.116443	1.41886	0.136986	0.603281	1.16603	0.178454	2.96518	1.07251	0.170679	1.00527
1.46975	1.21602	1.59979	1.29611	3.82755	0.711185	0.524809	0.686335	1.83025	1.90128	0.960889	0.721428	2.81499	0.668669	2.89615	0.278622	1.70463	0.79197	0.501468	0.216602	1.58691	1.44013	2.53089	1.67265	2.63364	1.6786	0.152766	1.0664	3.40414	1.40763	0.71839	2.06908	1.26511	1.18877	0.83945	0.739215	0.518105	0.678206	1.21602	3.67895	0.377239	1.21989	0.125513	0.240606	0.76996	0.210486	1.64086	0.849699	0.107336	0.663853
1.47029	0.247514	1.34703	1.5737	0.840377	1.78337	0.740266	3.45169	0.91757	0.799388	0.721731	0.667961	0.886853	0.104566	0.149457	3.96769	1.59472	1.20911	1.32219	0.506638	0.351627	0.618337	0.736912	0.76476	0.90679	1.11174	0.424609	1.0664	0.714528	1.39862	1.56022	1.14702	1.84033	1.37932	2.6583	1.85476	1.83726	1.77759	0.247514	3.38975	3.20077	0.993121	0.144353	1.15613	1.66479	0.671406	1.96005	0.895465	0.243742	0.370916
1.12942	2.37323	1.3094	1.30344	1.24997	1.10664	0.373292	1.54443	1.01582	1.68357	1.106	0.552495	1.04647	0.105529	0.155918	0.230084	1.94782	1.1996	1.44948	0.294864	0.396032	0.4249	1.90072	2.9224	0.823013	0.710601	0.182813	1.54204	0.462854	1.29843	1.00929	0.358201	0.183575	1.74109	0.378064	0.36366	1.27548	2.18714	2.37322	1.13414	0.518064	1.06349	0.228003	0.347716	1.07281	0.265231	2.15445	1.67672	0.158653	1.3993
1.11368	0.423797	1.30985	0.770326	1.30094	1.44749	0.290649	1.4336	1.86756	2.92218	1.60346	6.07037	4.30502	0.441318	0.19804	0.770572	1.69432	0.785436	1.5265	0.160754	5.37803	0.311909	0.596405	0.832021	0.857223	0.667963	0.518738	1.14183	1.51711	1.57449	0.723051	0.219344	5.10225	1.39353	0.795742	0.135317	0.907171	0.886384	0.423798	1.05558	0.153556	0.993121	3.98645	0.23296	1.65296	0.130583	2.1622	2.71147	0.144395	0.704554
1.37253	2.42324	1.65801	1.58726	0.159043	1.01793	1.80695	1.15245	1.02578	3.39338	0.767211	0.670025	1.55686	0.134511	0.754194	1.90771	1.42117	1.02108	1.39314	0.650367	0.277541	1.96571	1.33951	1.02589	0.504259	1.31743	0.802993	0.873387	0.217002	1.29819	0.476784	3.74701	0.916075	1.71577	0.942215	0.779803	2.61883	0.678056	2.42324	1.31655	0.433766	1.15626	0.101396	0.248001	0.249718	0.572424	1.53515	0.621345	0.158707	0.800013
1.61592	1.34559	1.56474	2.38364	0.525339	1.50818	0.743518	1.78475	1.32132	1.04079	1.2271	0.61801	1.17677	0.26237	0.131814	0.977446	2.63949	1.05514	0.999429	1.55703	0.487202	0.719058	0.465702	0.852693	0.499053	0.68821	0.143107	1.60956	4.56676	1.68964	1.16641	0.141233	1.10987	1.4424	0.463408	0.666271	0.28244	0.542746	1.34559	0.638444	1.52986	1.8777	0.131142	0.371493	0.470044	0.143213	0.940411	1.4504	0.10271	0.483008
1.4714	0.847017	1.35562	2.31733	1.08153	1.18851	5.22363	1.74966	0.662808	2.55204	2.17731	0.685433	1.6979	0.136024	0.114947	0.636166	2.54899	1.49334	0.687518	1.13089	2.07807	3.67991	1.00947	0.947874	0.61266	0.7206	0.125874	0.775551	0.531317	1.5745	1.05623	0.263984	2.65826	1.41279	1.05539	0.121995	1.49094	0.611221	0.847017	1.36851	0.566675	1.75905	1.11147	2.17343	2.57132	1.42694	1.60628	0.84376	0.110814	0.334374
1.47282	0.646969	1.2299	1.6259	1.80181	1.26823	2.05203	1.82893	2.55176	2.49562	0.781701	0.351608	0.497666	0.493342	5.92167	0.514035	2.57579	0.831784	1.4418	0.0998269	1.08936	0.610874	0.89192	1.05556	0.758201	1.53555	0.103472	1.16424	1.48094	1.30523	1.7206	0.432011	0.578661	1.24273	1.23809	0.488209	3.28783	1.99609	0.646969	1.247	0.140032	2.00147	0.541629	3.79598	1.55786	2.47314	1.25143	1.05472	0.141679	0.48566
1.487	2.22045	1.37178	0.786172	0.880656	1.02597	0.317106	0.606006	0.638731	0.963147	1.13318	0.227484	1.39441	0.102243	0.120838	0.67381	1.40954	1.21737	2.05816	0.228148	2.29282	1.54792	2.98835	1.327	0.945783	0.444672	0.289648	1.54333	0.77084	1.57408	1.99782	0.417029	1.11136	1.37465	1.13149	0.533526	2.12353	1.05956	2.22045	2.38091	0.466154	1.96835	0.385705	0.431392	1.44935	0.242518	1.80833	0.873968	0.101275	1.30057
1.37989	1.85316	1.22099	1.04857	0.59016	0.918859	0.505463	0.819447	1.19484	2.62522	1.6981	1.9604	1.09555	0.189544	3.06486	2.14305	1.02776	1.17317	1.67764	0.110675	0.733392	0.515487	1.35363	0.821613	2.67923	0.463053	0.224513	1.02715	0.902939	1.28214	2.14793	2.80593	1.11395	1.46142	0.447615	0.16116	1.29977	1.27852	1.85316	1.38709	0.135737	1.8777	1.50837	0.173669	1.21703	0.296964	0.741532	0.471129	0.101761	0.361163
1.05806	1.04718	1.33717	1.60656	1.34197	0.726239	2.29781	1.82338	0.63718	0.34022	2.25613	0.762763	0.416621	0.121213	0.403882	0.280332	1.57251	0.978175	0.995789	0.11448	0.155841	0.374653	1.65006	0.98658	1.66103	3.8494	0.198269	1.85374	1.67415	1.68996	1.28714	1.80393	1.58162	1.27161	0.410248	0.168255	0.974131	0.450301	1.04718	1.0355	0.225517	1.15626	0.14642	0.244723	0.865858	1.17753	0.929686	0.478969	0.11209	0.421438
1.03394	1.59901	1.4596	0.591	1.18998	0.445845	2.37487	1.87324	1.19064	3.37828	1.50081	2.42697	1.53771	0.176822	0.649317	2.10163	1.03817	1.18775	1.1376	0.191394	0.65739	1.63047	1.32545	0.924312	2.76767	0.504202	1.98931	1.10154	2.41947	1.29844	0.975752	1.03357	0.208054	1.38578	1.25073	1.61032	0.740711	3.41984	1.59901	1.71006	0.218275	1.15626	0.101829	0.472532	1.30466	2.05146	2.57241	0.435812	0.443031	0.744532
1.59347	0.395065	1.52412	1.11164	0.894119	0.713374	4.00491	1.13464	1.22746	0.929055	1.02997	0.279029	1.35332	1.48858	0.52393	0.775336	0.750601	0.756383	1.54096	0.557728	0.5724	0.342574	2.09365	0.863209	2.22931	1.56631	2.29558	0.855983	0.751056	1.68995	1.97531	0.378731	3.04902	1.79194	3.75395	0.41793	0.260141	0.432894	0.395065	1.59213	3.6912	1.15626	0.132285	0.555932	0.85841	0.123339	1.97374	1.29548	0.390865	0.514403
2.06413	1.18454	1.50406	0.925251	3.31087	0.968541	0.549964	0.923477	2.39347	1.56402	1.72068	5.47015	1.92736	0.101463	0.376296	2.39907	2.06536	0.756383	0.99233	2.97098	0.467196	0.732688	1.48261	1.86144	1.22359	0.684095	1.70301	0.732161	0.335837	1.29844	0.747322	0.120882	0.226925	1.39361	1.78976	0.16592	1.56651	2.68191	1.18454	1.43023	0.118327	1.37827	0.101266	0.154502	1.41398	2.28433	0.87108	1.25348	0.105551	0.629249
2.0481	2.40288	1.33221	1.45929	2.7115	1.61934	0.692292	1.32665	3.31415	1.59488	1.8104	0.298835	0.940748	0.474461	0.146134	2.57217	2.56543	1.48271	2.20753	0.84993	0.159643	1.01324	0.802794	0.997059	0.739789	1.58658	0.132324	0.855983	0.152976	1.5745	1.47351	0.854701	0.674335	1.31704	0.377313	0.78557	1.25512	2.73569	2.40288	0.542162	0.140099	1.15626	0.199574	0.189268	0.452919	0.22293	0.967341	1.06001	0.252231	0.288613
2.09621	0.549745	1.37197	2.01134	1.23326	0.886669	1.05763	1.53241	0.620829	1.6381	2.79185	0.967479	1.69488	0.150076	0.141652	0.296431	0.760796	0.984074	0.978154	0.105253	0.565384	1.31486	1.16247	1.97943	0.423069	0.341996	5.34888	1.10154	2.33971	1.29794	1.91156	2.76393	0.60401	1.41007	2.73568	2.58907	1.06193	3.68017	0.549745	1.41891	0.293448	1.8777	0.101797	2.38921	1.48569	0.176841	1.01558	0.857372	0.129952	1.60898
1.46748	0.920786	1.61053	1.2372	0.621462	0.764658	0.57798	1.17531	1.89209	1.89811	2.25238	0.43201	0.34908	0.157589	0.124016	0.208479	0.745252	1.90715	1.95995	0.815906	0.28702	1.43811	2.34387	2.19247	1.25702	0.474185	0.394477	2.40657	0.284129	1.29844	0.698908	0.230154	0.651907	1.59786	0.391032	0.876679	0.272815	0.870772	0.920788	2.95529	1.0226	1.15626	0.121261	0.189493	1.18426	0.225465	1.0382	1.0565	0.365073	0.328855
1.479	0.521806	1.55249	1.71765	0.423338	1.44395	1.23848	0.682496	2.31173	1.95006	2.41029	0.716739	1.50808	0.122485	0.114925	0.273252	0.794957	1.88731	1.24205	0.111274	1.48116	1.16298	1.68874	0.973184	2.12221	0.291637	0.127808	0.729711	0.700221	1.29843	2.1608	0.252754	1.16089	1.2264	1.47143	0.390323	0.258565	0.571549	0.521807	1.52741	0.12325	1.15626	5.06312	0.515932	0.477944	0.132544	2.17975	0.928031	0.117338	0.654181
1.47945	0.842938	1.71426	1.0753	0.226738	1.69744	0.726202	0.951687	0.887901	0.612329	1.56562	3.11193	1.47161	0.189347	0.143174	0.678605	1.9851	0.864519	0.944436	1.13041	0.669036	0.450218	1.01062	0.985979	0.997235	0.49569	0.129115	2.10362	0.981054	1.68995	0.480359	0.14138	0.639127	1.30873	0.786587	1.8739	0.483743	0.383491	0.84294	1.58006	0.869504	0.993121	0.110756	0.600412	1.88076	0.144174	1.65445	0.931504	0.168331	0.930361
1.90987	0.704121	1.25204	1.54222	1.19403	1.64721	1.69233	1.49335	0.855325	2.46963	1.88142	0.361974	2.02871	2.6469	0.11944	1.50263	2.08772	1.47174	1.56121	0.741645	0.770725	0.738837	0.35083	0.846673	2.78964	1.16874	0.124462	1.08159	3.56383	1.29843	2.63116	0.544773	1.79627	1.4835	2.28578	0.877569	1.82565	0.447403	0.704121	1.41213	0.232369	1.34103	0.11185	0.419195	1.41398	0.151658	1.94621	3.17433	0.679885	0.553359
1.48946	0.236515	1.59908	0.650188	0.919808	1.58601	0.991017	2.63321	2.68089	1.29931	1.81777	1.17167	1.50924	0.3947	0.20067	0.821987	1.67756	1.12926	0.871698	0.100232	0.323391	0.833808	0.714624	2.06113	1.59202	1.59198	0.113705	0.743515	0.747534	1.0621	1.23828	0.131556	1.5618	1.33251	3.29654	0.318167	0.435149	0.520955	0.236516	0.704737	1.06073	0.91803	0.172587	1.48685	1.55786	0.150524	2.93434	2.9309	0.398818	0.526953
1.92743	0.388526	1.54882	2.95985	0.653622	0.944468	0.754598	0.900957	2.24272	0.830923	2.90892	0.273279	0.607883	0.101612	0.127009	1.14212	1.59563	2.24505	0.977128	1.74485	1.40655	1.31904	1.80838	0.946493	2.6213	0.740381	2.74604	1.44066	0.394582	2.021	1.12667	0.335439	0.361018	1.60778	0.887051	0.195487	1.67059	2.08068	0.388528	1.27373	0.43327	1.41257	0.107444	0.400458	1.56134	0.122323	1.40384	1.02041	0.153731	0.397607
1.03764	0.377711	1.93795	2.12642	0.520889	0.590963	0.745999	1.20377	1.92179	1.41637	2.36004	0.174461	0.418836	0.123888	0.123961	3.41282	2.04245	1.47088	0.922951	0.727104	5.83897	0.523181	2.41898	1.00255	2.86656	0.576597	1.39627	1.44066	0.445109	1.29843	1.73926	0.300907	2.06333	1.46483	3.25839	0.143652	2.79935	4.27412	0.377712	1.05974	0.112223	0.921322	0.116779	0.417356	1.55786	0.207957	1.38861	2.48312	0.150735	0.453881
1.45716	0.533354	1.70033	1.25567	1.06602	0.973329	2.37292	1.05152	1.1087	0.533796	1.07939	2.37621	1.2196	0.1037	0.815663	0.257221	1.4057	0.959163	0.999734	0.099887	0.326846	0.333145	1.16338	0.688426	0.51522	0.914047	0.190148	1.44066	1.00637	1.39994	0.347296	0.163837	0.574965	1.42582	0.348706	1.01184	1.63648	1.27187	0.533355	0.920361	0.243659	0.919299	0.103736	0.288479	1.59371	5.45675	1.51291	0.867258	0.106459	0.692948
1.17834	0.613611	1.35017	1.14157	0.212307	1.35374	0.233728	1.45566	1.0035	0.913587	1.36193	0.789976	1.56062	0.117286	0.632309	0.333315	1.60371	0.959164	1.0224	0.13793	0.70577	1.90486	0.854485	2.11024	1.04058	0.375747	0.243922	0.97623	0.262468	1.68995	0.974502	2.75771	0.38957	1.50803	1.47043	0.185829	1.92028	1.2143	0.613612	0.959018	0.222096	0.921322	0.139226	0.298558	1.55786	0.157159	1.5275	1.93034	0.100401	0.676357
1.14212	1.90093	1.39403	0.756192	1.10146	1.21132	0.624021	1.99431	2.66305	0.437734	1.70782	0.817293	1.14008	0.107127	0.11583	3.93234	0.79939	1.10915	1.83054	0.0986377	0.363537	0.561701	0.754048	0.941351	0.512812	0.420044	0.267324	1.02446	0.140844	2.021	1.3289	0.184403	1.19443	1.33769	0.410785	0.116659	0.386918	2.8361	1.90093	1.25865	0.251701	1.83118	1.74247	0.328809	1.44008	0.159772	1.40821	0.699038	0.101766	0.62197
1.63241	2.95622	1.5733	0.832273	0.241509	1.22474	1.28281	0.570434	3.40272	0.833862	0.972869	0.289373	1.20736	6.40181	3.89441	1.3207	1.51231	1.13402	1.37389	2.17126	4.56193	0.778358	0.58178	0.998466	0.880741	1.09376	0.295118	2.30976	0.447731	1.5745	0.561592	1.43289	0.483651	1.66724	0.779245	0.276623	0.340682	0.55836	2.95622	0.689757	0.32354	2.27165	0.101995	0.216206	1.3327	0.160113	2.55225	0.508459	0.443383	1.20419
1.48001	2.45804	1.33053	1.72999	2.43186	0.67829	0.403723	3.0303	1.33834	0.428332	1.71318	0.908881	1.42756	0.187987	0.160433	0.485663	0.979036	0.759241	1.98208	0.103392	0.1999	1.58543	0.484442	0.812531	0.368767	0.780878	0.170627	1.53018	0.153591	1.68995	0.784435	1.7467	1.22277	1.76252	0.667791	1.86491	1.5455	0.660891	2.45804	0.950859	2.96772	2.01342	0.0991452	0.747979	1.48338	0.120806	1.461	1.1617	0.131057	2.66878
1.48461	3.00464	1.44827	1.67998	1.22041	0.811129	0.471586	1.65628	0.92064	0.623743	1.73093	0.360076	0.70553	0.237601	0.65072	0.761781	1.57384	1.88014	2.97031	0.906325	0.818825	0.752584	0.302313	1.11654	0.417049	1.12796	0.172914	1.02627	0.177734	2.021	1.53594	0.120539	1.4489	1.41212	0.438728	0.847272	0.988399	2.21101	3.00463	1.26304	0.273329	1.63933	0.420089	0.428181	1.57144	0.166102	2.52639	2.00841	0.100915	0.266789
2.03483	5.06237	1.61747	0.716647	0.621967	1.29217	2.90617	0.623047	1.20194	0.649784	0.902212	0.604778	1.62699	0.124738	0.580091	0.178411	1.23866	1.7844	1.10782	0.125465	1.15823	1.28383	0.582934	0.883053	1.01144	0.426026	0.113814	1.76695	1.61228	1.39862	1.65945	0.161829	0.158585	1.45131	2.81822	1.22079	1.91074	1.54161	5.06237	2.92577	0.223952	2.18896	0.132702	0.320763	1.41398	0.12364	1.45398	1.8173	0.102569	0.367657
1.36746	1.38189	1.34101	3.06879	0.986818	1.47007	1.0629	0.620836	1.1845	1.86136	1.07101	0.495752	0.608932	0.138931	0.433288	2.04714	1.86358	1.57038	0.650283	0.102873	1.70616	0.652518	0.512636	0.690241	0.439015	1.99809	0.192127	1.33886	0.711641	1.0621	1.84826	0.746636	2.19439	1.84441	0.314952	0.911103	1.17053	0.440652	1.38189	1.67148	0.214155	1.85742	0.541578	2.08907	0.485992	0.165406	1.43992	2.67818	0.136321	0.542543
1.52339	0.538339	1.62953	2.0783	0.187468	0.986559	1.68691	1.02843	1.19681	0.711675	0.981882	0.884423	0.852482	0.105691	0.387987	0.248628	1.00796	1.91122	1.36762	1.95348	0.172811	0.596662	1.17818	1.23391	0.463422	2.28411	0.111058	1.03568	2.1289	2.021	1.93155	0.17872	0.346721	1.78622	1.36339	0.227148	0.873223	0.89151	0.538341	1.41977	0.339611	2.1377	0.131109	0.805739	1.94176	0.14443	1.52583	1.76503	0.117035	1.41141
1.50179	0.811785	1.60725	3.03148	0.505384	1.50491	0.475758	1.85452	2.30115	3.04893	1.70397	0.910908	1.46676	0.319931	0.658519	0.510103	1.43232	0.887913	1.16579	0.872777	0.549204	1.17331	0.347632	1.71056	2.1731	0.965408	0.149129	2.35814	0.487259	1.68998	1.0512	0.53951	0.461283	1.47243	0.57998	0.273914	0.294266	0.678766	0.811787	1.21329	0.66048	1.8777	0.229423	0.648964	1.35188	0.191626	1.72682	1.56579	0.101096	0.501091
1.96036	0.470785	1.3692	0.73967	2.12123	0.912411	1.2153	1.08	1.13626	1.08182	2.09502	0.327757	1.57184	0.228205	0.195265	0.246417	1.35163	2.33895	2.3946	1.66849	0.324199	1.06284	0.304556	0.812091	2.96096	0.383481	3.23845	2.22369	0.159044	1.39862	0.873327	1.59558	1.94116	1.58871	2.22152	0.308658	2.17473	0.777878	0.470787	1.63118	0.328265	1.8777	1.10314	0.553398	1.44417	0.15678	1.3329	0.737306	0.123208	1.17947
2.07698	0.582765	1.44763	1.71843	0.746848	0.808905	0.205264	1.14883	1.49845	0.410363	1.86356	0.338022	0.730498	0.139471	0.182914	0.34646	2.08586	0.760283	0.66984	0.707145	0.585897	1.96653	2.78814	0.761386	1.24983	2.17246	0.14278	0.874716	2.42286	1.29843	1.15106	0.711984	1.04282	1.28595	4.02328	0.724545	0.941737	0.34355	0.582764	2.90676	0.295327	1.8777	0.101148	0.398599	1.41428	0.126566	1.44783	0.468048	0.103513	0.416573
1.94037	2.31168	1.25066	3.2547	1.3177	1.11454	0.376121	1.73013	2.12157	0.326049	1.47579	1.58557	1.94641	0.157075	0.117035	0.39362	2.41971	1.15045	1.66131	0.201319	3.79167	0.907483	0.559851	2.04284	0.450768	0.557193	0.575032	0.666931	0.389119	1.0621	1.19783	0.296871	0.220478	1.32193	0.424207	0.188282	0.623433	2.1109	2.31168	1.04494	0.234797	2.1377	0.123421	0.262656	1.43378	0.142945	1.52258	1.68487	0.101605	1.15065
1.55273	0.483133	1.35552	1.56803	1.25808	1.61036	0.914509	1.5917	0.662443	0.666235	1.85044	0.879371	0.779667	0.468991	0.122353	0.786375	2.0663	1.93245	1.81316	0.0997182	0.185688	0.398618	0.274084	1.37807	3.98784	0.942505	1.90533	0.881747	0.910211	1.39862	1.25877	0.758122	0.295826	1.21722	0.767731	0.325259	2.31273	0.779657	0.483135	1.35366	0.135738	1.8777	0.322651	0.251191	1.41398	3.42049	1.44778	1.28834	4.4396	1.39332
1.04475	1.21356	1.59917	2.87957	0.273937	0.44797	0.164557	1.01	1.9551	0.453363	1.60157	0.45006	0.978806	0.198115	0.3122	0.661825	1.62395	1.86569	0.633587	0.1264	0.273333	0.606711	0.623759	2.16527	1.19191	1.1239	0.104562	1.97942	0.686837	1.39863	3.25772	1.53249	0.268139	1.73919	2.3882	0.131642	2.06252	1.00509	1.21356	1.51552	0.384628	2.1377	0.577778	0.330471	1.55786	0.174406	1.51383	2.43698	0.114528	1.16395
1.04406	1.26533	1.52249	0.838231	0.193381	1.85041	0.795652	1.50191	2.61464	0.563859	1.809	1.40557	1.17424	0.301728	0.473553	0.358271	0.823113	1.46743	0.972402	0.12047	0.573952	1.43558	2.64015	0.974468	2.66196	2.09386	0.517483	0.713724	0.827438	1.29842	0.531124	2.7041	0.322434	1.43579	0.525823	0.306933	0.344984	0.436224	1.26533	1.28088	0.241142	1.8777	0.161534	0.334583	1.60759	0.139759	1.4438	2.18436	0.121356	3.78599
2.04185	0.453593	1.49312	1.38702	0.517043	0.762311	1.48012	1.29953	1.35138	1.84404	1.64553	0.408076	1.24054	0.119242	2.94673	0.316403	1.65999	1.90331	1.6807	0.133773	0.40316	0.268324	0.778386	0.63673	1.90105	1.04627	0.312335	1.61354	0.170589	1.68995	1.46319	0.354668	0.40712	1.35867	2.1257	7.20348	0.245076	1.00808	0.453594	0.750384	0.310743	1.8777	0.1075	0.346626	1.55786	0.1394	1.42992	0.561573	0.348714	0.825733
1.12214	1.89229	1.53205	0.974023	1.07653	1.22896	0.256091	1.45206	1.25648	0.767225	1.63116	0.238329	0.957462	0.146899	0.133546	1.98128	2.432	2.27528	0.783786	0.93269	0.490087	1.18422	1.08839	0.870868	1.499	0.283502	2.29115	0.701154	0.396753	1.40514	2.17416	0.292248	0.511134	1.28783	0.347176	0.88999	0.442002	0.318135	1.89229	0.71443	0.281259	2.25861	0.204326	0.148932	1.41112	0.118703	1.44611	0.891295	0.13458	0.29647
1.21269	1.95959	1.31435	0.835013	3.5536	2.00854	1.21248	1.39506	0.823392	0.524872	1.42769	1.81057	2.30018	0.406679	0.120115	1.28575	2.39542	2.26939	1.04812	0.129368	0.209443	0.482292	0.381141	0.681114	0.917147	1.66188	0.115048	0.958716	0.25075	1.29843	0.918859	0.162889	0.53831	1.39671	0.487405	0.641534	0.639746	1.03039	1.95959	2.61094	0.140571	1.52478	2.1768	0.27651	1.50412	1.34116	1.44404	1.26529	0.102184	0.37468
1.49726	0.553298	1.61381	1.73609	1.18912	0.796892	0.608653	2.25442	1.06036	1.67778	0.972665	0.418504	2.14442	0.105073	0.822468	0.825459	1.36152	2.02086	1.35576	0.101691	2.08771	0.419969	1.1204	2.10079	0.379318	0.388244	0.142719	0.922669	0.284296	2.01988	3.35008	0.203509	2.76281	1.46806	0.591565	0.925073	0.237856	0.743339	0.5533	1.27384	0.115626	1.96835	0.158875	0.199671	1.41496	3.71823	1.44945	0.937518	0.100398	0.200958
1.48088	0.46244	1.56659	0.680996	0.729235	1.60569	0.28535	1.28469	1.68817	1.86709	2.09564	0.452394	3.24527	0.104088	0.410892	1.66825	1.64589	1.68205	0.937332	0.123546	2.85194	2.36137	0.364871	0.93339	1.52469	0.892219	0.216492	0.90144	0.134788	1.68995	3.05693	1.59188	0.336659	1.45746	0.675149	1.32845	1.12801	0.879537	0.462441	1.50974	0.242428	2.00147	0.888591	3.58828	1.41398	0.82406	1.47369	2.40636	0.100689	0.272264
2.01205	0.751269	1.62867	0.608314	0.878999	1.30079	1.69864	1.81021	1.26838	0.341926	1.5879	0.442166	1.35325	0.509228	0.194909	3.34677	0.879735	1.70363	0.942767	0.159013	0.449156	4.18252	0.310644	2.08621	0.772215	1.47586	0.129013	0.652131	0.341109	1.68995	1.90107	1.90155	0.964465	1.698	0.508692	0.41519	1.27312	0.586267	0.751272	1.41097	0.136734	1.34103	0.111938	0.199967	1.55422	0.172274	1.4224	2.35856	0.388318	4.94434
1.48103	0.439115	1.06986	0.95937	0.189478	1.80005	0.83649	1.33714	0.93455	2.66215	1.05533	0.650274	0.765051	0.143633	0.365131	1.7711	0.884466	1.52308	0.888071	0.10124	0.715905	0.36223	0.558852	1.19068	0.33247	2.61222	2.25527	1.67555	0.356525	1.29843	0.783263	0.171257	0.666907	1.67796	0.420833	3.32305	1.41901	0.436278	0.439115	1.15147	0.120799	1.41886	0.0991833	0.457386	1.54931	0.172294	1.53821	0.389608	0.12204	0.468516
1.12138	0.806309	1.34104	0.965254	1.53187	1.10736	0.396183	1.16483	1.43255	0.553151	2.63417	0.278402	0.325088	5.7784	0.117196	1.1219	1.74565	1.00664	0.385709	1.00701	4.52336	0.647593	1.55124	1.15383	1.11784	1.11256	0.206497	1.83376	0.399474	1.29843	1.24554	0.225476	2.23762	1.31915	5.37072	0.240619	1.79624	1.89465	0.806311	0.744691	0.143349	1.15626	0.163704	0.205411	1.41398	0.163561	1.5294	0.787268	0.102023	0.428604
1.03805	0.215177	1.5603	1.82517	0.624667	2.50348	0.361537	1.65691	0.707469	0.625148	2.6241	1.19592	1.08876	2.89761	0.402539	0.742873	0.979523	1.1494	2.44343	0.117345	0.681794	0.583488	0.888022	2.4086	0.774675	0.623469	0.648991	1.18748	0.478962	1.57424	1.03895	0.770135	0.504197	1.5013	1.06176	0.230978	1.76601	0.597483	0.215178	1.43411	0.127912	1.41257	0.105423	0.244841	1.53751	2.85861	1.54759	0.685678	0.100345	1.06336
1.49339	0.402182	1.36684	0.976883	1.30011	1.01784	0.736302	1.1387	2.41705	3.0286	2.42708	0.443407	1.69543	0.130015	0.127813	0.796338	1.70643	1.13424	0.647049	0.607292	0.798467	0.934715	1.46887	1.36043	1.17534	0.686707	0.133213	2.92079	0.162435	1.2984	1.55842	0.814056	0.786452	1.33802	1.09433	0.719004	0.410237	0.445927	0.402184	1.28874	0.216854	1.34103	0.280343	0.154052	1.50905	1.64253	1.43739	0.582527	0.101236	0.301125
2.06229	0.819354	1.45811	2.76371	0.333491	1.40654	0.343152	0.850433	0.95027	0.378364	1.90626	0.20649	0.697525	0.111047	4.54311	3.03661	2.40318	1.12077	0.693091	0.118813	6.57244	0.515607	0.688998	0.682714	2.82697	0.741923	0.122077	0.998538	0.642963	1.29808	1.89675	3.57631	0.184716	1.26247	0.44422	0.811438	0.625708	1.25831	0.819356	1.08101	0.415423	0.939786	0.157595	0.634318	1.35016	2.02397	1.60164	3.22418	0.119167	0.684284
1.01215	0.410786	1.77696	1.26953	1.95432	0.879384	0.345142	0.949013	1.66844	0.86022	1.55614	0.399763	1.00889	0.175646	0.251247	0.693986	1.08569	1.8127	1.65522	0.596053	1.2993	1.07534	1.41991	0.861199	0.580516	1.78645	0.425067	0.89144	0.731357	1.06231	1.53095	0.168189	1.1716	1.34836	1.30267	0.22898	0.346396	1.09444	0.410787	1.85902	0.417333	1.15626	0.394849	0.770235	1.55786	0.114465	1.4447	1.12051	0.101954	0.376216
1.91055	2.95949	1.63968	0.646447	0.44047	1.2377	0.36282	1.57601	1.72151	2.00593	1.27685	0.407274	1.82159	0.359013	0.416781	1.03609	2.23368	0.839177	2.45302	0.156374	0.26924	0.305971	1.46568	1.14141	0.890775	1.87701	0.103142	1.86443	5.54379	1.29477	1.73899	0.156821	0.377121	1.27521	1.96745	1.04432	0.385143	0.798768	2.95948	0.808786	0.270516	1.08192	0.271142	0.267751	1.39112	0.161504	1.42112	0.539857	0.124425	0.928744
1.13688	2.00293	1.83557	1.90253	0.719859	1.22938	0.564947	1.2767	0.4878	1.66933	1.20587	0.691136	0.718015	0.108273	4.49154	2.00964	1.73962	1.23561	0.391773	0.230898	1.03711	0.332886	0.294205	1.04705	1.02577	1.10569	0.268185	2.99164	1.22272	1.68995	1.21992	0.448597	0.253318	1.49178	0.801301	4.08933	0.349716	1.0619	2.00293	1.2208	0.302005	0.939786	7.98009	0.737516	1.32718	1.48084	1.48269	1.39389	0.111663	1.15867
1.13005	0.996766	1.56134	0.818478	1.98459	1.09595	2.21464	2.31537	0.666782	0.689999	1.31062	0.553011	2.86248	0.275862	0.22492	0.638263	1.04889	1.49056	0.746543	0.11924	1.1923	0.815288	0.715978	0.735762	0.917465	2.69879	0.190734	0.850245	1.75239	1.68995	1.14101	0.261353	2.11832	1.30636	0.830065	0.470884	0.252979	0.381686	0.996768	1.62069	0.608664	1.55937	0.101411	0.179328	1.32893	0.134317	1.68009	0.643902	0.100825	0.741328
1.01219	0.616164	1.35975	0.745689	3.76599	0.616952	0.407826	1.3538	1.77827	3.19386	2.09772	0.835033	1.08177	0.577026	0.353694	0.552358	2.14725	1.88105	1.29499	0.128169	0.3745	0.369046	4.02437	0.953133	0.799427	0.834451	0.606223	1.37388	0.975072	1.57449	1.81639	0.631626	0.351008	1.35542	0.52639	0.360313	0.485224	1.68882	0.616166	1.62602	0.307097	1.78983	0.108858	2.55906	1.51338	0.1317	1.59693	0.554298	0.100661	1.21317
[truncated: 151 more columns]

## Sheet: Fig2c
R2_ft_ 1	R2_ft_ 2	R2_ft_ 3	R2_ft_ 4	R2_ft_ 5	R2_ft_ 6	R2_ft_ 7	R2_ft_ 8	R2_ft_ 9	R2_ft_10	R2_ft_11	R2_ft_12	R2_ft_13	R2_ft_14	R2_ft_15	R2_ft_16	R2_ft_17	R2_ft_18	R2_ft_19	R2_ft_20	R2_ft_21	R2_ft_22	R2_ft_23	R2_ft_24	R2_ft_25	R2_ft_26	R2_ft_27	R2_ft_28	R2_ft_29	R2_ft_30	R2_ft_31	R2_ft_32	R2_ft_33	R2_ft_34	R2_ft_35	R2_ft_36	R2_ft_37	R2_ft_38	R2_ft_39	R2_ft_40	R2_ft_41	R2_ft_42	R2_ft_43	R2_ft_44	R2_ft_45	R2_ft_46	R2_ft_47	R2_ft_48	R2_ft_49	R2_ft_50
0.00394388	0.0205323	0.00208333	0.0342368	0.0198675	0.286765	0.00279851	0.00379747	0.0143369	0.129118	0.000891795	0.333333	0.0272109	0.722678	0.0117629	0.00252525	0.261193	0.0233564	0.157552	0.109012	0.000837989	0.000330542	0.0119048	0.0262902	0.097561	0.402255	0.449005	0.0328371	0.385035	0.00756726	0.0451807	0.0127986	0.00580895	0.0313032	0.00651544	0.388506	0.371773	0.203149	0.0205323	0.0161175	0.473157	1	0.0496032	0.59501	0.017132	0.156951	0.0178306	0.569024	0.0281903	0.628442
0.00655077	0.0202703	0.162651	0.273056	0.0100179	0.0218579	0	0.347546	0.175627	0.443254	0.0162754	0.379099	0.00442753	0.850394	0.526388	0.0732824	0.342051	0.00372876	0.0174419	0.274123	0.11003	0.173511	0.00652174	0.0127841	0.283906	0.0184988	0.860768	0.270256	0.697239	0.0766078	0.0305686	0.0969657	0.180267	0.0104006	0.112557	0.3675	0.0723425	0.104034	0.0202703	0.00157895	0.635743	0.979167	0.726657	0.0917587	3.33067e-16	0.440927	0.114223	0.259122	0.31063	0.186785
0.388967	0.143275	0.140625	0.105075	0.0267857	0.0315657	0.149506	0.0788452	0.452618	0.446131	0.0324076	0.640918	0.00190355	0.838498	0.403333	0.378788	0.336682	0.0183109	0.0638021	0.416384	0.154088	4.44089e-16	0.00283593	0.0120751	0.147409	0.0659193	0.184134	0.292703	0.340267	0.0656168	-2.22045e-16	0.0113445	0.000385802	0.030474	0.0405182	0.309643	0.00323276	0.368192	0.143275	0.0134024	0.40399	0.979167	0.847497	0.201326	0.0663265	0.3303	0.00392157	0.176183	0.611249	0.215786
0.0221631	0.195495	0.45603	0.00517241	0.00109012	0.00160256	0.337101	0.102439	0.421875	0.433626	0.145125	0.342845	0.124031	0.686443	0.536942	0.161671	0.313245	0.0478192	0.00356718	0.50495	0.146739	0.099356	0.00556541	0.181911	0.00506757	0.0219479	0.945297	0.305276	0.612745	0.0198675	0.015625	0.0608766	0.248282	0.136306	0.515319	0.271996	0.145068	0.310933	0.195495	0.0444729	0.816667	0.0576923	0.876981	0.144144	0.0510899	0.327617	0.136709	0.349727	0.671683	0.223924
0.000235286	0.307627	0.0359281	0.0507099	0.0729483	0.0213608	0.55102	0.197239	0.185606	0.0435172	0.00248839	0.669873	0.0568885	0.718713	0.422584	0.0912978	0.350668	0.12436	0.152368	0.586686	0.100671	0.195766	0.0252925	0.00276533	0.0809061	0.122953	0.522139	0.272727	0.232814	0.0703812	0.0755814	0.105149	0.0866953	0.0950262	0.490818	0.388478	0.00606061	0.0310651	0.307627	0.0027852	0.904925	8.88178e-16	0.917105	0.13172	0.0169271	0.519992	0.066777	0.254766	0.712618	0.166896
[truncated: 151 more columns]

## Sheet: Fig2d
w_ft_ 1	w_ft_ 2	w_ft_ 3	w_ft_ 4	w_ft_ 5	w_ft_ 6	w_ft_ 7	w_ft_ 8	w_ft_ 9	w_ft_10	w_ft_11	w_ft_12	w_ft_13	w_ft_14	w_ft_15	w_ft_16	w_ft_17	w_ft_18	w_ft_19	w_ft_20	w_ft_21	w_ft_22	w_ft_23	w_ft_24	w_ft_25	w_ft_26	w_ft_27	w_ft_28	w_ft_29	w_ft_30	w_ft_31	w_ft_32	w_ft_33	w_ft_34	w_ft_35	w_ft_36	w_ft_37	w_ft_38	w_ft_39	w_ft_40	w_ft_41	w_ft_42	w_ft_43	w_ft_44	w_ft_45	w_ft_46	w_ft_47	w_ft_48	w_ft_49	w_ft_50
-0.0444444	-0.133333	-0.0444444	0.177778	0.133333	0.288889	-0.0444444	0.0444444	0.0888889	0.4	0.0222222	0.711111	0.119728	0.511111	0.111111	-0.0222222	0.733333	0.133333	0.244444	0.333333	0.0222222	-0.0222222	-0.0888889	0.133333	0.266667	0.777778	0.422222	-0.111111	0.6	0.0666667	0.111111	0.111111	-0.0666667	0.155556	0.0666667	0.577778	0.533333	0.511111	-0.133333	0.157479	0.822222	2.18319e-17	0.222222	0.704598	0.0666667	0.377778	0.0888889	0.577778	0.2	0.644444
0.0471655	0.111111	0.133333	0.511111	0.0914246	0.0888889	7.33736e-17	0.533333	0.311111	0.644444	-0.0888889	0.755556	0.0435374	0.8	0.711111	0.177778	0.777778	0.0624564	0.0888889	0.555556	0.311111	0.444444	-0.0666667	0.0756219	0.466667	0.153836	0.933333	0.288889	0.720703	0.2	-0.118821	0.155556	0.4	0.0666667	0.311111	0.466667	0.155556	0.311111	0.111111	-0.0444444	0.793026	1.43925e-16	0.911111	0.266667	1.27762e-16	0.6	0.266667	0.339718	0.666667	0.311111
0.440278	0.311111	0.2	0.333333	0.133333	0.111111	0.244444	0.222222	0.488889	0.622222	-0.0980463	0.822222	0.0222222	0.711111	0.488889	0.444444	0.8	0.155556	0.155556	0.645745	0.311111	1.61627e-16	-0.0206329	0.0666667	0.32695	0.311111	0.329787	0.422222	0.377778	0.222222	1.23658e-16	0.0666667	0.0222222	0.133333	0.155556	0.377778	0.0444444	0.577778	0.311111	-0.111111	0.577778	1.43925e-16	1.22222	0.4	0.133333	0.488889	0.0444444	0.266667	1.06667	0.257301
0.111111	0.4	0.488889	-0.0666667	0.0222222	-0.0222222	0.288889	0.311111	0.466667	0.555556	0.265997	0.554747	-0.177778	0.682133	0.555556	0.288889	0.8	0.263039	0.0444444	0.755556	0.266667	0.266667	0.0489614	-0.290178	0.0666667	0.177778	0.955556	0.4	0.555556	0.0888889	0.0666667	0.15	0.377778	0.246906	0.644444	0.288889	0.222222	0.511111	0.4	-0.2	0.933333	0.0222222	1.22222	0.355556	0.111111	0.488889	0.266667	0.355556	1.2	0.251247
0.00858206	0.488889	0.0888889	0.199025	0.177778	0.0666667	0.4	0.444444	0.311111	0.2	-0.0108844	0.933333	0.155556	0.754649	0.488889	0.244444	0.777778	0.4	0.222222	0.777778	0.222222	0.333333	0.155556	-0.0434407	0.222222	0.422222	0.476621	0.4	0.377778	0.177778	0.133333	0.218139	0.244444	0.244444	0.622222	0.423583	0.0444444	0.155556	0.488889	-0.0375835	0.933333	1.43925e-16	1.35556	0.311111	0.0666667	0.644444	0.244444	0.311111	1.02222	0.2
[truncated: 151 more columns]
