# Supplementary material for: Computational mechanisms of distributed value representations and mixed learning strategies
Source: Nat Commun. 2021 Dec 10;12:7191. doi: 10.1038/s41467-021-27413-2 (PMC8664930; doi:10.1038/s41467-021-27413-2)
Supplement: Supplementary file 4 — Source Data [file 41467_2021_27413_MOESM4_ESM.zip › Source Data/SourceData_FigS6.xlsx]

## Sheet: FigS6a
p_nR	p_R
0.588235	0.416667
0.833333	0.571429
0.75	0.5
0.571429	0.636364
0.333333	0.571429
0.470588	0.5
0.454545	0.526316
0.375	0.529412
0.6	0.684211
0.428571	0.538462
0.25	0.615385
0.5	0.6
0.461538	0.5
0.571429	0.636364
0.5	0.6875
0.647059	0.791667
0.384615	0.526316
0.384615	0.545455
0.545455	0.5
0.538462	0.636364
0.6	0.6
0.444444	0.538462
0.6	0.785714
0.571429	0.692308
0.5625	0.75
0.611111	0.35
0.461538	0.666667
0.5625	0.611111
0.541667	0.416667
0.454545	0.642857
0.375	0.916667
0.5	0.631579
0.4	0.647059
0.384615	0.625
0.4375	0.454545
0.625	0.565217
0.6875	0.4375
0.833333	0.571429
0.533333	0.764706
0.142857	0.47619
0.833333	0.8125
0.411765	0.833333
0.529412	0.85
0.583333	0.875
0.4	0.55
0.615385	0.653846
0.642857	0.45
0.6	0.636364
0.615385	0.75
0.647059	0.631579
0.4	0.727273
0.6	0.578947
0.466667	0.5
0.411765	0.615385
0.421053	0.733333
0.444444	0.818182
0.571429	0.5
0.533333	0.75
0.461538	0.611111
0.454545	0.526316
0.583333	0.75
0.416667	0.681818
0.571429	0.777778
0.5	0.416667
0.529412	0.652174
0.555556	0.866667
0.333333	0.785714

## Sheet: FigS6b
p_nR	p_R
0.466667	0.625
0.354839	0.657895
0.413793	0.525
0.424242	0.52381
0.6	0.615385
0.5	0.6
0.615385	0.566667
0.652174	0.695652
0.53125	0.37037
0.758621	0.522727
0.285714	0.482759
0.483871	0.65625
0.586207	0.638889
0.428571	0.481481
0.464286	0.526316
0.5	0.485714
0.419355	0.576923
0.346154	0.657895
0.535714	0.65625
0.46875	0.588235
0.666667	0.5
0.655172	0.607143
0.478261	0.586207
0.567568	0.46875
0.529412	0.547619
0.576923	0.583333
0.533333	0.394737
0.666667	0.518519
0.541667	0.615385
0.5	0.62963
0.409091	0.571429
0.482759	0.518519
0.482759	0.479167
0.551724	0.433333
0.565217	0.653846
0.40625	0.741935
0.517241	0.5
0.354839	0.657895
0.53125	0.5
0.56	0.461538
0.466667	0.540541
0.32	0.481481
0.608696	0.464286
0.535714	0.605263
0.68	0.692308
0.5	0.551724
0.387097	0.588235
0.473684	0.407407
0.666667	0.703704
0.387097	0.5625
0.590909	0.666667
0.5	0.482759
0.4	0.555556
0.666667	0.5
0.5	0.428571
0.52381	0.45
0.548387	0.486486
0.428571	0.464286
0.419355	0.615385
0.457143	0.447368
0.52	0.727273
0.625	0.478261
0.545455	0.638889
0.607143	0.46875
0.545455	0.447368
0.678571	0.4375
0.384615	0.580645

## Sheet: FigS6c
p_nR	p_R
0.466667	0.777778
0.75	0.6875
0.571429	0.692308
0.733333	0.538462
0.333333	0.6875
0.615385	0.866667
0.588235	0.533333
0.416667	0.789474
0.636364	0.555556
0.692308	0.5
0.529412	0.6
0.666667	0.705882
0.555556	0.8
0.454545	0.571429
0.428571	0.526316
0.555556	0.52
0.714286	0.615385
0.545455	0.642857
0.5625	0.705882
0.454545	0.916667
0.5	0.6
0.35	0.666667
0.583333	0.588235
0.666667	0.733333
0.714286	0.538462
0.4	0.7
1	0.444444
0.409091	0.583333
0.8125	0.666667
0.727273	0.666667
0.583333	0.647059
0.5	0.6875
0.272727	0.714286
0.529412	0.75
0.5	0.4375
0.733333	0.615385
0.5	0.733333
0.75	0.6875
0.692308	0.722222
0.470588	0.444444
0.2	0.45
0.5	0.285714
1	0.583333
0.888889	0.565217
0.857143	0.727273
0.615385	0.470588
0.555556	0.5
0.545455	0.47619
0.666667	0.631579
0.666667	0.384615
0.846154	0.909091
0.727273	0.521739
0.555556	0.555556
0.714286	0.761905
0.571429	0.636364
0.615385	0.625
0.733333	0.529412
0.625	0.65
0.421053	0.357143
0.333333	0.0714286
0.545455	0.5
0.75	0.461538
0.230769	0.4375
0.428571	0.636364
0.5	0.421053
0.769231	0.470588
0.272727	0.64

## Sheet: FigS6d
p_nR	p_R
0.433333	0.461538
0.333333	0.757576
0.555556	0.636364
0.375	0.625
0.52	0.6
0.708333	0.555556
0.482759	0.710526
0.580645	0.464286
0.6	0.645161
0.413793	0.709677
0.448276	0.46875
0.366667	0.758621
0.571429	0.521739
0.88	0.8
0.380952	0.52
0.740741	0.757576
0.4	0.485714
0.428571	0.740741
0.806452	0.590909
0.76	0.609756
0.542857	0.695652
0.428571	0.666667
0.461538	0.480769
0.7	0.702703
0.608696	0.846154
0.535714	0.478261
0.6	0.818182
0.363636	0.583333
0.652174	0.538462
0.612903	0.857143
0.592593	0.608696
0.518519	0.657143
0.428571	0.615385
0.615385	0.633333
0.541667	0.552632
0.538462	0.533333
0.470588	0.619048
0.333333	0.757576
0.583333	0.619048
0.638889	0.586207
0.666667	0.842105
0.512195	0.478261
0.62069	0.805556
0.65	0.780488
0.645161	0.675
0.6	0.903226
0.666667	0.826087
0.514286	0.65625
0.733333	0.828571
0.791667	0.685714
0.642857	0.571429
0.518519	0.5
0.6	0.727273
0.481481	0.62963
0.454545	0.375
0.541667	0.83871
0.428571	0.870968
0.52	0.692308
0.380952	0.447368
0.44	0.533333
0.571429	0.368421
0.55	0.764706
0.56	0.694444
0.611111	0.631579
0.424242	0.666667
0.45	0.677419
0.724138	0.741935
