# Supplementary material for: Computational mechanisms of distributed value representations and mixed learning strategies
Source: Nat Commun. 2021 Dec 10;12:7191. doi: 10.1038/s41467-021-27413-2 (PMC8664930; doi:10.1038/s41467-021-27413-2)
Supplement: Supplementary file 4 — Source Data [file 41467_2021_27413_MOESM4_ESM.zip › Source Data/SourceData_FigS12.xlsx]

## Sheet: FigS12a
R2_ft_ 1	R2_ft_ 2	R2_ft_ 3	R2_ft_ 4	R2_ft_ 5	R2_ft_ 6	R2_ft_ 7	R2_ft_ 8	R2_ft_ 9	R2_ft_10	R2_ft_11	R2_ft_12	R2_ft_13	R2_ft_14	R2_ft_15	R2_ft_16	R2_ft_17	R2_ft_18	R2_ft_19	R2_ft_20	R2_ft_21	R2_ft_22	R2_ft_23	R2_ft_24	R2_ft_25	R2_ft_26	R2_ft_27	R2_ft_28	R2_ft_29	R2_ft_30	R2_ft_31	R2_ft_32	R2_ft_33	R2_ft_34	R2_ft_35	R2_ft_36	R2_ft_37	R2_ft_38	R2_ft_39	R2_ft_40	R2_ft_41	R2_ft_42	R2_ft_43	R2_ft_44	R2_ft_45	R2_ft_46	R2_ft_47	R2_ft_48	R2_ft_49	R2_ft_50
0.118027	0.0255569	0.3459	0.177523	0.263584	0.0304454	0.226811	3.4588e-05	0.0558957	0.443319	0.374115	0.198928	1.48885e-05	0.0172548	0.00885635	0.189034	0.239326	0.0224048	0.0300047	0.00309419	0.0543091	0.112614	0.0309953	0.0532712	0.354387	0.00443164	0.00991187	0.016861	0.0480603	0.0998261	0.121855	0.0856423	0.0985784	0.130602	0.00102706	0.067621	0.154155	0.0449285	0.0133315	0.483097	0.00659704	0.45599	0.00746267	0.0521403	0.240042	0.0644034	0.290297	0.0343901	0.187333	0.0144068
0.00145344	0.292697	0.0234241	0.271418	0.360415	0.118561	0.17208	0.233569	0.404318	0.057896	0.0076475	0.00424692	0.199575	0.0672314	0.599024	0.0154627	0.0283959	0.582817	0.489914	0.711122	0.427672	0.000290704	0.326625	0.329013	0.23799	0.339305	0.576828	0.300859	0.067504	0.106991	0.335286	0.179473	0.032521	0.136383	0.311786	0.415343	0.0568703	0.249115	0.312703	0.00215249	0.619999	0.00090728	0.459863	0.173299	0.000126772	0.351808	0.114425	0.637827	0.0623819	0.44468
0.159989	0.812139	0.00371517	0.39205	0.64322	0.160994	0.13697	0.334941	0.404088	0.319678	0.0869651	0.217347	0.325967	0.0451806	0.788056	0.41648	0.460142	0.605541	0.609755	0.646215	0.592982	0.144815	0.344761	0.593259	0.564675	0.41985	0.744353	0.466514	0.264731	0.546503	0.264294	0.408091	0.00963087	0.515129	0.591524	0.291825	0.161198	0.436591	0.315934	0.273769	0.691924	0.0342743	0.511629	0.405645	0.0877746	0.551981	0.105207	0.578352	0.368559	0.762236
0.0737842	0.627218	0.0291368	0.543896	0.689029	0.200035	0.359386	0.488248	0.375629	0.443955	0.309221	0.334173	0.463044	0.204377	0.811908	0.488073	0.564605	0.689946	0.614512	0.580176	0.439239	0.357116	0.449166	0.531514	0.510274	0.653105	0.82783	0.646704	0.72147	0.578568	0.299555	0.3722	0.0555962	0.531505	0.689451	0.180209	0.248288	0.719435	0.266863	0.297513	0.716211	0.0626637	0.610495	0.627608	0.232382	0.526619	0.161282	0.547941	0.673725	0.750472
0.0444647	0.598343	0.157359	0.663402	0.831536	0.487025	0.364022	0.656199	0.520179	0.493725	0.371921	0.455028	0.467361	0.400306	0.68486	0.63856	0.417163	0.583187	0.677308	0.700353	0.573681	0.327974	0.506569	0.282614	0.420794	0.671022	0.628483	0.631695	0.658687	0.621786	0.281772	0.584456	0.147668	0.578364	0.666341	0.320936	0.286161	0.706607	0.328571	0.376322	0.644135	0.111258	0.595906	0.769067	0.152865	0.409431	0.322596	0.648529	0.57763	0.627416
0.188339	0.630876	0.287966	0.66167	0.762692	0.197789	0.476091	0.585645	0.486307	0.62657	0.512469	0.265858	0.412759	0.329419	0.742593	0.514533	0.201505	0.599354	0.715594	0.705482	0.69734	0.425423	0.594773	0.373815	0.412177	0.663078	0.569813	0.547161	0.537917	0.67871	0.164547	0.637787	0.18697	0.621226	0.606788	0.262177	0.443879	0.724626	0.564659	0.386589	0.566548	0.248555	0.820059	0.694235	0.252343	0.341921	0.299277	0.621926	0.691824	0.652304
0.336892	0.68717	0.252331	0.435279	0.759117	0.351337	0.360463	0.612599	0.438918	0.593173	0.451099	0.294982	0.60583	0.297428	0.750228	0.488015	0.134303	0.648311	0.714442	0.659057	0.581752	0.476798	0.53998	0.328614	0.436854	0.550784	0.312876	0.485087	0.577829	0.712525	0.250888	0.695648	0.257673	0.51425	0.471145	0.291498	0.474707	0.827007	0.451318	0.309077	0.545554	0.198454	0.741161	0.672246	0.148516	0.425619	0.161461	0.630907	0.68221	0.724603
0.613933	0.503636	0.20501	0.725458	0.762192	0.481219	0.282012	0.616501	0.365219	0.689928	0.3855	0.426482	0.589347	0.255874	0.512156	0.687286	0.109801	0.509781	0.694352	0.632099	0.37113	0.46955	0.527916	0.380504	0.405629	0.535387	0.545247	0.469357	0.648343	0.634894	0.449225	0.658725	0.337492	0.528758	0.463041	0.379273	0.463396	0.773792	0.55696	0.221899	0.6127	0.219871	0.759025	0.663072	0.271859	0.366181	0.270413	0.657197	0.712012	0.685112
0.575949	0.441163	0.202301	0.661818	0.744693	0.388916	0.400067	0.581865	0.441198	0.775386	0.465129	0.5466	0.537513	0.34757	0.642646	0.671613	0.239139	0.46552	0.687789	0.703025	0.348064	0.503571	0.378117	0.293075	0.398829	0.37147	0.424297	0.548049	0.52786	0.720673	0.353265	0.644405	0.407912	0.412403	0.495294	0.236032	0.41058	0.699817	0.591013	0.300481	0.331114	0.436885	0.665454	0.694887	0.190603	0.181433	0.316564	0.640169	0.674572	0.593159
0.553684	0.380551	0.17702	0.58432	0.611815	0.371488	0.434432	0.493428	0.379025	0.705028	0.407109	0.53339	0.552364	0.400444	0.630143	0.697025	0.256725	0.538088	0.631533	0.644355	0.431107	0.50382	0.462522	0.143433	0.444972	0.515395	0.639469	0.426573	0.444142	0.602809	0.181242	0.533893	0.365967	0.528548	0.580539	0.207198	0.395351	0.667918	0.537181	0.277628	0.644883	0.314901	0.748148	0.688317	0.459071	0.261459	0.566473	0.47467	0.674115	0.609373
[truncated: 100 more columns]

## Sheet: Fig12b
w_ft_ 1	w_ft_ 2	w_ft_ 3	w_ft_ 4	w_ft_ 5	w_ft_ 6	w_ft_ 7	w_ft_ 8	w_ft_ 9	w_ft_10	w_ft_11	w_ft_12	w_ft_13	w_ft_14	w_ft_15	w_ft_16	w_ft_17	w_ft_18	w_ft_19	w_ft_20	w_ft_21	w_ft_22	w_ft_23	w_ft_24	w_ft_25	w_ft_26	w_ft_27	w_ft_28	w_ft_29	w_ft_30	w_ft_31	w_ft_32	w_ft_33	w_ft_34	w_ft_35	w_ft_36	w_ft_37	w_ft_38	w_ft_39	w_ft_40	w_ft_41	w_ft_42	w_ft_43	w_ft_44	w_ft_45	w_ft_46	w_ft_47	w_ft_48	w_ft_49	w_ft_50
-0.0212878	0.000791564	-0.0553099	-0.0146917	-0.0522033	0.00760033	-0.0450982	0.0322825	-0.0352858	-0.119601	-0.0749771	-0.0559229	0.0507822	-0.011455	0.0253155	0.0213354	-0.0842413	0.0215388	0.094313	0.0546315	0.0122089	0.000808239	-0.0296283	0.0145814	-0.0560096	0.0667461	0.0469833	0.00655351	0.0166076	0.0227748	-0.0439504	0.0210105	-0.0406872	-0.0316331	0.0929121	0.00681265	-0.0510584	0.0143673	0.0178529	-0.0555256	0.0588406	-0.0555198	0.0614776	0.0654625	-0.0114897	0.00266394	-0.0453201	0.0760148	-0.00338433	0.0210322
0.0387906	0.21625	0.000146632	0.223668	0.216371	0.129136	0.162293	0.151323	0.220406	0.182613	0.0435876	0.0162887	0.164585	0.0740427	0.337097	0.052225	0.117743	0.228313	0.291438	0.448306	0.243668	0.013292	0.190776	0.191998	0.173876	0.252625	0.243192	0.234395	0.118783	0.0655997	0.180697	0.151937	0.0485794	0.155783	0.187455	0.222956	0.11238	0.21218	0.205501	-0.00344527	0.20734	0.0136769	0.28002	0.154219	0.0317089	0.161289	0.165536	0.290065	0.160997	0.170747
0.172302	0.440263	0.0191966	0.376019	0.310719	0.213402	0.218572	0.278697	0.224964	0.283491	0.156199	0.127524	0.253915	0.0812058	0.503721	0.210866	0.358294	0.458478	0.575285	0.565881	0.414531	0.197111	0.364306	0.268064	0.322599	0.195529	0.441012	0.24189	0.178559	0.424113	0.301182	0.30044	0.0772533	0.281032	0.326576	0.221324	0.145427	0.354999	0.253473	0.205213	0.357139	0.0591692	0.434893	0.324752	0.125581	0.398962	0.193387	0.244023	0.255095	0.48608
0.0971415	0.543654	0.0583766	0.315624	0.554145	0.22528	0.249128	0.286941	0.316299	0.412958	0.279257	0.236767	0.408763	0.215893	0.548145	0.346487	0.458528	0.604377	0.550112	0.559246	0.477562	0.310786	0.399577	0.201587	0.401798	0.343746	0.537388	0.448289	0.387994	0.497342	0.270593	0.323543	0.146005	0.352112	0.354854	0.21118	0.164388	0.452821	0.26733	0.193541	0.385522	0.0825433	0.504566	0.496992	0.188313	0.409852	0.21031	0.286278	0.467306	0.580158
0.0776683	0.612189	0.123053	0.395865	0.53052	0.31266	0.275117	0.387241	0.311752	0.476143	0.390123	0.268402	0.417118	0.455417	0.656031	0.459367	0.475742	0.491588	0.437843	0.564981	0.544908	0.280229	0.460971	0.244751	0.433071	0.459619	0.58015	0.534386	0.32408	0.58887	0.235026	0.536162	0.186921	0.316147	0.372778	0.330822	0.202067	0.491774	0.281378	0.372569	0.539616	0.121584	0.530326	0.61636	0.16677	0.347622	0.219879	0.385009	0.517974	0.449422
0.281601	0.639797	0.300254	0.566303	0.565621	0.229225	0.359169	0.422959	0.438922	0.559258	0.444051	0.17849	0.382547	0.393177	0.862915	0.462234	0.225219	0.588219	0.51813	0.774104	0.666253	0.449634	0.613851	0.271872	0.535682	0.41802	0.526161	0.573727	0.400606	0.755931	0.262281	0.528601	0.187384	0.450369	0.350787	0.307429	0.350209	0.68658	0.452523	0.428469	0.518332	0.267192	0.791116	0.777607	0.305295	0.238432	0.25221	0.377052	0.660674	0.684465
0.243552	0.615056	0.228374	0.320428	0.568901	0.466962	0.339922	0.44949	0.377668	0.611075	0.610737	0.225568	0.616997	0.414152	0.807441	0.380256	0.190466	0.71732	0.787321	0.758834	0.426197	0.391179	0.519349	0.318195	0.479797	0.32974	0.3578	0.463937	0.478529	0.841713	0.420144	0.540119	0.161942	0.443812	0.39577	0.307761	0.431051	0.738175	0.471841	0.378555	0.417475	0.136731	0.780393	0.833175	0.211128	0.324352	0.122899	0.389599	0.733357	0.637209
0.519653	0.5045	0.224298	0.66642	0.636164	0.623244	0.18078	0.532386	0.370557	0.725671	0.529547	0.361184	0.583644	0.427178	0.596615	0.62506	0.158425	0.540884	0.90611	0.850391	0.3079	0.472361	0.462632	0.347095	0.501491	0.410441	0.726491	0.495482	0.52686	0.67355	0.554518	0.452818	0.223713	0.43911	0.361772	0.348352	0.366206	0.750768	0.50514	0.202368	0.488286	0.133151	0.967544	0.703526	0.247688	0.242959	0.228557	0.488214	0.718997	0.709377
0.456811	0.538513	0.282704	0.632693	0.628916	0.648985	0.361258	0.540288	0.455221	0.63911	0.52306	0.53091	0.517325	0.510901	0.811823	0.759749	0.272511	0.567662	0.918811	0.926669	0.339912	0.524503	0.384235	0.19505	0.465382	0.338656	0.601597	0.405002	0.440809	0.745903	0.444819	0.489412	0.298219	0.307523	0.449801	0.204483	0.38933	0.76009	0.417627	0.405978	0.318437	0.339377	0.952649	0.725884	0.216654	0.0718743	0.287913	0.42454	0.499162	0.77052
0.44889	0.533561	0.206962	0.571048	0.56099	0.43961	0.397042	0.420338	0.4326	0.628235	0.514967	0.53478	0.644603	0.654436	0.69117	0.745719	0.316584	0.706313	0.952345	0.831961	0.531995	0.597897	0.678401	0.150636	0.537435	0.512772	0.92402	0.518881	0.350937	0.637759	0.411194	0.512466	0.269747	0.40204	0.598632	0.229664	0.331828	0.523899	0.499885	0.400499	0.579414	0.285164	1.05089	0.876318	0.49972	0.297913	0.609998	0.384831	0.704435	0.64188
[truncated: 100 more columns]

## Sheet: FigS12c
beta_in_ 1	beta_in_ 2	beta_in_ 3	beta_in_ 4	beta_in_ 5	beta_in_ 6	beta_in_ 7	beta_in_ 8	beta_in_ 9	beta_in_10	beta_in_11	beta_in_12	beta_in_13	beta_in_14	beta_in_15	beta_in_16	beta_in_17	beta_in_18	beta_in_19	beta_in_20	beta_in_21	beta_in_22	beta_in_23	beta_in_24	beta_in_25	beta_in_26	beta_in_27	beta_in_28	beta_in_29	beta_in_30	beta_in_31	beta_in_32	beta_in_33	beta_in_34	beta_in_35	beta_in_36	beta_in_37	beta_in_38	beta_in_39	beta_in_40	beta_in_41	beta_in_42	beta_in_43	beta_in_44	beta_in_45	beta_in_46	beta_in_47	beta_in_48	beta_in_49	beta_in_50
0.000125986	0.000121275	9.75151e-05	0.000116964	0.000116585	0.000123516	0.000111271	0.000131622	0.00012856	0.000140756	9.33106e-05	0.000141764	0.000116412	0.000110407	0.000125089	9.50182e-05	9.75781e-05	0.000120552	0.000141526	0.000138774	0.000135457	0.000141747	0.000145243	0.000122768	0.00013383	8.6342e-05	0.000121698	0.000131899	0.000113838	0.000116134	0.000130492	0.000151985	0.000123917	0.000107335	0.000141604	0.000137522	0.000121743	0.00012174	0.000113006	0.000132476	0.000136548	0.000168714	0.000151321	0.000149614	0.000126785	0.000180857	0.000103215	0.00013281	0.000136352	0.000133394
6.58607e-05	7.69695e-05	9.2028e-05	6.86586e-05	7.95043e-05	6.29614e-05	6.70084e-05	7.65135e-05	6.48467e-05	5.51413e-05	7.33207e-05	6.85337e-05	0.000108207	7.29283e-05	9.8266e-05	8.22302e-05	9.0266e-05	6.3702e-05	8.62373e-05	9.03763e-05	0.000103603	6.18798e-05	7.47154e-05	8.6722e-05	6.86315e-05	3.93258e-05	5.21158e-05	4.23444e-05	9.79202e-05	7.27155e-05	9.34558e-05	6.10498e-05	8.3012e-05	7.52605e-05	0.00011093	8.50853e-05	6.95201e-05	6.12191e-05	7.31895e-05	7.99526e-05	0.000106462	9.13766e-05	0.000111811	7.21228e-05	7.41506e-05	5.9864e-05	8.11716e-05	7.18514e-05	0.000130186	0.000123678
-0.000322732	-0.000275701	-0.000316193	-0.000301341	-0.0002844	-0.000293328	-0.000333071	-0.000332563	-0.000310278	-0.0002496	-0.000325048	-0.000319924	-0.000270081	-0.00029477	-0.000303677	-0.000320116	-0.000306149	-0.000328779	-0.000350238	-0.000302271	-0.000300608	-0.00027822	-0.000322372	-0.000297497	-0.000312271	-0.000279597	-0.000297575	-0.000299923	-0.000336955	-0.000294856	-0.000337562	-0.000326972	-0.000299792	-0.000297034	-0.00027183	-0.000293468	-0.000283245	-0.000295998	-0.000279482	-0.000276158	-0.000319437	-0.000305559	-0.00028669	-0.000293386	-0.000289914	-0.000281386	-0.000310949	-0.000275478	-0.000296989	-0.000302751
-0.000254561	-0.000217451	-0.000196214	-0.000234359	-0.000237089	-0.000198441	-0.000221683	-0.000226598	-0.000277124	-0.00023337	-0.000236366	-0.000215837	-0.000217896	-0.000231657	-0.000201375	-0.000234905	-0.000213527	-0.000250809	-0.000241444	-0.000220226	-0.000206503	-0.000242888	-0.000234597	-0.000239849	-0.00021675	-0.000221971	-0.000217746	-0.000214851	-0.00025479	-0.000244561	-0.000213428	-0.000234565	-0.000238745	-0.000227833	-0.000266528	-0.000235405	-0.000261738	-0.000200211	-0.000207593	-0.000263582	-0.000224065	-0.000204934	-0.000233751	-0.000219762	-0.000224061	-0.000223347	-0.000237359	-0.000222866	-0.000236704	-0.000261424
0.000444828	0.000392684	0.00041534	0.00043136	0.000450171	0.000463025	0.000461074	0.000446231	0.000428458	0.000435547	0.000434439	0.000451868	0.000455299	0.000459565	0.000460717	0.000440187	0.00042681	0.000417536	0.000415819	0.000444318	0.000430122	0.000469594	0.000412689	0.000414659	0.000483604	0.000451946	0.000458207	0.000443801	0.000436061	0.000461779	0.000448905	0.000504024	0.000432935	0.000432652	0.000440578	0.000420093	0.000440834	0.000436654	0.00045865	0.000431707	0.000414763	0.000417426	0.000396611	0.000438231	0.000421576	0.000475617	0.000438633	0.000472696	0.000454531	0.000439821
0.000396902	0.000390315	0.000404976	0.000411447	0.000413792	0.000368538	0.000389025	0.000365991	0.000370931	0.000371959	0.000363645	0.000382185	0.00038208	0.000404355	0.000413332	0.0003847	0.000360947	0.000398372	0.000326919	0.000404207	0.000388943	0.000395016	0.000373831	0.000391308	0.000386017	0.000391669	0.000393379	0.000386727	0.000363137	0.000394615	0.000345636	0.000398153	0.000392926	0.000386375	0.000374216	0.00037258	0.000359432	0.000388987	0.000368602	0.000403152	0.000412356	0.000367766	0.000369391	0.000387184	0.00037469	0.000351178	0.000382066	0.000390889	0.000363806	0.000382826
-0.00013767	-0.000136184	-0.000163853	-0.000184113	-0.000137969	-0.000161306	-0.000163163	-0.000169448	-0.00014658	-0.000176613	-0.000154831	-0.000161044	-0.0001918	-0.000164929	-0.000159338	-0.000174989	-0.000151868	-0.000158647	-0.000140994	-0.000190623	-0.000124969	-0.000152628	-0.000146015	-0.000199119	-0.000160643	-0.0001557	-0.000118365	-0.000161924	-0.000185561	-0.000150827	-0.000164794	-0.000179791	-0.000134063	-0.00015674	-0.000178206	-0.00021178	-0.000173003	-0.000162987	-0.000171013	-0.000136364	-0.000134832	-0.000163507	-0.000168688	-0.000162777	-0.000181301	-0.000145718	-0.00014373	-0.000182059	-0.000146276	-0.000150942
-0.00018349	-0.000211954	-0.000200821	-0.000201862	-0.000191852	-0.000190062	-0.000221633	-0.000203661	-0.000187055	-0.000195187	-0.000204798	-0.000223085	-0.000224355	-0.000199125	-0.000178633	-0.00017528	-0.000203876	-0.000216398	-0.000206644	-0.000211084	-0.000170232	-0.000191779	-0.000191498	-0.000174288	-0.000214768	-0.000198036	-0.000170693	-0.000190081	-0.000149445	-0.000226471	-0.00020678	-0.000170995	-0.000204165	-0.000189614	-0.000163877	-0.000211341	-0.00018444	-0.000184376	-0.00018729	-0.00019229	-0.000187244	-0.000199428	-0.000182356	-0.000191185	-0.000197824	-0.00018741	-0.000204956	-0.000190331	-0.000184846	-0.000205467
0.000173603	0.000235461	0.000191044	0.000208033	0.000170432	0.000173756	0.000180997	0.000205798	0.000181157	0.000176537	0.000187626	0.000178948	0.000180704	0.000143222	0.000188157	0.000162451	0.000174304	0.000184432	0.000155375	0.000177057	0.000196173	0.000183322	0.000209473	0.000222888	0.000201946	0.000167322	0.000156078	0.000148562	0.000184191	0.000185074	0.000196446	0.000187462	0.000199331	0.000164583	0.000191741	0.000160678	0.000206545	0.000176667	0.000215598	0.000189177	0.00018061	0.000189939	0.000176726	0.000200825	0.000187454	0.000226383	0.000182663	0.000167516	0.000204007	0.000167566
0.000162749	0.000142228	0.000159356	0.000152304	0.000171173	0.000146495	0.000126291	0.000165854	0.000152097	0.000162934	0.00017774	0.000107577	0.000174776	0.000166358	0.000199221	0.000129758	0.000148753	0.000171754	0.000154505	0.000196687	0.000150266	0.000194313	0.000159455	0.000140361	0.000153837	0.000161543	0.000157183	0.000149859	0.000185992	0.000182713	0.000174045	0.000148889	0.000148727	0.000139357	0.000157027	0.000135948	0.000177064	0.000222562	0.000196195	0.000176773	0.000192652	0.0001898	0.000169517	0.00016544	0.000184909	0.000175934	0.000171558	0.00017454	0.000161105	0.000134802
-0.000305767	-0.000314501	-0.000336151	-0.000282996	-0.000307011	-0.000304818	-0.00031609	-0.000297615	-0.000329059	-0.00031503	-0.000302593	-0.000289629	-0.000287956	-0.0003081	-0.000264509	-0.000289034	-0.0002969	-0.000289589	-0.00028343	-0.000321437	-0.000318799	-0.000327002	-0.000308104	-0.000300617	-0.00029129	-0.000303096	-0.000319206	-0.00028864	-0.000300905	-0.000279362	-0.000334911	-0.000330727	-0.000335149	-0.000314982	-0.000309563	-0.00030301	-0.000298481	-0.000335389	-0.000341263	-0.000309367	-0.000330116	-0.000326487	-0.000306215	-0.000297501	-0.000296585	-0.000304787	-0.000326859	-0.000345275	-0.000321118	-0.000301779
-0.000167104	-0.000161715	-0.00019065	-0.000168878	-0.000187764	-0.000181384	-0.000184215	-0.000216725	-0.000155771	-0.000152089	-0.000158616	-0.0002058	-0.000164462	-0.000151656	-0.000193485	-0.000176703	-0.000174626	-0.000174189	-0.000151127	-0.000213234	-0.0001687	-0.000158241	-0.000146186	-0.000199118	-0.000216014	-0.000180943	-0.000168723	-0.000128006	-0.000177326	-0.00016691	-0.000168746	-0.000196131	-0.000200617	-0.000187785	-0.000209459	-0.000148427	-0.000191055	-0.000133767	-0.000165414	-0.000136946	-0.000185774	-0.000149082	-0.000136329	-0.000168719	-0.000203508	-0.000176734	-0.000179578	-0.000157723	-0.000212866	-0.000148612
-5.90017e-05	-7.99111e-05	-6.65846e-05	-7.58886e-05	-6.043e-05	-4.80724e-05	-8.7087e-05	-5.81804e-05	-5.51767e-05	-7.27244e-05	-9.23231e-05	-2.91678e-05	-5.5185e-05	-8.07547e-05	-6.49682e-05	-2.51632e-05	-5.24563e-05	-5.53185e-05	-8.04682e-05	-8.78479e-05	-7.49639e-05	-9.02264e-05	-9.0526e-05	-6.89905e-05	-7.91579e-05	-6.65696e-05	-5.72396e-05	-4.77165e-05	-8.26595e-05	-5.46853e-05	-5.82729e-05	-6.63693e-05	-6.89061e-05	-6.49811e-05	-9.9961e-05	-8.86759e-05	-7.65296e-05	-7.52368e-05	-0.000101129	-4.65167e-05	-3.80364e-05	-7.59308e-05	-7.34178e-05	-7.05938e-05	-7.09415e-05	-7.13468e-05	-6.34365e-05	-3.6106e-05	-4.56675e-05	-8.55372e-05
2.56245e-05	1.55054e-05	9.59184e-06	6.93112e-06	3.45467e-05	1.89984e-05	2.33999e-05	1.30633e-05	2.13342e-06	-8.90604e-06	3.38202e-05	3.05128e-05	2.57271e-05	4.95853e-05	-1.73816e-06	2.81343e-05	8.22445e-06	8.73792e-06	3.43546e-06	3.93907e-05	-1.38709e-06	2.0464e-05	2.99719e-05	3.44417e-05	-1.9083e-05	3.45659e-06	7.84822e-06	6.78769e-06	1.44989e-05	7.44982e-07	-3.06922e-05	3.60812e-05	7.06952e-06	-2.49396e-05	2.1554e-05	2.86285e-05	6.00681e-07	-2.92139e-05	1.86496e-05	1.35547e-05	5.30016e-05	2.96572e-05	-9.40049e-06	7.6334e-06	1.07117e-05	3.01426e-05	-1.11137e-05	3.962e-05	-3.16803e-06	2.04893e-05
-7.87646e-05	-7.94978e-05	-4.95413e-05	-8.47681e-05	-3.64513e-05	-9.48533e-05	-6.05072e-05	-6.22335e-05	-9.48299e-05	-7.05768e-05	-6.47967e-05	-8.20136e-05	-6.55043e-05	-5.08674e-05	-5.94544e-05	-3.55929e-05	-8.76661e-05	-8.03665e-05	-3.58465e-05	-9.30776e-05	-0.000102261	-5.19579e-05	-7.31907e-05	-0.000131648	-6.02757e-05	-5.77946e-05	-5.59554e-05	-9.95199e-05	-5.86112e-05	-8.29052e-05	-7.08573e-05	-8.36885e-05	-4.50408e-05	-6.11638e-05	-7.04076e-05	-8.36327e-05	-7.10039e-05	-6.67139e-05	-0.000110848	-8.24552e-05	-7.55358e-05	-6.58427e-05	-7.25593e-05	-7.11297e-05	-6.14582e-05	-5.88845e-05	-6.04584e-05	-6.98734e-05	-6.94834e-05	-6.79612e-05
-4.03746e-05	-4.17107e-05	-3.50687e-05	5.37491e-06	-1.12804e-05	-6.88709e-06	-3.97762e-05	-4.24222e-06	-1.46569e-05	-6.77381e-06	-4.21904e-05	-2.04751e-05	-3.49732e-07	-4.19723e-06	-1.72779e-05	-4.03939e-05	-1.1345e-05	-1.10363e-05	-7.17392e-06	-3.38721e-06	-3.37065e-06	-5.42909e-05	-2.06953e-05	-3.09133e-05	-5.37695e-06	-8.24056e-06	-4.01874e-05	-8.92423e-07	-2.80635e-05	1.62755e-05	-1.42726e-05	8.06964e-06	-1.31191e-05	-3.41007e-05	-4.90842e-06	-1.45657e-05	-2.93606e-05	-5.13911e-06	-2.16208e-05	-3.41492e-05	1.32153e-05	-3.68581e-06	3.74754e-06	-2.86833e-06	-3.43406e-05	8.28112e-06	-4.05556e-05	-4.62523e-05	-3.43078e-05	-4.12765e-05
-4.48603e-05	-4.10484e-05	-1.93829e-05	-3.99202e-05	-1.6084e-05	-1.22589e-05	-1.8467e-05	-3.84708e-05	-2.63211e-05	-4.74617e-05	-4.15598e-05	-3.75033e-05	-3.76419e-05	-4.73969e-05	-2.08165e-05	-1.31243e-05	-4.97513e-05	-5.07202e-05	-2.41807e-05	6.086e-06	-6.29785e-05	-8.42865e-05	-4.11365e-05	-3.82731e-05	-6.25046e-05	-2.2127e-05	-7.7494e-06	-2.28849e-05	-3.13602e-05	-4.59065e-05	-4.71198e-05	-4.18823e-05	-5.45592e-05	-2.34287e-05	-5.96286e-05	-2.19389e-05	-2.98628e-05	-2.66321e-05	-1.34788e-05	-2.66908e-05	-2.84533e-05	-3.0867e-05	-5.1664e-05	-3.94193e-05	-1.8844e-05	-6.44684e-05	-8.22418e-05	-3.38212e-05	-8.16322e-06	-5.3682e-05
4.20281e-05	6.55386e-05	4.60525e-05	3.40329e-05	3.62822e-05	6.31312e-05	4.6204e-05	-1.86104e-05	7.93104e-05	2.43231e-05	6.0166e-05	6.01626e-05	8.6189e-05	4.49353e-05	5.82957e-05	1.84921e-05	8.39643e-05	4.2949e-05	1.63656e-05	6.15477e-05	2.65637e-05	6.94032e-05	2.86344e-06	3.57123e-05	6.89154e-05	7.02952e-05	1.27474e-05	6.82487e-05	3.75654e-05	5.46687e-05	4.13394e-05	6.18258e-05	4.32138e-05	7.50982e-05	4.44534e-05	6.25099e-05	4.57991e-05	2.41931e-05	1.7689e-05	6.56486e-05	1.15168e-05	9.16502e-05	4.46888e-05	6.66094e-05	4.16395e-05	3.63822e-05	6.38886e-05	5.13706e-05	5.9023e-05	6.45252e-05
-1.65559e-05	-1.93397e-05	-5.42127e-05	-3.79624e-05	-4.5256e-05	-6.2253e-05	-9.7716e-06	-1.76931e-05	-1.57054e-05	-3.76175e-05	-2.83695e-05	-2.53589e-05	-5.28363e-05	-2.84238e-05	-2.20352e-05	-2.50739e-05	-3.61486e-05	-4.69387e-05	-4.78626e-05	4.38751e-06	2.75853e-06	-2.50683e-05	-2.19622e-05	-7.07841e-05	-2.22493e-05	-3.64802e-05	-3.51718e-05	-3.79725e-05	-4.40055e-06	-1.74846e-05	-5.4165e-05	-5.9601e-05	-5.26719e-05	-2.59395e-05	-6.44334e-05	-4.68978e-05	-2.7957e-05	-5.00142e-05	-1.83773e-05	-1.10274e-05	-2.50967e-05	-2.40151e-05	-7.28559e-06	-2.31554e-06	-2.89685e-05	-7.9495e-05	-3.01371e-05	-9.47042e-06	-6.68278e-05	-2.82242e-05
-9.40465e-06	-2.98234e-06	1.23778e-05	-9.17267e-06	1.30872e-05	-5.56757e-06	-7.23659e-06	1.66603e-05	-1.11051e-05	4.65577e-05	2.63504e-05	6.77739e-06	1.70551e-05	1.66374e-06	-1.86138e-05	6.46788e-06	4.48463e-07	7.60012e-06	-2.84406e-05	1.08029e-05	-1.40511e-05	-2.56669e-05	7.661e-06	-8.52119e-06	-1.57327e-05	3.96583e-06	6.0457e-06	1.57361e-05	8.04498e-06	1.5148e-05	-3.28339e-07	2.19619e-05	7.05273e-07	7.47875e-06	-1.36405e-06	-1.3158e-05	-7.9013e-06	-1.44275e-05	3.06686e-05	-2.37065e-05	-8.31796e-06	-9.70181e-06	-2.12451e-05	1.15502e-05	-1.21393e-06	3.43487e-07	1.17337e-05	-1.11407e-05	2.31084e-05	-1.14888e-05
0.000141921	0.000103122	9.56892e-05	0.000119311	8.35723e-05	0.000136457	0.000128723	0.000143926	0.000107002	0.0001479	9.58414e-05	0.00012628	8.73653e-05	0.000102069	9.92807e-05	0.000103201	0.000137776	0.000105403	0.000114466	0.000102018	9.34771e-05	0.000129824	8.97692e-05	0.000113472	0.000114396	9.24911e-05	0.000106716	8.82242e-05	0.000113955	8.41385e-05	0.000123788	0.000126469	0.000127863	0.000125389	9.5723e-05	0.000102065	0.000110551	5.97231e-05	0.000118977	9.7082e-05	0.000104897	0.00010079	0.000119061	9.73193e-05	7.63443e-05	6.54194e-05	0.000108117	0.000106646	0.000153401	7.23688e-05
0.000188431	0.000196975	0.000169238	0.000182094	0.000214204	0.000229222	0.000167339	0.000162724	0.000185649	0.000189499	0.000178239	0.000199603	0.00017209	0.000211785	0.000188701	0.00017249	0.000169118	0.000166236	0.000181308	0.000153683	0.00017483	0.000198155	0.000151857	0.000173089	0.000158476	0.00021569	0.000196137	0.000190072	0.000173656	0.000193655	0.000148149	0.000190652	0.000185349	0.000235933	0.000148545	0.00019052	0.00016364	0.000169346	0.000199833	0.00018631	0.000172599	0.000171308	0.000171725	0.000177315	0.000200076	0.000177228	0.000208614	0.000193768	0.000152228	0.000209634
-4.79841e-05	-3.64398e-05	-4.51165e-05	-4.92573e-06	-3.49949e-05	-4.66507e-05	-5.25107e-05	-1.7554e-05	-3.74515e-05	-4.97949e-05	-4.4598e-05	-1.52782e-06	-6.61291e-05	-1.02485e-05	-7.88435e-05	-6.44533e-05	-7.24868e-05	-5.04824e-05	-1.85834e-05	-2.86694e-05	-9.21848e-06	-2.27021e-05	-6.63496e-05	-3.67723e-05	-1.69224e-05	-2.54607e-05	-7.30649e-05	-2.97461e-05	-4.85584e-05	-3.98657e-05	-1.31794e-05	-1.77687e-06	-2.92696e-05	-2.87033e-05	-3.67979e-05	-2.03678e-06	-5.39188e-06	-3.0576e-05	-1.88344e-05	4.52737e-07	-1.9905e-05	-4.30954e-05	-8.96995e-06	-1.37654e-05	-4.29391e-05	-7.2842e-05	-8.7079e-05	-3.92748e-05	-3.44692e-05	-1.67153e-05
3.62081e-05	6.01354e-05	2.82775e-05	1.96844e-05	1.35914e-05	1.94417e-05	8.88151e-05	1.81683e-05	6.04164e-05	6.00517e-05	6.10791e-05	6.75599e-05	5.64756e-05	4.26327e-05	6.12372e-05	6.49622e-05	7.5957e-05	4.04623e-05	7.71324e-05	4.62567e-05	3.28832e-05	4.52114e-05	5.98469e-05	8.15176e-05	2.82473e-05	1.98368e-05	4.70628e-05	4.13132e-05	3.91187e-05	4.22408e-05	2.66561e-05	1.47986e-05	4.17779e-05	5.68227e-05	1.1253e-05	3.95756e-05	1.1168e-05	3.46928e-05	6.39218e-05	4.72162e-05	3.29246e-05	3.85648e-05	1.9473e-05	7.5685e-05	2.19295e-05	6.92298e-05	6.62826e-05	3.0957e-05	5.22869e-05	4.01522e-05
-0.000144899	-9.76978e-05	-0.00014717	-0.000146932	-0.000115942	-0.000149987	-0.00016326	-0.000111257	-0.000128749	-0.000129176	-0.000146623	-0.000128923	-0.000128334	-0.000148147	-0.000153583	-0.000154019	-0.000141247	-0.000132855	-0.00012361	-0.000131395	-0.000134823	-0.000123495	-0.000116383	-0.000121623	-0.000132381	-0.000142184	-0.000162478	-0.000141073	-0.000126776	-0.000135442	-0.000146225	-0.000120144	-8.82483e-05	-0.000143133	-0.000167094	-0.000143381	-0.000108592	-0.000139197	-0.000120407	-0.000114591	-0.000100464	-0.000109959	-0.000128997	-0.000144814	-0.0001143	-0.000115184	-0.000157647	-0.000118009	-0.000114442	-0.000120221
-5.64615e-05	-5.169e-05	-8.49044e-05	-1.62239e-05	-5.17873e-05	-5.348e-05	-5.83554e-05	-9.11799e-06	-4.14802e-05	-4.13665e-05	-1.93535e-05	-3.43984e-05	-2.32244e-05	-1.25528e-05	-1.96527e-05	-4.73388e-05	-2.1189e-05	-4.84854e-05	-1.81503e-05	-4.90614e-05	-3.3683e-05	-4.13321e-05	-5.0387e-05	-5.24731e-05	-3.60289e-05	-3.51234e-05	-3.36654e-05	-1.06287e-05	-5.14361e-05	-3.3792e-05	-4.2077e-05	-5.79397e-05	-1.94969e-05	-1.82574e-05	-8.2983e-05	-2.55796e-05	-1.91517e-05	-8.38383e-05	-7.72038e-05	-3.25841e-05	-2.9395e-05	-3.86974e-05	-9.54883e-06	-8.16948e-05	-4.27937e-05	-4.20062e-05	-6.61176e-05	-4.89326e-05	-4.2075e-05	-5.75759e-05
-3.0594e-06	2.84009e-05	7.75131e-06	2.22607e-05	3.84774e-05	8.12571e-06	2.21493e-05	4.80251e-05	1.96489e-05	5.29483e-05	9.14744e-07	7.39726e-05	8.63603e-05	3.77894e-05	4.54944e-05	4.52358e-05	2.28406e-05	5.65364e-06	5.08726e-05	3.65344e-05	2.18839e-05	4.30474e-05	2.51504e-05	5.60083e-05	3.69031e-05	3.27641e-05	4.87789e-05	3.58465e-05	3.1173e-05	5.33757e-06	-4.41811e-06	6.93986e-05	4.80767e-05	2.62006e-05	6.47009e-05	1.77585e-05	4.47792e-05	4.30654e-05	3.53865e-05	3.67011e-05	3.2726e-05	3.88036e-05	4.83906e-05	2.3531e-05	3.49885e-05	2.88474e-05	1.64672e-05	7.39088e-06	2.61956e-05	2.81917e-05
9.81498e-05	3.43944e-05	7.64379e-05	8.28221e-05	6.8148e-05	6.08823e-05	6.82128e-05	8.20118e-05	9.10781e-05	4.95081e-05	6.3968e-05	5.88664e-05	6.37474e-05	4.74801e-05	6.75009e-05	4.3914e-05	7.98668e-05	9.02166e-05	8.20335e-05	4.99756e-05	7.641e-05	2.90287e-05	5.99178e-05	4.73173e-05	4.27627e-05	4.77723e-05	7.11787e-05	6.04745e-05	8.14488e-05	6.07218e-05	7.07017e-05	7.49989e-05	6.10566e-05	7.78069e-05	4.22844e-05	9.48295e-05	8.89419e-05	6.1568e-05	1.09557e-05	7.00696e-05	5.31834e-05	9.11246e-05	0.000115583	6.33611e-05	7.36934e-05	6.06426e-05	8.44645e-05	5.5939e-05	3.80002e-05	2.26929e-05
