# Supplementary material for: Computational mechanisms of distributed value representations and mixed learning strategies
Source: Nat Commun. 2021 Dec 10;12:7191. doi: 10.1038/s41467-021-27413-2 (PMC8664930; doi:10.1038/s41467-021-27413-2)
Supplement: Supplementary file 4 — Source Data [file 41467_2021_27413_MOESM4_ESM.zip › Source Data/SourceData_TableS1.xlsx]

## Sheet: TableS1
couple_1	couple_2	couple_3	couple_4	couple_5	couple_6	couple_7	couple_8	uncouple_1	uncouple_2	uncouple_3	uncouple_4	uncouple_5	uncouple_6	uncouple_7	uncouple_8	decay_1	decay_2	decay_3	decay_4	decay_5	decay_6	decay_7	decay_8
295.136	295.239	299.421	290.083	296.572	291.803	294.077	295.234	296.382	277.421	299.421	285.207	289.345	293.641	287.485	285.889	293.987	282.906	299.421	283.704	287.53	292.068	287.236	286.877
270.272	280.806	284.22	270.472	288.248	252.771	287.039	286.057	272.369	281.414	292.714	273.69	278.548	263.65	278.143	278.404	255.625	258.805	284.786	275.428	267.737	268.165	290.86	283.058
266.244	270.149	280.394	263.679	277.969	281.696	273.514	275.53	253.186	263.761	274.994	253.311	266.911	263.639	266.626	264.787	296.904	264.975	271.366	254.239	298.049	262.742	277.292	264.787
286.777	291.623	287.484	286.765	294.15	293.622	290.032	293.985	282.388	292.256	288.043	286.152	287.529	295.882	286.066	287.292	282.388	284.046	290.428	284.202	287.529	293.312	285.644	284.853
290.505	281.565	296.443	287.238	287.974	280.851	287.696	284.694	229.202	219.36	293.908	232.974	242.868	266.087	242.734	244.383	224.361	225.078	291.953	262.886	243.23	283.128	253.694	242.565
297.912	296.881	299.421	295.96	295.456	299.421	295.62	295.041	284.086	205.396	209.938	266.91	254.824	299.421	247.495	291.294	272.97	201.631	294.196	199.832	249.634	299.421	215.513	215.133
272.9	267.041	276.7	268.347	281.52	268.542	279.786	281.013	281.576	265.219	277.182	253.912	275.279	265.906	270.935	270.556	268.433	247.734	298.657	250.151	261.164	263.647	272.511	271.826
282.154	274.043	283.141	279.893	284.036	293.496	280.457	282.857	278.237	273.664	287.866	280.263	273.691	283.659	271.043	271.116	268.963	247.863	285.53	257.177	257.387	283.913	273.69	279.442
246.97	253.124	257.659	247.592	273.403	257.44	271.901	271.898	274.384	254.202	257.819	250.599	265.516	265.978	258.94	257.019	265.829	254.2	291.683	274.099	257.564	263.817	276.58	264.751
296.983	294.406	284.852	282.781	292.053	295.63	289.789	291.52	273.499	286.415	282.867	272.601	282.94	292.998	281.41	279.319	273.499	292	296.326	272.595	282.94	292.888	280.981	277.734
286.72	282.796	291.189	287.309	292.769	285.554	288.422	292.39	287.755	283.659	286.698	289.488	293.768	285.069	292.395	293.072	287.755	283.828	287.21	289.124	293.247	284.881	290.3	290.938
246.193	272.086	246.27	240.988	279.816	250.8	277.553	277.915	241.042	252.348	251.274	243.214	262.757	252.442	262.562	261.235	241.042	249.973	271.768	245.943	262.292	252.66	262.582	262.757
297.643	288.59	296.316	298.976	298.676	276.046	295.495	297.568	298.038	291.566	298.976	270.836	269.493	249.064	265.691	266.404	267.349	239.014	295.976	284.257	264.444	297.108	279.554	287.696
158.296	174.25	202.078	155.903	232.35	180.38	232.573	230.115	156.596	173.197	205.519	160.345	176.89	183.369	176.771	173.057	156.596	163.739	224.328	156.643	176.859	183.541	176.771	172.832
173.465	169.3	166.944	170.363	242.434	169.256	241.456	241.449	164.589	158.842	163.693	157.431	196.442	160.36	196.296	196.442	159.23	155.321	167.029	156.188	187.543	159.9	258.334	201.334
247.528	250.704	258.318	231.457	276.226	226.196	274.645	274.652	238.139	245.083	232.719	229.607	248.766	238.465	248.191	247.399	238.139	245.142	289.657	228.914	243.933	238.137	248.245	247.723
206.742	206.948	186.851	195.269	241.885	206.184	241.681	232.87	144.667	169.74	130.934	152.259	180.926	183.97	180.693	180.96	278.973	168.277	130.608	284.969	254.371	178.991	180.694	180.882
294.587	288.625	291.045	293.961	294.705	264.246	292.482	292.291	272.706	277.803	288.309	292.789	275.049	262.89	268.902	263.687	283.042	289.079	279.307	259.233	262.984	277.427	275.079	290.222
258.53	264.61	267.402	256.467	282.438	262.859	275.032	275.095	261.68	266.859	284.128	249.505	266.682	260.906	264.162	263.47	261.68	264.546	273.612	275.289	261.454	264.007	264.126	265.529
246.982	257.891	242.202	245.657	275.405	250.728	273.359	275.511	290.9	220.652	247.622	232.868	227.371	258.021	225.173	225.357	188.122	218.182	247.185	189.272	218.787	248.823	227.371	223.78
268.144	273.81	275.797	265.165	281.629	264.332	278.359	278.386	241.223	279.544	280.079	244.179	261.621	265.347	257.383	257.155	240.786	229.351	298.1	229.598	251.419	265.958	268.799	257.552
268.253	272.616	269.713	265.269	279.83	273.979	273.804	276.467	254.018	257.132	270.321	249.911	262.256	267.524	260.785	258.481	238.201	238.364	270.371	232.57	252.209	268.579	285.335	262.246
295.798	278.177	299.324	291.801	290.372	276.591	289.135	288.006	267.824	242.474	299.324	282.52	272.991	266.638	270.977	270.781	267.824	224.204	299.324	247.041	254.096	279.055	266.07	265.64
270.369	269.093	273.926	270.96	275.631	277.995	275.209	275.238	271.29	273.632	272.423	275.061	275.158	277.318	275.295	275.639	270.614	269.864	273.462	273.08	275.158	277.986	273.038	272.786
276.009	272.108	279.096	272.383	277.821	284.42	273.105	272.889	275.414	276.324	278.033	276.55	274.384	276.315	274.38	274.237	273.536	264.781	278.031	268.79	271.615	275.532	273.371	273.415
264.057	262.736	243.729	256.896	279.232	299.435	272.099	268.541	259.004	255.872	250.664	254.019	271.39	258.436	265.428	265.129	238.787	229.71	250.323	225.346	248.099	258.793	267.605	265.14
172.184	155.459	174.169	179.613	239.449	155.459	238.672	239.804	172.534	157.119	173.916	170.75	193.067	156.995	192.78	187.362	171.469	153.162	171.129	187.51	191.956	150.808	203.361	192.991
276.514	281.937	280.811	275.554	286.157	281.251	286.043	284.73	265.672	268.272	264.498	268.222	266.359	276.494	264.15	264.48	290.491	252.733	260.872	250.754	259.229	277.511	258.281	257.946
205.462	209.032	217.588	210.378	259.252	209.032	257.811	260.66	185.915	188.784	247.544	206.772	210.442	209.228	209.676	207.921	185.915	209.285	225.054	206.709	207.708	216.303	206.987	205.725
269.209	270.351	269.327	267.58	267.497	273.987	266.223	266.809	262.849	261.975	289.066	261.202	252.56	268.49	252.56	252.56	295.627	278.261	288.311	260.803	251.323	284.107	279.168	252.56
290.42	291.996	293.076	290.398	291.737	279.541	290.822	289.973	250.057	239.848	295.8	261.182	264.055	287.27	261.02	257.422	250.057	282.34	295.8	252.266	263.522	282.169	295.8	290.83
284.87	281.43	294.701	276.704	292.917	234.074	290.503	290.135	278.963	229.684	294.975	237.93	265.883	242.351	258.803	264.14	238.45	203.107	292.485	231.946	252.307	242.351	292.493	291.952
272.987	278.765	282.474	259.744	289.569	269.133	287.355	289.347	248.952	253.06	287.515	240.308	261.357	260.324	259.64	260.044	248.952	226.581	296.352	234.747	247.357	260.324	247.375	250.173
283.77	271.755	285.436	287.307	275.313	288.599	272.104	275.737	278.782	291.944	287.812	278.838	280.225	283.143	275.78	277.538	278.782	275.233	298.604	286.189	266.08	279.497	280.285	278.855
256.209	244.955	263.598	249.671	261.765	285.122	259.436	259.416	246.933	229.99	271.576	244.347	247.051	267.791	241.28	239.971	233.412	212.964	294.975	229.254	233.346	277.51	246.964	243.494
219.385	219.234	234.361	216.901	258.392	219.339	257.636	258.26	214.855	216.44	228.534	230.643	230.792	221.13	229.243	227.156	205.733	212.942	231.286	211.693	222.028	221.708	217.708	220.11
269.163	275.359	299.213	234.624	292.759	258.985	286.635	286.654	235.718	238.303	260.389	281.708	291.4	242.859	243.321	245.472	235.8	212.844	299.213	204.968	236.97	277.007	299.213	299.213
281.328	287.445	281.275	278.968	289.234	276.958	288.153	286.69	277.395	270.602	262.874	286.132	281.802	271.527	279.853	280.019	258.426	263.893	285.588	281.406	279.103	269.126	275.154	282.781
270.272	280.328	284.22	270.472	288.248	254.07	286.594	286.057	272.369	277.991	282.312	275.912	278.548	263.65	276.285	276.327	255.625	258.803	291.098	274.275	267.737	263.663	291.675	275.716
295.256	284.725	296.331	289.785	295.186	267.434	293.782	290.61	249.489	237.521	297.921	247.269	259.549	263.944	254.682	253.84	249.489	239.901	293.901	243.243	258.072	282.152	257.26	260.776
117.75	119.883	141.534	129.508	221.699	127.728	217.874	221.483	132.195	122.77	136.757	128.07	160.27	118.254	158.569	158.777	131.262	105.982	136.244	117.796	155.965	118.578	154.069	155.516
290.94	291.676	292.719	291.41	291.237	289.933	291.923	290.691	289.164	289.765	292.719	287.743	291.074	292.719	290.263	288.56	290.937	292.719	292.719	292.719	290.516	292.177	288.122	288.416
180.528	184.085	187.276	185.021	247.155	184.837	246.259	236.7	185.886	176.492	198.492	182.397	211.216	177.848	208.682	205.625	185.883	171.479	197.338	239.162	203.084	179.099	212.675	205.898
199.068	183.387	204.126	199.482	247.266	184.286	244.891	244.873	191.758	192.058	198.245	190.116	214.864	188.646	212.133	212.445	189.256	185.199	198.126	220.856	210.781	197.319	238.998	210.203
287.102	261.873	292.216	284.52	284.41	257.374	281.047	282.277	297.329	145.042	205.912	267.372	208.075	257.025	206.104	205.124	293.1	143.418	275.127	139.361	207.461	293.884	206.103	240.221
200.014	191.368	198.874	185.121	248.622	193.299	231.756	232.521	179.609	183.081	186.496	181.271	209.666	185.316	199.041	199.442	178.769	179.725	195.277	177.575	209.666	182.768	201.768	207.932
289.591	289.411	295.378	285.867	297.148	285.086	295.216	296.124	281.133	277.112	298.823	277.23	287.805	292.653	285.96	281.868	291.695	275.91	299.398	281.07	287.805	295.628	290.326	284.391
279.933	276.352	276.442	276.372	284.572	293.461	283.331	283.165	264.811	284.885	285.319	283.821	276.715	285.075	270.297	269.828	264.811	259.703	280.328	257.412	270.595	272.831	275.265	274.998
177.133	173.143	182.582	178.283	236.36	170.509	236.066	236.118	171.545	164.737	191.385	176.034	212.067	157.492	211.464	211.877	171.545	174.252	190.031	175.434	212.065	164.042	212.07	211.967
259.499	254.248	263.369	247.266	273.297	254.557	272.593	272.248	253.735	250.367	247.277	247.667	256.836	251.186	251.175	251.449	256.543	231.991	255.705	240.487	253.733	241.586	252.355	250.318
292.044	281.515	299.44	282.005	289.078	281.027	287.842	287.987	266.173	260.947	280.087	270.29	278.27	284.098	272.957	270.586	266.173	232.589	280.087	252.659	263.322	281.805	288.453	296.553
290.662	258.208	296.978	282.804	269.917	293.838	266.744	265.93	284.509	284.627	291.487	287.254	275.711	289.077	274.948	273.34	284.509	264.922	291.596	284.964	268.922	289.077	275.713	273.34
255.829	277.876	266.726	256.548	279.501	254.421	274.181	279.394	271.879	270.931	266.631	266.737	291.405	250.313	271.979	275.953	253.121	249.877	266.643	244.293	269.527	255.769	268.31	269.186
274.84	267.026	297.766	263.796	282.194	291.593	278.878	277.534	275.623	272.236	297.766	254.811	280.779	292.35	272.512	272.576	257.791	262.786	297.766	224.784	259.198	284.846	270.11	277.326
291.444	290.539	292.068	293.213	293.469	291.333	291.142	289.476	292.893	290.112	293.437	286.819	293.213	292.058	291.736	289.869	292.616	290.134	289.417	294.296	292.562	294.975	291.538	292.305
208.081	200.779	218.996	216.289	262.22	200.779	247.465	249.379	196.027	201.644	220.192	216.724	226.959	205.335	223.725	223.721	196.027	193.938	207.451	196.999	221.563	198.522	226.959	239.826
287.156	279.405	272.248	281.211	279.58	290.128	275.768	275.05	287.867	269.255	276.567	273.576	273.506	289.001	270.971	271.315	264.565	252.665	295.219	258.577	268.207	273.764	278.164	272.454
270.801	273.768	270.171	266.025	275.945	271.795	273.924	274.261	262.445	272.906	278.185	261.953	263.951	292.306	259.474	259.309	262.445	258.918	275.376	262.37	262.104	270.729	262.686	259.123
270.869	265.84	279.576	258.787	274.225	260.172	262.74	271.429	267.993	267.04	280.238	270.125	272.641	263.679	271.039	264.971	297.295	256.579	273.974	258.886	263.202	262.079	271.48	264.629
274.193	277.316	275.626	271.905	291.696	274.771	288.113	287.586	272.029	271.203	275.056	270.526	288.148	275.59	280.42	284.815	272.029	271.222	275.13	270.526	283.46	275.925	285.881	285.077
293.315	292.542	292.976	286.163	294.133	285.846	291.555	292.066	295.074	290.915	292.394	294.384	294.291	283.915	290.88	294.215	295.074	291.074	291.933	287.101	294.291	283.922	283.033	285.214
181.434	186.535	203.438	179.062	240.024	186.55	235.473	236.192	176.699	178.474	183.408	181.877	197.795	176.907	191.37	195.482	175.645	182.427	184.142	182.65	191.65	177.758	192.979	196.591
155.805	158.232	176.091	155.047	230.347	158.478	230.248	229.966	162.611	161.462	170.92	160.743	191.158	162.249	190.916	190.774	162.211	168.26	176.7	238.779	189.399	161.926	264.2	191.158
259.464	285.028	260.33	250.919	271.132	296.986	269.692	270.628	200.624	264.077	251.813	208.689	214.348	247.7	214.88	207.784	290.094	229.244	277.04	292.121	214.348	248.083	217.034	214.349
214.263	195.388	219.067	211.551	231.35	205.696	230.228	230.064	205.047	209.255	206.933	208.938	202.779	209.997	195.177	194.501	205.047	226.749	216.805	208.938	198.233	206.26	201.063	194.501
228.239	224.41	237.489	235.139	262.321	223.923	260.377	260.274	227.049	222.967	234.657	229.03	238.12	226.85	239.379	236.036	227.049	223.221	254.076	228.714	235.846	225	237.461	236.668
200.18	201.168	217.045	206.646	241.822	200.97	239.988	241.622	203.81	259.661	204.304	195.496	203.725	198.461	201.655	201.478	201.823	196.841	204.71	191.199	202.344	197.744	201.678	202.326
