# Supplementary material for: Computational mechanisms of distributed value representations and mixed learning strategies
Source: Nat Commun. 2021 Dec 10;12:7191. doi: 10.1038/s41467-021-27413-2 (PMC8664930; doi:10.1038/s41467-021-27413-2)
Supplement: Supplementary file 4 — Source Data [file 41467_2021_27413_MOESM4_ESM.zip › Source Data/SourceData_FigS1.xlsx]

## Sheet: FigS1
BICp_ft_ 1	BICp_ft_ 2	BICp_ft_ 3	BICp_ft_ 4	BICp_ft_ 5	BICp_ft_ 6	BICp_ft_ 7	BICp_ft_ 8	BICp_ft_ 9	BICp_ft_10	BICp_ft_11	BICp_ft_12	BICp_ft_13	BICp_ft_14	BICp_ft_15	BICp_ft_16	BICp_ft_17	BICp_ft_18	BICp_ft_19	BICp_ft_20	BICp_ft_21	BICp_ft_22	BICp_ft_23	BICp_ft_24	BICp_ft_25	BICp_ft_26	BICp_ft_27	BICp_ft_28	BICp_ft_29	BICp_ft_30	BICp_ft_31	BICp_ft_32	BICp_ft_33	BICp_ft_34	BICp_ft_35	BICp_ft_36	BICp_ft_37	BICp_ft_38	BICp_ft_39	BICp_ft_40	BICp_ft_41	BICp_ft_42	BICp_ft_43	BICp_ft_44	BICp_ft_45	BICp_ft_46	BICp_ft_47	BICp_ft_48	BICp_ft_49	BICp_ft_50
1.40789	1.43574	1.27331	1.27872	1.34574	1.33216	1.26258	1.30723	2.00506	1.47476	1.20228	1.92415	1.30087	1.24829	1.66794	1.586	0.963538	1.23163	1.29564	1.4203	1.65702	1.34257	1.45551	0.876235	1.45244	1.40397	1.08004	1.19681	1.28662	1.60782	1.11034	1.82473	1.25637	1.41264	1.06433	1.46335	1.35	1.58114	1.43574	1.35305	1.12643	1.79557	1.17085	1.15341	1.33185	1.29405	1.4401	1.31282	1.41871	1.29104
1.1499	1.3698	0.756213	1.31173	1.46091	1.07322	1.55295	1.5021	2.00506	1.50076	1.43343	0.989145	1.3406	1.24829	1.28469	1.21794	0.976391	1.58934	1.19236	1.4203	1.17674	0.97926	1.45551	0.658796	1.35377	1.40102	1.57043	1.63179	1.28662	1.31217	0.966899	1.05405	1.22131	1.33158	1.86536	1.43998	1.4565	1.13233	1.3698	1.23754	1.41106	1.21615	1.17085	0.937003	1.30953	1.27279	1.4401	1.31282	1.38641	1.29104
1.33098	1.43574	1.54061	1.46133	1.23952	1.16707	1.20671	1.16915	0.775715	1.38154	0.643055	1.91096	1.42405	1.24829	1.39616	1.586	0.963538	1.23163	1.90286	1.38485	1.1256	1.33418	1.45551	2.14036	1.41861	1.40397	1.00313	1.19681	1.31797	1.01034	1.64295	1.82473	1.51928	0.964752	1.07084	1.16545	1.29659	1.23542	1.43574	1.58225	1.00835	1.07413	1.21007	1.68507	1.47573	1.23072	1.50574	1.49638	1.32517	1.29104
1.68624	1.36917	0.735564	1.1835	1.46091	1.45012	1.45651	1.15034	0.947558	1.47483	1.55015	1.84232	1.38089	1.16479	1.98558	1.59589	0.891282	1.46139	0.855205	1.26506	1.79233	1.27514	1.42169	0.265601	1.35336	1.528	1.67413	1.23624	1.45648	1.19937	0.903251	1.00714	1.56032	1.65262	1.07004	1.46555	1.37487	1.22049	1.36917	1.33161	1.56141	1.21615	1.17085	0.812824	3.57189	1.22084	0.685163	1.49638	1.27223	1.29104
1.67948	1.1948	2.0683	1.53445	1.46009	1.38273	1.58595	1.03189	2.20225	1.40618	1.60724	1.88166	1.55331	1.3361	1.1711	1.61565	0.970331	1.1252	1.30125	1.15317	1.86207	1.25908	1.41668	0.862359	1.32232	1.39797	1.07686	1.19681	1.67402	1.00648	1.18788	1.05405	1.51928	1.28818	1.27993	1.17009	1.06164	1.23789	1.1948	1.71673	0.79527	0.869228	1.56728	0.873691	1.47573	1.42467	0.85681	1.32897	1.54184	1.52053
1.40312	1.3686	1.78621	1.37938	1.24191	1.39867	1.23441	1.01303	1.65118	1.47476	1.42971	0.954248	1.46668	1.08556	1.52414	1.65512	0.903707	1.58934	1.64275	1.18453	1.12597	1.96265	1.31877	1.33976	1.29189	1.09553	1.00005	1.19681	1.25925	1.21631	0.630095	1.62203	1.55999	0.86739	0.782758	1.27951	1.12917	0.641692	1.36859	1.47386	1.39236	1.49468	1.61543	0.817927	1.33185	1.17098	1.42493	1.27343	1.17769	1.29104
0.953715	1.0521	1.8391	1.41358	1.57936	0.920061	1.45648	2.55719	1.82768	1.33276	1.64096	1.01427	1.46641	1.3771	1.285	1.67601	0.831572	1.72454	1.15145	1.10013	1.40801	1.10209	1.48988	0.376942	1.29056	1.51656	1.92839	1.58384	0.951247	1.60782	1.55149	1.82445	1.12062	0.726526	0.85533	1.53228	1.12864	1.11514	1.0521	1.13322	1.02144	1.07413	1.81761	1.22629	1.47573	1.54282	2.00385	1.27366	1.5075	1.29104
1.84944	1.54315	1.15987	1.15366	0.960438	1.08637	1.72273	1.31115	0.96653	1.4312	1.20541	1.03328	1.15129	1.42822	2.14001	1.04876	1.09689	1.46138	1.5098	1.48514	0.817305	2.16701	1.32362	2.48645	1.25892	1.01152	1.85855	1.63179	1.4875	0.980198	1.52849	0.918637	1.44024	1.35615	1.45406	1.23932	1.45714	1.00713	1.54315	1.85137	1.15623	1.86594	1.09527	1.40063	1.33185	1.33664	1.08499	1.45316	1.32488	1.29104
1.91974	1.79567	1.33131	1.49801	1.04994	1.50821	1.29114	2.31936	0.767451	1.39883	1.1506	1.02461	1.55357	1.24829	2.13902	1.28437	0.909425	1.02893	1.67917	1.2093	1.22906	2.03255	1.56009	1.79291	1.45143	1.19746	1.13829	1.68069	0.667366	1.60782	1.28792	1.49582	1.32673	1.11126	0.666966	1.2643	1.35033	0.600441	1.79567	1.73262	0.919013	1.79557	1.05891	1.08415	1.33185	1.43368	1.05862	1.1609	1.2278	1.29104
1.39107	0.927277	1.19402	1.21515	0.965257	0.928772	1.41015	1.85816	0.855164	1.44907	1.22184	1.7484	1.30139	1.5696	1.54558	0.95872	0.842815	1.12845	0.830153	1.13124	1.79029	0.82579	1.38859	0.952908	1.45093	1.00763	1.26084	1.23623	0.724364	1.21546	1.20507	1.0079	1.32779	1.28067	0.546879	1.00449	1.62739	1.28498	0.927275	1.73262	1.16638	0.910994	1.13259	1.23316	3.84273	1.46863	1.00956	1.19753	1.15719	1.19383
1.04726	1.45234	1.17599	1.53445	2.11333	1.24879	1.68783	2.56126	1.61105	1.44921	1.7072	0.884993	1.34283	1.08626	1.28611	0.875388	1.26667	1.72015	1.07048	1.18577	1.79087	0.637846	1.48988	0.821513	1.41609	1.51029	2.06348	1.63179	0.745009	1.93886	0.972164	1.20316	1.25665	1.52016	0.378483	0.799402	1.53899	1.09539	1.45234	1.03418	1.26654	1.51483	1.25026	1.00828	1.47573	1.11989	0.780189	1.31282	1.40496	1.41135
1.09046	1.21913	1.42783	1.57105	1.25137	1.70829	1.34979	0.889877	0.624293	1.37414	1.80234	2.11259	1.50577	1.77824	1.04706	0.863497	1.10514	1.72015	1.22087	1.15507	1.39408	0.544141	1.31878	1.9179	1.2666	1.54016	1.18128	1.63179	1.41656	1.60782	1.13119	1.62405	1.25595	0.333828	1.10262	1.02695	1.275	2.08872	1.21913	0.859595	1.3577	0.910994	1.8176	1.40738	1.63495	1.42873	0.484607	1.45443	1.48271	1.33995
1.53305	1.52731	1.18291	1.46222	1.05575	1.78506	1.6534	1.15884	0.888577	1.33289	0.701394	1.68723	1.22853	1.20311	1.78755	1.13309	0.901617	1.12845	1.30337	1.35836	1.79321	0.802127	1.48961	0.460169	1.11725	1.27444	2.17966	1.15832	1.39442	1.21776	1.03991	0.761837	1.4797	1.80613	1.27772	0.743842	1.37676	1.23467	1.52731	1.7161	0.405965	1.07413	1.05892	1.0022	1.33185	1.35954	0.475219	1.19883	1.2899	1.49988
1.26568	1.70382	1.532	1.29324	0.808821	1.26347	1.5858	0.45263	1.85478	1.37414	1.06745	2.08492	1.64113	1.77775	0.874681	1.51956	0.908183	1.34442	1.03172	1.30109	1.47087	1.02936	1.42212	2.51937	1.1755	2.14735	1.04981	1.58386	0.795686	1.60782	1.06638	0.876992	1.02743	0.989689	1.59307	2.64909	1.29964	1.86109	1.70383	1.03356	0.603639	1.88622	1.13259	1.34528	1.33032	1.3486	0.592195	1.3135	1.75369	1.26284
1.09449	1.5044	1.19027	1.88713	1.81835	2.23471	1.26273	1.83885	1.72233	1.33289	2.65257	0.84585	1.42014	2.24545	0.643174	1.28527	1.05317	1.58934	0.802051	1.26667	0.985466	0.665007	1.38862	1.23075	1.32964	1.32224	2.39639	1.08506	0.718094	0.979974	0.55901	0.659673	1.47952	1.20334	0.571258	2.10207	1.27337	1.45179	1.5044	1.13216	0.625181	1.00818	1.25025	1.32658	1.33124	0.941897	1.3685	1.39295	1.47075	1.26282
1.41659	0.987941	1.6724	1.359	1.04877	1.06795	1.26262	1.33962	2.05369	1.60717	1.19918	1.1068	1.29936	1.47169	1.26655	1.99298	0.906831	1.58934	1.37062	1.00343	1.33518	0.618172	1.63157	0.978855	1.01585	0.864567	1.3233	1.08506	1.00034	1.60782	0.849742	1.10119	1.15407	0.25286	1.95406	2.09463	1.77487	0.906065	0.987942	0.951698	0.285164	1.01328	1.21006	1.41836	1.47573	1.40556	2.11598	1.23564	1.35831	1.46226
1.4085	2.00914	1.1742	1.53562	1.06804	1.42313	1.45662	1.47131	2.07809	1.35004	1.77877	0.950019	1.42509	1.83656	0.625961	1.82844	1.01698	1.23163	1.83984	1.50863	1.6531	0.394487	1.08342	0.270816	1.37637	0.721334	1.09083	1.83041	1.41975	1.60782	1.14325	0.877325	1.22129	0.447168	0.736117	1.23755	1.1558	0.844751	2.00914	1.12599	0.414502	0.857659	1.21007	0.895393	1.3214	1.57158	0.700084	1.43407	1.29854	1.58063
1.40764	0.984383	1.36839	1.42888	1.32864	1.07619	1.52044	0.681008	0.514457	1.44907	2.64223	1.02392	1.05147	1.67085	2.15599	1.22624	0.912449	1.13202	0.632238	1.30005	1.075	1.73385	1.2936	2.38583	1.26285	1.44014	0.880239	1.19681	0.573615	1.61527	0.857315	1.15015	0.913859	0.952945	1.43965	0.790774	0.68775	0.868917	0.984384	0.453623	1.66133	1.09659	1.38444	2.4848	1.33185	1.21309	1.18534	1.16135	1.41386	1.02242
1.40815	1.54478	1.74323	1.31022	0.765846	1.58294	1.37924	0.818513	0.94934	1.33276	1.49741	0.921453	1.73232	1.08677	1.29167	1.1812	0.837534	1.13162	0.522815	0.936992	0.900225	1.62492	1.08855	2.03149	1.15624	1.44511	2.2439	1.63179	0.70227	0.979973	2.39868	1.00926	0.835345	2.32397	0.137137	0.997021	1.23006	0.532893	1.54478	2.57749	0.826452	1.47724	1.47392	1.40292	1.49491	0.986599	1.31317	1.45251	1.12737	0.831041
1.04237	1.50159	1.52124	1.4801	0.753476	1.98215	1.29106	0.457373	1.83477	1.42398	0.86833	1.15473	1.1903	0.813543	2.28799	1.10469	0.844587	1.5701	0.521205	0.849148	2.07257	1.09704	0.93007	1.47004	1.40733	1.5911	1.10597	1.23562	0.189439	1.21631	1.8905	0.799554	1.15464	2.28252	0.484148	1.14936	1.80104	0.591286	1.50159	0.77746	0.376062	1.83824	1.66455	0.46725	1.33952	0.824771	3.11765	1.41166	1.60177	1.57196
1.03149	1.11774	1.48118	1.21609	0.985187	1.56809	1.34915	1.18286	3.15952	1.33289	0.599539	1.6882	1.15257	1.3786	1.29103	1.16338	1.16467	1.98789	1.43028	1.58191	0.904653	0.962565	1.69795	0.725775	1.22431	1.43713	1.45189	1.19681	0.441907	1.21631	0.457221	0.839202	1.60055	1.31173	0.462285	0.925678	0.785413	1.12354	1.11774	0.943638	1.0692	1.35676	1.25025	1.13108	1.33185	1.45911	0.39979	1.31193	1.27694	1.40074
1.84155	1.69377	1.35185	1.09917	0.407643	1.34925	1.37944	0.347579	1.55524	1.34997	1.20198	2.04387	1.33929	1.12446	1.0746	0.937287	1.17995	1.1258	0.44028	0.826173	1.76146	0.892719	1.45542	1.75014	1.7607	2.22264	1.60541	1.12137	0.489586	1.60782	0.996685	1.89577	1.40107	0.659991	0.138094	0.563412	0.911874	1.78668	1.69377	1.46589	0.292354	0.910994	1.71459	1.22292	1.47573	1.73632	0.660586	1.05966	1.22797	2.06319
1.406	1.86677	1.71781	1.53615	2.18823	1.20428	1.68721	2.24664	0.691688	1.30898	1.21801	1.82338	1.50184	1.24941	0.973562	1.52255	0.706971	1.04075	0.73803	1.2621	1.07934	0.172571	1.98038	0.236944	1.31641	2.55085	1.99899	1.35812	2.30717	0.980272	1.42728	1.89537	1.52045	0.235894	3.85842	0.823988	1.453	0.348651	1.86678	2.13264	1.07617	2.05557	1.29888	1.01021	1.33185	1.70328	3.38155	1.21711	1.39093	1.41481
1.40618	1.37835	1.31668	1.12565	0.708861	1.75321	1.29123	0.807577	1.60716	1.57981	1.61501	1.77663	1.50957	1.16604	2.17627	1.07562	1.11132	1.35885	1.27772	1.35463	1.13087	2.45893	1.19791	1.0299	1.50937	0.993348	0.491978	1.19593	0.141421	1.21631	1.65182	1.56376	1.09127	1.8999	0.433833	1.35715	1.3799	1.43593	1.37834	0.402322	1.91242	0.835903	1.7146	1.37223	1.32726	1.14094	0.925398	1.47395	1.4496	1.20185
0.953604	1.90564	1.38844	1.29685	1.08439	0.791384	1.17976	1.85629	1.45332	1.21702	1.06249	1.89641	1.51011	1.08672	2.35196	0.994707	0.664757	0.873133	1.39647	0.674612	1.27537	1.30924	1.14612	2.66174	1.14379	0.984354	2.36863	1.53733	0.235816	1.21631	2.16686	0.878126	1.25934	3.16993	1.00103	0.807286	0.807596	0.461587	1.90564	0.515772	0.134589	1.07413	0.989048	0.790697	1.34044	3.0611	1.07656	1.4523	1.05345	1.61921
1.30007	1.01787	1.08946	1.06948	0.857623	1.64785	1.55245	1.33285	1.14824	1.52659	1.60518	1.02761	1.424	0.876369	1.19005	1.1553	1.52911	1.23163	0.604929	1.20457	1.19498	0.536369	1.28863	0.652176	1.28446	1.07067	1.05144	1.31676	0.254671	1.93887	0.556934	0.661751	1.76901	0.605022	0.33313	1.31826	1.09486	1.14068	1.01787	0.802581	0.290362	1.07413	1.25024	0.772675	1.33155	1.9698	0.935488	1.12668	1.49698	1.96543
1.39723	0.993779	0.975148	1.3942	0.390367	2.25745	1.45693	0.787689	0.681185	1.42406	1.57765	0.834807	1.12181	2.11771	2.48408	1.19288	0.626082	2.10945	1.95984	2.34119	1.22403	0.99611	1.42249	1.88796	1.49207	1.1371	0.492881	1.19565	0.582074	1.60782	1.55354	0.630841	1.6426	1.46955	2.93483	0.593728	0.894198	1.18884	0.99378	0.79649	1.51188	0.835903	1.13259	0.501788	1.3611	1.62734	1.45962	1.39267	1.44895	1.29615
1.85741	1.91059	1.42756	0.844339	0.789843	1.70724	1.58647	4.01862	0.846281	1.3502	1.21169	0.765238	1.09246	1.12613	1.22041	2.27673	1.09182	1.32797	0.598861	0.677315	1.77616	0.212464	1.41516	2.41075	1.13399	0.694794	1.33472	1.12121	0.714942	1.49236	0.48108	1.56002	0.789302	0.198915	1.0374	1.19922	1.58975	1.6268	1.91059	1.01941	1.85737	1.07413	1.87048	1.84685	1.28375	2.24747	0.825013	1.37275	1.30349	1.2186
0.953782	0.613338	1.03316	0.965723	0.358797	1.37326	1.61865	1.18773	2.25813	1.26273	0.831216	1.02834	2.00911	1.04885	0.986281	0.717139	0.78557	1.45734	0.80788	1.21578	1.23198	0.964128	1.41546	0.577272	1.0268	0.821989	1.62923	1.72992	0.304173	1.21754	1.45479	1.0088	1.29184	0.897976	1.30183	1.40087	0.793303	0.525825	0.613336	0.415839	0.247061	1.70027	0.801203	3.73129	1.47573	0.745719	0.501916	1.49399	1.42002	1.2828
1.40809	0.886053	1.04195	1.21364	0.282005	1.18344	1.48867	0.911279	1.36172	1.52654	1.20315	1.70306	1.62538	1.77617	0.502316	0.951443	1.31625	1.06821	1.39357	1.6779	0.90994	1.45842	1.74018	3.14929	1.60883	0.670614	0.861636	1.19681	0.31154	1.49233	2.11904	0.87774	1.22168	0.530085	1.08304	0.817806	1.34636	0.898235	0.886054	0.259608	0.847651	0.857659	1.09529	2.44176	1.36226	1.319	1.31936	1.47266	1.67402	1.40311
1.33147	1.73639	1.77	1.18503	0.974879	1.79078	1.31959	0.530983	1.75571	1.37493	0.68764	1.84145	0.8458	1.24792	0.623752	2.26829	0.727075	1.6941	0.743767	1.3016	1.30641	0.354837	1.41546	2.65102	1.74611	1.25478	0.785724	1.63179	0.925469	1.2163	2.26251	1.21796	1.7263	2.04219	2.54241	1.4563	1.35365	0.455953	1.7364	0.508283	2.32653	1.25891	0.92285	0.344397	1.15348	0.792884	1.45255	1.09334	1.23928	1.70619
1.40789	1.91301	1.66919	1.37163	3.43692	1.42308	1.65308	1.05466	2.04303	1.5796	1.76361	1.12599	1.71199	0.909178	1.21894	1.39051	1.32086	0.893105	0.241562	0.911864	1.12329	0.761812	1.48901	1.51448	1.70746	1.64428	2.56273	1.6788	0.0979439	1.49236	1.55614	0.839034	1.47358	0.265616	1.16758	1.21167	1.02991	0.868628	1.91301	0.444813	0.434861	1.07413	1.97902	1.20846	1.29995	0.740108	1.25471	1.12953	1.34915	1.48208
1.96847	2.26975	1.1618	1.46715	2.07526	1.07704	1.52059	3.13308	2.03542	1.4242	0.964764	0.836686	1.42225	0.649817	0.988208	1.4954	0.684563	1.53658	0.234043	0.496101	1.65442	3.35403	1.5511	0.705981	0.999628	2.34829	0.735255	1.19823	0.427594	1.61653	2.02674	1.05458	1.29238	1.11967	0.0906965	0.592005	1.2105	1.20327	2.26975	1.43093	1.33186	1.79557	1.55867	2.84589	1.27463	0.896471	1.20325	1.23554	1.69643	0.960844
1.40789	2.92143	1.69717	1.56759	0.266283	1.38151	1.3793	0.62566	2.341	1.37546	2.48032	1.10687	1.68535	1.28998	0.932854	1.25457	1.09558	0.973772	1.09046	1.05253	1.6451	1.30128	1.32579	0.690844	1.24372	1.76181	0.693916	1.12389	0.273576	1.93886	1.3273	1.27441	1.15565	0.78351	2.14501	0.951468	1.01021	1.13492	2.92144	0.183524	1.1722	1.79557	2.03471	0.756979	1.42148	1.09131	1.12253	1.54235	1.44628	0.97159
0.986696	0.788486	1.26045	1.34315	0.896695	1.57329	1.36549	2.22653	0.65484	1.30997	1.29499	0.652959	1.86493	0.87733	0.159313	1.14296	1.11045	0.973772	0.441317	1.53536	1.02916	0.913243	1.89495	1.3573	0.964297	1.45483	1.07376	1.54076	3.63756	1.60566	1.05556	1.05301	0.897275	1.75487	1.14737	0.884518	1.36956	0.892485	0.788485	1.87883	0.676877	1.25891	2.03468	1.14432	1.33562	1.59152	1.09604	1.10976	1.40754	1.20757
1.85837	1.4716	1.58139	1.32787	1.59093	1.49483	1.79133	2.65746	0.771672	1.19163	1.05936	0.799241	1.85066	0.787193	0.598172	1.14846	1.23056	0.973773	0.232775	2.21919	1.42451	1.51923	1.38846	2.785	1.47181	1.08555	1.35671	1.16006	0.870965	1.21613	0.931331	0.843642	0.748148	0.159586	0.117052	0.395313	1.01488	0.395971	1.4716	2.18813	0.529898	1.79557	0.801205	0.754859	1.61672	1.78621	1.29511	1.13184	1.06684	1.98474
1.39723	2.30828	1.55437	1.2382	0.503222	0.510745	1.4884	0.710802	0.681341	1.66509	2.48797	2.16397	1.85681	2.89036	0.670376	0.724132	0.900755	0.893107	0.469753	2.33214	1.62391	0.239218	1.69543	0.974468	1.44072	1.04288	0.492372	1.05346	0.636671	0.980024	1.31827	1.56636	1.48258	0.207012	0.0795932	0.997187	1.14734	0.845451	2.30828	0.757296	0.228079	1.79557	1.33347	0.827023	1.129	1.27421	1.46002	1.37638	0.772913	1.27632
1.04241	1.77232	1.34848	1.34159	0.59664	3.04703	1.6195	0.813953	1.09955	1.4245	1.12117	0.989063	1.76778	1.0521	3.08232	1.09794	0.750808	1.53657	1.75592	1.58829	2.04945	1.83119	1.3818	1.63784	1.30428	1.83285	1.96528	1.27108	0.202907	1.49237	0.825291	1.5067	1.15468	2.19559	0.099012	0.798594	0.777512	1.03011	1.77232	0.620258	0.209228	1.07413	1.52015	1.0445	1.45549	1.65185	0.729834	1.23524	0.98328	1.25162
1.03195	0.716442	1.46719	1.49701	0.992282	0.744548	1.18045	0.4533	0.677031	1.80087	2.68232	0.89341	1.08959	0.557457	0.483479	2.74164	1.09105	1.52623	0.845586	0.820119	1.26153	2.58726	1.51622	0.647912	1.13648	0.862617	2.35532	1.05256	0.666965	1.31649	0.373138	0.669823	1.25759	0.11651	0.111932	0.909178	0.706394	3.02393	0.716442	0.797228	2.07137	1.25891	1.25021	0.8477	1.25455	1.73198	1.26492	1.11561	1.49444	2.24212
1.30059	1.6501	1.45851	0.922789	1.30383	1.07227	1.26272	1.47117	1.11318	0.993362	1.08697	1.31704	1.59143	0.978828	0.528951	2.19844	1.23039	0.966993	0.633369	1.07468	1.16089	0.617188	1.31903	2.31624	1.34683	0.569183	0.799835	1.12445	0.487169	1.21631	0.734836	0.764417	1.13301	0.935387	0.10026	0.509536	1.74403	2.33721	1.6501	0.8642	0.275216	1.79557	1.37657	0.731578	1.71121	0.973101	1.45381	1.27493	1.75306	1.99191
1.54534	3.39893	1.52305	0.826213	0.639253	2.51341	1.52029	1.85229	3.59174	1.08855	1.86637	0.682423	0.996845	1.72523	1.07232	0.67239	1.23888	1.07906	1.65762	2.62677	1.11417	1.39569	1.2879	2.60085	1.47023	1.19222	1.46797	1.49807	0.379034	1.2124	1.33754	0.860263	0.769227	0.137396	2.09031	0.473286	1.24073	2.5755	3.39893	0.59369	0.390363	1.13776	0.83031	0.652366	1.34113	1.26055	1.45886	1.09654	1.61756	1.69916
1.53919	2.52272	1.60533	1.12036	0.967536	1.64908	1.34828	0.433634	0.612805	1.28217	1.97382	0.943962	1.00051	1.0586	0.482413	0.820396	0.695612	1.51587	0.499034	0.946737	2.00483	0.186427	1.45576	0.980406	1.69305	0.473882	1.48823	1.19681	0.101534	0.980139	1.33505	0.635346	1.8067	1.06534	0.349075	0.695419	1.28315	2.67808	2.52272	0.0896632	0.376933	1.0573	1.92427	0.911355	1.33686	0.698989	1.43709	1.97541	1.6969	0.9661
1.54938	0.666991	1.54817	1.07387	0.914252	0.862521	1.55235	0.460638	2.02352	1.33245	0.574982	1.2708	1.22702	0.981156	1.38608	1.27806	0.858455	2.20061	1.54557	1.32184	0.664878	1.79132	1.41619	1.26072	1.2214	2.82668	0.983053	1.50107	1.5545	1.61949	1.92167	1.5607	0.923721	0.604844	0.915677	0.938522	2.42857	1.10211	0.66699	1.85273	0.377269	1.44931	0.693264	0.545377	1.29575	2.4296	1.37907	1.06806	1.14115	0.95805
1.39498	1.60547	1.46832	0.885229	2.5135	2.3704	1.29002	0.233817	1.79143	1.57904	1.19812	0.67354	1.30044	0.989108	1.56341	1.59986	1.01501	0.766399	0.470773	0.861353	0.861858	1.53016	0.984272	1.14442	1.38405	0.655296	2.25057	1.19512	0.665547	1.60782	0.981856	0.986475	1.60109	1.13989	3.49926	0.757021	1.44745	0.918284	1.60547	1.57214	1.27717	1.25891	0.995304	0.964122	0.735742	0.962827	0.51391	1.23678	0.815059	1.65669
0.954325	1.19874	1.28238	1.03728	0.794818	1.36779	1.15403	3.80332	1.05333	1.26386	1.65422	0.994234	1.23782	0.918592	1.00641	0.820465	0.659773	1.69675	0.427114	0.694872	2.496	2.10466	1.65782	0.370537	0.933713	1.58864	2.1406	1.16006	0.246782	1.62799	0.241129	0.808627	1.00124	0.113129	1.27102	0.348567	0.958837	0.629425	1.19874	1.93542	0.282237	1.07413	0.745641	0.669462	0.900202	2.367	0.935578	2.02427	1.21427	1.07165
1.40802	1.9295	1.54609	1.43924	0.38742	1.65232	1.29067	0.729059	0.872263	1.26087	1.71305	0.915477	0.909565	2.87045	0.767184	1.01666	1.52901	1.85448	0.155244	2.39794	1.98936	0.278647	1.41432	2.70711	1.414	1.95658	0.472203	1.4148	1.56406	1.31649	0.494805	1.05627	0.605507	0.37256	0.801433	3.23193	1.44846	3.06081	1.9295	1.77907	1.76533	1.35676	0.554944	1.19916	1.61659	0.736668	1.36695	1.03715	2.34188	1.16526
0.962515	1.40918	1.2669	2.3153	0.425586	0.933261	1.12813	1.1644	0.427176	1.47836	1.21405	1.27132	1.81631	1.01277	0.312272	1.05234	0.805897	1.03407	1.27304	0.674176	1.17337	0.606369	1.19969	0.968668	1.50786	1.42625	0.553088	1.23441	0.648458	1.21631	1.00265	0.92415	1.90041	1.70632	1.71166	0.336789	0.775906	1.35101	1.40918	0.152635	0.196506	2.05557	2.44882	0.355815	0.623389	0.956854	1.44731	1.12529	1.30113	1.40923
1.04099	2.04822	1.14456	1.21344	0.957542	1.52214	1.58489	3.94105	2.74646	1.4255	1.19825	1.08464	0.799125	0.352334	0.852791	1.01591	1.45804	2.28897	4.62951	0.758398	2.35172	0.517066	1.23516	1.56407	2.20549	2.80973	0.657491	1.16006	0.287286	1.93887	1.48221	2.647	1.47743	1.92965	1.93318	0.388442	1.20001	1.12941	2.04823	0.334647	0.0740221	1.79557	1.33349	0.378293	0.985568	1.11209	1.64073	2.40954	1.52694	1.64688
0.954372	2.13878	1.24862	1.905	0.127761	2.08529	1.55198	0.59244	2.39669	1.55121	1.6611	1.0497	1.50871	3.13931	2.44952	0.718295	0.745864	0.724636	2.61874	0.66694	1.38801	0.681443	1.41327	2.96615	1.17664	1.07845	0.526608	1.67843	0.44629	1.49237	1.52709	1.1241	0.571851	0.172451	0.853842	0.403208	0.823145	1.07247	2.13878	1.30306	0.174462	1.07413	1.55866	1.45249	1.99124	1.15898	1.48971	1.66624	1.21507	1.04661
1.03374	1.39772	1.40375	0.829734	1.53261	1.42312	1.15352	0.915201	1.69478	0.924016	2.65234	1.62346	1.30297	1.81411	0.342851	0.856012	0.706216	1.96162	4.53619	1.36534	0.881893	0.884779	1.35156	0.865453	1.05171	0.610848	0.456066	1.19681	1.25463	1.31669	0.81189	0.990602	0.733775	0.97269	0.426457	0.441071	0.794914	1.70304	1.39772	0.683593	0.701348	1.79557	1.76566	0.468706	1.33635	2.09552	0.730357	0.780309	1.65255	1.22196
0.95422	0.783402	1.31739	1.90841	0.786331	1.78538	1.39781	2.54163	0.492937	1.71473	1.61544	0.729442	2.24453	1.99491	1.47923	0.557983	1.37018	0.963879	0.770482	0.914166	1.17811	0.741245	1.39052	1.52981	2.20712	0.791547	0.734982	1.45718	1.22713	1.60783	1.27197	0.476491	1.32648	0.466096	2.54008	0.795945	2.00879	2.78817	0.783402	3.50058	0.825949	1.79557	0.378863	0.227908	1.37405	0.952491	1.28892	1.50053	2.08969	1.78983
1.03374	2.34607	1.51675	1.67885	0.959353	1.17985	1.26249	0.902736	0.838051	1.17742	1.04106	1.45434	2.37572	1.71039	0.789368	1.04533	0.955904	1.12794	2.81716	0.378914	2.79253	0.214151	1.31933	1.35638	1.52778	1.27225	3.58313	1.23611	0.316504	1.60782	2.64154	1.50255	0.708273	3.26446	0.31142	0.868878	1.13493	1.1781	2.34608	0.125469	4.27579	1.79557	0.896877	1.78703	1.47877	0.711772	1.48091	2.10635	1.44498	0.966889
1.96774	0.83202	1.16057	0.950308	0.311461	2.39766	1.36839	1.82883	1.40611	1.09518	0.904989	2.06759	0.976843	0.886476	2.00359	0.56743	0.902803	0.957038	1.21147	0.669398	1.47709	0.236844	1.55048	2.50745	1.90087	0.331148	1.12314	1.41641	0.632629	0.979973	1.06596	1.07836	1.23052	1.46832	0.919387	0.558485	0.785287	1.5048	0.83202	0.373262	0.308847	0.910994	0.865947	1.05546	1.29268	0.71573	0.589905	1.34259	1.03515	1.56842
1.04236	1.56818	1.21319	1.68259	0.315782	1.47807	1.31927	1.05788	0.990743	1.15529	1.95277	0.805746	0.776548	0.643707	1.40029	2.47681	1.67904	0.957039	0.62817	1.48964	1.18589	0.760891	1.35767	3.34323	1.48069	0.357155	0.602874	1.86764	0.442368	1.49202	1.04534	0.757332	1.2686	0.428551	0.639683	0.627255	2.86794	1.89997	1.56818	0.34716	0.0551589	1.07413	0.499001	1.01626	1.50208	1.10607	1.10224	1.33623	1.06731	1.21969
1.28268	1.0368	1.26942	1.60729	0.601209	1.18658	1.23452	2.98312	1.52963	0.999878	0.601766	0.694273	1.66412	1.29294	0.859282	0.95568	0.90928	1.07939	0.374132	0.470271	1.0072	2.02064	1.59229	0.546467	1.59692	0.446325	0.872879	1.02539	0.754182	1.60782	1.15959	0.291342	1.63261	2.47252	1.95747	4.58982	1.18389	1.93435	1.0368	0.127023	0.170164	0.853195	0.499013	2.00081	1.45541	0.494619	0.845484	1.47101	1.92737	1.49306
1.37123	0.690501	1.24701	1.17877	2.20597	1.18327	1.20718	1.06451	2.69167	2.08959	0.790231	0.805539	1.26521	1.05705	0.560497	0.632872	1.62373	1.81998	2.06192	0.266407	1.17434	3.62997	1.17108	1.38186	1.03568	0.746943	3.00308	1.86764	0.773605	1.21631	1.57617	1.78421	1.44074	1.25291	0.426572	1.25385	0.451684	1.3562	0.690499	1.07733	0.325131	1.89414	1.808	1.07131	1.33185	0.860946	1.36335	2.56346	1.10968	1.51421
2.00032	0.635052	1.6946	1.46233	0.61727	2.13275	1.34683	2.10294	2.37789	1.5263	1.67554	0.810986	1.71384	1.01489	0.32998	2.38057	1.40977	2.28897	3.00638	0.941299	2.31011	0.163974	1.2058	1.09386	1.0621	2.54805	0.640005	1.46073	0.251101	1.60781	3.09859	1.2997	1.39756	1.15321	2.52504	3.99536	2.00852	0.416217	0.635052	0.594483	1.00299	0.983049	2.14868	0.561826	1.47573	1.38504	1.77873	1.0984	1.15888	1.14033
1.84181	1.38493	1.47218	1.8397	4.11796	1.20633	1.36708	0.900344	0.869465	1.03512	1.84508	0.895014	1.41485	1.1687	1.01224	0.962016	0.864393	1.04902	0.758981	0.470152	1.22834	3.06547	1.06337	1.90359	1.4217	1.40081	1.64963	1.8181	0.559845	1.31649	1.37492	0.503476	1.60925	2.57023	0.930302	0.282201	0.96654	1.31365	1.38494	0.10905	0.421001	1.07413	2.19604	1.57169	1.50766	0.398205	1.30216	2.67028	1.74341	1.87873
1.4073	2.41586	1.14794	1.60789	2.44788	1.51218	1.23648	0.363282	0.792038	0.82661	0.618606	1.62432	1.42567	1.16146	1.7866	1.79213	0.814649	0.929539	0.696302	2.63879	1.05316	1.15506	1.42037	0.684655	2.01027	0.379932	1.60865	1.09233	0.18783	1.21631	0.991701	1.25461	2.20254	0.150302	0.520063	0.277097	1.90468	1.55639	2.41586	0.360454	0.0781204	1.79557	1.0237	0.55509	1.50135	1.80835	1.43327	1.79106	1.42595	1.12564
1.38548	0.630808	1.59772	1.249	2.04004	2.62738	1.26179	1.11458	1.47068	1.7093	0.697335	0.723811	1.53396	0.532835	3.10679	1.65777	0.599753	2.28897	1.16116	1.18854	1.85652	1.7586	1.0896	0.593351	1.31822	3.28051	1.48306	1.38868	0.51667	1.21631	1.72335	1.91202	1.39104	0.654768	3.48779	1.96866	1.53658	1.02667	0.630806	0.118239	0.330641	1.47724	0.989191	0.37484	1.19159	0.670954	1.06062	0.982255	0.908731	1.12942
1.39699	1.28694	1.59051	0.946771	0.207095	0.908565	1.18153	1.3151	1.06523	1.05796	1.18826	1.41818	1.27882	1.23874	2.49287	1.28745	1.27904	1.83215	1.11434	0.42768	1.17839	1.48861	0.872741	0.894475	1.9982	1.43258	1.60813	1.02539	0.415713	1.93888	1.77548	0.928305	1.28663	0.612718	0.258935	0.237618	0.887264	1.14732	1.28694	0.758433	1.53037	1.36154	3.03877	1.59342	1.70355	0.388644	0.529531	2.18611	0.807907	1.76004
1.44229	0.585905	0.99686	1.40473	0.0658712	1.94745	1.10516	0.658243	1.3701	1.67982	1.58716	2.12235	1.03358	2.63155	0.320576	2.15359	1.20411	1.6005	1.35989	0.502279	1.71598	0.347736	1.44756	0.822488	1.98931	0.230408	0.850624	1.27197	1.20585	1.21631	2.47563	1.35897	1.60086	2.67538	0.652855	0.997424	1.93003	2.02802	0.585904	1.21973	0.0481079	1.5572	0.378986	1.4519	1.24314	0.97932	1.12904	1.39133	1.74434	0.748451
0.941457	0.814577	1.64772	0.91066	0.199712	0.9842	1.15622	1.2334	0.604218	0.797416	1.14669	0.6647	1.30232	0.648392	0.435948	1.75364	1.03987	1.83216	0.436047	1.05053	2.75867	1.60849	1.27017	1.98697	1.79699	0.541575	1.05482	1.23382	0.150084	1.22407	0.224003	1.40314	1.32551	0.258627	0.150708	1.51477	0.86706	1.64141	0.814575	0.882524	0.490869	2.18952	0.442065	0.450588	1.2438	0.612662	1.54906	2.12702	1.12079	0.77195
1.30057	1.40622	1.62538	1.15436	0.625992	1.95008	1.40551	3.00106	1.78432	1.79355	1.3034	0.871577	2.56154	1.14769	0.875534	1.41594	1.22539	1.6005	3.05513	1.13083	2.81567	1.45573	1.44796	0.774831	1.74565	0.277351	2.60702	1.23382	2.21098	1.6111	0.641286	1.29329	0.757166	0.396456	1.1234	1.26384	0.901979	1.46105	1.40622	0.55221	0.138988	1.79557	2.09114	0.495044	1.47813	0.297599	1.31414	1.30484	1.38574	1.90742
1.04536	0.910471	1.20801	1.67296	1.81572	0.762201	1.28922	2.04602	0.87053	1.76326	1.7109	0.639188	2.07825	1.60718	1.37487	1.17251	1.24218	0.929539	1.21954	0.363055	1.19324	2.99763	1.17164	1.32885	1.71364	2.25349	0.517776	1.16062	0.842723	1.49237	0.703418	0.811834	0.756015	0.215415	4.02756	0.239932	1.82671	0.442712	0.910469	1.06398	0.259775	1.25891	0.495671	0.971548	1.18258	0.612333	1.57093	1.93539	1.58345	1.32062
1.41659	1.60853	2.09316	1.37304	0.299599	0.485966	1.23348	1.80055	1.73838	0.79936	1.56297	0.810223	0.676268	0.758707	0.119827	2.29474	0.80724	1.22235	1.00586	0.744301	1.53407	1.2421	1.22798	1.36707	1.49085	0.664477	0.427972	1.27137	0.136707	1.49237	1.15736	1.1466	1.29671	1.29591	0.340102	0.810493	0.551149	1.97899	1.60853	0.60639	0.229113	1.80326	1.87049	0.951025	1.19897	0.604846	1.13647	1.45268	1.09418	0.903047
1.84548	1.4601	0.850622	0.645623	0.235013	1.27954	1.52009	1.03512	1.47528	1.57667	1.20123	2.13578	0.904345	0.306551	0.509299	1.93683	1.12353	1.83215	1.78096	0.657315	0.952192	2.30535	1.77124	1.18448	1.40095	2.47601	1.08013	1.30765	2.8781	1.21631	2.39983	2.39336	1.26565	5.44785	0.312437	0.902283	0.721973	0.620679	1.4601	1.26909	0.0512529	1.33045	1.13252	0.387391	1.59568	0.202146	2.51196	1.22643	1.21982	1.50542
1.39897	1.91508	1.34503	1.21433	1.04933	0.910047	1.36928	2.35677	0.855145	0.927973	1.66775	0.843589	0.785446	0.393497	0.511381	1.71103	0.635832	0.790406	1.15264	1.88688	1.88105	2.73244	1.51109	0.49115	1.61195	0.307663	2.52269	1.09311	0.265801	0.979973	1.13974	1.83378	1.49332	0.194293	3.07921	0.89866	1.0243	1.72174	1.91508	0.653648	0.0905012	1.79557	2.83525	0.7381	0.57557	0.678564	0.674485	1.16842	1.04115	1.23445
0.997098	1.34094	0.98009	1.53764	0.426101	0.470684	1.39993	2.1225	2.46608	1.30976	2.00051	0.771442	1.54803	1.32117	1.58339	0.668363	1.28607	1.54612	0.696465	0.284387	1.45931	2.25703	1.31857	1.0758	1.67265	0.447311	0.860032	1.50207	0.327667	1.60782	0.490162	1.45951	1.3573	2.00456	3.48373	0.385132	0.394652	1.19152	1.34094	0.899137	0.0592716	1.79557	1.17081	0.617312	1.28971	0.460919	1.53056	2.03017	1.6398	2.07149
1.43649	0.93637	1.1972	1.63561	0.662391	0.981266	1.00735	0.769556	1.42095	1.42571	1.87886	2.12679	1.18286	0.485349	4.10088	1.50455	0.736184	1.21637	0.421124	2.64438	1.30751	0.271312	1.66112	0.47755	1.80931	1.53645	4.66984	1.50207	0.174919	1.60782	2.24379	1.89793	0.835074	1.4706	0.7779	1.21491	2.10144	1.45068	0.936368	1.57413	0.0470221	0.835903	2.97012	0.415705	0.980146	0.990043	1.50866	1.45286	1.14007	1.10806
1.03392	1.48276	0.900849	1.9478	0.242001	1.35967	1.1319	1.19472	1.8517	0.896893	1.55149	0.409754	1.33556	0.716996	0.1919	2.54828	1.14627	1.58934	1.2152	2.12962	1.63688	2.17408	0.825225	0.971653	1.43403	0.630941	2.18848	1.49694	7.20704	1.3165	3.33945	2.3829	0.877279	0.51827	0.619322	0.211612	2.30655	2.19139	1.48276	0.174288	0.0655917	1.13776	1.42873	0.373127	1.48814	0.763014	1.02788	0.918907	1.7317	1.81249
1.51212	1.08487	1.69638	2.21392	1.99789	1.82239	1.39664	3.19692	1.36767	1.42662	1.32726	0.989226	0.742913	0.430327	2.01157	0.577243	1.03963	1.6951	0.910483	0.728983	1.6253	0.376462	1.0652	2.42756	1.24848	3.03217	1.17198	1.49694	0.164953	1.47713	2.6471	2.55449	0.5634	0.865143	3.49464	0.548439	0.378251	0.92069	1.08488	2.57937	0.858724	1.79557	0.668489	0.882045	1.3378	0.538531	0.830238	1.19382	1.69846	2.43256
1.82842	1.15843	0.908159	1.85362	0.417185	0.865392	1.20142	1.7887	2.081	2.20164	1.51982	1.88903	2.64798	0.602551	0.0905552	1.06733	1.81478	1.71647	2.97167	2.09028	1.4894	0.420238	1.06667	0.446127	1.39109	1.15575	0.88995	1.37862	0.693766	1.01576	1.38843	0.618757	0.955841	0.620379	0.152847	0.807058	1.02749	1.16359	1.15843	3.6278	0.139157	1.07413	2.26594	0.38382	0.0910199	1.50981	0.383196	1.75094	1.63103	1.43175
1.40142	2.04275	1.11946	1.16315	1.01312	1.14395	1.48861	0.890925	1.63748	1.54948	1.06803	1.28503	1.64658	0.770284	0.784959	2.56909	0.739035	1.21318	0.547474	0.554381	0.708677	0.431257	1.01827	2.54348	1.08239	0.861829	3.20361	1.58976	0.124527	1.21631	0.633277	0.682901	1.57239	1.1239	1.50015	1.5187	1.76755	0.751438	2.04275	0.431107	0.0573782	0.910994	0.801386	0.989316	1.42325	0.38049	1.48763	0.850123	0.757142	1.19714
1.85755	0.597471	2.26586	1.8918	0.648019	1.3231	1.36728	1.55626	1.22363	0.985003	1.07884	0.867178	1.54782	1.21476	0.298664	1.87699	1.02696	1.54241	0.722688	0.431449	1.70027	1.19552	0.60401	0.583887	1.32599	0.478831	0.8141	1.86195	0.0679959	1.21631	0.605578	2.53971	1.10007	0.482483	1.86722	0.518265	0.54813	0.777176	0.597469	0.424484	1.05425	1.07413	1.92412	0.199737	1.05425	0.402539	1.37505	1.837	1.46841	1.38593
1.00539	0.528399	1.3725	1.01555	0.955519	1.10439	1.18067	0.897805	0.645133	1.4986	1.49017	1.96489	1.23562	1.14456	0.0782625	1.67157	1.36732	1.45709	3.87449	1.20544	0.960872	1.74866	1.09994	0.619482	1.10824	0.346791	2.69733	1.34031	0.652124	1.21631	3.99721	1.34642	1.32494	0.26964	3.93001	0.661469	1.09724	0.547085	0.528397	0.180073	0.229165	1.33673	1.65518	0.301861	8.55719	2.11174	1.42603	1.04575	0.645655	1.25499
0.959436	0.366822	1.41579	1.95337	2.93039	0.701386	1.46424	1.80759	0.64583	1.28693	0.864597	1.62657	1.64663	2.56093	6.4816	1.69649	1.30975	1.23163	0.987705	0.287027	1.87727	0.421488	1.32874	0.984219	1.04064	1.4343	0.602183	1.34017	0.1362	1.93888	1.4496	0.970774	2.80828	0.28179	1.147	0.299444	0.792863	1.13808	0.366821	0.470826	0.0398252	1.07413	1.46535	0.852034	2.02526	1.17863	1.48254	1.98796	0.771845	1.62458
1.51431	1.21667	1.61111	1.0621	2.2316	1.13733	1.74917	1.94988	1.08412	0.90029	0.880838	1.28474	1.21719	0.237564	2.51247	1.28059	0.791199	1.59198	1.28525	0.446897	1.48949	0.362138	0.748258	1.74824	1.24184	0.581399	0.233986	2.01078	1.69336	1.92763	1.19374	0.590654	2.18079	2.22811	0.691975	4.92827	0.935764	0.554395	1.21667	0.125578	0.464624	0.853195	0.69831	0.234683	1.32032	0.416448	1.56794	1.21132	0.940853	2.1346
1.05465	3.24741	1.41113	0.89674	0.503084	0.942171	1.68067	1.91109	1.37247	1.42618	1.04895	2.51212	0.684451	1.31402	0.690274	1.70348	1.00548	1.24323	0.980343	0.227686	1.71478	0.686613	1.23739	1.41839	1.242	0.415646	1.44631	0.998607	0.161913	1.21631	1.07332	0.323913	2.08487	0.917647	0.524135	4.03267	0.418346	1.66744	3.24741	0.124863	0.20715	1.07413	2.31476	1.54404	1.47573	0.332162	1.26247	1.14356	2.26534	1.31352
1.3858	1.57239	1.18902	1.65652	0.324005	1.11745	1.51907	0.67391	2.06688	1.18178	0.808209	0.930203	1.04024	0.491614	0.163693	1.40057	0.744394	0.817824	0.504514	0.371748	1.46189	0.814564	1.14652	0.839503	1.57777	1.64051	0.964746	1.1609	1.19374	1.22478	2.5444	1.19245	1.13043	0.565952	1.22369	0.602847	2.345	0.277875	1.57239	0.176769	0.057005	0.910994	1.29897	0.261093	1.47573	0.787602	1.40123	0.99362	1.16961	1.75781
1.84399	1.12792	1.55782	1.5366	2.7475	1.7254	1.78299	1.28042	3.14767	1.65369	1.20771	0.633404	1.0106	1.76728	1.15294	1.87408	2.17581	0.948599	2.16409	0.709964	1.65039	1.69731	1.57612	1.23327	1.90378	0.386146	0.676909	0.967389	0.681135	1.21634	1.22412	3.03035	1.63262	1.32207	0.383277	0.422504	1.88079	1.00174	1.12792	2.4731	0.925118	1.25891	0.538421	0.551333	1.34151	0.262989	1.42447	0.761742	1.70518	1.25864
1.84399	1.04252	1.59549	1.06425	0.8521	1.42443	1.61399	2.30038	1.12487	0.762784	1.90586	1.22924	0.789044	0.154725	0.289211	1.35037	0.744902	0.822136	0.687296	1.7483	1.40338	1.69169	0.832928	0.670434	1.67705	0.86878	0.594969	1.19925	1.17981	1.60798	2.2864	1.19505	2.43185	0.917731	0.157358	0.951959	0.522405	1.25189	1.04252	0.127524	0.397111	1.07413	2.08036	0.583684	1.3428	0.203011	1.10919	1.05755	1.69881	2.01491
1.96834	1.25845	1.47942	0.765592	0.314195	1.82996	1.52658	2.50171	2.86324	1.92778	0.913712	1.91599	1.09943	0.641113	2.12295	2.1967	1.62204	0.721485	0.668841	0.742542	1.06414	0.550401	1.38208	2.14037	1.61089	1.60846	0.358878	1.67734	1.03898	1.49237	1.30233	0.627201	1.60442	0.487708	2.47561	1.42868	0.312728	0.889829	1.25844	0.810299	0.577636	1.33673	0.745833	0.775158	1.47573	0.916337	1.59352	1.45818	2.13078	1.38711
0.985706	0.497075	1.27934	1.59518	0.101671	1.202	1.40049	1.64065	2.64977	1.57237	1.88136	1.16005	0.700784	1.0232	1.73766	2.57746	1.63916	0.73979	1.05973	0.606264	1.20912	0.305292	1.23939	2.71989	1.84777	0.234365	1.25622	0.936891	0.628075	1.49234	0.86569	2.60654	1.18765	2.32788	0.758894	0.352165	1.9322	1.67325	0.497074	0.229459	0.0250554	0.831237	1.25015	0.173215	1.07124	0.398365	1.86101	1.23741	1.63741	1.22311
1.27456	0.717737	1.2479	1.85802	0.351036	0.940893	1.25778	2.29032	0.850544	1.52172	0.808588	0.481937	0.539616	0.394153	1.86074	2.38405	0.844207	1.07726	2.80017	0.405554	1.32998	2.38721	0.828869	0.310186	2.04462	0.427062	0.699744	1.5069	0.0602717	1.31649	0.870161	1.56163	1.73296	1.09641	2.20646	2.42905	0.792298	0.640716	0.717736	0.154709	0.462765	0.857659	0.92904	0.175879	1.31328	3.87867	1.77473	0.922261	1.41022	1.0201
1.42293	0.375656	1.55428	2.17832	1.15594	1.1926	0.942656	0.560489	1.32527	2.21891	1.61365	0.964034	1.63965	2.3056	0.175847	0.906622	2.41677	1.92668	0.690872	0.685902	0.923086	2.8606	1.88341	3.90776	1.46974	0.18145	0.953102	1.19412	1.36789	1.31649	0.515795	1.95917	1.9218	1.0505	0.304804	2.29432	0.349072	1.18668	0.375656	0.299595	0.217653	1.07413	0.367333	0.819771	1.12641	0.813875	1.10518	0.884355	0.933355	1.58704
1.95431	1.30357	1.25538	1.70559	0.796756	1.84442	0.984315	1.68055	2.14683	1.65118	0.653034	0.917747	1.7901	1.39872	1.31743	1.87017	1.46196	1.79109	0.907569	0.89321	2.20657	0.874807	1.01844	1.40834	0.903522	0.181093	0.917081	1.27324	0.479138	0.979973	0.279357	1.89538	0.59834	0.736432	0.422883	0.538711	0.851033	0.209799	1.30357	1.0146	0.800336	0.839195	1.09523	0.656329	1.07191	0.223863	1.40136	1.66814	0.814075	1.14419
0.946249	1.66292	1.55586	2.38309	0.598749	1.22389	1.85179	1.80143	0.692489	1.31425	1.62211	1.23492	0.836524	0.291771	1.20617	0.676154	1.74209	0.987562	1.2488	1.29669	1.08119	0.178661	0.939818	1.07789	1.27964	0.675313	0.245916	1.4622	4.83472	1.21631	1.27849	0.69786	2.46285	1.13467	2.42887	1.04797	0.600442	0.302388	1.66292	0.900955	3.43434	0.839195	0.576205	3.78778	1.10545	0.709813	1.60631	1.20273	2.91188	1.17963
1.09709	0.259872	1.24919	0.734916	0.0928124	1.24062	1.03057	1.52515	2.85343	1.12229	1.38244	2.01424	0.637577	0.283531	3.64997	1.29218	0.698473	1.4017	1.27588	3.21656	1.81376	0.262357	2.02147	2.8981	1.84052	0.862178	0.854664	1.90688	0.33133	1.31649	0.349712	0.785471	0.909094	0.618661	0.220837	1.57429	1.4306	3.13894	0.259871	0.15473	0.0250907	1.07413	1.0954	3.96112	1.55685	0.792113	1.35859	0.766823	0.63987	1.6179
1.39712	2.01388	1.57017	0.923383	1.73342	2.49983	0.799492	0.470856	0.911508	0.995604	1.4604	1.14363	1.24187	0.330043	0.617994	0.534378	0.79284	0.741653	2.62466	0.633538	1.1335	0.458828	1.31725	1.28391	1.32187	0.234975	1.86152	1.00004	0.896109	1.21631	1.90256	0.990568	1.55421	1.35748	1.84012	0.864255	0.884486	0.813703	2.01388	1.79769	0.121252	1.07413	0.559038	0.886288	1.3474	2.1699	1.49609	1.46829	0.89716	1.46784
1.54554	1.00835	1.24727	1.66844	1.32847	0.564786	1.92268	0.433363	1.89636	1.49655	1.66679	2.82182	2.27315	2.145	0.653602	1.54465	1.14587	0.987563	1.47862	0.618239	2.45338	2.24208	0.988471	0.466055	1.17	0.783339	0.151531	2.00767	1.27737	1.21631	0.572049	0.460471	0.98147	1.30523	0.948074	0.683893	0.198279	0.798344	1.00835	1.7199	0.0611759	0.910994	0.228702	0.314375	0.614774	1.24235	1.3126	1.93661	1.35439	1.80906
1.40611	1.2787	1.20294	1.19383	2.77376	2.82672	1.1094	1.0001	1.17975	1.33425	0.917144	0.524032	0.594491	0.13518	0.848498	1.22661	0.791011	0.767801	1.77114	1.36226	1.31705	0.260484	1.21469	0.734512	2.13757	2.01691	0.316888	1.19389	0.664537	0.980516	0.335476	3.01604	0.83729	1.45055	0.810415	0.569705	1.05688	1.55476	1.2787	0.0494264	0.456147	0.910994	4.5116	0.452077	1.35871	0.563287	1.42846	1.88159	0.633005	1.03653
1.85836	1.19202	1.28655	1.55911	0.289073	1.40891	1.20604	1.88842	2.07429	1.10467	0.827103	2.34784	0.888472	0.409139	0.534334	0.564713	0.743121	1.79109	1.25144	1.58017	2.34164	0.325392	0.948591	1.34112	0.97489	2.31383	0.446961	2.01068	1.22303	0.979974	4.7196	1.65111	0.611774	3.45248	0.336442	0.415108	1.98677	1.86648	1.19202	0.120759	0.0925579	1.25891	2.19604	0.461379	1.46012	1.25714	1.3611	2.27403	1.73763	1.16242
1.39722	0.703639	1.20407	1.55548	0.917341	1.65647	1.01143	0.864976	1.31727	1.37543	1.53099	1.10582	1.75164	1.47232	1.78257	0.496777	1.29792	1.166	0.749306	0.398191	1.3659	0.147548	0.75974	1.41796	1.60047	0.316422	1.42834	1.16173	2.212	1.60782	1.55485	0.44151	1.39997	2.24282	0.3867	1.26195	0.467817	1.52841	0.703638	0.10637	0.0566413	1.33673	1.17083	0.33806	3.61007	1.6465	1.51467	1.76345	1.33967	0.808901
1.08901	0.70028	1.54047	1.33052	1.2283	1.30192	0.962869	0.578638	1.87599	0.767422	1.61946	0.465692	0.939623	0.99745	3.23171	0.595198	0.792938	1.90153	1.87368	1.02264	1.38925	0.33968	0.730719	0.949855	2.07919	2.96252	3.52319	1.03007	5.81089	1.21631	1.47316	1.33926	0.63167	1.8876	1.00487	1.74884	0.791258	1.33611	0.700279	0.149819	0.405037	1.04249	0.327076	3.59775	1.33167	0.929868	1.40778	0.796386	1.40158	0.622429
1.03376	0.826189	1.46074	1.5035	0.751538	2.21321	1.43666	0.746703	0.723651	1.12421	1.63598	1.20922	0.677788	1.77474	0.1039	1.16586	1.59265	1.33392	1.06832	0.183008	1.92206	1.18802	0.749706	1.05239	1.03598	0.324115	0.568418	1.29945	0.507356	1.21631	0.54686	2.92785	1.42046	0.359297	1.24463	0.54655	1.57458	0.423966	0.82619	1.8607	0.153082	1.07012	1.33337	3.10699	1.47573	0.415587	1.22235	2.06818	0.32703	1.3672
1.40923	0.43614	1.53184	1.1546	4.50067	0.881772	0.919023	0.634615	2.46614	0.988423	0.713303	0.785778	1.70619	1.40141	1.70458	1.96323	0.910637	1.23163	1.49287	2.78944	1.0375	0.857862	1.6201	0.283171	0.929275	1.49596	0.826869	1.33408	2.48926	1.21631	3.29138	0.72588	2.47776	0.292488	0.489228	1.50486	1.1363	0.780599	0.436139	1.5241	0.0558795	1.04081	1.52032	0.560942	1.33247	1.55786	1.40761	0.749901	0.82675	0.702647
1.41462	3.35454	1.63584	1.02942	2.18819	1.77815	0.860499	0.92111	1.43189	1.59665	1.60557	2.12209	1.20019	2.49586	2.40028	0.921398	1.69214	0.748961	2.50591	1.87551	1.63365	0.764925	1.26611	0.811092	1.87729	0.525475	3.06175	1.00147	0.501344	1.60782	1.10056	1.21983	0.955752	1.49407	0.154019	0.19563	0.937905	0.413725	3.35455	0.727756	0.781507	1.36627	1.34143	0.386754	1.29203	0.5274	1.49355	1.04655	1.38779	1.1533
1.39882	0.636757	1.27485	1.46697	0.70407	2.51601	1.48986	1.98224	1.62877	0.972739	1.24402	1.72642	1.39838	0.268371	0.871812	0.789826	0.859096	1.61589	1.00446	2.77235	0.810371	1.52173	1.26536	0.438532	1.40502	0.609764	0.813885	1.00147	2.47403	1.31665	0.660004	1.41061	1.50359	1.03443	0.1575	0.408879	0.642659	0.9973	0.636758	0.163222	0.846593	1.07413	1.13291	0.3408	0.873533	0.159234	1.32119	1.79352	2.27147	2.17583
1.40816	0.386794	1.33573	0.703583	0.38979	0.845356	1.14963	0.957394	2.34845	1.18781	2.6309	0.829223	0.962614	2.6181	0.332494	1.2721	1.09141	1.65324	1.97585	0.340494	1.19991	0.146683	1.02518	0.519696	2.23421	1.0396	0.254248	1.09696	0.117257	1.21631	1.23591	1.0811	0.762293	0.839637	1.49227	2.65321	0.584473	1.13105	0.386793	3.41755	0.414061	1.07413	1.0304	0.300888	1.71705	0.396993	1.07593	0.935477	0.53999	1.08469
1.83121	1.9799	1.24354	0.710589	3.65276	2.261	1.08375	1.40497	0.980995	1.39913	2.07357	0.801198	0.636592	0.151427	0.493186	3.26795	1.04098	1.35144	2.09851	1.94652	2.0484	0.10578	1.76537	0.475683	1.90675	0.467054	1.01209	1.09467	1.42425	0.979974	0.323948	1.37456	0.590421	1.11374	1.75794	0.191581	1.32379	3.1352	1.97991	1.30805	0.0286419	1.07413	2.70287	0.717845	1.22145	0.615383	1.31622	1.05408	1.84047	0.858432
1.4656	0.471733	1.46706	1.07213	1.0916	2.21055	1.18041	3.4187	1.81479	1.35396	1.05903	1.52255	0.709065	0.165882	0.173042	0.427745	0.715524	0.80255	2.22228	0.869926	2.0135	4.46968	0.750788	2.3875	1.45395	0.165037	0.201179	1.41916	0.980684	1.21775	0.362076	0.304049	0.620987	2.96333	1.27913	1.08448	1.17022	0.455785	0.471734	0.2	0.0488745	1.07413	1.2578	0.691833	1.33863	1.05721	1.11477	0.701435	0.457414	1.10413
1.50003	1.63497	1.29416	0.953145	0.102165	0.933966	1.10181	1.53818	1.38052	1.10359	1.6322	0.39358	1.78188	1.8673	3.15231	0.838213	2.62653	1.49095	1.76125	0.385017	0.571804	0.100728	0.594145	0.302981	1.20697	0.494516	2.14043	1.59466	1.17889	1.60782	0.626464	0.796767	0.590065	0.580972	0.81859	0.203891	0.43059	1.7908	1.63497	0.337808	0.5791	1.07413	2.14799	0.117337	1.47573	0.680422	1.51418	1.33695	1.00884	1.75795
1.39725	1.66571	1.47092	0.768184	0.497392	2.39107	0.940515	0.638061	2.02605	1.12681	0.824905	0.231491	1.14921	0.668057	0.660106	0.768596	0.732532	1.21747	3.20733	0.314309	1.78931	0.913731	1.54949	0.48034	1.14385	1.64891	0.117328	1.90241	2.2466	1.21631	0.436601	0.358321	0.930028	1.83848	0.566322	0.65413	0.921249	1.46697	1.66572	0.75187	0.489285	1.79557	0.277874	0.27602	0.896856	0.292704	1.446	1.97423	0.682756	0.733072
1.40774	1.60226	1.32117	1.68073	0.566642	0.954477	1.75715	0.986508	0.427737	0.975227	1.21671	1.14255	1.11199	0.525361	0.916825	1.42482	1.57334	1.40694	2.1268	2.07559	0.557635	0.994855	1.75857	1.09776	1.16282	3.7217	0.364268	1.50786	3.98787	0.979973	0.30822	0.223965	1.95455	0.898849	0.548455	1.05653	0.338902	0.368024	1.60226	0.542014	0.0767738	1.79557	1.92377	0.44712	1.2687	0.36521	1.5412	1.05484	0.97543	1.42404
1.39008	0.47964	1.49504	0.83434	0.108051	1.71663	1.10287	2.46191	1.5872	1.89146	1.26903	1.2283	0.436419	0.461884	0.308812	0.475472	0.72657	0.934251	0.522872	2.72685	0.667707	0.260734	0.750745	0.894328	1.01087	0.209005	0.434083	1.12874	0.38776	1.31698	2.8246	2.7407	0.854136	0.275768	0.437917	0.335656	0.320197	0.341289	0.47964	0.430861	2.19905	1.79557	2.82176	0.627538	0.191443	0.277119	1.39594	2.43779	0.368622	1.26464
1.29788	1.4675	1.31749	2.16551	0.962048	2.9209	2.06767	1.03671	1.12926	0.883902	0.651522	0.534216	0.708112	1.91874	1.58638	0.609145	1.75974	2.20326	2.19885	2.15913	0.601382	1.32882	1.19924	1.10158	1.9362	0.372089	0.970057	1.34539	0.439553	1.49237	0.609761	1.24042	0.809031	2.5618	1.98708	0.714761	1.15031	0.778282	1.4675	1.3385	3.91472	1.79557	0.961955	0.55926	0.659179	0.276871	1.26371	1.172	0.932049	1.3416
1.29929	0.378729	1.86275	1.1483	0.715746	1.31754	2.46401	0.459874	1.2068	1.69244	1.32929	1.88592	1.14837	0.718996	1.42445	0.958149	0.852675	1.50428	0.674103	4.23559	2.03068	0.766187	0.521504	2.35824	1.1347	0.376101	0.964133	1.2662	1.70653	1.93452	0.264505	1.81082	0.919704	0.482008	0.374635	0.921125	1.07571	2.3715	0.378729	1.8854	0.408079	1.79557	0.462752	0.17379	1.47573	2.70977	1.20997	1.54317	0.896806	0.834624
1.47491	1.16196	1.54845	1.24608	0.476849	2.84071	1.78453	0.930476	0.784427	1.67369	1.34042	0.564797	1.54737	0.869732	2.32149	0.743369	1.13113	0.772298	1.89652	0.932424	1.71126	0.571134	1.32566	0.874941	2.47476	1.83995	0.591751	1.0962	0.490724	1.21511	0.25974	1.05773	0.974862	0.519	0.0781	0.339048	0.753898	0.260665	1.16196	0.663263	0.104886	1.47724	5.08674	0.382797	1.3328	2.95057	1.44314	0.557868	0.771662	2.02101
0.945157	1.01074	0.980785	1.69027	5.0689	1.42343	1.43013	1.05549	2.19824	0.902608	0.558496	2.14436	1.02928	0.32325	0.421504	2.27431	0.812844	1.76592	0.839453	2.03021	1.4017	0.631614	2.48227	2.05305	1.10559	0.563336	0.755444	1.20121	0.070716	1.21631	0.41823	0.894279	0.96187	2.26153	1.80209	0.208215	0.131717	2.67745	1.01074	0.166111	0.0824946	1.79557	1.10215	0.143622	1.33185	0.344166	1.54013	0.787006	1.95331	0.897462
1.28479	0.305628	1.25402	1.35011	1.28553	0.372507	1.00683	1.29327	2.32277	0.860315	1.74405	0.542483	0.752763	0.156878	0.452521	2.8366	0.643777	1.0207	2.1569	1.43387	1.33532	0.12151	2.23046	0.598137	1.61044	0.281951	0.541687	1.26565	0.445781	0.979982	1.68998	1.75812	0.596069	4.32353	0.46576	0.592795	0.279232	0.572602	0.305628	1.26638	0.0853005	2.05557	2.13735	0.754356	1.0419	1.17948	1.40675	1.77229	1.3813	1.27877
1.41705	0.343933	1.27698	1.39371	0.534971	0.381043	1.64314	1.91069	1.19253	1.07037	1.40154	2.50092	1.0057	0.327116	0.12961	0.889199	1.58773	1.58104	1.63905	1.41229	0.804423	0.102107	1.94557	0.789984	1.35741	1.34287	0.742722	0.971417	0.256327	0.98427	2.04922	1.33445	0.430096	0.744815	1.58897	0.13024	4.00935	2.78962	0.343932	3.61868	0.259925	2.15374	2.32583	0.387923	1.33185	0.341101	1.66922	0.964491	2.05948	1.07948
0.942758	0.626553	1.62766	1.30086	0.0594072	0.27665	1.20232	0.75186	0.65773	1.48996	0.954789	0.333762	2.29287	2.14425	0.425618	1.39062	0.75094	1.16961	0.651007	0.294632	2.3007	2.32967	1.35167	0.854496	1.07495	1.6639	0.909937	1.0043	0.464223	1.21631	0.154928	0.582759	2.33505	1.31204	1.94304	5.25402	1.09161	3.12213	0.626554	0.268619	0.259255	1.47724	0.929374	0.59511	1.44297	0.844028	1.25756	1.11067	0.298654	1.34992
1.39985	1.15907	1.75564	1.41121	0.299326	3.0358	1.26447	1.04528	0.503404	1.6154	1.31611	0.643107	1.12763	0.192563	1.37208	0.283855	0.679255	1.30326	1.91404	0.477923	1.40298	0.65962	1.12506	1.39663	1.88561	0.564687	0.416729	1.0043	0.098595	1.60782	0.790615	1.7161	0.337103	0.997901	1.92446	0.363637	1.88385	0.622602	1.15907	0.868782	0.139044	1.80326	0.555198	0.429301	2.34331	1.08488	1.3005	0.6501	1.24803	0.847931
2.00049	0.537512	1.15098	1.12213	0.384331	1.49139	1.71529	0.816171	0.452532	2.26977	1.67231	0.952023	0.681563	0.140082	0.340404	0.408179	2.75153	1.30326	1.74728	0.510044	1.72146	0.480947	1.18139	0.432996	1.84351	0.339956	0.516009	1.26511	1.4106	1.92853	0.654765	1.41545	0.823783	1.9852	1.19667	0.430937	1.15873	2.21703	0.537512	0.139468	1.39025	1.75002	0.773217	0.46378	1.33852	5.39167	1.34024	2.47294	0.489757	0.845759
1.39698	1.79939	1.13634	1.63471	0.369561	1.61914	1.456	1.32604	0.75046	0.872974	1.32823	0.324645	2.19799	0.0756836	1.65358	0.501138	0.824979	1.15633	1.77622	0.496834	2.49538	0.842292	0.710637	0.842577	0.981966	0.307524	0.903098	1.37795	0.746294	1.938	1.57068	0.696996	0.693345	0.587999	0.313797	0.265109	0.476744	2.68215	1.79938	2.64483	2.02535	1.79557	0.350989	0.399085	1.47573	3.0301	2.13602	1.95866	0.460826	1.53917
1.40789	1.26467	1.50574	0.890766	0.699057	3.6042	1.0801	1.30619	0.994397	1.37731	0.759108	2.1328	0.332558	0.0674587	0.496579	0.616572	1.69192	1.15633	1.56931	0.537588	0.66657	3.43182	2.15914	1.1693	0.890438	0.450846	1.74069	1.37795	0.211512	1.60632	0.262156	1.19597	2.44234	0.786789	0.784142	0.422329	0.763666	1.78574	1.26468	1.08575	0.681223	1.67141	1.80705	0.154753	1.38234	0.239191	1.26124	0.674076	0.271513	1.33496
1.0931	0.735126	1.49623	1.7864	0.342982	1.0083	1.60959	0.780289	1.88923	1.07359	1.16305	0.577584	0.324149	0.931426	1.08473	0.808525	0.729035	1.422	2.01295	0.556773	1.39611	0.706581	0.92066	0.908019	1.26846	5.77519	0.192063	1.26511	0.0349933	1.60781	1.1411	0.807212	2.09168	1.17399	2.52914	0.816691	0.18908	1.74891	0.735127	3.09801	4.37274	1.47724	0.412527	4.18881	1.33185	0.359448	1.21353	1.39604	1.38219	0.867533
1.04263	0.806206	1.51266	1.14766	3.75874	0.478707	1.09992	0.779479	0.311513	1.40382	1.17912	1.82384	0.563396	1.12734	0.362645	0.653974	1.36893	1.23163	3.4765	1.7842	1.4688	0.521895	1.2577	1.82578	2.4021	1.43547	0.449656	1.13129	0.367212	1.21622	1.62845	0.407102	1.60388	2.05491	0.0807614	0.147746	1.22895	1.15174	0.806207	1.63148	1.41864	1.79557	0.621009	0.173185	1.47573	0.32543	1.16999	0.574132	0.273889	1.39253
1.85489	2.20625	1.59004	2.20869	0.122963	2.74269	1.99058	0.788349	2.0309	0.912605	1.5264	0.375776	1.84675	0.347364	0.529259	1.23954	0.69687	1.1815	0.562776	1.90672	0.888838	1.19498	1.10438	0.554533	2.20228	0.872158	1.02564	1.09993	0.0906716	1.21483	5.02696	1.53817	1.69054	1.07136	2.07747	0.301259	0.231338	1.25512	2.20625	2.97205	0.0354448	1.47724	1.87067	0.692852	1.47573	0.652933	1.3543	2.17025	0.624127	0.711288
1.27939	1.18244	1.25926	1.65838	0.870558	1.21672	1.74115	1.8589	0.593701	0.62968	1.20353	0.735713	1.88502	0.250555	0.3919	1.62645	2.49309	2.2795	0.352972	1.20068	2.02998	0.649887	0.765097	1.15854	1.00315	0.362138	0.181831	1.29989	1.43485	1.31706	2.4431	0.400432	0.527329	0.514314	0.723953	0.366602	0.518554	3.4169	1.18244	0.336972	0.071848	2.1623	2.13714	0.413212	1.29108	0.717957	1.41414	1.58177	0.509304	1.01501
0.940158	0.493127	2.00258	0.986784	0.581441	1.23833	2.21798	0.287864	1.32485	2.60485	1.30274	0.53939	1.15514	3.64405	5.55169	1.348	2.32314	1.58934	1.69416	0.543029	1.12045	0.710969	1.65775	0.621567	1.67261	0.912654	0.957865	1.06561	0.10655	0.980003	0.201844	0.447457	1.77607	0.47252	0.247301	0.124849	1.61499	1.99568	0.493127	1.8149	0.049703	2.15374	2.26556	0.150641	1.4108	1.37057	1.50987	1.18547	1.7738	1.89794
0.95422	0.569028	1.70582	0.798321	0.964183	2.33526	1.23947	0.856809	0.301637	1.51676	0.891932	1.69292	1.34714	0.0953037	3.17331	0.471135	0.736169	0.8536	0.630537	0.358329	0.891435	1.94793	2.1189	3.41191	1.50202	0.544638	0.324431	1.00152	0.0960369	1.60782	0.41928	1.51688	0.521305	0.991459	0.161923	0.129329	2.47674	0.603409	0.569027	0.586245	0.0327022	2.19601	0.289013	0.143546	1.33185	0.504775	1.42344	0.713011	0.484035	1.5266
1.52644	1.20832	1.26919	1.15813	0.724962	0.463123	2.13602	2.46969	0.670117	1.65017	1.21447	0.885444	2.45866	0.731456	1.17868	0.325256	1.49353	2.16152	1.89412	0.0979895	1.09001	0.191343	1.32596	0.412659	1.24388	0.188044	0.188218	0.914166	0.287222	1.49237	0.415428	0.247737	0.720832	1.70373	0.161756	0.786946	0.356759	2.57225	1.20832	1.07691	3.98342	1.44931	0.364866	2.33088	1.21524	0.204225	1.42026	1.73717	0.501566	1.41882
1.72827	2.23673	1.76066	0.620868	0.703457	3.42036	1.08262	0.580341	1.22244	1.27733	1.80437	2.09471	1.96581	0.149975	0.302616	1.19765	0.711236	1.61927	0.833945	1.63865	1.20325	0.634407	0.91104	1.78665	2.22319	0.566331	0.170325	1.38501	0.112519	1.60655	0.16712	2.73219	1.94267	0.377024	2.27254	0.733444	0.619517	0.51005	2.23673	1.86258	2.35458	1.44931	0.409616	0.668046	1.28953	0.188282	1.36199	2.50326	0.579426	2.20257
1.40558	0.586904	1.02865	1.56088	0.347596	3.32702	1.4711	0.569559	1.47012	1.6487	1.98537	0.675883	0.486347	3.62248	0.248183	1.23121	2.74627	1.12812	0.691744	0.365743	0.59838	0.913427	1.41951	1.61575	1.13118	0.306713	0.146348	1.0057	2.4346	1.21631	0.260986	0.492732	2.65123	0.865689	1.30829	0.796152	0.496576	0.940407	0.586903	0.218047	0.42245	1.44931	1.02377	0.268081	1.30405	0.204094	1.42907	0.912984	2.10238	2.21362
1.39705	0.698584	1.27082	0.929759	2.20851	0.993328	1.39444	1.30644	0.345501	2.19134	2.28164	0.701016	0.522089	0.137129	0.653358	0.795536	0.534736	1.50948	0.385765	3.46777	1.41288	0.375843	1.03751	1.28392	0.984564	0.340177	0.505364	1.35483	1.98103	1.60782	0.55444	0.756287	1.97047	0.741596	2.01615	0.16739	0.40948	0.980347	0.698584	1.20616	0.696661	1.79557	2.51079	5.71396	1.28747	1.51818	1.1894	0.50743	0.361149	2.0753
1.39536	0.713289	1.46551	2.24428	0.553533	2.75511	1.39862	0.34857	0.898204	1.1557	1.71411	1.60564	2.46084	0.176563	3.23961	0.244018	1.09507	0.853603	1.7907	2.60602	0.926706	1.32425	1.14568	1.56395	0.892595	0.200752	0.658395	1.31927	1.55535	1.93503	0.174677	2.19573	1.85918	0.499694	0.235749	0.262916	0.342838	0.558791	0.713289	1.15614	0.546687	1.67692	0.897323	0.0956607	1.1299	0.137865	1.38256	0.803109	0.414544	1.24628
0.947375	1.59993	1.76999	1.48093	0.364102	2.21239	0.976632	1.09626	1.61799	1.21045	1.69001	0.50213	0.967963	0.842552	3.01572	0.549809	1.62	0.905897	0.530279	0.41774	0.830214	4.50351	0.936503	1.70316	0.937136	0.579846	0.342129	1.19151	0.402074	1.60782	0.3206	0.701307	0.851638	0.757611	3.50231	0.19463	2.5365	1.45285	1.59993	1.55641	0.0610142	1.79557	0.625644	0.177303	1.02652	1.47906	1.44344	1.01324	0.709425	0.834368
1.30736	1.063	1.22547	0.8111	0.387885	2.36911	1.52719	0.897107	2.52222	1.19372	1.71969	3.08461	1.42399	0.232394	0.114504	0.3523	0.80269	1.40677	2.01917	2.95031	0.512434	1.03274	0.905071	0.532391	1.85154	0.339223	0.138348	1.63179	0.34019	1.4835	0.464488	2.21587	1.11808	1.17536	0.428532	0.774905	2.01451	2.20547	1.063	5.2576	0.0853088	1.44931	0.312407	0.484519	1.33817	2.71724	1.36729	0.611333	0.283238	1.06723
1.26933	1.26184	1.50262	0.847009	3.00629	0.950783	1.29667	1.27495	0.396263	1.71176	1.55796	2.93256	1.87286	1.52046	0.349357	0.297328	1.34284	1.61927	0.557268	1.02536	0.728018	0.841624	1.34468	0.384772	1.11604	0.119656	1.40888	1.28465	0.075866	1.31651	0.58899	0.617406	2.44681	2.03658	0.266133	0.544119	0.22036	3.02968	1.26184	0.271706	0.0545557	2.18952	0.428809	0.183106	1.47573	0.172939	1.44196	1.62899	0.984614	1.36014
1.42691	1.12703	1.53792	1.5555	0.630146	1.54437	1.71871	0.557483	0.854569	0.82061	1.6657	1.26464	1.11687	2.92009	0.595633	0.36366	0.723625	0.882974	0.984221	1.50747	0.697683	1.55238	1.12651	0.807286	1.07599	0.71459	0.237139	1.21246	0.691834	1.21631	2.46057	1.83007	1.4236	1.01462	1.02003	0.216811	0.765984	0.439703	1.12703	0.54854	0.494316	2.20803	2.8884	0.104679	1.33624	0.0965239	1.47366	1.34448	0.5885	1.28583
1.95362	2.04926	1.48718	1.73207	2.37267	1.80745	1.4354	0.744188	0.714156	1.74499	1.27123	2.17286	0.503192	0.230019	0.196715	2.54631	0.532776	1.20441	1.41623	0.562599	1.7254	0.690502	1.68009	1.47614	1.45422	0.4299	0.154772	2.13666	0.209454	1.21675	1.63335	1.26677	1.00879	0.961344	0.17479	0.72228	0.235471	0.888308	2.04926	0.601446	0.978748	1.5572	0.518755	0.346254	1.47573	0.11591	1.3483	1.08316	1.03606	1.26204
1.37435	0.688369	1.15495	2.33743	0.316082	2.1538	1.48331	0.190329	1.16127	1.44005	2.31507	0.631668	1.82244	0.23843	0.117503	0.598939	1.58052	0.915035	0.758111	0.281782	1.37862	2.2614	0.64097	2.38832	1.25718	0.245617	0.766706	1.5854	0.928801	0.979977	0.554122	1.95217	1.22632	1.26551	0.262168	0.315981	0.565069	2.63552	0.688369	0.209519	0.0750322	1.5572	0.698409	0.169518	1.47808	0.319892	1.44005	2.41799	1.15256	1.35804
1.92728	0.465163	1.67121	1.12598	0.255088	0.85586	0.943039	0.470469	2.32497	2.22786	0.679311	1.03874	0.846138	5.14336	0.449641	3.17432	0.568385	1.15356	1.46442	2.12587	0.446517	4.00092	0.500967	0.683946	2.12599	0.161505	0.328246	1.47979	2.27759	1.21631	0.169588	2.35562	1.6047	2.90508	0.221916	0.216309	2.26686	1.32204	0.465164	2.43908	0.0263058	1.79557	2.56118	0.258243	1.18519	0.192025	1.36005	0.629296	1.50281	2.15038
1.40569	0.80433	1.12477	0.809893	0.566805	1.09862	1.48472	0.311092	0.735431	1.31638	0.569475	1.78223	1.74162	1.67938	0.167048	1.01979	1.16165	1.85841	0.869571	0.28899	0.462354	1.13421	0.997913	0.725809	0.83767	1.03828	0.271647	1.52493	0.550726	1.60782	2.04004	0.896171	2.7414	0.957324	3.0316	0.113802	0.75007	1.20533	0.804331	3.05077	0.0359168	1.5572	1.21788	0.49213	1.47842	0.206235	1.44047	1.79723	1.16859	0.929372
1.99737	1.11805	1.50036	0.899921	0.136241	1.03856	1.01725	2.88539	0.502274	1.51806	1.68065	1.84364	1.49695	1.29612	0.542704	0.308475	1.18212	1.85841	0.703345	0.680317	0.729404	1.66103	0.947282	1.21601	1.71735	0.183788	0.259365	1.52493	0.109864	1.91635	0.300762	0.714156	1.07998	0.816901	0.136334	0.646348	1.51077	0.537349	1.11805	0.564596	0.0368944	2.05557	1.13284	0.106242	0.76249	0.25952	1.43882	0.628027	0.399003	1.02054
1.41684	1.0408	1.43297	1.91691	0.0818294	0.900615	1.39795	0.817563	1.02677	1.10762	1.85792	0.290117	2.67841	1.10056	0.0616328	3.55176	1.6438	0.944673	1.33218	0.382357	1.25873	2.09998	0.627258	0.918962	1.17774	1.48429	0.151845	0.985407	0.364444	1.60782	0.378409	0.400029	0.39314	1.95446	2.24335	4.86945	1.07805	0.775575	1.04079	0.858358	0.0248831	2.05557	1.51124	0.304655	1.48925	3.67421	1.24233	0.536151	0.31727	0.553492
1.41985	0.844268	1.42348	0.979815	0.0726629	2.19629	1.60798	0.633178	1.08762	1.81376	1.38085	1.58137	0.955684	0.431535	0.16507	0.322677	0.662937	1.51197	1.65287	2.2298	1.26041	1.10249	1.04675	0.878458	2.1957	0.131993	0.208615	1.48446	0.092453	1.60839	0.935986	1.74556	0.848628	1.10695	1.09646	0.576305	0.419636	1.5987	0.84427	0.100681	1.53815	1.7581	1.42083	0.479792	1.61262	0.11509	1.3689	0.955684	0.404641	1.53161
1.39726	0.707787	1.60518	1.79875	0.290869	0.717221	1.01013	0.453238	1.55973	1.73878	1.72543	0.150135	1.19446	0.113017	0.043303	0.40054	0.673314	0.788374	1.4386	3.72607	1.02697	2.716	1.55975	1.93864	0.902886	3.41809	0.131518	1.15957	2.20825	1.21631	0.626632	1.27846	1.6222	0.51021	2.16979	0.215821	0.809211	0.872749	0.707787	2.19008	0.0340239	1.47724	3.38968	0.335626	1.47573	0.178422	1.43685	2.16163	0.379301	0.917176
0.995496	0.483906	1.20453	0.848649	2.48876	0.770724	1.22963	0.61604	1.09886	1.89235	1.57397	1.38644	1.52025	0.0459184	0.0824905	0.750465	1.50944	2.36743	0.706246	0.208659	0.609562	1.99503	1.22165	0.648847	0.663884	1.0698	0.118262	1.24715	0.6222	1.60782	2.29078	0.538087	0.970425	1.32962	1.09517	3.5076	0.204149	1.11974	0.483905	4.12004	0.0306037	1.47724	0.247379	0.106594	1.47573	0.306975	1.31051	2.6354	0.531561	1.36235
1.52064	0.507766	1.17735	0.901378	0.391297	2.08664	1.6096	1.37487	0.25653	1.81657	1.18926	0.596377	1.65989	0.862826	0.382832	0.262773	1.22494	0.754361	1.12172	0.22749	0.602255	1.79179	0.474587	1.14809	0.840652	0.0999165	0.720751	1.2403	0.0375855	1.21631	0.549637	1.34821	0.801097	1.35254	1.03582	0.101095	0.350709	1.13566	0.507768	0.313356	0.68143	1.4705	1.34203	0.324932	1.33185	0.104398	2.40625	1.18314	0.349441	1.20933
1.40774	0.642217	1.30579	1.67027	0.331453	2.72423	1.90234	0.734359	0.554954	2.16503	1.7054	0.932309	2.84304	0.881772	0.0856447	1.60785	2.61885	1.00362	0.579428	0.12236	2.5825	2.99334	0.540111	0.984025	1.18072	1.6516	0.579998	1.59949	0.0728002	1.21631	1.32714	0.711824	0.70791	2.63068	0.148665	0.272463	0.335966	0.79378	0.642217	2.76727	0.0342635	1.79557	0.92346	6.16982	1.43421	0.303645	1.54981	0.790675	0.807998	0.60003
1.39692	0.361614	1.36183	2.22733	0.483317	2.14103	0.755753	1.05082	1.45307	1.58882	0.714256	0.331746	1.56335	2.73173	0.104914	0.398553	0.531118	2.36743	0.854202	0.243164	0.355746	0.523634	1.56268	0.682868	1.05064	0.150922	0.202938	1.36085	0.0431906	1.21631	4.99832	1.27686	1.97876	1.05132	3.81086	0.728556	0.792122	1.9657	0.361615	0.741017	0.0219762	1.78791	4.44575	1.7714	1.25314	0.327124	1.40531	1.58124	2.14133	1.47842
2.01382	2.32792	1.3549	1.60066	2.32816	1.88905	1.67125	1.89632	0.530366	1.13219	1.90531	0.499544	1.8303	0.0331634	0.130858	2.20829	1.21092	2.26868	1.88351	0.217187	2.33222	0.363698	0.439471	0.596558	1.46425	0.611123	1.0803	1.29204	0.764855	1.49237	0.462709	2.31088	1.49336	1.49079	0.663864	0.118364	0.231702	1.41184	2.32792	2.09791	0.82411	1.92535	0.555342	4.64267	1.03581	5.68751	1.2783	1.16223	0.511698	0.801422
1.03386	4.24332	1.05031	1.3183	0.134691	1.44266	1.91281	1.31537	1.44771	0.824973	0.566603	1.65982	1.02616	0.691535	0.450416	1.80037	2.74685	1.81434	1.77283	2.04503	0.809219	0.76031	1.30581	1.0374	1.79343	1.33489	3.837	1.36085	0.178036	1.60782	0.174216	3.56223	0.646744	1.2076	0.425118	0.0688158	0.430465	1.17234	4.24333	1.96851	1.03193	1.44931	2.31339	0.562535	1.12742	0.553398	1.64874	0.618514	0.604475	1.73483
1.03396	1.06855	1.51571	1.09671	1.8206	1.84491	2.267	1.00911	0.408087	2.0885	1.58997	0.289575	1.00621	0.176017	0.230521	1.18121	1.56332	1.16713	1.13747	0.419508	0.622692	0.877914	2.05955	1.91659	0.791284	0.286926	1.73579	1.26192	0.405004	1.21631	0.260077	0.928257	0.423651	2.12635	0.532526	0.422385	2.07242	3.14884	1.06855	0.211011	0.1241	1.75621	1.37632	0.681509	1.33185	0.630092	2.19382	1.37953	0.364929	0.653694
1.37997	0.280153	1.41278	1.06334	1.11395	1.11762	1.17696	1.17088	0.656272	0.915659	1.45739	1.68471	1.7953	1.64769	0.369399	0.887339	1.52773	0.754361	1.48206	0.22521	1.58879	1.34293	1.33053	0.463645	0.601579	1.21244	0.618316	2.02551	0.263676	0.979973	0.303063	3.09239	2.316	1.77921	0.374194	3.43339	1.37544	0.697509	0.280154	0.492441	0.779001	1.79557	2.83463	0.535392	1.33464	0.351164	1.27178	0.806685	0.107762	1.29601
1.41462	0.68675	1.37144	1.57106	1.12053	1.45459	0.661594	0.551306	0.623474	0.853198	0.615149	1.29641	1.50911	1.25033	0.398811	0.252197	1.10911	1.782	0.70404	0.94755	0.833086	2.60782	0.892581	0.529086	0.62106	0.399823	0.361495	0.978501	0.179755	1.49237	1.30504	2.41023	0.452928	2.83419	0.763297	0.242897	0.321986	0.597886	0.686749	0.406566	0.0370006	1.07413	1.80734	0.478216	1.47573	5.27668	1.78142	0.406735	0.566649	0.587144
1.3881	0.739598	1.10865	1.6914	1.96039	1.31078	1.0553	0.601495	1.37372	1.15135	1.98452	0.232092	1.27062	0.0754933	0.160577	0.287145	1.14114	1.09886	1.53278	0.120425	1.22202	0.965873	0.457927	0.83804	1.64953	0.147989	0.151074	1.97773	0.114646	1.31649	0.596243	1.62255	2.08304	0.604857	0.437641	0.344106	0.607847	1.26234	0.739597	0.278681	0.0306916	1.07413	1.09558	0.354792	1.47573	0.165392	1.33588	0.644845	0.127594	0.93067
0.970343	1.16281	1.00962	1.46377	0.880468	1.01438	1.2207	0.876255	2.87053	1.18805	1.20577	0.758547	1.5192	0.0726862	0.0285719	1.45595	1.13129	2.51876	1.24891	2.19495	0.42535	0.442338	1.28339	0.722939	2.2129	2.3301	0.87726	0.979898	6.86378	1.60782	0.564182	1.05732	2.13483	1.30604	0.336785	0.162783	3.68756	1.86242	1.16281	0.215221	0.545759	1.16123	1.05907	0.0888435	1.47573	1.05354	1.20493	0.788384	0.447186	0.876284
1.08875	0.454993	1.35366	0.986936	0.697515	0.681194	2.22522	0.22071	2.07321	0.503485	1.521	0.757276	0.609736	0.14799	0.412154	0.288164	0.768643	1.58935	1.47237	1.53963	2.38361	0.299562	0.706835	2.36475	0.577888	0.36094	1.41177	0.984875	3.34058	1.61924	0.755315	2.7874	1.09975	1.84501	2.72742	2.14919	0.686581	0.884542	0.454994	1.29024	0.063814	1.07413	0.379344	0.105168	1.33185	1.55988	1.37448	0.402914	0.1735	2.12636
1.27207	2.4598	1.07487	1.23313	1.26796	1.86925	0.943044	4.89046	0.674895	1.00969	1.07662	0.648986	1.72869	0.294596	1.08427	0.952375	1.51546	0.979794	0.389001	3.43353	0.366544	1.28904	1.33186	0.717228	0.826343	0.276507	1.09765	1.44093	0.114086	1.60782	2.75431	3.2915	0.624613	0.96605	2.51412	3.60946	0.219179	0.465612	2.45981	0.367725	0.0508616	0.853195	1.87009	0.805051	1.48829	1.81043	0.865763	0.712562	2.59708	1.1061
1.40546	0.502384	1.38771	2.2131	2.40405	1.63261	1.5365	0.373626	0.743432	1.2167	1.33706	0.965249	1.05204	0.389765	0.584766	1.52097	0.538149	0.663746	0.916941	1.44589	1.10469	0.653874	0.822223	0.93202	2.10744	1.26727	0.641067	1.63179	0.892819	1.21631	1.68178	2.61027	0.416503	2.38007	0.170345	0.572214	1.18392	1.17776	0.502383	0.813837	0.0274334	1.25891	1.665	0.173582	1.47573	0.449215	0.590661	0.641148	1.47556	0.800097
1.81064	0.215641	1.21157	1.12264	0.129927	1.60758	0.879474	0.778569	0.182535	1.60478	1.22467	2.57008	3.26578	0.291821	0.26589	1.02371	0.743252	1.69856	1.08405	1.05586	1.63511	0.921349	2.30662	1.39325	1.53224	1.40452	0.338171	1.39784	0.0529114	1.21632	1.3298	1.43062	2.22092	1.04037	0.418945	0.111724	3.54163	1.81189	0.215642	0.56377	1.77024	0.910994	2.20682	0.10495	0.88507	0.285689	1.36667	0.636362	1.55248	1.03711
0.946925	1.44007	1.03143	0.673409	1.531	0.798562	0.661141	0.218345	0.548942	1.29778	2.00727	0.550666	0.478668	3.06073	0.832786	2.17902	0.703953	0.942808	1.48873	0.289468	2.65957	0.784136	0.453308	1.02047	0.845471	0.257723	0.336875	1.47729	0.22752	1.31649	1.50147	1.0353	0.325665	1.73747	0.453972	0.581316	0.133527	0.925775	1.44007	1.08265	0.187252	0.882642	0.929421	0.0887674	1.50091	0.217207	1.43828	3.08127	0.550686	0.835969
1.38721	1.14712	1.23415	1.86629	0.757993	1.09891	1.57355	1.06958	0.63775	0.771767	1.50254	0.444874	2.43614	0.0763158	1.62108	2.94597	2.30571	2.15562	0.688607	0.116091	1.77158	0.484167	1.17405	1.00583	1.59307	0.977301	2.23155	1.54758	0.142601	0.97998	1.569	3.40291	0.777092	1.25945	0.280237	2.39063	5.48759	0.676864	1.14711	0.638702	0.18229	1.25891	2.19544	0.155796	1.47573	1.17508	1.59489	0.603908	0.251841	1.50589
1.27143	4.28668	1.3768	2.10476	1.69351	0.909785	1.31705	0.559271	0.856185	0.82436	0.873055	0.822074	0.576799	0.805677	0.567866	0.428968	2.14369	1.58934	0.596439	0.21678	0.905859	1.50328	2.18741	0.958691	1.11254	0.185743	0.207859	1.93675	1.1683	1.21631	0.463118	2.12124	0.500424	0.796873	0.855009	0.0900398	1.0933	0.973538	4.28668	0.610751	0.263029	1.07413	0.929358	0.316088	1.33854	0.135024	1.42155	0.700631	0.657289	2.22405
0.969205	0.343254	1.2595	1.20984	0.20664	1.51916	1.76663	0.501187	0.688506	1.97964	1.58388	1.26659	1.34939	4.93322	0.686172	1.90221	1.43759	1.51437	1.04411	0.130619	2.01473	0.36944	0.339796	1.58075	0.585931	1.00715	0.162303	1.59289	0.301736	1.93718	0.756399	1.22772	0.446565	1.6617	1.73036	0.109648	0.277136	0.719305	0.343254	1.09119	0.639418	1.14337	0.365035	0.458423	1.58619	0.221891	1.41365	0.75303	0.545713	0.608772
1.42337	3.43095	1.02322	1.86149	0.664387	1.19238	1.60316	2.23929	2.95402	2.60114	1.1735	0.299147	1.61875	1.8505	0.139079	1.4018	1.23175	0.679052	1.09387	1.56001	1.61113	1.58618	2.26513	0.67571	2.13883	5.22243	0.164519	1.04335	0.827367	1.31649	1.87614	2.13334	1.65997	1.78256	0.494094	3.71094	3.74965	2.66668	3.43095	1.865	0.0902212	1.0496	0.445814	3.15866	1.42149	0.189216	1.42737	0.686351	0.438	0.902667
0.962465	0.820936	1.41045	0.555972	1.01581	1.84927	0.871302	1.98693	0.51544	1.78214	1.88149	1.26587	0.321036	1.29232	0.665644	0.718747	1.10316	0.690603	0.438565	3.03705	0.614304	0.654605	3.28766	1.45529	1.26084	0.491689	0.409964	1.04335	0.0304816	0.979973	1.13774	1.09604	1.57279	1.34486	0.402012	0.17766	0.0975712	0.640387	0.820935	0.371683	0.253498	0.853195	0.955715	2.95394	1.33185	1.60626	1.3749	2.10499	0.499173	2.05666
1.09306	0.475246	2.2216	2.03289	0.83025	1.08019	1.97757	0.922266	3.96698	1.21721	1.7129	0.339962	0.866283	3.18614	0.312447	1.33115	1.21406	1.54925	0.202217	0.0432371	2.2499	0.882301	0.541891	0.378642	1.28505	1.68296	0.961984	1.43921	0.922369	0.980794	0.343415	0.471517	1.8584	0.567131	1.23706	3.81756	1.58847	0.490043	0.475247	1.63847	0.0179513	1.16123	0.196149	0.0587628	1.33185	1.98396	1.16288	1.01891	4.29439	1.51133
1.54963	0.403245	1.05055	2.10472	1.76685	1.51582	1.36472	0.929285	0.731007	1.38166	1.77854	1.08035	1.39553	0.532778	0.549691	0.902649	1.36701	1.7722	0.618726	0.961513	0.242628	1.06418	1.32126	2.90853	0.919916	5.74313	0.097072	1.4035	0.423024	0.979973	0.441771	1.62522	0.72929	1.15805	0.174505	0.475269	1.14275	1.43147	0.403246	0.587424	0.0227049	1.00818	0.14988	1.0255	1.31239	1.29223	1.26735	0.742489	4.88859	0.724991
1.4049	2.02447	1.30967	1.21433	1.53851	1.70719	1.25194	1.7901	1.06397	2.45821	1.19919	0.297321	1.18911	0.22855	0.152405	0.366615	1.38586	0.70604	0.269713	0.592163	0.881456	0.623623	0.954717	0.408383	0.842341	0.158982	0.213697	1.4015	0.212111	1.60782	0.13504	1.8337	0.761858	1.2259	1.00898	0.125879	0.107939	0.628133	2.02446	0.823225	0.215457	0.832664	0.463192	0.537422	1.44008	3.07131	0.737232	0.774044	0.248235	0.596869
1.84764	1.10836	0.981405	0.64011	0.285602	1.25153	1.04021	0.877256	0.503082	2.63436	1.20182	1.37606	1.13788	0.568794	0.380418	0.959141	0.838644	0.817276	1.15218	1.86344	0.40041	3.49524	2.50205	1.01634	1.44251	0.792418	0.408687	1.58575	0.235292	1.60782	0.453118	1.35046	2.36294	1.47843	0.282487	0.177399	0.347482	0.463851	1.10836	0.0767532	0.170802	1.25891	0.644783	2.78794	1.47875	0.409422	0.956054	1.16415	0.831352	0.579539
1.39483	0.243454	1.28471	2.20164	0.306858	1.00452	1.07286	0.198937	0.213877	0.81264	1.87272	2.21347	0.752887	0.326061	0.481446	0.679524	1.58147	0.736351	0.62886	0.217135	1.46664	1.45899	1.51808	1.18986	0.91891	0.239244	0.361919	1.36506	6.32792	0.979973	0.923232	1.32104	0.435265	0.604811	0.37373	0.528772	0.309307	3.28001	0.243454	1.42549	0.108974	0.857659	0.535007	0.322506	0.987185	1.11308	1.41834	0.392504	0.498708	0.990844
1.39875	0.473683	1.93591	1.13497	0.364764	1.64683	1.75507	1.25534	0.651318	1.01013	1.7736	0.743671	0.701604	0.0721896	0.574503	0.235161	1.77741	2.602	0.963251	1.20663	2.08722	0.772952	1.31812	0.73881	1.4537	0.449498	0.082898	1.52255	1.76595	1.60782	3.33293	2.05265	0.647182	0.93842	0.521868	0.10475	0.175143	1.00289	0.473685	3.97744	0.5779	1.07413	1.38512	0.137456	1.17684	0.135111	1.37457	1.00274	2.76074	1.42836
1.40849	0.66149	1.02243	2.00069	0.519486	1.05259	1.72894	0.587203	0.619916	0.662422	1.10814	0.313414	1.06429	0.0511261	0.161795	1.15746	1.07303	1.5167	1.27379	0.260611	1.32227	0.436558	1.15888	1.60331	1.02201	3.64351	0.120348	1.32261	0.0425085	1.60782	0.559261	1.13988	0.814544	1.11868	1.19317	1.58771	0.264968	0.531768	0.661491	0.480106	0.430338	1.36627	1.81678	0.438774	1.55519	0.097897	1.53262	2.72287	0.645755	0.397623
1.98238	0.909772	1.99048	1.48457	2.13757	1.52402	1.39764	0.746148	1.32127	0.643503	1.18189	0.679691	1.69371	2.50505	0.139051	0.480154	0.772161	1.29446	1.15954	1.41586	1.60597	4.2277	0.403187	0.861977	1.2988	0.197806	0.076088	1.09476	1.70525	1.60782	0.118911	1.15833	0.359378	1.82393	0.263609	0.0788409	0.280453	1.2341	0.909772	0.993046	0.0784919	1.07413	0.181511	0.160125	1.28483	0.410004	1.43749	0.735855	3.98926	0.832174
1.74718	1.29257	1.49393	1.85093	0.0759671	1.21026	1.01681	0.732067	0.206181	2.09948	1.00469	1.13355	0.795672	0.0916049	0.0537507	1.20149	1.15268	0.835694	1.35045	0.0712672	0.457644	0.881939	0.433321	0.846158	2.43823	2.44166	0.161111	1.04673	2.45481	1.92818	1.30876	0.336236	1.35426	2.08227	0.134262	0.280043	0.880576	0.562174	1.29257	3.1701	0.0760681	0.910994	0.163017	0.449503	1.13696	0.104435	1.36376	1.09867	3.7792	0.420445
0.942622	1.49626	1.28005	1.40721	1.21408	2.26969	0.70499	0.323989	1.07619	1.05941	1.61923	3.17864	1.49503	0.0243619	0.0504567	0.68236	2.7392	2.32943	0.409194	1.51323	1.58895	0.310178	1.3707	0.884074	0.636205	0.396348	0.439774	1.26038	0.152266	1.60782	0.746664	1.77518	0.269346	1.68228	0.0940721	2.27211	0.563858	0.803733	1.49626	0.372607	0.0434908	0.910994	0.698595	0.0629132	1.12754	4.05847	1.36747	2.54858	1.04961	0.487569
1.20538	0.332942	1.19979	1.42206	1.11484	1.52529	1.36661	0.184434	0.3453	1.31175	1.15733	1.69726	1.27863	0.194905	3.83032	1.54637	0.599421	1.58935	0.286376	0.310015	2.77218	0.488902	0.589521	0.988458	1.62421	0.438636	0.364543	1.3692	1.09188	1.21631	3.33281	0.921825	0.610924	1.07896	2.30635	2.56491	1.01976	1.33178	0.332941	0.187364	1.2257	1.07413	0.259405	0.111029	1.22764	0.141947	1.44489	2.47382	0.250469	0.7243
1.2676	2.40897	1.53211	2.61661	0.199748	2.44496	1.47577	0.229458	0.360719	1.17142	1.02813	0.925245	0.57749	0.297531	2.40771	2.29604	1.68579	2.07731	0.702924	0.0427133	0.493847	2.25366	1.51355	1.84789	1.35583	0.998493	0.327917	1.16605	1.76509	0.994049	1.92582	3.25245	2.47767	1.11407	1.52869	0.139353	0.533996	0.981912	2.40896	2.2399	2.61415	1.34716	0.598692	5.39331	1.29378	2.23516	1.44295	0.710041	2.0538	1.00655
1.18764	1.09081	1.10306	1.20591	0.520953	1.18728	1.9106	0.517474	0.804987	0.58288	0.933919	0.219082	1.35938	0.035374	0.31649	0.430604	1.55391	1.26371	1.13281	1.48096	1.30864	0.873743	0.616946	1.04988	0.703283	5.10629	0.303561	1.47933	1.06822	1.49227	1.06369	2.77863	0.716173	1.05563	2.27956	0.112108	0.371132	1.64274	1.09081	1.66758	0.796978	1.07413	0.280529	0.227511	1.40475	2.64018	1.14554	1.66122	0.117373	0.574795
2.0028	1.12664	1.29533	1.49078	1.92341	2.46265	1.12609	0.463808	0.383702	0.674791	1.30404	0.764911	0.622664	0.273299	0.404274	0.851759	2.15833	2.04068	0.285745	0.333958	0.256952	0.388319	2.3489	2.01292	0.778179	0.977264	0.456088	1.55608	0.846783	1.21631	0.126731	1.964	0.436471	1.50759	0.0880748	1.43838	0.241111	3.1191	1.12664	0.248748	0.415057	0.845865	0.962634	0.318969	1.03546	1.05254	1.01031	0.852734	0.373506	1.25907
1.38805	1.3846	1.58704	0.645594	0.135205	0.929862	2.51345	1.40832	1.1493	0.712307	1.57302	0.246388	1.03204	0.0328729	0.101803	3.70181	2.18361	0.60549	0.24951	1.94767	3.703	0.206539	1.20863	0.758704	1.39037	0.240552	0.199759	1.25988	0.131001	0.979977	0.85012	1.06181	0.635826	1.34579	1.63268	0.205484	2.05074	1.81407	1.3846	0.470308	0.0280468	0.988391	0.203869	0.282117	1.78977	0.238879	1.44185	0.424872	0.318127	1.19374
0.944558	1.61028	1.53208	1.01119	1.10173	0.915886	1.2285	0.257959	0.763119	0.906315	1.21044	0.592676	0.625037	0.0868618	0.22476	0.334659	0.502191	0.756272	2.02373	1.41755	0.969846	2.82034	0.960953	1.8526	0.761094	0.267192	0.447176	1.40363	0.0262587	0.980495	0.461022	0.647452	0.553297	1.45937	1.00828	0.226538	1.90273	0.838358	1.61028	0.709801	1.41213	1.33045	0.719751	0.420564	1.481	0.196549	1.44222	2.23521	0.512365	2.24513
1.39712	0.349077	1.62837	0.745141	1.51594	0.485467	1.50465	0.172871	0.269737	1.39708	1.29993	1.26789	0.367645	3.49816	0.0410866	0.562888	1.66762	0.869822	0.13962	0.141124	0.640879	0.497573	2.82811	0.655095	0.673123	1.99327	0.128204	1.01918	0.0602937	1.93887	1.81608	0.662607	1.0527	0.900263	0.173079	0.24935	2.46226	1.46754	0.349077	1.48411	0.0549142	1.33045	0.830383	0.329793	1.54096	0.191285	1.50807	1.79848	0.31745	1.5558
2.02253	3.27319	1.25006	0.535499	0.124193	0.968369	2.51224	0.151429	1.27392	0.63658	0.731752	0.132369	0.251139	0.0612987	0.0940833	0.579034	0.480134	1.17478	0.672803	1.14064	2.75967	0.234299	2.09133	0.792811	0.814033	0.471063	0.441008	1.44349	2.87149	1.60782	0.752844	0.74064	1.13702	2.27065	3.8346	3.16153	0.642241	0.793114	3.27319	0.092662	0.781847	1.07413	1.25051	0.347864	1.39871	0.252602	1.53488	1.42791	0.345639	1.53074
0.928667	1.90788	1.28973	2.56673	1.41998	0.908313	1.08388	0.166521	0.169753	2.2971	1.21945	0.141167	1.62121	0.220193	0.0633541	0.177861	1.05812	1.29048	1.42004	0.58693	0.710417	0.555326	1.87893	2.15215	1.87455	4.57824	1.7159	1.83555	0.0984802	1.31649	0.539763	2.31737	0.185826	0.667484	0.563386	0.107881	3.54642	0.468575	1.90789	1.13444	0.123154	1.07413	0.249648	2.00787	1.35655	0.123704	1.34783	0.891078	1.05716	0.96583
0.955241	0.580569	1.38592	1.58342	1.47059	0.375381	1.70739	1.58354	2.89328	1.16071	1.20985	2.75208	0.481597	0.0549247	0.232228	0.620225	1.68047	1.17478	0.474517	1.53142	0.242914	1.10201	1.52159	1.03173	2.16553	0.317464	0.203127	1.48048	0.0384002	1.60781	1.82615	1.7804	2.13331	1.1241	0.645461	0.0961572	1.75525	0.76751	0.580571	1.48954	0.0716144	1.07413	0.397366	0.561596	1.51786	0.134462	1.43621	0.650787	0.670241	1.02064
0.928667	1.68594	1.5684	1.15024	2.38475	0.272013	1.44462	0.295238	0.53053	1.60767	2.06763	4.11691	1.53358	0.551306	0.88151	1.47762	0.57558	0.889467	0.646369	1.90494	1.59456	2.71277	1.53924	1.56863	0.601713	0.870962	4.08807	1.88399	0.108637	1.49237	4.13506	1.39469	0.331451	1.62543	1.16579	0.385653	2.64278	0.774357	1.68594	1.99898	0.115264	1.07413	1.05865	0.59279	1.47573	1.14252	1.36423	0.580707	0.767923	0.88537
1.12074	1.58337	1.51548	0.714555	2.57361	0.395852	1.79589	2.66429	1.41468	1.28213	1.03656	0.440821	1.76629	0.137618	0.0766376	0.111899	1.78127	1.20205	0.912338	0.152421	0.578577	0.238979	1.53545	0.897154	0.91037	3.13238	0.104221	1.44489	0.27521	1.21631	0.422815	0.687359	1.64088	1.68567	0.541593	4.952	0.115657	0.678175	1.58337	0.329648	0.0601508	1.79557	1.06673	6.68309	1.47585	0.253174	0.854141	0.574272	0.141479	0.401974
1.84196	2.0859	1.31937	1.76189	4.49731	0.24014	1.4143	0.203094	1.92205	0.937493	1.34765	0.410219	3.0188	0.0191925	0.575868	0.647092	2.72348	0.699019	2.60672	0.211022	0.576739	0.48419	1.18835	2.95417	0.854354	0.369488	0.0662972	1.8339	0.0301747	1.21631	0.570197	0.380524	0.297921	1.51585	0.361982	1.87595	1.03673	0.290499	2.0859	0.445933	0.0280099	1.07413	0.300606	3.51224	1.47929	0.194345	1.41082	0.450678	0.372635	1.04613
1.39575	0.583258	1.42949	1.36633	0.555349	0.861862	1.65339	3.27048	1.52821	1.7326	0.673391	2.49874	1.14112	0.103535	0.53478	1.48939	2.7517	0.729399	1.25375	0.306283	1.02289	2.79343	0.504175	1.17864	0.790305	0.250742	0.0707499	1.43884	0.0565257	1.60782	2.233	1.72673	2.07492	0.73461	1.06756	0.254432	0.114145	2.96383	0.58326	0.173303	0.0208664	1.07413	0.603179	6.10159	1.45094	1.60299	1.29432	0.860419	0.354926	0.697811
1.39712	2.33213	1.26207	0.485064	0.291648	0.798819	1.56604	0.196623	3.02681	1.15579	0.553145	0.525448	0.87162	0.790485	0.0458333	0.266645	0.607876	0.592614	0.765562	3.86871	2.08425	0.87239	1.4643	1.67017	1.03053	0.288503	0.086621	1.89065	0.279445	1.60887	1.16518	1.02432	0.913641	0.951976	1.34432	3.99927	0.328372	0.963901	2.33212	0.807056	2.23089	1.07413	3.5337	0.311141	1.07262	5.86689	0.72546	0.653124	0.214996	0.715874
1.40019	0.633555	1.2769	2.44325	0.425837	0.830263	1.8827	1.77077	0.917842	1.58568	1.05382	3.13675	0.643243	0.0656624	0.263652	0.988516	1.7666	1.0485	0.794141	0.349875	0.650625	0.844984	0.342886	2.77988	1.46426	0.265019	0.216491	1.79163	0.372261	1.60782	1.13535	0.473842	1.21058	1.53411	0.461018	0.113997	0.944069	0.51903	0.633555	0.393156	0.0379732	1.07413	0.340657	0.107082	1.48244	1.2662	1.61944	1.72079	0.0936199	1.79101
1.38005	1.36089	1.16309	0.81976	0.0959423	2.10148	0.87608	0.614238	0.486138	1.42978	1.20456	0.34672	0.923091	0.252366	0.220015	0.914208	2.55736	2.83758	1.13985	0.48748	1.89005	1.20995	0.536644	1.51626	1.42216	0.23446	2.39613	1.47517	0.0932674	1.21631	1.5543	1.28954	0.440248	1.35288	2.37984	0.196454	3.07335	2.38047	1.36089	0.428543	0.537723	1.07413	0.60314	0.299685	1.47573	0.138988	1.37096	2.01745	0.507184	2.67664
1.40618	0.458145	1.6207	1.30675	1.81864	3.13699	0.61628	0.618199	0.2608	1.09028	1.18292	2.83958	2.27234	0.0547714	0.257861	0.742544	0.610878	1.0719	2.63379	0.196403	0.77387	0.386171	0.998631	0.59914	0.752585	0.961094	1.27068	1.79035	0.0721597	1.21631	1.23279	1.39206	2.26924	0.968398	0.365349	0.0650948	1.11641	0.497875	0.458145	0.218881	8.15382	1.07413	0.211868	0.076283	1.47573	0.0977678	2.07255	0.436142	0.244007	0.789579
1.0406	0.808312	1.30472	2.0824	1.13387	0.813142	0.679417	0.322688	0.509757	2.14004	1.19236	1.74868	1.35821	0.0691284	0.054974	1.3456	1.07437	1.34011	1.71254	2.71015	0.829489	0.47273	0.679568	0.590647	1.94341	5.49944	0.305434	1.48275	0.949067	1.60782	0.699629	2.74249	1.91096	1.14118	0.426779	0.32698	0.258311	0.425363	0.808313	1.10398	0.0196121	1.07413	0.560161	0.60663	1.33185	0.330154	1.37618	0.407531	0.171688	1.00574
1.39482	0.808821	1.20855	0.976882	0.101521	0.957361	1.03488	0.440958	1.5851	1.65804	1.24791	0.394284	2.09739	0.208806	0.0339077	0.413661	2.06081	1.0254	0.237197	0.948857	1.97785	2.20745	0.970491	0.404581	0.841305	0.576102	2.02896	1.71675	0.671951	1.49237	0.554032	0.540499	1.37517	1.44336	1.22939	0.29435	4.49551	0.688116	0.80882	3.94377	0.0273161	1.07413	1.33382	0.569396	1.33185	1.64654	1.41276	0.557434	0.140692	0.98269
1.30952	0.855019	1.27326	1.8166	0.149377	0.282242	1.12911	2.49685	0.581873	1.66855	1.63358	3.5706	1.69032	0.120945	0.117294	0.158297	1.50859	0.775119	0.34006	1.69157	1.09367	2.04087	1.06248	1.94731	2.11136	2.18582	0.12526	1.16675	0.0500747	1.60782	0.15172	0.467904	0.57416	0.808732	0.363106	0.396454	2.25875	1.79911	0.855019	1.12252	0.0787194	1.33045	0.668533	0.505536	1.33185	1.93582	1.45821	1.40131	0.197271	0.289511
1.96774	1.91051	1.73951	0.750653	0.0672786	0.625383	2.20011	0.731243	0.552431	1.52071	1.48835	0.418686	1.57499	0.062739	0.113004	0.42111	0.947579	2.83758	0.516647	1.94199	0.474703	0.236014	2.51625	0.986251	1.35292	4.11687	0.191204	1.79035	0.172276	1.21631	0.347693	0.339977	1.24856	1.35956	0.362085	0.212498	0.620111	0.340235	1.9105	0.114687	7.60532	1.25891	0.181655	7.00016	1.47573	0.22304	1.17265	0.777023	0.400186	2.30326
1.48733	0.857397	1.41573	2.13239	0.349694	0.337966	1.74225	1.00337	0.299691	2.15448	2.38121	1.05987	0.325178	2.38885	0.793384	2.28675	1.15965	0.981878	1.67987	0.289345	0.359986	1.07798	1.99055	0.89199	0.864	3.76879	1.86358	1.79035	0.625044	1.49235	0.0876924	0.871164	2.09762	1.50102	1.55509	0.208099	0.335234	0.534366	0.857396	0.247524	3.92309	1.07413	0.409757	4.45282	1.47573	0.158981	1.28845	1.26436	0.098743	0.31884
0.938807	1.85959	1.79228	1.22279	1.32758	0.215184	1.55938	0.751665	0.660801	2.03575	1.07431	0.612425	0.99628	0.0313863	0.134838	0.264113	0.487335	1.9363	1.83113	0.123135	1.56872	0.185492	1.07659	0.436751	1.12796	0.556451	0.0723136	1.59437	1.164	1.21631	0.521026	1.7581	1.45352	1.51853	1.43622	0.752819	1.10613	0.885433	1.85959	6.29874	0.0842831	1.07413	0.39778	0.147565	1.47573	0.206522	1.44537	0.886682	0.45051	2.03632
1.85836	1.49564	1.31333	1.79287	3.96041	0.233169	1.01279	2.14053	0.382408	1.79504	1.42311	0.83015	1.05382	0.539459	0.775207	2.10388	0.774454	1.86761	0.146181	0.0926312	2.43084	0.797623	0.552822	2.49785	0.840474	0.872225	3.06437	1.107	2.99212	1.60782	0.923485	0.921743	0.770073	0.964851	0.671264	5.40387	4.25219	1.48746	1.49564	2.68803	0.0408928	1.07413	0.340625	2.87642	1.47969	0.0902485	1.36059	2.17342	0.250069	0.764613
1.42278	0.57446	1.21957	0.686844	0.589899	0.814571	1.66053	0.441419	1.02272	1.63265	1.30792	1.68502	2.30401	0.62537	0.27027	1.8662	2.31107	0.902994	0.895699	0.42447	0.23109	1.4097	1.73747	1.03552	1.83982	0.432643	0.346804	1.107	0.222097	1.21634	0.792601	0.868062	0.310533	1.93183	0.334802	0.0937257	0.243771	1.20426	0.574462	1.33434	0.132699	1.07413	0.92383	0.579352	1.23941	0.239847	1.51481	0.334693	0.116986	1.2799
2.01865	0.302435	1.35856	1.67348	1.24864	0.32929	1.27741	0.595112	0.210095	2.64107	1.36633	0.990916	0.256579	0.115621	0.0712239	0.553579	0.631881	0.622177	0.174928	1.19592	0.246353	0.471329	0.390063	0.482747	2.22358	1.10311	0.228187	1.44905	0.0534659	1.22246	0.41356	3.25897	1.57293	1.28972	2.92216	0.303224	1.23248	0.325236	0.302436	0.215796	0.0776929	1.07413	0.267563	0.948167	1.47573	0.250387	1.6446	0.453169	0.696216	1.78234
1.40361	0.478144	1.41465	1.72045	4.078	3.21302	1.1147	0.867952	0.337232	0.856889	1.0428	1.14952	0.455603	0.242715	0.419633	0.752469	1.40155	0.77512	0.303221	0.718432	0.567502	0.508568	2.09312	2.17503	1.03944	0.979942	0.145556	1.82905	0.0850922	1.60782	0.646655	1.43619	0.600158	1.4266	1.61181	1.27338	1.3881	0.658821	0.478144	0.236498	0.220321	1.07413	0.163152	3.82624	1.33185	1.45936	1.31064	2.78705	0.0975876	1.53493
2.0143	0.38294	1.72588	0.795587	2.06877	0.648251	0.697257	0.656871	0.281716	1.35666	1.58004	0.633835	0.668377	3.95231	0.0534151	1.95208	1.3917	2.23478	1.85192	1.39898	1.10013	0.268354	2.50628	0.644244	1.00184	3.23411	3.36043	1.51954	0.315557	1.21631	0.762946	1.78347	0.24867	1.84254	0.0861709	0.25468	2.92328	0.453963	0.382941	2.33923	0.0801724	0.857659	0.278364	0.489914	1.47355	0.0949643	1.37047	0.346511	0.196971	4.34424
0.970431	0.272157	1.08109	1.70272	0.476872	2.15017	1.42131	2.16485	0.392828	0.842972	1.63611	2.22158	0.719368	0.0840936	0.150428	0.413001	2.73708	0.897582	5.11922	2.11449	0.190231	1.04357	0.881086	0.881103	1.05543	3.12665	0.197167	1.107	3.27453	1.21631	0.215381	0.65329	0.368638	1.5703	0.468987	0.186365	0.188232	0.840052	0.272158	0.942968	0.0565402	0.853195	0.212221	0.162618	1.4827	2.16223	1.52243	0.695917	3.89765	2.34797
0.928771	2.05711	1.1955	1.16188	0.649017	0.561575	0.932372	0.46235	0.934272	2.74009	0.796671	1.87561	1.80193	0.128434	1.15301	0.229905	2.75457	1.67341	1.07132	0.0371451	0.640874	3.66799	2.67517	0.596825	0.671053	1.1076	2.29475	1.357	1.41867	1.60782	0.58521	0.395585	0.919586	1.03728	0.222905	0.410388	1.14426	1.40575	2.0571	0.626597	0.239427	1.07413	0.278622	0.274877	1.47573	0.139684	1.38232	0.445121	0.0976183	2.41844
1.50459	1.24729	0.94055	1.21472	0.918676	1.00315	0.949576	0.347215	0.948891	0.673294	0.590001	0.285245	0.839077	0.436367	0.0485662	2.01873	1.33439	1.81019	0.109223	0.939833	1.09155	0.089235	1.59765	2.8797	2.53344	1.16332	5.88316	1.25839	0.339797	1.31649	0.0814191	1.99587	0.475592	0.948075	1.5925	1.10009	1.1552	0.457491	1.24729	1.93958	0.0577957	1.07413	1.51035	0.281307	1.42681	0.136148	1.42016	0.847027	0.0821503	1.08646
2.01054	1.74678	1.28561	1.69861	2.39675	1.54827	1.72861	2.36543	0.183721	1.20819	1.37241	0.220922	3.01451	0.532132	0.077668	0.196718	0.619013	2.01368	0.454023	0.0820401	0.856953	1.29826	1.20941	1.13225	1.13204	0.451555	0.209424	1.13658	0.0301913	1.31649	1.81969	0.301512	2.49876	1.15226	1.56345	0.277546	0.531907	1.07254	1.74679	1.65229	0.138762	0.857659	0.379614	0.509813	1.47573	1.00027	1.24343	0.394978	2.56553	1.47041
1.40762	1.32629	1.49758	1.09832	1.46538	1.17588	1.10875	0.551313	2.46285	1.91039	1.07217	0.510773	1.12661	0.104468	0.0296224	0.273755	1.14689	1.11293	0.90151	0.396729	0.644007	1.59919	2.43565	0.88903	0.873771	0.325626	0.231376	1.44251	1.35825	1.60782	2.69011	3.6451	2.70985	0.986954	0.253754	0.426448	1.5807	0.878498	1.32629	1.79744	0.119459	0.910994	0.519347	0.619191	1.33216	0.19458	1.40907	0.540835	0.745995	3.15333
0.936394	1.68731	1.19168	0.809576	0.560256	0.978904	1.8332	1.51405	0.501293	1.59345	1.66648	1.40569	1.14145	2.51173	0.0558648	0.450007	1.17345	2.28593	2.34349	0.449438	1.16652	0.2088	0.541035	1.07279	0.695741	0.264932	1.51104	1.43719	3.21475	1.21631	3.36883	0.795235	0.459294	1.35829	1.07435	0.110955	0.225837	0.934181	1.68731	0.575336	1.13116	1.13776	0.413579	0.465772	1.47573	1.16067	1.43681	0.851878	0.0963961	0.410394
1.85489	1.88665	1.27023	0.647056	0.376292	0.718857	1.34683	0.430263	0.852355	2.05543	1.55859	1.99361	0.378244	0.0266385	0.0377159	0.176147	1.57491	2.08955	1.48624	1.52519	0.859895	0.441716	1.78872	1.84815	0.818253	0.344388	0.230453	1.5204	0.181619	1.21631	1.31702	0.210644	0.736911	1.9484	1.4674	2.76282	0.244244	0.883454	1.88665	1.99777	0.0293964	1.07413	1.06596	0.416664	1.45111	0.223423	1.31561	0.842608	0.358691	1.06425
1.40618	0.622656	1.36951	1.14324	0.209979	1.27876	2.60892	0.636802	2.87066	1.006	1.49371	2.30051	0.563373	2.3848	5.52493	0.318432	0.688034	1.11649	3.44418	1.4491	1.13091	0.799795	1.21993	0.954102	1.70368	0.206218	0.335332	1.13795	0.0884691	1.49237	0.943337	2.13629	0.147126	1.22597	0.715771	0.087352	4.0102	0.914311	0.622656	1.79004	0.0236197	1.25891	2.57407	0.594778	1.33185	0.134185	1.09122	0.632055	0.301065	1.92837
0.92843	3.31937	1.24028	1.03517	0.792713	0.883741	1.4805	1.8495	0.448772	0.677466	1.01217	1.48356	1.85895	0.31581	1.80676	0.273086	1.89634	0.740746	2.43327	0.639787	3.88021	0.095166	0.920474	1.71441	2.18646	0.37369	0.30256	1.33058	0.161023	1.21631	1.14987	2.03464	0.688425	1.67385	2.04358	0.694109	0.138263	0.264703	3.31937	0.311791	0.0582336	1.79557	0.351766	0.394233	1.45111	1.51299	1.28718	2.9445	0.138995	0.439497
0.936178	0.457938	1.38236	1.91983	0.497945	0.677159	0.702581	1.67609	0.506638	0.871214	1.19192	0.594962	1.36839	0.422511	0.0944242	1.03196	1.05954	0.513741	0.269892	7.24771	0.353665	1.15265	2.11738	1.07395	1.12339	0.398133	0.849541	1.02559	0.612193	1.22045	0.302383	0.367773	1.41818	1.09286	1.06528	0.246342	3.44257	1.53499	0.457938	1.65957	4.62457	1.79557	0.301194	0.362339	1.33154	1.17648	1.01348	2.39021	0.125407	0.420803
1.27732	1.05974	1.39433	1.62555	0.0769714	2.05561	0.864616	1.08257	0.226733	0.658887	1.21172	1.49283	0.476682	0.773276	0.0565744	1.04704	0.643128	1.22293	0.964554	0.335648	0.996413	0.278502	0.263381	2.7136	0.657945	0.986204	0.376364	1.10768	0.685177	1.93888	1.69789	2.19048	1.00203	2.18444	0.97831	0.253374	0.624881	3.36297	1.05973	0.302243	0.0222407	1.79557	1.13222	0.223333	1.33185	5.49679	1.39061	0.469543	0.402774	0.950493
2.02516	0.469856	1.59233	0.791509	0.92674	0.51297	0.732275	0.207689	0.663477	0.551651	1.6218	1.19516	0.542392	0.0609985	0.121582	0.572625	1.11535	0.545156	1.48403	0.559369	2.11445	0.725508	1.9141	2.428	0.764855	1.34003	0.112614	1.48828	0.553593	1.00092	3.1036	1.47618	0.217528	1.64244	2.7496	1.24154	0.710678	0.976657	0.469858	2.87177	0.0647067	2.05557	0.808316	3.05786	1.47393	1.4373	1.32648	0.608625	0.580303	0.23525
1.40799	0.783901	1.17905	1.10027	0.052254	0.424106	1.12369	2.27922	0.347406	0.59665	2.22454	0.824137	0.385762	0.0454068	0.226982	1.34734	1.60422	0.975563	1.07919	3.17633	1.41768	3.15094	0.846853	2.15451	0.932357	0.478519	0.108205	1.38373	0.425677	1.31649	0.503379	0.91455	0.603779	0.976012	0.335632	0.867381	3.04087	2.23152	0.783903	0.646077	0.0745192	1.47724	0.247783	0.640709	1.37966	0.0900729	0.971336	0.362479	0.105683	3.41042
1.40789	0.88716	1.39631	0.912538	0.502276	2.30288	0.793639	0.449849	1.37364	1.14377	1.50328	0.543575	1.63564	0.0500188	0.558946	0.286345	0.700613	2.40995	1.10724	0.0507846	0.228751	0.525677	1.40984	1.4287	1.63384	0.371879	0.407081	1.79677	0.102941	1.93888	0.725534	3.22713	1.06713	0.831071	2.40763	2.69634	0.49495	0.791806	0.887159	1.27789	1.56825	1.79557	0.119744	3.07777	1.26165	0.129895	1.18424	2.62059	0.113086	0.581228
1.40908	1.45278	1.48287	1.31876	1.04785	0.674541	0.966728	2.11385	3.89087	0.613034	1.11474	0.409988	0.628324	0.0869795	0.0497829	0.413138	1.241	2.93486	2.92752	0.116361	0.25677	0.892621	0.798881	0.748477	1.28163	1.05814	0.343466	1.45446	0.284191	1.31805	0.226141	1.58057	2.91819	1.34857	2.13724	0.964059	1.06574	0.457187	1.45277	0.555762	0.0343334	1.47724	0.720414	0.212404	1.4754	0.103892	0.923433	2.09898	0.144586	2.00777
1.39739	0.959987	1.26675	1.70409	0.652247	1.2563	0.954578	0.46973	0.45607	1.7873	1.45547	0.573102	1.23374	0.0632558	0.962851	0.131261	1.37616	0.773642	3.27428	0.125402	0.832564	0.522177	3.64889	0.55057	0.444179	0.311589	0.362657	1.35186	5.17899	1.49237	1.07804	1.04185	2.09299	1.25732	0.324136	0.0897087	0.573199	0.333894	0.95999	1.07543	0.040563	1.79557	0.478277	0.360332	1.33001	0.233338	0.49795	1.34335	0.191857	0.479725
1.04252	1.81786	1.30736	0.921208	0.735129	0.644696	0.935978	0.827308	0.213801	2.93175	0.670358	1.15068	0.490728	0.0800382	0.271204	0.528689	1.2759	0.769989	0.834324	0.259485	1.35458	1.87808	0.93815	1.32324	1.29298	1.48209	0.0864163	0.943924	0.131904	1.60782	0.532681	1.04439	0.734999	1.10088	0.92368	1.17726	0.199591	1.04575	1.81786	1.37817	0.337047	1.79557	0.163381	0.431097	1.28983	0.806242	2.50934	0.405847	0.856211	0.393293
1.40791	0.688442	1.15687	0.827749	0.142673	2.42794	1.07684	0.316049	1.88402	1.13282	1.20116	2.36698	0.473529	1.21601	0.151586	1.50695	2.22926	2.38877	1.05896	0.403067	0.64588	1.05117	2.02817	2.1967	0.838669	0.441952	0.132518	1.3506	0.250241	1.21631	0.65278	3.27931	1.0381	0.956219	0.316174	0.219631	0.17757	0.565211	0.688442	0.969395	0.0397462	1.92535	1.38435	0.400803	1.42338	1.4823	1.13046	0.549781	0.471122	2.80792
1.51372	1.28531	1.443	1.93626	0.179522	2.53638	0.490824	1.08673	2.63753	0.547452	1.62472	1.82214	0.777173	0.0353612	0.190227	0.323126	2.78674	0.589303	3.80016	0.0987199	0.419352	0.802834	3.19569	0.700821	0.579805	0.270068	0.204426	1.31826	0.195424	1.60782	1.89895	0.493084	0.183289	0.787468	1.13591	2.8716	0.115209	0.578482	1.28531	0.979296	13.2886	1.5572	2.57407	3.0789	1.33154	0.118477	0.727822	0.719632	0.350124	2.7702
1.42474	1.00974	1.38574	1.06637	0.147613	1.32937	0.938591	0.457168	1.08473	2.11848	1.20449	2.33953	1.28506	0.155764	7.26827	0.306609	1.7576	2.7956	0.46186	0.554807	0.737402	0.706953	1.90402	1.5241	1.21647	1.7385	1.31396	1.91721	1.47295	1.60778	1.72327	1.15176	2.41062	0.8234	0.235727	0.376616	0.209594	0.807228	1.00974	0.144741	0.110265	1.91935	0.751209	4.35844	1.33185	0.127569	0.919993	1.01429	3.86833	2.60926
2.02492	0.417073	1.15879	2.66093	0.515826	1.2085	2.62194	1.03829	0.249835	0.951537	1.20223	3.63828	1.79119	0.230835	0.0296761	0.883468	1.69576	1.0385	1.19705	0.980641	0.797444	0.620212	0.365377	1.9146	1.91912	1.03112	0.128825	0.950071	2.44064	1.49195	0.324269	0.291454	0.74889	1.90438	0.14636	0.199707	3.05309	1.24829	0.417073	1.42323	0.0946759	1.4351	3.02389	0.988584	1.33277	1.98907	1.42138	1.69896	0.106038	3.17397
1.39162	0.809062	1.13663	0.759397	0.113329	2.81441	0.527078	0.509613	0.868496	2.36169	1.63595	1.11224	0.893938	0.0414521	0.55921	0.603047	0.576885	2.7956	0.480166	0.0677513	0.895552	0.384246	1.02837	0.761285	0.579824	0.346465	0.518993	1.5347	0.0788103	1.21616	1.03964	0.347134	0.329551	1.41967	0.0913545	0.101664	0.452129	3.44824	0.809062	1.28537	12.1025	1.76006	0.995786	0.118798	1.34099	2.33972	1.16783	1.36874	2.84889	0.563253
1.40809	1.72559	1.75227	0.98198	3.87847	0.75189	2.45882	0.8416	1.57448	2.16997	0.923242	0.769669	1.41313	0.214997	0.920325	0.141936	0.533057	0.792879	0.808	0.0333309	0.235975	0.696499	0.792519	2.84362	2.11228	1.39836	1.13051	1.41667	2.12849	1.93779	1.68961	2.71226	0.76312	1.48965	1.41469	0.746777	0.262078	1.29611	1.72559	1.29629	0.096325	1.4394	0.14563	0.0874309	1.33185	0.188207	1.3899	0.435719	2.07867	1.75336
1.39712	0.433699	1.70952	0.612896	2.09109	2.55004	0.821052	1.7125	1.1565	0.631926	1.62288	0.231337	0.711074	1.40334	0.183734	1.75211	1.15035	2.28375	2.20716	0.123816	0.277785	0.657638	1.87391	0.652366	0.927501	0.264104	0.0762991	0.903142	0.0946734	1.60802	1.67083	0.442607	1.53735	1.30757	3.849	2.71085	0.647976	0.3735	0.4337	1.88989	0.032962	2.20241	0.176293	0.354304	1.47573	0.136425	1.65458	1.45078	0.264579	0.364569
1.55035	0.276375	1.22735	1.85598	0.145156	0.879425	1.34568	2.01912	0.61727	1.65559	1.26462	1.36878	0.423356	1.22052	0.277974	1.40662	0.464056	0.589302	0.563521	0.590989	1.56853	2.85858	2.29995	0.789137	0.759453	2.8276	0.0347819	1.00135	0.383167	1.2163	0.116576	1.73197	0.131741	2.16058	0.356191	2.61573	1.10864	0.731233	0.276376	1.42866	0.0305305	1.83568	0.205761	0.571609	1.33185	0.270393	1.43156	0.758583	0.112799	2.52904
1.26443	1.77356	1.56933	2.1589	1.02984	1.13485	1.16876	1.05272	0.707948	0.953334	1.26462	2.642	0.917287	0.0530727	0.249346	0.190715	0.541031	0.979235	2.21597	0.142125	1.31082	1.64455	0.78018	0.855843	1.19722	0.757319	0.0360949	1.27819	3.61043	1.21631	1.0168	1.12545	0.538313	1.83836	1.98536	0.211874	4.2832	0.587837	1.77356	2.1018	10.9313	1.5572	0.997233	0.0778322	1.33679	2.34001	1.61037	1.79058	0.340381	2.98657
1.417	1.3479	1.48035	0.644212	1.11738	0.897705	0.381823	0.55941	1.34419	1.63613	1.61788	0.821337	2.49697	0.774918	1.17157	1.31781	1.59431	2.03542	0.580507	0.0331499	0.321568	0.221349	0.56977	2.5465	1.10638	0.615758	0.0687456	2.24606	0.936087	1.60782	0.163357	0.223281	0.227536	1.30784	1.35918	0.141978	0.276312	1.52604	1.3479	1.87285	0.114791	1.79557	1.60473	0.422776	1.51963	0.145284	1.54523	2.63354	0.0536698	0.209036
1.39712	1.99223	1.49705	0.714522	0.0350671	0.806764	0.870026	0.356087	0.988503	0.564184	1.62237	1.68163	0.862382	0.228834	0.138707	0.960343	1.53175	1.89523	0.654775	3.73259	0.257167	1.68023	1.19029	2.34959	0.567101	0.61155	0.158635	1.44214	3.01368	1.21631	0.25362	1.21075	0.232422	0.789715	0.151259	3.27136	0.485457	0.874814	1.99222	1.35725	0.165803	1.70027	0.181787	0.423953	1.47573	0.135353	1.30259	0.329184	0.138405	1.85849
1.04237	0.265406	1.58576	0.977401	0.0790743	0.434862	1.45088	3.15828	2.21437	1.07502	0.842971	4.42221	1.11559	0.177068	0.243322	0.261849	2.87373	0.781117	0.805709	1.67895	2.42781	3.20649	1.1243	0.759561	0.474135	1.27055	0.417033	1.65981	0.694374	1.21631	0.772021	0.290511	0.440788	1.16333	0.882775	1.36165	0.161901	2.07138	0.265408	0.284554	0.0223176	1.44431	0.0812177	0.670453	1.51199	1.62162	1.32683	0.962969	0.324434	0.668353
1.52605	0.815719	1.27379	1.7644	0.0373611	0.828476	1.10168	0.897089	0.547941	0.612118	1.51033	1.22912	0.944806	0.475801	1.43745	2.08691	0.999035	0.738303	0.533639	0.795797	0.12065	0.427038	2.15628	0.585669	0.318905	1.04526	0.410635	1.02051	0.987499	1.60782	0.636381	1.17164	2.01637	2.32399	4.56467	2.32557	0.578625	0.445711	0.815722	2.44282	0.142845	2.05557	0.231163	0.591061	1.47813	0.110397	0.813521	1.78393	0.854682	0.552757
1.39752	1.39961	1.56036	1.54429	0.245794	1.42095	2.28917	2.20685	0.336749	0.953138	1.52822	3.00877	0.621599	6.18726	0.173272	0.619704	2.64682	2.52547	0.725068	0.901593	1.01833	0.320996	1.84665	1.97583	0.739364	2.39761	1.79988	1.40423	2.02592	1.49195	0.983425	0.268101	1.81798	0.886987	0.173243	1.54769	2.01241	0.850469	1.39961	1.24546	0.0498994	1.79557	1.21726	0.444468	1.48611	1.21579	1.05911	2.23122	0.343307	0.649325
1.39712	0.616284	1.29493	1.15409	0.324098	1.0862	0.568254	0.82655	1.42491	0.684281	1.75915	0.281737	0.446291	0.487806	0.0792933	1.83557	0.802987	0.776951	1.63532	0.187211	0.327273	0.230491	0.551569	0.746272	1.66584	0.39437	0.110056	1.05327	0.0702563	1.49237	0.378	2.51497	0.471211	1.64755	3.95009	0.501561	2.38805	1.69697	0.616285	0.237663	0.941331	1.92535	0.0456257	0.684735	1.31347	0.151508	1.06485	1.17435	0.10465	0.294967
1.40789	0.455579	1.20132	1.17983	0.867428	0.843143	2.10865	2.73355	3.42313	2.73152	1.68521	0.458918	0.90362	0.310567	0.246717	2.27307	1.36243	0.91768	0.633277	0.0415494	0.951501	2.34937	0.419437	0.819486	0.485176	2.6493	0.0659852	1.43738	0.243673	0.979973	2.90406	0.500588	2.01011	1.48429	0.702861	0.352108	0.466593	0.258992	0.455581	3.48549	0.0227105	1.43499	0.156126	0.436978	1.07161	0.179867	1.30956	0.757498	0.2075	2.92993
1.85497	1.7341	1.53806	1.49365	4.34249	1.06006	0.970099	0.488571	1.61482	0.945045	1.21285	0.627957	1.74021	0.0375069	0.15912	0.0962335	0.67022	1.14644	2.19044	0.0401502	0.958584	0.866957	2.18441	0.733265	0.639448	1.11979	0.137093	1.38686	0.247544	0.979973	0.0628869	1.72333	2.37333	1.29955	1.16163	0.312972	3.84856	0.350476	1.7341	0.686304	0.256603	1.5572	0.075315	0.149774	1.09538	0.0943584	1.42836	2.49012	0.0606138	3.45076
1.34132	0.713664	1.31783	1.10981	0.222561	0.687682	0.631307	3.6896	2.04163	0.961447	1.67761	0.117311	0.782984	1.19723	0.0362425	0.121793	0.892025	1.12342	1.33943	0.0336247	1.20662	1.07758	1.40286	0.944884	2.54977	3.05096	0.290068	0.861089	0.0639118	1.60782	1.27754	3.9618	0.7691	1.40291	0.106067	0.70563	0.175939	0.210581	0.713665	2.76659	0.0569639	1.79557	0.0865055	0.441769	1.32464	0.296169	1.55783	0.592939	2.3977	2.35428
1.96988	0.866347	1.26537	1.23884	3.18614	0.620468	0.997697	1.1797	0.346202	0.914683	0.997236	0.363366	0.735453	0.333458	1.11165	0.981446	0.572941	0.564479	0.611401	0.0819632	1.23948	0.466503	2.38262	0.715405	0.499128	0.21381	0.543515	1.42781	0.370039	1.31649	0.299439	1.34778	0.930573	2.17539	0.317779	0.500495	2.02234	0.929086	0.866347	1.79707	0.315463	1.5572	0.668578	0.231811	1.46839	1.6038	1.94174	2.60249	0.325668	1.62156
0.943851	0.409627	1.46385	2.47018	0.739674	0.4669	0.618947	1.05085	0.466781	1.88937	1.23251	1.17322	2.9749	3.62039	0.917173	0.857838	1.75549	1.05336	0.967136	0.665926	0.42317	2.26093	0.870421	0.915321	0.640176	0.627429	0.717392	1.4401	0.378289	0.979973	0.572916	0.274417	4.3199	0.999344	0.589936	1.44206	0.254892	3.80001	0.409627	0.496171	0.703741	1.79557	0.520173	0.387209	1.47573	0.654504	1.43113	0.657736	0.0699379	1.02288
1.98017	1.20795	1.44386	0.891427	0.46132	0.638174	2.48028	2.01385	0.744586	0.564544	1.15963	0.566028	2.90475	0.0182994	0.0645677	0.311727	1.39454	0.79386	1.73007	2.57201	0.647562	0.11936	0.867718	1.63339	1.95096	3.30623	3.79339	0.839956	0.638222	1.21631	0.621866	0.253242	1.96692	0.739207	0.260875	4.28742	0.605596	0.15101	1.20796	0.442598	0.0836244	2.05557	0.267644	0.0751836	1.37937	1.15383	1.44796	0.665348	0.0525874	0.490598
0.937073	0.785794	1.34272	0.930602	0.366548	0.365547	0.390693	1.17981	0.655494	0.555333	1.1838	4.30349	0.823233	0.556088	0.101906	0.948467	2.18499	0.899096	0.725273	0.0218592	3.23053	0.692474	0.477761	0.936986	0.973565	0.469078	0.0534443	1.4401	2.86212	1.31649	0.696454	2.38732	2.64228	1.27491	0.616294	0.290775	0.143289	0.791297	0.785796	0.380484	0.212537	1.7077	0.220366	0.456684	1.3084	0.205524	1.32145	1.14431	0.155867	0.648458
1.39353	1.0438	1.31945	1.36345	7.79148	0.631818	2.42396	0.410468	0.905862	1.94359	1.21586	0.233945	0.720978	0.082266	0.0773226	0.683519	2.21031	0.56448	1.92052	1.81916	0.731784	2.53235	2.604	1.04404	2.02029	0.871342	0.290408	1.1777	0.576131	1.60782	0.850316	0.997403	0.351236	1.47036	0.204158	1.68939	0.171176	1.31753	1.0438	2.77977	0.021064	1.47724	0.190701	0.193176	1.45899	0.308133	1.41973	2.26492	0.376575	3.03522
1.40016	2.46425	1.52464	0.640556	0.39647	1.91442	2.13593	1.12421	0.706321	1.35102	1.57323	0.855267	1.56554	8.43662	0.09549	1.63963	0.542704	0.899097	1.26519	0.0589397	0.0795316	2.83892	1.11501	1.04263	1.71712	0.865011	0.239826	1.01089	0.44959	1.21631	2.31341	2.35743	0.271454	0.716273	0.47751	1.08792	3.68838	0.390601	2.46425	1.7577	0.0974043	1.79557	1.46612	0.59569	1.33432	0.107802	2.28528	3.02776	0.0600476	0.860463
1.43172	0.457059	1.51586	1.50286	0.0467385	0.618254	2.74691	1.7511	0.860743	0.655733	1.20145	0.243155	1.77509	1.39528	0.324881	0.365452	0.551276	0.552604	1.60939	1.14299	0.0717253	1.80117	1.10318	0.995709	2.12521	2.64544	5.8256	1.88993	0.295221	1.21631	0.784803	0.766508	2.63731	1.39734	1.88822	0.415282	0.184597	0.429654	0.457061	3.10466	0.04627	1.79557	1.86048	0.195957	1.47299	0.270036	1.4378	0.707754	0.500569	1.05954
1.44275	0.625351	1.5241	1.28672	2.29097	0.750493	0.421912	0.465177	0.458682	1.73968	1.70673	0.229982	0.609139	2.21709	0.0911739	0.168146	1.29061	0.522549	1.32269	3.46572	0.245571	0.570047	0.758288	0.747279	0.364099	0.227156	2.99446	1.90515	0.225435	0.98517	0.3642	0.348782	0.160667	1.20057	0.288922	0.567746	1.07681	0.978805	0.625351	0.432288	0.0511596	2.15374	0.124509	0.153266	1.58103	6.82305	1.61709	0.429829	0.69484	1.50874
1.37366	0.398053	1.27921	1.0832	5.71054	1.16474	1.27654	2.04082	0.587269	1.18764	1.63101	0.623039	0.482335	0.0817364	8.61785	4.05077	2.48942	2.30488	1.40788	0.582082	0.46373	0.458145	1.04485	0.758051	1.17402	2.67993	0.526011	1.1777	0.0216577	0.981014	1.03721	2.13998	2.39196	1.76478	0.272945	1.7909	1.03088	2.48525	0.398054	1.08804	0.453653	1.79557	0.124384	0.525228	1.47573	0.0703589	0.820309	1.05966	2.55374	3.43124
1.39587	1.20369	1.2689	0.717391	0.881138	1.07985	1.11822	2.65488	1.44585	2.14167	1.63138	0.220175	0.324196	0.116689	0.413527	0.58975	1.18992	0.754343	0.906116	0.0928403	0.443791	1.26629	1.25348	2.51745	0.788817	0.640921	3.00514	1.39797	0.672996	1.60782	0.767624	1.31478	3.52571	1.11314	2.26811	0.0714427	0.42715	2.33627	1.20369	2.65468	0.0871975	1.79557	0.327641	0.225631	1.33185	0.0736408	1.34984	1.7754	0.537259	0.592532
0.958545	2.23268	1.52326	0.834823	0.4688	1.73493	2.98347	2.02369	1.40948	1.91452	1.19359	0.821936	2.75529	0.168775	0.0367525	2.32138	2.00559	1.12342	1.54129	0.832316	0.881888	2.55304	0.959556	0.835242	1.86423	2.33839	1.72343	0.969858	0.0542179	1.60782	0.467926	0.2084	0.395983	1.06669	0.379806	0.294823	0.238974	0.715472	2.23267	1.09915	6.50067	1.44624	0.341091	0.490853	1.48603	0.899583	1.4428	0.526531	0.744764	1.20224
1.36247	1.35334	1.27641	1.98909	1.55065	1.23897	0.453513	1.31891	1.63374	0.440097	0.815419	0.611465	1.83162	4.47548	0.0988477	0.346179	1.37112	0.541318	0.691514	0.0560675	0.097453	0.148213	0.307181	0.696203	1.39059	0.471573	4.46499	0.956922	1.14417	0.979973	0.547911	0.985066	1.59314	1.28177	0.549177	0.281585	1.47563	0.689552	1.35334	1.12857	0.0760883	1.70027	0.196497	0.100714	1.24532	1.17127	1.35736	0.502395	3.17819	1.24397
0.946	1.05886	1.54182	0.85175	0.675841	1.12679	2.02926	0.557866	0.25092	0.796752	1.61135	0.741857	1.57212	0.0910598	0.179721	0.248601	1.6189	2.33348	3.28437	0.138262	3.42564	0.769861	1.23714	0.725523	0.737306	0.613267	0.0595066	0.98702	0.0695908	1.21631	3.01071	1.40436	0.470533	1.26591	0.98865	1.08844	0.251944	0.67371	1.05886	0.565075	0.0878027	1.7077	0.103595	0.467501	1.3341	0.228379	1.36416	1.58387	0.215831	0.447898
1.27538	2.46688	1.54332	1.39221	0.138593	2.48908	0.412801	3.13309	0.727842	1.92748	2.23926	0.581348	0.748669	0.0181081	0.0418189	0.256383	0.653003	1.59209	0.631218	2.31235	0.0980601	0.556348	2.80839	1.14173	0.706106	0.532568	1.85361	0.799442	3.67365	1.31649	0.292497	1.82043	0.919993	1.10133	0.219809	0.174098	0.178221	3.07135	2.46687	0.478124	0.0244119	2.15374	0.414081	0.0806644	1.47573	0.74138	1.3628	0.838116	0.516171	0.387049
0.934993	0.460299	1.26664	0.674806	0.0571161	1.34383	0.458085	2.63432	0.415917	1.75261	1.20236	0.336934	0.340768	0.223147	0.0774081	0.767161	1.72579	1.17217	1.44776	0.402606	0.280019	0.341769	0.738779	0.790076	2.52114	0.305199	0.0535815	1.12467	0.0592515	1.32589	1.66986	0.442778	1.11926	1.02133	0.354587	2.97172	0.147909	2.25181	0.4603	0.832308	0.040685	1.66375	0.337913	0.420294	1.42682	0.053348	1.36268	0.904651	2.79811	0.878561
0.928284	2.90756	1.28129	0.738645	2.56805	0.643109	0.607123	2.85838	0.226156	1.06273	1.48025	0.315701	1.64229	0.0572662	0.109608	2.39119	0.563789	1.03815	0.330626	3.3732	0.75276	0.457866	1.00871	0.710288	1.60922	0.965933	1.65622	1.12467	0.252673	1.60782	0.165492	0.339741	0.267367	1.93392	0.676579	2.6891	0.417212	1.5421	2.90755	0.850729	0.0244068	2.18952	0.250344	0.0870406	1.44582	0.0564735	1.42283	0.977921	0.0455542	2.83555
0.934185	2.70359	1.55707	0.98687	0.637683	0.990488	0.869831	0.239103	2.32822	0.497351	0.823433	1.05805	0.542925	0.0199787	0.055935	1.48929	1.22656	0.567672	0.671092	1.59713	0.16496	2.12486	1.7238	2.3222	0.768636	0.439437	0.255379	1.06664	3.15745	1.21631	0.799718	1.8203	2.3096	1.19669	0.680358	0.34193	0.341826	1.81193	2.70359	0.357077	0.0395971	1.79557	2.37432	0.0740628	1.41694	2.85574	1.43992	1.12612	0.127795	2.27738
0.928824	0.69249	1.27141	1.41771	0.913229	0.724177	2.05082	1.77982	2.89185	1.44018	0.565219	3.01103	0.538188	0.799038	2.4184	0.334267	0.662239	0.744742	1.34533	1.39395	0.511587	3.71678	2.5379	0.872878	0.664755	0.244175	1.20557	2.05309	0.854699	1.93322	0.539171	0.361676	0.326767	1.22939	0.569781	1.95128	2.20088	2.02928	0.692491	1.09922	0.0332096	1.47724	0.929166	0.332893	1.13897	0.0512769	1.36566	0.914683	0.424184	1.18408
0.928282	1.03169	1.38895	1.8863	3.61479	1.46194	0.613439	3.17757	0.672706	0.951289	0.630887	1.23159	2.11022	0.0313255	0.068062	0.667016	2.59695	1.10582	2.51068	0.0478993	0.580846	1.01216	0.719591	1.97278	0.737709	3.93602	4.81807	1.06664	0.100245	1.93888	1.01469	0.304568	0.916435	0.999907	0.506569	0.106037	4.8504	1.94777	1.03169	0.513812	0.0372659	1.47724	0.328615	0.0712264	1.29717	0.0976959	1.37087	0.480348	3.54908	0.921949
1.4076	1.42003	1.41853	1.60209	1.75771	2.08312	1.35137	1.37373	0.928799	1.22894	1.22995	0.593399	0.474979	0.0182831	0.0667543	0.373044	2.73153	1.18652	1.42021	0.697897	0.878711	1.48586	0.51106	0.690154	1.88525	0.410378	3.01025	1.33994	0.118378	1.92342	1.51059	1.43472	0.733338	1.47225	0.537895	2.24375	0.821987	0.873502	1.42003	1.59772	0.931934	1.90727	0.0638734	0.310962	1.48253	0.0933584	1.43627	2.09686	0.211769	3.18157
1.39162	1.51756	1.78504	1.92369	1.69444	1.00458	1.30863	0.308324	1.25051	0.593166	0.605869	0.221242	0.446449	0.19545	0.0744043	2.09479	2.10672	0.781765	2.04207	0.175653	0.345474	1.73556	0.79803	1.84884	1.02645	0.583952	0.192178	0.761161	0.534367	1.60988	0.584865	0.891703	1.23993	1.82061	1.42356	0.141559	2.53502	1.33861	1.51756	0.345195	0.081445	2.18952	0.198421	0.136754	1.47338	1.02493	1.36559	0.391206	0.0669224	0.674286
2.01382	0.857109	1.55233	0.737321	0.35715	0.966799	1.24715	0.953155	2.57144	0.46655	0.721853	2.14115	0.589714	1.07848	0.192387	0.558428	1.28412	0.556471	1.15304	0.0572793	1.27254	0.318675	0.751418	1.08222	1.39726	1.07063	0.106366	2.00013	0.458645	1.60682	2.31023	0.579464	4.80274	2.01138	1.28394	4.52646	0.429329	0.462171	0.857107	0.733729	0.237521	1.5572	0.120067	0.105339	1.2966	0.0756304	1.4444	2.04544	6.95911	1.82308
1.95561	0.790029	1.21119	0.79361	1.92142	0.715538	0.678742	1.80406	1.35742	1.12437	1.52662	2.40855	0.795439	0.0264524	0.565005	1.61207	1.35055	2.30737	1.36448	1.09268	0.481962	0.343438	0.621429	0.703908	0.528239	1.39363	2.12137	2.0089	0.257296	1.21631	0.833493	0.833901	2.64127	1.55227	0.437146	1.51189	0.574721	1.81571	0.79003	1.57298	0.394576	1.5572	1.30106	0.182427	1.37467	0.12487	1.34885	0.373786	0.0383742	0.370706
1.39406	0.555013	1.53134	0.817934	0.373036	0.454015	1.46004	1.26251	0.791098	0.812666	1.33069	0.380379	0.982598	0.459194	0.401795	0.370328	1.7339	1.57936	1.94229	1.14961	0.144091	1.07699	0.687276	1.01608	1.16952	1.61928	0.178908	1.9852	0.329556	1.60782	2.23777	1.86855	0.510732	1.02256	0.225682	0.274009	0.624526	0.564915	0.555013	1.32401	0.0366133	1.74905	0.176515	0.078396	1.33185	0.0628491	1.48528	0.711065	3.77507	0.483175
1.47061	3.2692	1.32639	1.17539	1.73303	0.831492	1.70855	0.933629	1.34013	1.63765	1.59548	0.516456	0.965723	0.0230052	0.112355	5.79926	1.1879	1.08214	0.711256	0.0367198	0.242563	0.137987	0.30869	1.80553	1.02335	2.82191	0.312125	0.967102	3.34996	1.60782	1.95233	0.935385	1.72161	1.66778	3.01192	0.430987	1.19581	0.913103	3.26919	0.863689	1.62986	1.67141	0.139108	0.575235	1.47913	0.0426003	1.42057	0.495089	2.836	2.45963
1.53075	0.698277	1.52643	0.94535	1.34619	0.921376	2.43709	0.733897	0.303936	1.23337	1.22191	1.56052	1.28386	0.019334	8.5779	5.10484	1.52559	2.07416	3.03456	1.12019	0.769554	0.262157	1.68763	1.97845	0.568903	3.0444	0.0507425	1.78152	0.0265914	1.93888	0.503597	1.0119	0.502163	1.89855	0.348323	0.318839	0.10454	1.68803	0.698276	0.805431	0.152754	1.44431	0.315812	0.696348	1.356	0.215254	1.49713	0.396224	0.932168	0.496908
1.40598	0.899107	1.32918	1.71575	0.64846	0.640273	0.515364	1.15598	2.68671	0.72156	1.21143	1.15754	1.82689	0.348512	0.124706	2.56658	1.29385	1.1198	0.4878	0.0676293	1.55731	0.189467	0.997492	0.720862	0.749105	0.464506	0.422982	1.45386	0.609863	1.60704	1.80363	0.423594	1.48471	1.53639	2.04629	2.0332	0.426373	0.533268	0.899108	2.7086	0.04718	1.80326	3.73902	0.0505738	1.47573	0.077522	1.36645	1.46452	0.205183	1.99773
1.40928	0.303556	1.53831	1.99086	0.132648	0.723455	2.18693	0.766749	1.52643	0.519141	1.19659	3.12441	0.885274	0.102991	0.0951677	0.307417	1.30358	0.823762	1.36623	0.0490185	0.355615	0.468033	0.838497	0.90139	1.18535	3.27121	0.403404	1.94661	0.884764	1.31779	0.795847	0.299829	1.82359	1.0661	0.475089	0.15715	2.03642	1.00483	0.303557	0.484596	0.776436	1.79557	5.73902	0.422637	1.33286	0.454132	1.36486	2.50361	0.124988	0.543135
1.521	2.2463	1.36047	1.45019	0.0679187	1.30439	0.860394	0.37038	0.753968	0.569194	1.30805	1.14758	1.04593	0.750516	0.0398365	0.508982	0.59687	1.02541	1.07416	1.49824	0.278253	2.60569	0.955289	0.901988	1.82996	0.34226	0.157218	1.9852	0.452351	1.19987	1.80579	1.37619	1.92455	1.15341	0.885016	2.26897	1.74103	0.632554	2.24629	1.60987	0.0297489	1.79557	4.27067	0.253997	1.47573	0.434702	1.43349	2.28264	0.649224	0.831573
1.04726	0.259324	1.60693	0.761123	0.827201	0.862006	1.97514	1.58595	1.33894	0.468218	1.60527	0.191396	0.433645	0.080983	0.0323731	0.0848976	1.20088	0.999211	1.05758	0.0400209	0.108074	0.355135	3.06784	0.872342	0.533464	1.00426	0.288927	1.83072	0.544066	1.21631	0.922636	0.334949	0.221151	1.27363	1.19401	0.335816	1.22578	1.87202	0.259325	0.519806	0.146545	1.67141	0.281403	0.0627788	1.33185	0.356425	1.4507	0.676054	0.284991	1.55115
1.39635	1.16325	1.61297	0.720472	2.53739	1.08369	0.848704	1.44171	0.935736	0.995876	1.65269	1.25343	0.573251	0.107306	0.302446	0.907409	0.722967	0.784232	0.808915	0.0608446	0.133789	3.92638	0.19206	0.668135	1.49099	0.330374	0.129	1.04617	1.30793	1.21631	1.90043	0.40602	2.23829	1.82478	0.200438	0.831537	0.481736	2.31439	1.16325	0.692299	0.927819	1.47724	0.068162	2.18487	1.47573	0.161994	1.35735	1.02542	0.739821	0.328605
1.84542	0.463831	1.64934	0.607047	0.558997	0.567653	0.748606	3.65787	0.532945	0.728763	0.844416	0.356617	1.79786	0.023533	0.194147	0.207679	1.33777	0.571508	0.322461	0.322843	0.5899	0.362208	0.58857	1.04258	0.956693	0.345145	0.0540267	2.03446	0.024066	0.981031	0.41599	3.09913	0.469125	1.57474	3.13997	0.363878	1.32122	0.633565	0.463833	0.445961	0.0209505	1.79557	1.21715	0.103279	1.33089	0.076668	1.38582	1.25807	0.372186	1.10764
0.953932	0.311503	1.55206	1.17602	1.15921	1.00211	0.560807	2.48109	1.60948	0.612017	1.16423	0.668298	4.63997	4.44782	0.855513	1.2235	1.17562	0.999211	3.49022	0.083876	0.0586677	2.56849	1.64789	2.03651	0.47347	1.42141	2.80489	1.02271	1.26783	1.21601	0.440959	0.909369	1.77508	1.09644	1.34948	2.85239	1.04547	1.83467	0.311505	0.898559	0.745013	2.20507	0.115606	2.48791	1.33185	0.127808	1.50599	0.778037	0.381528	0.88189
1.30681	0.742051	1.23235	0.832013	0.135044	0.924474	2.40101	0.869391	0.454501	0.361624	0.64082	2.08616	2.96826	1.43145	2.6329	0.432	2.59774	0.999212	1.72348	1.70143	0.365084	0.404293	2.51003	0.745975	0.545056	0.991877	0.0507684	2.13016	0.133446	0.979973	0.632972	1.29374	0.839679	1.08134	2.02314	0.231034	1.40187	0.688653	0.742052	0.41705	0.0579154	1.33045	0.0513186	3.62271	1.41279	0.0550945	1.44081	1.38774	0.439701	1.04539
0.961946	1.08311	1.36592	1.86827	2.7111	1.02434	3.13834	1.6786	2.09917	1.14901	1.75052	0.658567	1.17527	0.23597	0.483715	0.706542	2.62547	2.49538	0.565106	0.0363108	0.339108	0.216369	1.55537	1.10592	0.641977	1.60194	0.175189	1.03028	0.474186	1.60782	0.352056	2.23214	1.09436	1.10869	0.263558	3.49852	2.19869	1.56305	1.0831	1.3202	1.04861	0.831328	0.0528858	0.529863	1.39163	1.63013	1.07565	3.23633	2.69958	0.385531
0.953779	0.406657	1.49711	1.87392	1.00804	1.65361	2.86629	3.23785	1.14558	0.452261	1.07549	0.239786	1.12025	0.0562949	0.142389	0.382779	1.67543	0.769864	1.43796	0.274528	1.58324	0.49119	2.65176	1.47772	0.535815	0.706698	0.381213	1.94281	1.28191	1.4923	0.4334	1.29374	0.61275	1.15034	1.16614	1.05344	0.229604	0.372535	0.406657	1.42547	0.229453	1.36823	0.0664291	0.408416	1.27245	0.679074	1.41178	0.800502	0.13913	3.00145
1.30681	0.340855	1.48891	0.854961	0.955045	0.596817	0.999339	0.923708	1.25893	1.56646	1.42912	1.69927	0.611999	0.0180306	0.0364654	0.3618	0.804977	0.781043	1.11883	0.0320197	0.344296	1.52683	2.24029	0.793242	2.24482	0.47194	0.0814122	1.89547	2.59748	1.60801	1.72849	0.346098	1.0593	1.60946	0.462611	0.106295	0.310608	1.71499	0.340856	0.9839	0.0962384	0.984683	0.146066	6.9504	1.46208	0.168794	1.30747	0.541832	0.247191	0.404477
1.89731	0.661101	1.26893	1.27251	2.46731	0.630187	0.386842	0.275494	1.02543	1.23195	0.892477	1.77564	1.8971	2.2309	0.170092	0.512909	2.31168	1.54519	0.664349	0.0546183	1.0884	1.31376	2.04043	0.542686	1.95437	0.985944	0.0842723	1.31867	0.154718	1.216	0.55141	1.26312	1.26014	1.84393	0.934736	0.100982	0.147312	1.13411	0.661101	0.504695	0.138538	1.36154	0.129434	4.27563	1.44112	0.0501369	1.31802	1.00923	0.296048	0.939436
1.40565	0.861364	1.63962	0.922538	1.20086	1.17573	0.581907	1.76151	1.86369	2.0249	0.873862	0.384636	0.518472	0.0697341	0.0651409	6.81825	1.38028	0.756162	0.73958	0.730258	0.900092	0.602351	2.25018	2.39986	1.706	2.45439	0.101246	1.85429	0.182884	0.984267	1.81658	0.62257	0.807714	1.56985	0.433648	1.61212	0.244102	0.845502	0.861365	1.62474	1.36865	1.37122	4.66332	0.0762187	1.33185	2.58067	1.35617	0.795877	0.0623558	0.468801
1.00701	0.91704	1.36433	0.852398	0.667507	1.61181	3.14406	1.30354	1.51273	0.793887	1.2054	0.94972	0.191331	0.29455	2.67753	1.1103	1.7663	0.7936	0.264167	0.0239977	0.678889	0.990843	3.02969	0.651845	0.580847	0.700353	0.0791985	0.903871	0.416324	1.21631	1.14117	0.156622	2.091	1.01337	1.0765	1.20941	0.0821495	0.836995	0.91704	0.399273	0.0846791	0.829289	0.204428	0.157883	1.33288	0.593741	1.34512	0.837265	0.200011	0.416488
1.37948	0.210855	1.17705	1.05062	1.22712	1.94453	1.10337	0.346963	1.84502	2.41444	2.12578	0.100829	1.2222	0.0344229	0.947965	0.330114	0.824812	1.2496	0.305936	0.0579765	1.29602	0.893148	1.04409	1.1059	1.34514	1.04916	0.140423	1.35767	0.0689024	1.21631	0.206132	0.238203	0.55847	1.73909	0.733281	3.59068	1.37404	0.569281	0.210856	1.36062	0.39279	1.08501	0.0360977	0.10937	1.07856	0.0349922	1.45552	0.834404	0.445703	0.518349
1.40732	0.553826	1.20445	1.94989	0.450437	0.719143	3.74878	0.688371	0.434748	0.409236	1.11775	0.181769	0.206109	5.47161	3.68717	0.771146	1.163	0.743092	0.185136	2.44874	1.58559	1.54817	1.51649	1.06463	0.437389	0.382748	0.121793	0.708049	0.122549	1.60782	0.459841	0.0745886	0.980981	1.47547	1.45188	0.497243	0.140184	0.4743	0.553828	0.529814	0.580544	0.99216	0.0498391	0.164857	1.27603	0.160763	1.36527	0.766925	0.111969	0.330792
1.3989	1.0255	1.67649	1.28241	0.298167	0.430165	0.760333	1.29581	1.27425	0.578919	2.00465	0.432314	1.14842	0.088387	0.0963398	0.781967	0.757963	0.731212	3.08958	0.0210218	0.324681	1.03167	1.80757	2.60099	2.5475	1.96024	0.0422262	1.00378	5.35192	1.49134	0.0921599	0.682108	1.01683	2.02343	1.54844	0.381519	2.04322	0.604924	1.0255	0.281016	4.80772	1.35676	0.140558	6.28126	1.53919	0.742216	1.53964	0.62281	2.69003	2.91003
1.38805	0.532451	1.40615	2.3102	4.38857	1.07302	0.721944	0.414169	0.351161	1.63531	0.984541	3.69501	1.58811	0.0519498	0.100188	0.929707	1.0976	0.743092	0.987277	0.630986	2.00387	0.514895	0.713661	1.17174	3.22515	2.61033	0.518427	1.97939	3.9061	1.93754	0.138792	1.76175	0.328039	1.68016	1.75572	0.177312	0.12797	0.410766	0.532453	1.08211	0.288646	0.82984	0.0711086	0.134636	1.46117	0.107263	1.64871	0.635934	0.410883	0.273205
1.0315	0.499962	1.33954	2.27832	0.824995	2.42099	2.35474	0.254535	0.781269	0.705609	1.62788	0.386851	0.637184	0.0203865	0.117895	0.691058	1.45436	0.731213	0.979949	2.58056	0.523326	3.40661	1.19164	1.30529	0.397202	1.28826	0.121743	2.42098	1.75687	1.21631	1.77908	1.37092	0.20623	0.978167	1.8093	0.981667	2.38666	0.343073	0.499963	1.08223	0.0412205	1.37091	0.0735462	0.692891	1.47765	0.0623027	1.22313	1.83236	0.796119	0.390624
1.39877	4.86772	1.34199	0.983005	2.11073	0.654052	1.18406	1.1314	0.20816	0.492066	0.757973	3.30008	2.01241	0.0475366	1.50626	0.160112	1.13291	0.550867	0.873216	0.128575	0.134725	3.94814	0.325529	0.641644	2.31117	0.349571	0.115859	1.52132	0.434412	1.31689	0.733172	1.46196	1.05681	1.61855	0.396012	1.02506	0.750646	0.7673	4.86772	0.509195	0.0329043	1.07839	0.621078	1.91371	1.486	0.930148	1.46254	0.591686	0.19917	2.83802
1.05494	0.918983	1.75993	0.62123	1.11367	2.5843	0.791217	1.33056	3.5576	0.747814	1.19407	0.909705	0.631174	1.95083	0.0573541	0.87657	0.808579	1.98701	1.25113	1.62389	2.98952	1.32851	0.426824	1.99803	0.851061	0.51266	0.048535	1.52132	2.13885	1.20502	1.82215	0.795512	2.70283	1.10592	1.10883	2.15087	0.795418	0.746429	0.91898	1.70729	5.82723	1.07413	0.196351	0.154148	1.26787	0.0423351	1.33951	0.579764	0.039158	3.10976
1.53574	0.542368	1.44864	1.98213	1.75589	2.65095	0.311171	0.472979	0.321348	0.786752	1.72353	0.271721	0.387162	1.56099	0.774898	0.341734	0.654741	1.22675	0.887332	0.0369302	1.35135	2.23014	1.41518	0.816715	1.10991	0.380464	0.49993	2.03681	0.178132	0.979973	1.48441	0.816052	0.979646	1.60127	0.441583	1.77774	0.907682	1.20882	0.542367	1.38867	0.377402	1.07413	0.176959	0.451869	1.41801	0.313626	1.41678	0.573762	0.0327953	2.44481
1.06022	2.74911	1.44397	1.13245	0.34753	1.44244	2.69869	0.558461	0.712967	0.373864	0.708589	0.244658	1.72001	0.0180169	0.784569	1.43554	2.63615	1.99715	0.682898	0.869911	1.1314	1.50305	1.13108	2.60232	1.19767	0.506895	0.0380001	0.950087	0.158662	1.60784	0.939036	0.335962	1.19152	1.63333	0.867732	1.46848	1.77633	3.08289	2.7491	1.12314	0.060615	1.07413	0.135382	0.271719	1.33185	2.05511	1.50005	0.310366	0.0433404	2.67726
1.51437	0.237457	1.57653	2.01685	0.346203	3.04485	0.988052	1.09564	2.45942	2.46679	1.05046	3.45303	0.731481	0.0201445	0.0450261	0.168994	1.18854	2.89809	1.12272	0.0494307	1.44305	0.264329	0.497762	0.55253	0.828734	1.0769	0.562406	0.957014	0.0516173	1.93888	1.08033	0.0732283	1.81822	0.973013	2.51949	0.198571	0.769006	0.505888	0.237458	1.21625	0.108064	1.07413	0.17495	0.103843	1.47972	0.126328	1.42866	2.62782	0.112174	1.04561
0.943882	0.59543	1.35944	0.9588	3.26946	1.97012	0.907278	0.241378	0.895198	1.00829	1.54267	1.10858	1.80013	0.0506903	0.338965	1.54539	1.16645	1.58279	3.70568	0.0560024	1.02514	1.40545	1.55827	1.46025	0.706489	2.97763	0.390482	0.957014	0.367898	1.21631	1.19725	1.81724	0.542538	1.12208	1.18741	1.18355	0.497021	0.257383	0.595429	1.00286	0.0640498	0.830336	0.859961	5.09031	1.47573	0.478242	1.31069	0.403894	2.01951	0.315662
2.014	1.28199	1.30055	1.13679	0.75189	1.48091	1.80628	1.83265	1.999	0.463836	2.45105	0.134842	1.07892	0.633739	0.151764	1.68301	2.70091	1.86331	2.45044	1.44712	0.758282	0.434412	2.61609	0.689789	0.580733	0.679676	1.99769	1.32913	0.372476	1.60782	0.212597	0.103748	0.799867	1.0013	0.775082	0.123128	1.88152	0.719416	1.28199	1.48305	0.0597648	1.36969	0.32521	0.147919	1.47573	0.831814	1.48803	2.18265	0.246207	0.442009
1.40782	0.589681	1.31767	0.708087	0.524688	0.320456	0.454693	1.69878	1.20215	1.19384	1.18514	0.29047	2.52974	0.217478	0.242347	0.325982	1.64994	2.39852	0.161208	0.0234085	0.89987	2.19423	1.04657	2.18914	0.475878	1.07718	0.0413612	1.29932	1.58127	1.21631	0.295315	2.04656	0.352195	1.89975	1.08901	0.417862	0.222442	2.64361	0.589683	1.20699	0.110131	1.07413	0.0836936	0.0545817	1.33185	0.353832	1.62993	1.39309	0.403147	0.894511
1.41094	0.588899	1.39827	0.770149	0.276396	0.649625	0.261004	1.93649	0.500369	0.576863	1.56896	0.189594	0.227593	0.0304264	0.736869	0.603324	1.42699	2.24038	0.53008	0.525457	4.20644	0.141257	1.17572	0.640018	0.685498	0.877723	1.33821	1.86007	1.66796	1.21631	0.385794	0.68769	2.95118	1.0762	0.76371	0.608576	0.729388	0.930568	0.5889	0.894873	0.0760004	1.79557	0.156457	0.212692	1.33277	0.994631	1.49126	0.347102	0.268503	3.04175
0.961883	1.34529	1.55625	0.613237	0.777356	2.97646	1.04164	0.972146	1.02329	1.86779	1.61554	1.58353	0.230343	0.0540101	0.0626067	0.533925	1.17129	2.21069	0.544672	0.92768	3.18432	1.31342	0.22629	1.30301	0.895893	0.329908	1.03884	1.42444	1.05356	1.60782	0.725195	0.360888	3.39075	0.992405	0.207759	1.31212	0.186269	0.730833	1.34529	0.480005	0.103026	1.07413	0.0897909	0.112199	1.47573	0.0579127	1.39506	0.582388	0.0458979	0.667213
1.26915	0.46309	1.293	0.806417	0.0774631	0.681625	1.24977	1.58253	1.40293	2.59269	1.18201	0.3798	1.60769	0.0272355	0.751512	2.05827	1.43253	0.734158	0.277104	0.0536852	0.920611	1.29255	0.426853	1.81162	1.37239	2.40633	0.11169	1.87361	0.0379295	1.60782	3.19496	2.11547	0.486053	1.048	0.571254	0.989996	0.269767	1.40084	0.46309	0.317531	0.329897	1.07413	0.221013	0.484709	1.44062	1.72296	0.860285	3.20576	0.423748	2.34711
0.96858	2.52755	1.64948	0.606436	1.2207	0.549569	1.49318	0.714342	0.711646	0.705741	1.29698	0.943046	0.635189	0.0305553	0.0402835	0.294635	0.617058	1.85192	0.964715	0.02213	0.990585	1.42892	2.12772	1.02131	0.512583	0.357838	1.17481	1.3936	0.0737968	1.32118	1.95654	1.35649	4.28543	1.11444	0.822443	0.276145	0.917497	0.498975	2.52755	1.17886	0.180544	1.07413	3.09128	0.173484	1.26706	1.03785	1.0183	0.353568	0.100635	0.241846
1.09752	0.44077	1.54552	1.70874	0.576557	2.43991	0.427266	2.51734	0.350026	1.23137	1.20098	0.383226	0.379882	1.31744	0.0807695	0.263185	1.28978	1.45526	1.3282	1.24974	1.90806	0.517973	1.03039	0.763114	0.940425	1.04919	0.914421	1.0614	1.75742	1.60782	1.27002	0.964913	0.248194	1.24364	2.69657	0.967172	1.57242	2.75677	0.440771	1.09839	0.597188	1.07413	0.052935	0.931867	1.13084	0.0684809	1.45726	0.565087	0.0612511	0.193806
1.38619	0.871018	1.2561	0.784108	0.152957	0.49714	0.275605	0.281305	0.703701	0.663172	1.17547	0.34179	1.02653	0.0230941	0.109682	0.133149	1.53479	1.62254	1.1315	0.227054	1.65308	1.64154	0.600156	0.977105	2.34343	1.83632	0.10899	0.711001	0.043542	1.31649	0.994472	0.0777068	0.375923	1.72706	0.529691	0.0875315	1.4442	1.65443	0.871019	3.20957	0.115288	1.25891	0.0370104	0.0889154	1.33544	1.05759	1.35413	0.432791	4.27043	0.379237
0.970916	0.734629	1.27404	0.763085	0.293403	0.580791	2.02463	1.86017	3.61268	0.543873	1.66423	0.577915	0.791987	0.0427754	0.127795	0.312716	1.7694	1.244	1.8963	2.87197	0.439988	0.924472	0.898024	0.709822	0.785994	0.298366	1.11131	1.28002	0.581504	0.980679	0.320587	0.179314	0.640183	1.1728	2.39304	3.73304	0.302855	0.566886	0.73463	1.09316	0.728386	1.25891	0.0585268	1.02744	1.38836	0.13134	1.34751	1.96199	7.52444	0.322714
1.54215	2.95565	1.26793	2.34137	0.267297	4.44745	0.523799	0.296884	0.467477	1.8176	0.730931	2.11373	0.837393	0.0720776	0.0318427	5.82289	1.69273	0.92629	0.382828	4.22507	0.905037	0.727851	0.561131	1.55137	2.14295	2.61606	0.0488193	0.88927	0.651414	1.21631	1.14373	1.38836	1.44434	1.0578	0.20889	0.322438	2.43744	0.841706	2.95565	0.5784	0.0777889	1.33045	0.0972102	0.244836	1.30804	0.0368413	1.41709	0.311075	0.0338287	2.51227
1.40792	0.942924	1.29511	0.775158	2.06471	3.43487	0.432468	1.40008	2.09256	1.0733	1.1584	0.543699	0.379064	0.191684	0.454465	0.826493	0.582387	1.28275	1.13932	0.0342456	1.58137	0.158205	0.453454	1.06943	0.294162	2.43255	1.77487	1.90875	0.467145	1.60782	1.33559	0.110107	2.509	1.21947	0.891392	0.863	1.1539	1.45248	0.942923	1.54049	0.0208239	1.07413	0.289449	2.40573	1.33185	4.87915	1.50232	0.52676	0.389286	1.7719
1.39737	2.66425	1.58372	1.05705	0.585673	0.922858	1.00729	1.34321	0.953499	0.633049	1.24207	0.32932	0.159556	0.989062	0.236199	1.08709	1.50163	0.962706	1.64204	0.204786	0.811745	1.78368	0.763762	1.77777	0.389312	1.56631	0.0454534	1.24181	0.443314	1.60782	0.370861	2.25712	0.189035	0.996093	2.12947	0.501732	0.100658	0.310312	2.66424	1.48475	0.0559597	1.07413	0.0618803	0.340428	1.48969	0.143331	1.4825	0.660294	0.095938	0.745896
1.03165	1.45702	1.15194	2.21123	0.336456	0.513543	1.29417	0.85002	0.695253	3.10292	0.856169	0.619091	1.60402	0.139971	0.512852	0.154337	0.733974	0.850902	0.746656	0.1165	0.889286	0.264508	0.995702	0.863373	0.66737	2.01713	0.070211	1.89486	0.356585	1.21631	1.59165	0.440967	0.458373	1.1866	0.986902	0.186828	2.60537	1.64595	1.45702	0.530412	0.143735	1.07413	0.0904948	2.63545	1.47573	1.39646	1.18116	1.89605	0.0786658	2.29241
1.8374	1.35663	1.38064	1.20086	0.198965	1.21605	0.330349	1.1498	0.618247	2.40371	0.689523	0.276515	2.29359	0.346402	0.223387	0.261324	1.50001	2.44183	0.644602	4.46113	2.37006	0.376635	0.93867	1.07005	1.08921	0.97758	0.347819	1.39198	0.190879	1.21631	0.807134	0.0773831	0.597128	2.10869	1.13281	0.154257	0.464966	0.244711	1.35663	1.15479	0.033515	1.04181	0.150689	0.391568	1.47573	3.72278	1.11838	1.68065	0.0852098	0.586643
1.04237	1.72382	1.43885	2.57671	0.764093	0.668766	0.902075	1.12179	1.37629	2.01074	0.579639	0.474637	0.434456	0.549284	0.0547955	0.449982	1.23331	1.53345	0.302935	0.560981	1.18258	1.44933	0.667975	0.79172	0.682367	0.557286	0.0636594	0.820733	1.16079	1.60782	0.601643	0.0651962	0.301745	1.54005	0.44185	2.96094	1.08944	0.497259	1.72382	1.72005	0.030079	1.25891	0.328657	3.75275	1.33185	0.103843	0.500595	0.73283	0.245007	3.97395
0.961757	0.462543	1.63774	0.908384	0.603546	1.02065	1.16505	1.17985	1.06417	1.21482	1.02355	0.838679	1.63367	0.156119	0.0332065	1.88183	2.38874	0.943304	0.11154	1.51196	0.140964	0.856898	0.818821	1.86093	0.439575	0.442388	2.21167	0.776355	0.134237	1.60782	1.68226	1.41849	0.877056	0.990755	2.33968	0.109806	0.324277	1.82936	0.462546	1.12226	1.04981	0.857659	0.0353051	0.35807	0.960181	1.39914	1.1791	0.718133	0.154085	0.261534
1.83964	1.3374	1.38432	1.66174	1.57047	1.52166	0.61378	1.50587	0.988674	2.09297	0.630215	1.31862	1.46935	2.51751	0.198766	0.547963	0.736916	1.46776	1.61393	0.185905	0.244772	0.869072	0.341237	2.47598	0.796515	2.06611	0.072928	0.890497	0.0516462	0.979978	0.585206	0.152824	0.0972244	1.00352	0.483559	4.55305	3.09623	0.423942	1.3374	1.22219	0.0714089	1.25891	1.13918	0.493054	1.33185	0.223193	1.39257	2.41405	4.02253	3.28871
1.32954	2.02683	1.54196	1.44647	0.491205	0.764717	0.453683	0.330063	0.464689	0.865674	0.610991	3.2975	0.695571	0.0526986	0.681145	0.247656	0.753011	1.46776	0.292342	0.545177	0.482819	1.2006	1.83314	1.17346	0.245722	0.669286	0.0344772	1.0715	0.0350885	1.21631	1.5865	0.750186	1.45405	1.77813	0.864834	0.286074	0.916454	1.36016	2.02683	1.34321	0.0931299	1.36154	0.125834	0.539723	1.33216	0.0660518	1.38027	0.459599	0.064468	0.717853
0.932129	0.468833	1.32329	1.26268	1.23483	0.457084	1.18734	0.610823	1.78749	0.740161	0.666973	2.79088	1.61545	0.0348859	0.330918	1.35325	2.76349	1.44128	0.935803	0.0493557	0.122555	1.11131	0.888036	1.00983	2.35302	0.482332	0.0949905	1.1098	0.252531	1.60782	0.458767	2.81581	1.31975	1.81744	1.14123	2.64116	0.222501	0.872564	0.468834	0.848741	0.0638952	0.831237	0.483279	0.152405	1.33185	0.10582	1.21119	0.362322	3.28189	1.3029
1.75269	0.452896	1.34607	0.564855	0.300191	0.719355	2.16985	0.294439	0.933638	0.692608	1.84307	0.122597	2.31103	0.166534	0.110451	1.902	1.24158	0.826848	0.185121	0.0283652	0.380716	0.532397	1.7307	1.61562	0.918473	2.37272	0.0402317	1.0715	1.8129	1.93851	2.00941	0.355642	1.11518	1.26729	0.586526	0.251272	3.23126	1.45156	0.452898	1.07035	0.196636	0.857659	0.183316	0.243465	1.33185	0.246278	0.873334	0.469166	0.322269	2.45346
0.968647	0.763028	1.48199	1.21397	0.654493	0.911816	1.07406	2.72694	0.574831	1.06413	0.913992	1.51762	0.666131	0.0934527	0.129217	1.48285	1.58346	1.99956	0.213333	0.0246655	0.458816	0.123281	2.63906	2.4015	1.58319	0.928449	1.29977	1.0853	0.0733299	1.49237	0.585055	0.0514506	0.291595	2.097	0.403566	0.183149	2.33368	0.444371	0.763027	1.19735	0.0390674	1.07413	0.325165	0.169086	1.33249	5.15424	0.613262	1.0184	0.108589	1.43649
1.53142	2.24321	1.59812	0.673162	1.29055	0.522134	1.117	0.702171	0.953174	0.724733	1.56202	0.459402	1.37235	0.273243	0.113334	3.2523	0.555443	0.706736	0.318964	0.465792	0.18859	0.550516	0.233539	0.659761	0.617665	0.660612	0.0420743	2.41415	0.0811629	0.98101	0.132716	0.234109	0.208956	1.02024	0.614813	1.3492	0.248921	1.06118	2.2432	1.32865	0.0995113	1.01328	0.042118	2.6896	1.49098	0.0636429	1.34802	0.578308	0.0511593	1.88685
1.40513	0.529269	1.09795	2.47922	0.485764	1.91221	1.78447	0.983842	1.7926	1.50399	0.786919	0.334416	2.82041	0.122997	0.0633689	3.34357	0.749413	1.84387	0.271799	0.518028	0.212695	0.345799	2.99322	1.56874	2.77221	2.25174	0.0361045	1.84842	0.201584	1.60916	0.595926	0.186928	0.296916	1.04885	1.59105	0.104338	1.51723	1.23162	0.529268	1.35053	0.0298629	1.07413	0.0322084	0.294096	1.47573	0.0546494	1.49907	0.328954	0.173709	0.29792
1.85751	0.617388	1.35507	0.697647	0.063714	0.93769	1.60715	0.452767	0.525516	1.86371	1.06961	0.761674	1.84381	0.262363	0.165961	0.760266	0.757062	1.39518	0.415884	0.136816	0.0842842	1.07044	2.55337	1.86728	1.68062	1.49861	0.0272357	2.33387	0.81402	0.979989	1.63755	0.0573348	0.121667	1.335	0.528528	4.1272	1.34817	0.919456	0.617388	0.482485	0.0428262	1.07413	0.0433326	0.0547887	1.33737	0.0418649	1.53331	0.541138	0.088032	0.44074
1.39877	2.85828	1.3121	0.679178	1.64903	1.61265	1.70305	0.62742	0.849186	0.354909	0.792744	0.402049	1.3712	0.700377	0.531784	0.414572	1.63339	1.07466	0.418437	2.31661	0.0940905	0.482962	0.841663	1.01878	1.76607	0.42972	0.0435554	1.56837	2.56041	1.60782	0.616983	0.195964	0.12301	0.948693	0.820642	0.207663	1.06819	2.2313	2.85828	2.13435	0.0393807	0.910994	0.0730966	3.31869	1.33185	0.068291	1.09534	3.10795	0.0314743	2.2375
1.38533	1.20494	1.4967	2.35948	1.45729	1.73771	0.196477	1.83485	0.608308	0.705001	0.698742	1.07742	0.345879	0.0910416	0.0532939	0.86911	0.590435	0.966031	1.6958	0.0179314	0.169819	2.07641	1.47185	2.37976	2.92256	0.961402	0.0777075	0.769529	0.0963531	1.21631	1.74606	0.805352	0.552683	1.29609	1.35349	0.572884	2.30779	0.306537	1.20494	1.71548	0.281006	1.79557	0.517225	0.322483	1.33185	2.18335	1.3368	2.37488	0.244579	0.660221
1.41992	1.96733	0.972901	0.602774	0.146564	1.35452	1.09358	2.31884	2.79825	0.611295	0.616493	0.50034	1.02656	0.121898	0.0930917	0.235527	1.23908	0.659923	0.329904	0.180667	0.245161	0.858206	0.7645	0.686411	0.23887	2.2924	0.190364	1.0853	2.03323	1.60782	0.717544	1.09091	2.00591	1.00448	0.707192	0.640791	0.108596	1.97218	1.96733	2.12312	0.0471989	0.910994	0.124724	1.44644	1.33185	0.0707943	2.36011	0.453394	0.102049	0.504153
1.40789	1.45771	1.2368	1.98871	3.07985	0.60459	2.9889	2.74719	1.18307	0.278586	0.582839	2.74699	0.709905	0.0490961	0.128623	3.23607	1.5568	1.84945	0.398769	0.174565	1.42078	0.161697	1.69424	2.83701	0.677442	0.439258	1.64478	2.41415	0.824282	1.60766	0.839754	0.626914	2.86092	1.37164	0.313401	0.142061	0.181256	1.81661	1.45771	1.15019	0.0275777	1.00818	0.0275887	0.677151	1.33185	2.13617	1.34212	1.59358	0.0290958	0.393639
1.40816	0.343755	1.23678	1.21689	1.24053	1.69748	2.72287	0.655936	1.21215	0.962348	0.787589	0.147227	0.346319	0.032356	0.134895	0.239632	1.25021	0.795586	0.843392	0.105211	0.439378	0.745358	1.39388	1.81263	2.3214	0.972494	0.0667092	2.28814	2.3152	0.979973	0.569434	0.800893	0.256045	0.981606	1.12026	0.150382	0.513771	0.612348	0.343755	3.11303	0.133106	0.910994	0.394556	2.64039	1.47573	0.310612	1.37282	0.861258	0.376767	0.330722
0.955226	0.656618	1.5962	0.537785	1.89416	1.05534	0.846377	2.54129	0.588095	0.724592	0.965972	1.82462	0.912821	0.727446	0.049313	0.211587	1.29063	1.38414	1.0023	0.634013	0.145905	0.889042	1.47268	1.02877	0.256176	1.00393	0.118553	1.21407	0.312573	1.92503	0.502201	1.84967	4.94199	1.22082	0.987754	0.336131	2.08534	0.97907	0.656619	1.25574	0.0987815	0.910994	0.238414	0.22646	1.33185	0.629888	1.41678	0.49931	0.0716587	1.23733
1.37977	2.59839	1.2431	0.735777	0.753493	0.647721	1.95684	0.747449	0.416727	0.925851	0.880939	0.81656	0.553957	0.0304993	0.0676477	0.216917	0.690958	1.42102	0.433318	0.0293791	0.222105	1.0023	0.360652	1.54168	1.13647	0.375943	2.13168	1.57943	1.95078	1.31675	0.128845	0.935536	0.501333	1.10199	0.705501	0.605172	1.34402	2.03042	2.59838	1.24245	0.450024	1.07413	0.339542	1.16103	1.33185	0.144259	1.32634	2.23882	0.0255516	0.478072
1.29846	0.351138	1.29062	1.00327	1.28141	0.438281	0.398971	1.94517	0.888978	1.4344	1.24696	0.871221	0.61086	0.170297	0.0242678	0.257157	2.16039	2.30892	1.13577	0.0935937	0.850047	2.655	0.300373	2.30354	2.04177	0.490306	0.0624223	1.00102	2.70268	1.21631	1.71731	0.393047	1.33174	1.27025	0.720793	0.230585	0.608936	3.20264	0.35114	1.41279	0.0256991	1.1655	0.0447785	0.237095	1.47573	1.44037	1.4223	2.36791	0.186718	0.480442
1.29709	0.434327	1.47232	0.654979	0.449784	0.870449	0.805494	0.870114	1.81101	2.99042	1.64193	1.27116	0.6442	0.079823	0.762616	1.66383	0.524756	1.8497	1.13683	0.0596616	0.243988	1.98432	0.371409	1.72297	1.42507	0.528928	0.2286	1.36407	0.746509	1.21631	1.39875	0.405338	2.4583	1.91712	0.240182	0.738371	1.53888	1.33731	0.434329	0.547572	0.795396	1.07167	0.043555	0.560335	1.47278	0.0721937	1.57415	0.764109	0.0720011	0.287619
1.42692	2.2417	1.32321	0.57004	0.592373	0.5972	2.11853	0.855154	0.553766	1.0664	0.774362	2.12862	0.681321	0.0346782	2.67135	0.985721	0.711113	1.39824	2.10816	0.0173239	0.417223	3.61444	1.5956	0.939285	1.98323	0.54541	0.790848	2.36126	1.0612	1.21713	1.0396	0.359439	1.08542	1.81071	0.48255	0.713174	1.27052	1.04757	2.2417	1.65642	0.399429	0.910994	1.1392	0.141954	1.33185	0.420476	1.41476	1.53797	0.0354713	2.14886
0.962765	0.520957	1.21457	2.05079	0.303795	0.811168	1.46092	0.359767	1.46385	1.79431	1.56056	1.34073	1.14546	0.0880048	0.0289259	0.31821	1.39973	1.07003	0.922037	0.636556	0.610598	0.311394	3.33442	2.6883	0.498677	2.54005	0.189306	2.36126	1.65386	1.21631	0.175009	0.251923	0.407787	1.4566	0.861922	0.24791	1.93204	1.21034	0.520956	1.04146	0.0250778	0.910994	0.89713	0.314047	1.47573	0.0367201	1.16549	2.04672	0.0454082	0.401581
1.53129	3.92405	1.29831	2.74372	2.61754	1.91029	1.12196	0.708145	1.10791	0.355237	0.658048	0.427219	2.93178	0.559801	5.44319	0.292856	2.26475	1.7613	1.20855	0.814316	0.378153	1.41182	3.18826	1.16619	2.04505	2.20615	0.0356439	0.757125	0.0261006	1.49194	1.41903	1.25292	0.684891	1.29109	0.282629	0.668321	0.134341	1.36047	3.92405	1.22759	2.38975	0.910994	0.0402502	0.305977	1.33185	0.134078	0.95805	0.794399	0.0846087	2.07802
1.8574	0.777442	1.3622	2.27779	1.61164	0.573668	0.528475	1.3277	0.591733	0.530908	1.48639	0.607693	0.634151	0.0644756	0.0517762	0.254326	1.46607	1.7713	0.915213	1.90132	0.718625	0.992342	2.21581	2.1986	0.244276	0.32132	0.0789083	0.757125	0.0279581	1.60805	1.25406	0.69671	0.464227	1.54065	1.2849	2.54547	0.330013	1.18154	0.777441	0.541608	0.406861	1.89414	0.397768	0.387157	1.47639	0.27586	2.53515	0.272659	0.0260491	0.498348
1.00701	1.23648	1.6692	1.30485	0.569218	0.930804	1.35219	0.227876	0.973166	0.914361	1.19346	3.22437	1.83051	0.071807	0.175267	0.677616	2.22484	1.35552	0.545867	0.0278561	0.798015	0.455427	2.12929	0.89464	1.97309	0.376951	0.0217017	2.36126	0.0692253	0.981037	1.72883	1.63018	1.51107	1.2786	0.349021	0.826287	0.759168	1.64437	1.23648	1.28814	0.0816991	1.07413	0.498251	0.246069	1.47573	0.0799382	2.46199	2.17975	0.0439158	0.872094
1.28818	1.1836	1.11605	1.9965	0.763443	2.13529	1.41085	0.997527	2.54165	0.985573	1.28932	2.01766	0.505638	0.122013	0.0450963	1.24808	0.573668	0.779279	1.7563	0.0514403	0.15218	1.22782	1.2434	2.6234	2.19001	0.345356	0.0444111	1.621	0.406469	1.21631	0.23105	5.05341	0.229579	1.29418	0.273559	0.824431	1.56223	0.93052	1.1836	0.382704	0.0321319	1.00818	0.442507	0.777592	1.19985	2.89029	1.34824	0.392067	0.0295375	0.562151
1.48733	0.627353	1.56599	0.898334	0.778159	0.964126	0.423803	0.719457	0.817387	0.466436	1.25638	1.38287	0.540229	0.0372871	0.367721	0.746126	1.32208	1.93461	2.20096	0.659393	3.28629	0.185969	2.74727	0.908802	2.33737	1.75349	0.729522	1.12029	0.188105	1.31717	1.05629	0.118216	0.231356	1.80728	1.22424	1.98654	0.362152	1.05734	0.627356	0.744411	0.0824972	0.988391	0.176908	0.38598	1.15804	0.804404	2.0588	2.03962	0.0448136	0.23513
1.85836	0.659749	1.30248	1.10357	0.844635	1.04537	0.785199	0.864338	0.900295	0.907299	0.869717	0.562594	1.01013	0.200349	0.0970343	0.824359	0.832184	0.791153	1.38028	0.553967	0.469594	0.402516	0.976387	0.941236	1.25919	0.55112	0.073436	1.76437	0.0258888	0.979976	0.401803	0.675894	0.791425	1.56649	1.38233	0.0913331	2.1751	1.04701	0.659749	0.941847	1.04957	1.10068	0.205076	0.29716	1.4731	0.041031	1.40913	0.610526	0.0687691	0.36014
1.41934	0.949814	1.67331	1.41821	1.17374	0.741673	0.165894	0.743859	0.537508	0.462094	1.32619	0.272381	0.171373	0.101276	0.0631346	3.39029	2.58206	0.722669	2.00235	0.206916	0.10221	1.85323	1.51104	1.00272	1.39803	0.347901	2.65864	1.18392	7.44909	0.979973	1.9006	0.322548	0.157463	1.6291	0.466806	0.541854	0.960601	0.628489	0.949815	0.529673	0.703455	1.25891	2.37428	1.40578	1.70741	0.0576656	1.00718	0.802525	0.0813017	1.36255
1.0315	0.46732	1.23653	2.49976	0.517727	0.701091	0.897913	1.04556	1.62998	3.21322	1.19719	0.399063	0.942582	0.75768	0.0365794	1.21267	1.75782	1.04996	2.16214	0.0886084	1.15906	2.30545	1.16846	1.9439	1.06977	0.314684	0.099102	1.66375	0.460664	1.49237	0.415327	0.552785	0.674698	1.50428	1.04861	0.0719102	1.42903	0.6911	0.467321	2.47139	0.0427453	1.07413	4.829	0.245204	1.33618	0.0763993	1.36869	0.642648	2.62939	0.743127
1.85837	2.00987	1.22541	1.86439	2.00098	1.34574	0.592548	0.983343	1.50419	1.26056	1.10728	0.340147	0.166743	2.01304	0.0583327	0.323476	1.28471	1.96573	0.98132	0.416042	0.131219	0.516663	1.41786	2.16996	1.15463	2.46603	0.0974649	1.7265	0.14262	0.979977	2.46059	1.49764	1.93822	1.51529	1.93874	0.225381	0.22566	0.497288	2.00986	2.47222	0.247177	0.910994	0.0965446	0.29625	1.37621	0.166395	1.43221	0.465807	0.302203	2.8518
1.39702	0.574287	1.37754	1.36003	0.849258	0.648255	1.12871	0.302087	1.36371	0.80471	1.62678	0.267869	1.08144	2.0596	0.173719	1.63376	0.808833	2.28739	1.8915	0.550952	0.0958658	1.25881	0.566588	0.961947	0.660803	0.290777	0.0555146	0.794993	0.771945	1.31649	0.962475	0.271813	3.7412	2.20469	1.10352	0.0759851	0.0971037	1.93706	0.574289	0.561604	0.417544	1.16385	0.0644337	0.423405	0.743616	0.576458	1.52498	2.488	4.88603	0.735484
1.45658	2.58827	1.5111	0.699397	0.405972	1.28718	2.46511	1.26893	1.78803	0.891213	1.2033	0.478943	0.765877	0.032822	0.0766951	0.53965	2.15156	1.3355	2.29957	1.02761	1.3619	0.894175	1.66844	0.721589	2.35632	2.11943	0.0252504	2.15844	0.199294	1.49237	0.739093	0.560573	2.268	1.23841	1.98429	2.99207	0.852053	1.03695	2.58827	0.328424	0.037887	2.05557	0.247825	0.108719	1.4626	0.0323581	1.39679	0.269506	0.0568573	2.54951
1.38824	1.1443	1.4783	0.941731	0.450621	0.93357	0.621736	3.23854	0.548454	1.25177	1.1821	0.165148	0.472123	0.605423	0.0874788	0.0831058	1.09316	1.03394	0.644164	2.82775	0.164002	1.98324	1.74463	1.77039	0.529442	1.60364	0.0401793	1.55295	0.330214	1.21631	1.20367	1.84058	1.09865	1.55024	0.929042	0.172863	1.80905	0.788105	1.1443	0.968168	0.0279469	1.07413	0.0502372	0.827425	1.33185	1.00938	1.29743	3.01997	0.0568967	0.865788
1.98153	0.318713	1.65963	0.583782	0.359708	0.737141	4.1557	0.512907	2.03098	2.20744	1.1286	0.304458	0.756553	0.0290855	0.109176	0.271761	0.579025	1.15102	2.66664	0.372571	0.138436	0.586086	0.583166	0.842208	0.891955	1.95293	1.94834	1.06007	0.310976	1.60782	0.900865	0.215934	1.28513	0.994574	1.16136	0.740903	2.25112	2.14378	0.318714	0.588771	0.103314	1.33045	0.140781	0.34809	1.33185	0.841124	1.39824	0.429367	0.209076	2.21394
1.29716	2.11345	1.70637	0.989322	1.16975	0.952278	1.86133	0.72651	2.18543	0.902244	1.15783	3.58599	0.436871	0.0181237	0.0350915	0.413024	1.90407	0.929715	0.965545	0.183478	1.83756	2.29984	0.871298	0.990981	1.85936	0.297993	0.0753756	1.06007	0.146663	1.21629	0.574611	1.27589	1.09124	1.18012	1.0221	0.300764	1.3208	1.15405	2.11346	0.824695	0.0931588	1.07413	0.598261	0.377627	1.80324	0.0494386	1.48184	0.508247	0.0207432	0.49312
0.961067	0.747659	1.08287	1.63907	0.353496	0.418719	1.02494	0.854978	1.72031	0.401803	1.18049	0.956204	1.53731	0.0202759	0.0822522	0.492172	0.570241	2.31772	1.36963	0.297875	1.92712	0.510835	0.336024	1.85804	1.27882	0.595841	0.0326359	1.48173	0.272246	1.49237	0.653005	0.512374	1.12183	0.952703	0.633881	1.09801	0.956723	0.811235	0.747659	0.886348	0.0730908	0.910994	0.258898	0.282038	1.47573	0.879476	1.53107	0.527912	0.96775	0.15585
0.954373	0.965376	1.14238	1.8939	0.0665961	0.616252	0.172716	0.80874	0.595219	3.21494	1.22847	0.638318	0.481339	0.0936874	0.511533	0.425056	1.2111	1.55993	2.06512	0.0378284	0.684638	0.354157	0.984111	0.710294	1.06661	0.381639	0.256433	1.2481	0.166351	1.31649	1.16948	0.744372	1.93447	1.23533	1.13086	0.110775	1.29644	0.286069	0.965374	0.718813	0.158444	1.25891	0.0457865	0.229022	1.33829	2.07451	1.43867	0.625372	0.0925319	0.556005
1.27937	0.64553	1.19761	0.583898	0.350075	0.449288	0.126608	0.757504	1.27996	0.492691	1.31055	0.278553	3.01447	0.0422461	0.507649	0.346947	0.889155	1.70521	1.83081	0.04771	0.142468	0.538998	0.915642	0.688029	0.550341	0.59128	0.0926142	1.61769	0.257434	1.93858	0.318295	0.340481	0.263189	1.03517	1.24471	0.0831134	2.51824	1.01524	0.645529	1.0551	0.204592	1.07413	3.59015	0.211366	1.33185	0.59264	1.36041	0.4707	0.115915	1.4022
1.96761	0.74493	1.28455	1.70915	2.68878	0.329169	0.747337	1.19755	0.820936	0.733976	1.19968	2.41944	0.369131	0.161594	0.0436406	0.423785	2.86631	1.11526	1.48173	0.180754	1.06254	4.67394	1.17522	1.2407	1.87053	1.92295	0.169805	1.1805	0.181823	1.60782	0.909751	0.332678	0.326317	1.11331	0.130854	0.221551	0.567952	1.38975	0.744933	1.23869	0.0540694	0.882642	0.751145	0.108274	1.45366	0.0841777	1.46157	0.34573	0.305846	0.368195
2.0122	2.87294	1.53212	1.10604	0.259071	0.587889	1.13876	0.440882	2.40738	1.66501	1.29373	0.541366	0.659623	0.392646	0.0350151	1.28625	0.998626	0.716816	1.21604	0.121188	0.335975	0.385493	1.95215	2.1918	0.640702	0.807008	0.0603491	1.1471	0.0344532	1.21631	0.574093	0.474436	0.828226	1.57444	2.24193	1.20132	0.259617	0.290817	2.87294	1.69026	0.0638765	1.07413	0.0261009	0.585342	1.36446	0.510308	1.42551	0.346683	0.164553	0.714488
1.39424	0.535537	1.30369	0.66508	0.112464	1.13211	0.552288	2.3334	1.36469	1.86223	1.21187	0.14187	0.407086	0.0449228	0.636091	0.783934	1.4686	1.3844	1.42736	0.0600984	2.40516	0.334393	2.8628	1.06947	0.790015	0.498376	0.0426034	0.88552	2.13964	1.21627	0.27054	0.344776	0.545565	1.2755	1.4322	0.419413	2.6024	0.698207	0.535537	1.53736	4.41797	0.910994	0.101142	2.16403	1.2795	2.65626	1.20181	0.294935	0.141841	0.477936
1.38543	0.895451	1.35604	0.890404	1.92162	0.537631	0.942202	3.01506	2.49467	1.15273	1.24289	1.87357	1.49507	0.0684214	0.0376505	1.96392	0.606861	1.03387	0.558152	1.05524	2.97752	0.320244	1.02228	0.795152	2.36529	1.55128	1.37119	1.22199	0.220971	1.60782	0.536524	2.1734	0.299039	1.10997	0.237552	2.08237	2.39568	1.28875	0.895451	1.52017	0.0808661	1.25891	0.0472047	7.3961	1.33185	0.688519	0.992913	3.72368	0.0264662	2.95061
0.971348	0.966617	1.73649	1.74888	1.71161	1.00465	0.322316	3.84699	1.0911	0.40649	1.6724	0.139095	2.74143	0.0246353	0.130561	0.523435	0.610993	1.34012	1.09359	0.0382404	1.37151	1.39041	0.991675	2.45043	0.636337	2.43242	0.0293786	1.186	0.343736	1.93827	3.31813	0.487546	0.662037	1.97078	0.492836	0.221752	0.425755	0.235839	0.966618	1.20631	0.54295	1.33045	0.0370617	0.385398	1.45153	0.210767	1.28979	3.09867	0.0349599	2.6595
1.30126	0.516697	1.61231	0.968045	0.215397	0.962735	0.299211	0.986873	0.812944	1.11499	1.20574	0.247958	1.23273	0.0720644	0.0450459	3.3653	0.998534	1.87665	0.914959	1.21332	0.0891417	0.219817	1.16066	0.94678	0.532913	0.827688	0.105839	0.846318	0.296475	1.49206	0.486596	0.372275	1.0399	1.8111	1.11088	1.17373	0.409292	2.50661	0.516697	1.27296	0.115728	0.853195	0.0789943	6.33354	1.34606	0.17891	1.35042	3.33694	0.0227638	0.350148
1.43707	0.544623	1.50444	0.791225	0.212561	0.992726	0.623323	0.672651	0.524707	1.13804	1.49022	0.815651	0.770293	0.268712	0.684032	0.44956	1.89291	0.708026	1.6693	0.922258	0.106249	1.65273	0.374518	2.45782	0.598915	1.18161	0.0259715	0.802598	0.119313	1.21667	0.712282	0.0638691	1.35903	1.55214	0.697308	0.0728027	1.40024	0.358478	0.544626	1.14478	0.102322	0.910994	0.0346797	0.238578	1.52743	0.169335	1.65627	3.44338	0.1306	0.461526
0.962183	0.395417	1.58485	2.15879	1.68875	0.864172	0.865702	1.26665	0.319055	1.09917	1.61756	0.508205	0.218152	0.0313125	0.0253657	0.534204	0.937907	0.708026	0.729248	0.369043	0.564904	1.56658	0.233015	1.04268	1.06696	0.401159	0.173934	1.81387	0.0764035	0.980045	0.876917	0.563386	3.3886	0.937094	0.202957	0.13057	0.14336	1.54784	0.395417	0.818511	0.230293	1.07413	0.620753	0.133112	1.23645	0.0738974	1.00739	1.14682	0.144533	3.01728
1.04258	0.633214	1.15261	0.637885	1.51491	1.32371	0.953019	0.680825	1.33507	0.343959	1.65668	0.865697	0.177198	0.375654	0.144205	0.136057	1.07228	2.2565	2.033	0.0445433	2.93256	0.819756	1.04165	0.894338	0.835007	1.08841	0.0220156	2.13853	1.29041	1.21323	1.14232	0.343133	0.469475	1.62439	0.854117	0.0661807	0.920563	0.791892	0.633214	1.38265	3.07414	1.14337	0.196413	0.186773	1.50544	0.407046	1.40058	1.33668	0.158763	0.639365
1.85494	0.409852	1.45008	2.59163	0.0979579	1.5539	1.05512	0.573291	1.16052	0.696866	1.20376	0.511558	0.860929	1.92725	0.0731545	1.28924	1.26959	1.6455	0.807806	0.48271	1.78899	0.241292	1.51527	2.25298	4.33518	0.826116	0.0206349	0.80913	0.690645	1.93707	0.828958	0.333954	1.3996	1.26198	0.574433	0.760707	0.355442	0.275236	0.409853	0.75691	0.0842535	0.910994	1.38292	0.0906477	1.44072	0.267117	1.35704	2.42157	0.130918	1.37826
1.417	1.33259	0.955637	0.647907	0.329713	0.83157	1.40142	0.810951	0.327884	0.478572	1.20336	3.63239	1.72379	0.0222859	0.0473513	2.10926	2.01379	0.791974	1.71589	3.39812	2.08514	0.469538	0.642648	0.768255	0.952144	0.556922	0.738916	0.767494	0.26956	0.987937	1.32476	0.234703	0.676208	1.21788	0.991592	0.264591	0.643865	0.269926	1.33259	2.90025	0.139065	1.01328	1.97458	1.47174	0.950552	0.109394	1.58883	2.69971	0.177801	0.579699
1.0406	0.617139	1.58428	2.58319	1.03355	1.46268	0.17187	0.455961	0.336359	0.707852	1.62503	2.56018	1.11958	0.0522952	0.0802538	0.457803	1.33184	0.712882	1.56666	0.074517	0.152046	2.10766	2.32527	0.736891	0.699913	2.1887	0.884963	1.03073	1.71707	1.60782	1.44221	0.567079	1.3689	1.28033	0.950551	1.00232	1.80303	1.20703	0.617139	0.802229	0.039162	1.01328	0.314543	0.604733	1.02683	0.12067	1.07171	0.50313	0.861766	0.767891
1.84472	3.05662	1.61582	1.05522	0.476708	0.870645	1.09411	1.48101	0.407952	1.00964	1.62503	1.38699	0.608351	0.0696995	0.0354386	0.356049	0.83851	0.790255	1.12921	0.0787309	0.376753	2.34875	1.25554	0.852933	1.84905	0.501341	0.0234124	0.922404	0.0281088	1.60782	0.163897	0.706446	0.300018	1.40377	0.36323	1.15855	0.218477	0.722333	3.05662	1.50902	0.160249	0.857659	0.108804	0.407298	1.24137	0.0784613	1.40675	0.389247	2.43022	0.302415
0.953782	1.19675	1.97586	1.19994	3.18602	0.977798	1.80093	0.306775	3.03295	1.94871	1.625	0.419759	0.947884	0.0817936	0.0315472	2.17965	1.77596	0.932641	0.611593	0.13595	2.18257	4.5933	2.13724	1.89214	2.24413	1.58712	0.430077	1.07773	4.4631	1.48552	2.44374	0.0960106	0.668711	1.11483	0.130063	0.177565	1.47781	0.267435	1.19675	0.863221	1.16896	0.857659	0.151951	0.409318	1.06818	4.21925	1.43575	0.452295	0.0320686	0.780064
1.27924	3.13997	1.50908	1.01375	0.909447	1.77276	4.57076	0.886514	0.332173	1.25419	1.78594	0.218343	3.1125	0.0180003	0.202072	0.206795	1.35986	0.678363	1.28306	0.0324395	0.190897	0.287367	1.057	0.711495	2.89609	0.783029	0.0454129	1.49411	0.543851	1.21643	0.989206	0.534698	1.70347	1.03297	1.25537	0.660769	0.100868	1.04522	3.13997	1.46504	0.0450273	0.857659	0.146653	0.191995	1.49366	0.0412973	1.30251	2.13453	0.0328353	0.971269
1.43795	2.97644	1.42781	0.790697	1.71436	1.26818	0.223376	1.24174	1.72301	1.06953	1.19556	0.221219	0.20009	0.0635488	0.0414003	0.684158	2.66754	1.72573	1.02557	0.0466204	1.51364	1.42847	0.418574	1.07829	0.549834	1.39594	0.0617567	1.21118	0.176547	1.60798	2.43925	0.608355	2.17025	1.78224	0.913324	2.46361	0.197785	0.968056	2.97645	1.34194	0.253881	1.3686	0.0315637	0.096132	0.677807	0.148648	2.10028	0.786399	0.0204438	0.31767
1.37409	0.378438	1.22633	2.13973	0.318737	1.03414	0.654605	1.05314	3.19332	0.306387	0.988685	0.441117	1.22445	0.0553463	3.12292	0.776806	0.628307	1.47787	2.08249	0.411259	1.603	1.30589	0.750551	1.92016	0.683482	0.568867	0.304623	1.83547	0.309914	1.49208	0.920905	0.357666	0.407524	1.73134	1.90907	2.06437	0.810433	0.310732	0.37844	0.700691	0.251031	1.33045	0.117164	0.146218	1.29266	0.121974	1.88067	1.85666	0.0228393	0.256557
1.98102	1.27225	1.67297	0.579333	2.26772	1.22832	1.91463	2.03748	0.733772	0.436734	1.70045	0.723926	1.3461	0.153172	0.0771723	4.27968	0.575694	1.34257	2.37457	1.75409	2.00835	0.6157	2.01015	0.807846	0.379195	0.209035	0.0727978	1.04678	0.0408382	1.21018	0.997006	2.47142	0.201588	1.1299	0.536544	0.116114	0.590593	1.35983	1.27225	1.10789	0.895967	1.07413	0.718673	0.316382	1.50466	0.138668	1.25573	0.563263	0.0329938	0.239108
0.951232	0.473434	1.34784	0.492137	0.917585	1.90388	1.52623	0.781302	1.10971	1.97695	1.36838	0.566951	1.54425	0.0485183	0.0760833	1.86927	1.29046	1.34257	1.17716	0.541598	2.22811	1.88626	0.383771	2.34343	2.08606	0.434466	8.20842	2.1756	0.0515105	1.22032	3.01797	0.386199	0.216826	1.13051	1.4767	0.123658	1.82913	0.241899	0.473436	1.46087	0.147105	1.36969	0.0569049	2.15252	0.981562	0.932318	1.26201	0.610197	0.10267	2.1491
1.53502	0.648156	1.50182	1.02111	0.287285	2.68797	0.671913	1.34921	0.61181	0.492802	2.23091	0.903964	0.873035	0.0784195	0.186531	3.68307	0.936454	2.02004	1.53361	0.0273775	0.160123	0.63826	0.302986	0.899452	1.33666	1.25933	0.328698	0.7404	0.548097	1.21631	0.451146	2.68128	0.191866	1.37536	0.721971	0.204502	1.01821	1.26427	0.648158	0.404045	0.0441231	1.07413	5.16159	0.799081	1.28652	0.0689726	1.28404	0.884899	0.0812653	3.97311
1.84401	0.365435	1.17613	0.732026	0.451555	2.89137	0.325192	1.9869	1.42784	2.32843	0.936369	0.634621	1.07349	0.0604036	0.604272	0.223729	1.31116	0.931321	0.749754	0.602809	0.253872	1.48461	2.02517	2.07888	1.57679	1.30992	0.103033	2.1756	0.451672	1.31649	1.25625	0.421096	0.150973	1.24507	2.27509	0.0541897	0.180239	3.69845	0.365437	1.51753	0.29032	1.07413	0.184532	1.64426	1.22476	0.0370949	1.40252	1.80183	5.6839	0.660493
1.40898	0.266915	1.56089	1.21512	0.317777	0.507255	1.45302	1.19079	0.43291	3.13113	1.8217	1.14343	0.973003	0.817673	0.0494202	4.3502	0.984906	1.72131	1.62135	0.85776	0.385195	0.395171	0.233787	0.97402	1.88621	1.05268	0.313062	1.03512	0.301849	1.3174	1.20409	0.478128	2.58125	1.2915	1.00757	1.94138	0.718873	1.7963	0.266915	1.50956	0.232149	1.1655	0.120638	5.43856	1.0289	3.78535	1.47353	0.960122	4.82251	0.730482
2.01392	0.650344	1.09696	0.696441	0.705726	0.830908	1.07517	0.341884	1.06442	2.42072	1.1504	0.4791	0.81727	0.157395	0.425264	0.813242	1.38609	0.975765	0.69428	0.0282655	0.7057	1.70956	2.59267	1.9773	1.01016	0.592061	0.0326768	2.1756	0.143889	1.31658	1.62679	2.27646	0.483663	1.31946	0.999608	0.22471	1.25382	1.64056	0.650345	1.77724	0.118518	1.25891	0.018858	0.190738	1.06024	0.159231	1.50684	0.323353	0.026913	0.152036
0.936607	0.191041	1.15828	0.711071	1.19212	1.46773	1.53603	1.14037	0.715156	0.950357	1.48712	2.83129	3.97205	0.818794	0.0442992	0.319873	1.34617	2.39933	0.491919	0.0608701	0.464019	0.312768	0.224645	0.989241	0.291313	0.901969	0.221566	2.1756	0.970803	1.60782	2.47024	0.0993393	0.904744	1.2533	1.57605	0.32786	2.17952	2.07971	0.191042	0.597687	2.87401	1.07413	0.0252874	0.326302	1.16845	0.112073	1.30775	2.63843	0.0227661	0.419655
1.04971	1.1494	1.21866	1.45104	0.50396	1.07374	2.10471	2.83699	0.607877	1.48656	1.57305	1.52846	0.490914	0.022538	0.360442	0.172859	1.90906	0.758072	1.72701	0.0184657	0.53831	1.61528	1.55511	0.644435	1.01469	0.241301	0.0342788	1.42877	0.0784884	0.979973	1.38691	2.26933	2.22449	1.5133	0.2273	0.293915	0.194582	1.83294	1.1494	1.31795	0.0780481	1.79557	0.152452	0.271945	1.33185	0.0326194	1.4867	0.692533	0.0389325	1.13286
1.26461	0.615743	1.18117	0.869775	0.994922	0.938761	0.432965	1.74716	2.38859	2.59622	0.959017	1.0794	1.40929	0.0462548	0.0267353	1.94977	1.32544	2.42038	1.1739	0.0405388	1.84789	1.53082	0.367016	0.714521	1.54061	0.348579	1.23806	1.64531	0.549951	1.49237	2.82495	1.16367	0.373313	1.14932	2.40187	2.50169	1.1864	1.04393	0.615744	1.12876	0.379163	1.79557	0.177644	0.807811	1.06585	0.037314	1.16763	3.34983	0.0369449	1.14622
1.37525	3.26552	1.26222	0.595555	1.10037	1.09874	0.228934	2.5735	1.82662	0.693765	1.25108	0.259961	4.52748	0.0866444	0.0743107	1.13586	2.45514	1.91343	1.66895	0.115776	0.673702	0.469974	0.252784	1.04388	1.96001	1.30848	1.18146	1.8529	0.0480692	1.60782	0.558464	0.9634	0.795965	1.51025	2.30513	0.0837318	1.75621	0.814353	3.26551	0.56681	0.059481	1.4705	0.0239006	0.970239	1.31399	0.091313	0.860632	2.40003	0.0315474	1.37543
1.54615	2.1519	1.54883	1.22743	1.25706	1.08489	0.38572	0.292032	0.641462	0.392384	1.42382	1.89129	1.60773	0.0780482	0.0442367	0.514007	0.61095	0.748244	0.6287	0.0175637	0.423509	0.18049	0.481817	1.76376	2.36915	0.534829	0.027319	1.86755	2.72268	0.979973	0.339734	3.30075	5.01184	1.5434	1.45435	0.669812	0.209371	1.64586	2.1519	1.25554	0.0314965	1.79557	1.66123	0.403542	1.2843	0.0895569	0.834897	1.79259	0.0268154	0.732644
1.39785	0.253628	1.32279	2.16696	0.254034	1.42607	0.302485	3.0286	1.45737	0.68073	0.667501	0.822772	0.581421	0.0275118	0.603304	1.75611	1.35303	1.14446	1.45942	0.0173176	0.8911	1.30244	1.44126	0.976961	0.864403	2.24984	0.558205	1.02544	0.209619	1.21631	2.97209	1.20255	1.40499	1.26571	1.62159	1.04876	0.151426	1.81858	0.253629	1.08341	0.0733009	1.79557	0.0339115	0.306082	1.43755	0.207745	1.09755	0.568641	0.0765436	0.391032
1.28973	2.79077	1.27992	0.666878	0.067567	1.70606	0.51596	2.83675	0.41092	2.04912	0.916351	3.17264	2.72647	0.284734	0.35049	0.466097	1.01751	1.48465	1.53183	0.438451	0.113212	1.85113	0.227546	1.81957	1.07247	2.80299	0.0322819	0.976349	0.295349	1.3165	2.29417	1.31955	0.914713	1.35451	0.70522	0.594107	0.220706	2.80866	2.79078	0.441678	0.0641926	1.79557	0.620624	0.290721	1.34188	0.218203	1.63722	1.53194	0.140672	0.428872
0.955145	0.497907	1.18065	2.05804	2.05628	2.27565	0.621396	0.907767	0.460653	0.33197	1.4585	4.10716	4.85198	0.0203278	0.968607	0.178552	0.641585	1.97686	2.27086	13.6914	0.39262	0.209599	0.431162	0.984572	0.320339	0.751564	0.414767	1.42937	0.186805	1.49236	1.07096	0.0569283	2.4949	1.15008	4.22595	0.0773879	1.73301	1.2334	0.497908	1.51122	0.271372	2.05557	0.0847903	0.634141	1.24009	0.987972	0.530493	2.46884	0.847786	0.182211
1.03155	0.826161	1.49212	0.808267	0.295799	0.864261	0.477829	1.933	1.52843	0.621928	1.31706	0.464587	1.6124	0.0196635	0.761073	2.27457	1.94161	0.679193	1.02505	0.946893	2.18011	1.4843	1.33937	0.818938	0.817758	0.507255	0.0422009	0.716841	0.0535694	1.21587	0.994822	1.25128	0.214759	1.15175	0.442491	2.54461	0.498969	4.09326	0.82616	1.20339	0.0524105	1.79557	0.0547204	0.229759	1.32828	0.162007	1.72256	0.553364	0.0234816	0.71753
1.28761	0.536535	1.33917	1.44378	3.35928	0.825159	2.60944	1.82283	2.27391	1.73466	0.901416	3.95439	1.35708	0.027658	0.0468359	0.0798819	2.10795	1.18079	1.17197	0.0485164	1.04232	0.316257	0.643108	0.93776	0.462086	0.588131	5.84127	1.4012	0.364164	1.31658	4.09251	0.366196	0.687083	1.30683	0.729831	1.26199	0.394932	2.77443	0.536538	0.900003	0.137358	1.79557	0.0249877	0.206614	1.50738	0.120539	1.70535	1.76896	0.0310976	0.618828
1.96834	0.498797	1.26889	0.52471	0.13586	1.00228	0.641879	1.76128	1.77599	1.35861	1.61044	3.76617	1.84931	0.0874006	0.028372	1.40039	2.47823	0.703427	1.91271	0.151872	0.073637	0.66997	0.278584	2.50475	0.430891	1.32994	0.36659	2.24993	0.847083	0.979973	3.33229	0.434575	0.131696	1.65634	2.52518	2.52991	0.488342	2.73775	0.498798	0.368196	0.0398496	2.15374	0.073348	0.212201	2.11735	0.0451808	1.84187	0.409617	0.0439612	1.28554
1.9433	1.0142	1.31864	1.42831	0.254736	1.17278	0.805033	2.00306	1.3489	0.463607	1.05745	1.36759	1.17789	0.344586	0.113865	0.901806	1.82699	1.12368	0.435848	1.39205	0.694679	2.51304	1.21781	0.889409	1.69717	0.438136	0.308946	1.84934	1.24009	1.31649	1.02391	0.226848	0.774499	1.35002	2.34653	1.23701	2.54836	3.3118	1.0142	1.03229	0.127883	1.07413	0.0345958	0.0967048	1.5788	0.065148	1.00803	1.2671	0.0402056	0.389452
1.04957	1.73756	1.53719	1.86925	0.631725	1.1419	0.755931	1.25045	0.413776	0.45324	1.52514	1.19184	2.20182	0.0624115	0.0359514	1.15085	0.650814	0.930307	0.98554	1.06656	0.229532	0.200206	0.436716	1.01562	1.23403	0.681085	0.214609	1.14826	1.29093	1.60782	0.832828	0.203383	0.645967	1.54691	0.573422	0.915782	0.640253	0.424927	1.73756	0.704641	0.0460748	0.910994	0.429468	0.223051	1.47573	0.762996	0.828932	0.854813	0.0411621	0.264453
1.29041	2.24828	1.45191	1.45006	1.16087	1.6129	0.313591	0.855466	3.03085	0.305492	1.07814	0.255943	2.30581	0.202617	0.0412792	0.125604	0.660227	1.02378	0.914614	0.0188991	0.147935	0.317068	2.31311	0.695007	0.468349	0.597781	0.108858	0.984271	0.966009	1.60782	0.873739	1.10219	0.196994	1.62438	1.46847	0.29327	0.262846	0.719261	2.24828	2.31483	0.228909	1.25891	0.0392433	0.871781	1.64039	0.0808301	0.994155	1.13798	0.0295861	0.553561
1.4169	2.89575	1.33334	1.06502	0.383104	1.15463	2.14955	1.44856	0.954736	0.46531	1.21952	0.275076	1.50712	0.530339	0.0499183	0.437264	0.703261	2.51991	1.07396	0.590432	2.50014	0.32432	2.15394	0.88334	0.54626	0.811107	0.234155	0.79126	0.931906	1.60782	1.31511	0.49233	0.203865	1.40197	2.86572	0.125256	3.51012	0.489918	2.89575	2.42328	0.464237	1.07413	0.0935726	0.130083	1.37724	0.0806415	1.55233	0.434356	0.0314502	0.276848
1.40712	0.254331	1.20036	0.834422	0.406996	0.910023	0.361124	1.22745	1.13809	0.839633	1.29788	0.657574	1.0801	0.106277	0.0359719	1.13004	2.43939	0.818894	0.771306	0.148139	0.877063	1.13765	0.39732	1.65459	2.16351	0.264367	0.0575091	0.693423	0.105764	1.21631	1.1683	1.23567	0.69445	1.65579	0.757634	0.701762	2.53603	1.60024	0.254332	1.18686	0.0343157	1.33673	0.0548589	0.521153	1.0839	0.0963269	2.88305	0.990384	0.0885514	0.923138
1.38762	1.13389	1.51766	1.21398	3.74542	0.629057	0.442682	0.604208	1.74813	1.81915	0.878761	0.639301	2.73286	0.586542	2.81403	0.196495	1.6225	0.709843	0.41934	0.134474	1.50478	1.358	2.44876	1.59053	2.55151	1.59647	0.0706387	0.984271	3.32201	1.3255	0.636263	1.98695	1.18298	1.10664	0.757323	0.657088	0.435978	0.596079	1.1339	3.59683	0.295112	1.13776	0.0433858	0.158478	0.687833	0.128359	1.55873	0.767571	0.0252083	0.581726
1.38816	0.165386	1.26491	1.49157	0.75825	1.70125	0.658139	3.36956	0.835443	0.717261	0.639604	0.585834	0.804726	0.0224387	0.0673301	3.88556	1.51259	1.12699	1.24007	0.424511	0.2695	0.53621	0.654785	0.682633	0.824662	1.02962	0.342481	0.984271	0.632401	1.31649	1.47809	1.06489	1.7582	1.29719	2.57618	1.77264	1.75513	1.69546	0.165387	3.30762	3.11865	0.910994	0.0622258	1.07401	1.58266	0.589278	1.87792	0.813337	0.161614	0.288789
1.04729	2.2911	1.22727	1.22131	1.16784	1.02451	0.291164	1.4623	0.93369	1.60145	1.02387	0.470368	0.964344	0.0234013	0.0737903	0.147957	1.86569	1.11748	1.36735	0.212737	0.313905	0.342773	1.81859	2.84027	0.740886	0.628474	0.100686	1.45992	0.380727	1.21631	0.927167	0.276074	0.101447	1.65896	0.295937	0.281533	1.19335	2.10502	2.2911	1.05202	0.435937	0.981361	0.145875	0.265589	0.990684	0.183103	2.07232	1.59459	0.0765261	1.31718
1.03155	0.34167	1.22773	0.688199	1.21882	1.36536	0.208522	1.35147	1.78543	2.84005	1.52133	5.98824	4.22289	0.359191	0.115913	0.688445	1.61219	0.703308	1.44438	0.0786264	5.2959	0.229781	0.514278	0.749893	0.775095	0.585836	0.436611	1.05971	1.43498	1.49237	0.640923	0.137217	5.02012	1.3114	0.713614	0.0531894	0.825044	0.804256	0.341671	0.97345	0.071429	0.910994	3.90432	0.150832	1.57083	0.0484556	2.08007	2.62935	0.062268	0.622427
1.2904	2.34112	1.57588	1.50513	0.076916	0.935806	1.72483	1.07032	0.943648	3.31126	0.685083	0.587898	1.47473	0.0523839	0.672066	1.82558	1.33905	0.938948	1.31102	0.56824	0.195414	1.88359	1.25738	0.943767	0.422131	1.23531	0.720865	0.79126	0.134874	1.21606	0.394656	3.66488	0.833947	1.63364	0.860088	0.697676	2.5367	0.595929	2.34112	1.23442	0.351639	1.07413	0.0192688	0.165874	0.16759	0.490297	1.45303	0.539218	0.0765793	0.717886
1.53379	1.26346	1.48261	2.30152	0.443211	1.42606	0.66139	1.70262	1.2392	0.958666	1.14497	0.535882	1.09464	0.180243	0.0496872	0.895319	2.55736	0.973009	0.917301	1.47491	0.405075	0.636931	0.383575	0.770565	0.416926	0.606083	0.0609793	1.52743	4.48463	1.60751	1.08428	0.0591058	1.02774	1.36027	0.381281	0.584144	0.200313	0.460619	1.26346	0.556317	1.44774	1.79557	0.0490145	0.289366	0.387916	0.0610857	0.858284	1.36827	0.0205826	0.400881
1.38927	0.764889	1.2735	2.2352	0.999404	1.10638	5.1415	1.66753	0.580681	2.46992	2.09518	0.603305	1.61577	0.053897	0.0328202	0.554038	2.46687	1.41121	0.60539	1.04876	1.99595	3.59778	0.927343	0.865747	0.530533	0.638473	0.0437472	0.693423	0.44919	1.49237	0.974099	0.181856	2.57614	1.33067	0.973262	0.0398675	1.40881	0.529094	0.76489	1.28638	0.484548	1.67692	1.02934	2.0913	2.48919	1.34481	1.52415	0.761632	0.0286871	0.252247
1.3907	0.564841	1.14777	1.54378	1.71968	1.18611	1.9699	1.7468	2.46964	2.41349	0.699573	0.26948	0.415539	0.411215	5.83954	0.431908	2.49367	0.749657	1.35967	0.0176996	1.00723	0.528746	0.809793	0.973431	0.676074	1.45343	0.0213445	1.08212	1.39882	1.22311	1.63847	0.349884	0.496534	1.1606	1.15596	0.406082	3.20571	1.91396	0.564842	1.16488	0.0579049	1.91935	0.459501	3.71386	1.47573	2.39101	1.1693	0.972591	0.0595521	0.403533
1.40487	2.13833	1.28966	0.704045	0.798528	0.943847	0.234979	0.523878	0.556604	0.881019	1.05105	0.145357	1.31229	0.0201162	0.0387106	0.591683	1.32741	1.13524	1.97604	0.146021	2.21069	1.4658	2.90622	1.24488	0.863656	0.362545	0.207521	1.46121	0.688713	1.49195	1.9157	0.334902	1.02923	1.29252	1.04936	0.451399	2.04141	0.977429	2.13833	2.29879	0.384027	1.88622	0.303577	0.349265	1.36723	0.160391	1.7262	0.791841	0.0191474	1.21844
1.29777	1.77103	1.13886	0.966442	0.508033	0.836732	0.423336	0.73732	1.11271	2.54309	1.61598	1.87827	1.01342	0.107417	2.98273	2.06092	0.945636	1.09104	1.59552	0.0285478	0.651264	0.433359	1.2715	0.739486	2.5971	0.380926	0.142386	0.945024	0.820812	1.20002	2.06581	2.7238	1.03182	1.37929	0.365488	0.0790324	1.21764	1.1964	1.77103	1.30496	0.0536099	1.79557	1.42624	0.0915419	1.13491	0.214837	0.659405	0.389001	0.0196339	0.279035
0.97593	0.965053	1.25504	1.52443	1.25985	0.644111	2.21568	1.74126	0.555053	0.258093	2.174	0.680635	0.334494	0.0390858	0.321755	0.198205	1.49039	0.896047	0.913662	0.0323523	0.0737134	0.292526	1.56794	0.904452	1.5789	3.76727	0.116142	1.77161	1.59202	1.60784	1.20501	1.7218	1.49949	1.18948	0.328121	0.0861278	0.892004	0.368174	0.965055	0.953374	0.14339	1.07413	0.0642932	0.162596	0.78373	1.0954	0.847559	0.396842	0.029963	0.339311
0.951813	1.51689	1.37747	0.508873	1.10786	0.363718	2.29274	1.79111	1.10851	3.29615	1.41869	2.34484	1.45558	0.0946951	0.56719	2.0195	0.956045	1.10563	1.05547	0.109267	0.575263	1.54835	1.24332	0.842185	2.68555	0.422075	1.90718	1.01941	2.33734	1.21631	0.893625	0.951444	0.125927	1.30365	1.1686	1.52819	0.658584	3.33772	1.51688	1.62793	0.136148	1.07413	0.0197017	0.390405	1.22253	1.96933	2.49028	0.353685	0.360904	0.662405
1.51134	0.312937	1.44199	1.02951	0.811992	0.631246	3.92278	1.05252	1.14533	0.846927	0.94784	0.196902	1.27119	1.40645	0.441803	0.693208	0.668474	0.674255	1.45883	0.475601	0.490273	0.260446	2.01152	0.781082	2.14718	1.48418	2.21345	0.773856	0.668929	1.60782	1.89318	0.296604	2.96689	1.70981	3.67182	0.335803	0.178014	0.350766	0.312938	1.51	3.60907	1.07413	0.0501578	0.473805	0.776282	0.0412115	1.89161	1.21335	0.308737	0.432276
1.982	1.10241	1.42193	0.843124	3.22874	0.886414	0.467837	0.84135	2.31134	1.48189	1.63855	5.38802	1.84524	0.0193362	0.294168	2.31694	1.98323	0.674256	0.910202	2.88885	0.385068	0.65056	1.40048	1.77932	1.14146	0.601968	1.62088	0.650034	0.25371	1.21631	0.665195	0.038755	0.144797	1.31149	1.70763	0.0837927	1.48438	2.59978	1.10242	1.3481	0.0361999	1.29614	0.0191392	0.072375	1.33185	2.2022	0.788953	1.17135	0.0234241	0.547122
1.96597	2.32076	1.25008	1.37716	2.62937	1.53721	0.610165	1.24452	3.23203	1.51275	1.72828	0.216708	0.85862	0.392334	0.0640066	2.49004	2.48331	1.40058	2.1254	0.767803	0.0775162	0.931116	0.720667	0.914931	0.657662	1.50446	0.0501967	0.773856	0.0708491	1.49237	1.39139	0.772574	0.592208	1.23492	0.295186	0.703443	1.17299	2.65356	2.32076	0.460034	0.0579716	1.07413	0.117447	0.107141	0.370791	0.140803	0.885213	0.977885	0.170104	0.206486
2.01409	0.467617	1.28985	1.92921	1.15113	0.804542	0.975508	1.45028	0.538701	1.55597	2.70973	0.885352	1.61275	0.0679486	0.0595242	0.214304	0.678669	0.901947	0.896027	0.0231253	0.483256	1.23273	1.08034	1.8973	0.340941	0.259868	5.26675	1.01941	2.25759	1.21581	1.82943	2.6818	0.521883	1.32794	2.65355	2.50694	0.979806	3.59804	0.467618	1.33679	0.21132	1.79557	0.0196698	2.30708	1.40356	0.0947138	0.933456	0.775245	0.0478249	1.52685
1.38536	0.838659	1.5284	1.15507	0.539335	0.682531	0.495853	1.09319	1.80997	1.81598	2.17025	0.349882	0.266952	0.0754618	0.0418883	0.126352	0.663125	1.82503	1.87783	0.733779	0.204893	1.35598	2.26174	2.11034	1.17489	0.392058	0.31235	2.32444	0.202001	1.21631	0.616781	0.148027	0.569779	1.51573	0.308904	0.794551	0.190687	0.788645	0.838661	2.87316	0.94047	1.07413	0.039134	0.107365	1.10213	0.143338	0.956072	0.974368	0.282946	0.246728
1.39687	0.439679	1.47036	1.63552	0.341211	1.36182	1.15635	0.600369	2.2296	1.86793	2.32816	0.634612	1.42595	0.0403575	0.032798	0.191124	0.71283	1.80518	1.15993	0.0291469	1.39903	1.08085	1.60661	0.891057	2.04008	0.20951	0.0456804	0.647584	0.618093	1.21631	2.07867	0.170626	1.07877	1.14427	1.38931	0.308195	0.176438	0.489422	0.439679	1.44529	0.0411225	1.07413	4.981	0.433805	0.395817	0.0504167	2.09762	0.845903	0.0352106	0.572054
1.39732	0.760811	1.63214	0.993175	0.144611	1.61531	0.644075	0.86956	0.805774	0.530201	1.48349	3.0298	1.38948	0.10722	0.0610469	0.596477	1.90297	0.782391	0.862309	1.04828	0.586909	0.368091	0.928488	0.903851	0.915108	0.413563	0.0469881	2.0215	0.898927	1.60782	0.398232	0.0592523	0.556999	1.2266	0.70446	1.79178	0.401616	0.301364	0.760813	1.49793	0.787377	0.910994	0.0286289	0.518285	1.79863	0.0620468	1.57232	0.849376	0.0862039	0.848234
1.82774	0.621994	1.16991	1.4601	1.1119	1.56508	1.6102	1.41123	0.773198	2.3875	1.79929	0.279846	1.94659	2.56477	0.0373126	1.4205	2.00559	1.38962	1.47908	0.659517	0.688597	0.65671	0.268703	0.764546	2.70752	1.08661	0.0423346	0.999461	3.4817	1.21631	2.54904	0.462646	1.71414	1.40137	2.20365	0.795441	1.74352	0.365276	0.621993	1.33	0.150242	1.25891	0.0297231	0.337067	1.33185	0.0695308	1.86408	3.0922	0.597758	0.471232
1.40734	0.154388	1.51695	0.568061	0.837681	1.50388	0.90889	2.55108	2.59876	1.21719	1.73564	1.08954	1.42712	0.312573	0.118543	0.73986	1.59543	1.04713	0.78957	0.0181043	0.241264	0.75168	0.632496	1.979	1.5099	1.50985	0.0315781	0.661388	0.665406	0.979973	1.15615	0.0494286	1.47968	1.25038	3.21441	0.236039	0.353022	0.438828	0.154388	0.62261	0.978603	0.835903	0.0904594	1.40473	1.47573	0.0683963	2.85222	2.84878	0.316691	0.444826
1.8453	0.306399	1.46669	2.87773	0.571495	0.862341	0.672471	0.81883	2.1606	0.748795	2.82679	0.191152	0.525756	0.0194848	0.0448816	1.05999	1.5135	2.16292	0.895	1.66272	1.32443	1.23691	1.72626	0.864366	2.53917	0.658254	2.66391	1.35853	0.312455	1.93888	1.04454	0.253312	0.27889	1.52565	0.804924	0.113359	1.58846	1.99855	0.306401	1.1916	0.351143	1.33045	0.0253171	0.318331	1.47922	0.0401958	1.32172	0.938285	0.0716041	0.31548
0.955517	0.295583	1.85583	2.04429	0.438762	0.508836	0.663872	1.12164	1.83966	1.33424	2.27791	0.0923335	0.336709	0.0417606	0.0418333	3.33069	1.96033	1.38875	0.840824	0.644977	5.75684	0.441054	2.33685	0.920423	2.78443	0.49447	1.31414	1.35853	0.362982	1.21631	1.65713	0.21878	1.9812	1.3827	3.17627	0.0615245	2.71722	4.192	0.295585	0.977613	0.0300954	0.839195	0.0346513	0.335228	1.47573	0.12583	1.30648	2.401	0.0686078	0.371753
1.37503	0.451227	1.6182	1.17355	0.983895	0.891201	2.2908	0.969395	1.02657	0.451669	0.997261	2.29408	1.13747	0.0215727	0.733536	0.175093	1.32358	0.877036	0.917607	0.0177597	0.244719	0.251017	1.08126	0.606298	0.433092	0.831919	0.10802	1.35853	0.924238	1.31781	0.265169	0.0817095	0.492838	1.3437	0.266579	0.929713	1.55435	1.18974	0.451228	0.838234	0.161531	0.837172	0.0216088	0.206352	1.51159	5.37462	1.43078	0.785131	0.0243321	0.61082
1.09621	0.531484	1.26805	1.05945	0.13018	1.27161	0.151601	1.37354	0.921371	0.831459	1.27981	0.707849	1.47849	0.0351591	0.550182	0.251187	1.52158	0.877036	0.940275	0.0558026	0.623643	1.82273	0.772358	2.02811	0.95845	0.29362	0.161794	0.894103	0.18034	1.60782	0.892374	2.67558	0.307443	1.42591	1.3883	0.103702	1.83815	1.13217	0.531484	0.87689	0.139969	0.839195	0.0570985	0.216431	1.47573	0.0750317	1.44537	1.84821	0.0182735	0.59423
1.05999	1.81881	1.3119	0.674065	1.01933	1.1292	0.541894	1.91219	2.58093	0.355607	1.62569	0.735166	1.05796	0.0249995	0.033703	3.85022	0.717263	1.02703	1.74841	0.0165105	0.28141	0.479574	0.671921	0.859224	0.430685	0.337917	0.185196	0.942338	0.0587163	1.93888	1.24677	0.102276	1.1123	1.25556	0.328657	0.0345313	0.304791	2.75397	1.8188	1.17652	0.169574	1.74905	1.66035	0.246682	1.35795	0.077645	1.32609	0.616911	0.0196387	0.539843
1.55029	2.87409	1.49118	0.750145	0.159382	1.14261	1.20068	0.488307	3.3206	0.751735	0.890742	0.207246	1.12523	6.31968	3.81228	1.23857	1.43019	1.0519	1.29176	2.08913	4.47981	0.696231	0.499653	0.916339	0.798614	1.01163	0.212991	2.22763	0.365604	1.49237	0.479465	1.35076	0.401523	1.58511	0.697117	0.194496	0.258554	0.476233	2.87409	0.607629	0.241413	2.18952	0.019868	0.134079	1.25057	0.0779858	2.47012	0.426332	0.361256	1.12207
1.39789	2.37591	1.24841	1.64787	2.34973	0.596163	0.321596	2.94817	1.25622	0.346205	1.63105	0.826754	1.34543	0.10586	0.0783062	0.403536	0.896909	0.677114	1.89996	0.0212647	0.117773	1.5033	0.402315	0.730404	0.28664	0.698751	0.0885002	1.44805	0.0714633	1.60782	0.702308	1.66457	1.14064	1.6804	0.585664	1.78279	1.46337	0.578764	2.37591	0.868732	2.88559	1.93129	0.017018	0.665851	1.40125	0.0386791	1.37887	1.07957	0.04893	2.58666
1.40248	2.92251	1.36614	1.59786	1.13828	0.729002	0.389459	1.57415	0.838513	0.541616	1.64881	0.277949	0.623403	0.155474	0.568593	0.679654	1.49172	1.79801	2.88818	0.824198	0.736698	0.670457	0.220185	1.03441	0.334922	1.04583	0.0907867	0.944139	0.0956067	1.93888	1.45382	0.0384116	1.36677	1.32999	0.356601	0.765144	0.906271	2.12888	2.9225	1.18091	0.191202	1.5572	0.337962	0.346054	1.48932	0.0839745	2.44426	1.92628	0.0187873	0.184662
1.95271	4.98025	1.53534	0.634519	0.53984	1.21004	2.82404	0.54092	1.11981	0.567656	0.820085	0.522651	1.54487	0.0426111	0.497964	0.0962839	1.15653	1.70227	1.0257	0.0433381	1.0761	1.2017	0.500807	0.800926	0.929315	0.343899	0.0316864	1.68482	1.53015	1.31649	1.57733	0.0797021	0.0764581	1.36919	2.73609	1.13866	1.82861	1.45948	4.98024	2.84365	0.141825	2.10683	0.0505747	0.238635	1.33185	0.0415124	1.37186	1.73517	0.0204417	0.28553
1.28533	1.29976	1.25888	2.98666	0.90469	1.38794	0.980773	0.538709	1.10237	1.77923	0.988887	0.413625	0.526805	0.0568036	0.351161	1.96502	1.78146	1.48825	0.568156	0.020746	1.62403	0.570391	0.430509	0.608114	0.356888	1.91596	0.11	1.25673	0.629514	0.979973	1.76613	0.664509	2.11227	1.76229	0.232825	0.828976	1.0884	0.358524	1.29976	1.58935	0.132028	1.77529	0.45945	2.00694	0.403865	0.0832788	1.35779	2.59605	0.0541937	0.460416
1.44126	0.456212	1.5474	1.99617	0.10534	0.904431	1.60478	0.946302	1.11468	0.629547	0.899755	0.802296	0.770355	0.0235637	0.305859	0.166501	0.925832	1.82909	1.28549	1.87136	0.0906842	0.514535	1.09605	1.15178	0.381294	2.20198	0.0289305	0.953555	2.04678	1.93888	1.84942	0.096593	0.264594	1.70409	1.28126	0.145021	0.791096	0.809383	0.456214	1.33764	0.257484	2.05557	0.0489817	0.723612	1.85963	0.0623026	1.4437	1.6829	0.034908	1.32928
1.41967	0.729657	1.52512	2.94935	0.423256	1.42278	0.393631	1.77239	2.21903	2.9668	1.62184	0.828781	1.38463	0.237803	0.576392	0.427976	1.35019	0.805786	1.08367	0.79065	0.467077	1.09118	0.265504	1.62843	2.09097	0.883281	0.0670013	2.27602	0.405132	1.60786	0.969071	0.457383	0.379156	1.39031	0.497853	0.191787	0.212139	0.596638	0.72966	1.13116	0.578353	1.79557	0.147296	0.566837	1.26976	0.109498	1.6447	1.48367	0.0189686	0.418964
1.87823	0.388658	1.28707	0.657542	2.0391	0.830283	1.13317	0.997872	1.05413	0.999693	2.0129	0.245629	1.48972	0.146078	0.113138	0.164289	1.2695	2.25682	2.31247	1.58636	0.242072	0.98071	0.222429	0.729964	2.87883	0.301354	3.15632	2.14157	0.0769164	1.31649	0.791199	1.51346	1.85903	1.50658	2.1394	0.22653	2.09261	0.69575	0.38866	1.54905	0.246138	1.79557	1.02101	0.47127	1.36205	0.0746528	1.25077	0.655178	0.0410809	1.09734
1.99485	0.500638	1.3655	1.6363	0.664721	0.726777	0.123136	1.0667	1.41632	0.328236	1.78144	0.255895	0.648371	0.0573434	0.100787	0.264333	2.00373	0.678156	0.587713	0.625017	0.50377	1.88441	2.70601	0.679258	1.1677	2.09034	0.0606532	0.792589	2.34073	1.21631	1.06894	0.629857	0.960689	1.20382	3.94115	0.642418	0.85961	0.261423	0.500637	2.82463	0.213199	1.79557	0.0190206	0.316471	1.33216	0.0444385	1.36571	0.385921	0.0213854	0.334445
1.85824	2.22955	1.16853	3.17257	1.23557	1.03241	0.293993	1.648	2.03945	0.243921	1.39367	1.50345	1.86428	0.0749479	0.0349073	0.311493	2.33758	1.06833	1.57918	0.119192	3.70955	0.825356	0.477724	1.96071	0.368641	0.475066	0.492905	0.584804	0.306992	0.979973	1.11571	0.214743	0.138351	1.2398	0.342079	0.106155	0.541306	2.02878	2.22955	0.962811	0.15267	2.05557	0.0412935	0.180529	1.35165	0.0608173	1.44045	1.60275	0.0194775	1.06852
1.4706	0.401006	1.27339	1.48591	1.17596	1.52824	0.832382	1.50958	0.580316	0.584108	1.76831	0.797244	0.69754	0.386864	0.0402258	0.704247	1.98417	1.85032	1.73103	0.017591	0.10356	0.316491	0.191956	1.29594	3.90571	0.860378	1.8232	0.79962	0.828084	1.31649	1.17664	0.675995	0.213698	1.13509	0.685604	0.243132	2.2306	0.697529	0.401008	1.27153	0.0536106	1.79557	0.240524	0.169063	1.33185	3.33836	1.36565	1.20621	4.35747	1.3112
0.962627	1.13143	1.51704	2.79745	0.19181	0.365843	0.0824296	0.927877	1.87297	0.371235	1.51944	0.367932	0.896679	0.115988	0.230073	0.579698	1.54182	1.78356	0.55146	0.0442724	0.191206	0.524584	0.541632	2.08315	1.10978	1.04178	0.0224347	1.8973	0.604709	1.31651	3.1756	1.45036	0.186012	1.65706	2.30608	0.0495144	1.9804	0.922959	1.13143	1.43339	0.3025	2.05557	0.495651	0.248344	1.47573	0.0922789	1.4317	2.35486	0.0324011	1.08182
0.961933	1.1832	1.44036	0.756104	0.111254	1.76828	0.713524	1.41978	2.53252	0.481732	1.72688	1.32345	1.09211	0.219601	0.391426	0.276144	0.740986	1.38531	0.890274	0.0383426	0.491825	1.35345	2.55802	0.89234	2.57983	2.01173	0.435356	0.631597	0.745311	1.21629	0.448997	2.62197	0.240307	1.35366	0.443696	0.224806	0.262857	0.354097	1.1832	1.19876	0.159015	1.79557	0.0794065	0.252456	1.52547	0.057632	1.36167	2.10224	0.0392292	3.70386
1.95973	0.371466	1.411	1.30489	0.434916	0.680184	1.39799	1.2174	1.26925	1.76191	1.5634	0.325949	1.15841	0.0371148	2.86461	0.234276	1.57786	1.82118	1.59857	0.0516456	0.321033	0.186197	0.696259	0.554602	1.81892	0.964141	0.230208	1.53141	0.0884616	1.60782	1.38107	0.272541	0.324993	1.27654	2.04357	7.12135	0.162948	0.925951	0.371467	0.668257	0.228615	1.79557	0.0253728	0.264499	1.47573	0.0572727	1.34779	0.479446	0.266587	0.743606
1.04001	1.81017	1.44993	0.891895	0.994404	1.14683	0.173964	1.36993	1.17436	0.685098	1.54904	0.156201	0.875335	0.0647713	0.051419	1.89915	2.34987	2.19315	0.701659	0.850563	0.40796	1.1021	1.00627	0.78874	1.41688	0.201374	2.20902	0.619027	0.314626	1.32301	2.09204	0.210121	0.429007	1.2057	0.265049	0.807863	0.359875	0.236008	1.81017	0.632303	0.199132	2.17649	0.122199	0.066805	1.32899	0.036576	1.36399	0.809168	0.0524526	0.214343
1.13056	1.87746	1.23222	0.752886	3.47147	1.92641	1.13035	1.31294	0.741265	0.442745	1.34557	1.72845	2.21806	0.324552	0.0379873	1.20362	2.31329	2.18727	0.965997	0.0472406	0.127316	0.400165	0.299013	0.598987	0.83502	1.57976	0.0329212	0.876589	0.168623	1.21631	0.836731	0.0807615	0.456183	1.31458	0.405278	0.559407	0.557619	0.948259	1.87746	2.52881	0.0584442	1.44265	2.09467	0.194383	1.42199	1.25904	1.36192	1.18316	0.0200566	0.292553
1.41513	0.471171	1.53169	1.65397	1.10699	0.714765	0.526526	2.17229	0.978232	1.59565	0.890538	0.336376	2.06229	0.0229458	0.740341	0.743332	1.27939	1.93873	1.27363	0.019564	2.00558	0.337842	1.03828	2.01866	0.297191	0.306117	0.0605917	0.840542	0.202169	1.93775	3.26796	0.121382	2.68068	1.38593	0.509438	0.842946	0.155728	0.661211	0.471173	1.19172	0.033499	1.88622	0.0767478	0.117544	1.33284	3.63611	1.36732	0.855391	0.0182704	0.118831
1.39875	0.380312	1.48446	0.598869	0.647108	1.52356	0.203222	1.20256	1.60605	1.78496	2.01351	0.370266	3.16314	0.0219608	0.328764	1.58612	1.56376	1.59992	0.855205	0.0414189	2.76981	2.27924	0.282744	0.851263	1.44256	0.810092	0.134364	0.819313	0.0526606	1.60782	2.97481	1.50976	0.254531	1.37534	0.593022	1.24632	1.04588	0.79741	0.380313	1.42761	0.160301	1.91935	0.806464	3.50615	1.33185	0.741932	1.39156	2.32423	0.0185613	0.190136
1.92992	0.669142	1.54655	0.526187	0.796872	1.21867	1.61652	1.72808	1.18625	0.259799	1.50577	0.360038	1.27112	0.427101	0.112782	3.26464	0.797608	1.6215	0.86064	0.0768859	0.367028	4.10039	0.228516	2.00408	0.690088	1.39373	0.0468852	0.570004	0.258982	1.60782	1.81894	1.81942	0.882338	1.61588	0.426564	0.333063	1.19099	0.50414	0.669145	1.32884	0.0546065	1.25891	0.0298111	0.11784	1.4721	0.0901464	1.34027	2.27643	0.306191	4.86221
1.39891	0.356987	0.987737	0.877243	0.10735	1.71792	0.754363	1.25502	0.852422	2.58002	0.973206	0.568147	0.682924	0.0615056	0.283004	1.68898	0.802339	1.44095	0.805944	0.0191125	0.633777	0.280102	0.476725	1.10856	0.250343	2.53009	2.17314	1.59342	0.274398	1.21631	0.701136	0.0891298	0.58478	1.59583	0.338706	3.24092	1.33688	0.354151	0.356988	1.06934	0.0386713	1.33673	0.0170561	0.375259	1.46718	0.0901668	1.45609	0.307481	0.0399127	0.386388
1.03926	0.724181	1.25891	0.883127	1.44974	1.02524	0.314056	1.0827	1.35043	0.471023	2.55205	0.196275	0.242961	5.69627	0.0350684	1.03978	1.66352	0.924515	0.303582	0.924878	4.44123	0.565466	1.46911	1.0717	1.03571	1.03043	0.12437	1.75163	0.317347	1.21631	1.16342	0.143349	2.15549	1.23702	5.28859	0.158491	1.71411	1.81252	0.724184	0.662563	0.0612216	1.07413	0.0815771	0.123284	1.33185	0.0814339	1.44728	0.705141	0.0198957	0.346477
0.955922	0.13305	1.47817	1.74304	0.54254	2.42135	0.279409	1.57478	0.625341	0.543021	2.54197	1.11379	1.00663	2.81549	0.320412	0.660746	0.897396	1.06728	2.3613	0.035218	0.599667	0.50136	0.805895	2.32648	0.692548	0.541342	0.566864	1.10535	0.396835	1.49212	0.956826	0.688007	0.42207	1.41917	0.979634	0.148851	1.68388	0.515356	0.13305	1.35198	0.0457849	1.33045	0.0232956	0.162713	1.45539	2.77649	1.46547	0.603551	0.0182173	0.981232
1.41127	0.320055	1.28472	0.894756	1.21799	0.93571	0.654175	1.05657	2.33493	2.94647	2.34496	0.36128	1.6133	0.0478876	0.0456856	0.714211	1.6243	1.05212	0.564922	0.525165	0.716339	0.852587	1.38675	1.2783	1.09321	0.60458	0.0510857	2.83867	0.0803074	1.21627	1.47629	0.731929	0.704324	1.25589	1.01221	0.636877	0.328109	0.363799	0.320057	1.20662	0.134727	1.25891	0.198216	0.0719245	1.42692	1.56041	1.35526	0.5004	0.0191091	0.218997
1.98016	0.737227	1.37598	2.68158	0.251364	1.32442	0.261024	0.768306	0.868143	0.296237	1.82413	0.124363	0.615397	0.0289199	4.46098	2.95448	2.32106	1.03864	0.610963	0.0366859	6.49031	0.43348	0.606871	0.600587	2.74484	0.659796	0.0399494	0.916411	0.560836	1.21596	1.81462	3.49418	0.102589	1.18034	0.362093	0.729311	0.543581	1.17618	0.737229	0.998878	0.333296	0.857659	0.0754678	0.552191	1.26803	1.94184	1.51951	3.14206	0.0370397	0.602156
0.930027	0.328658	1.69483	1.1874	1.8722	0.797257	0.263015	0.866885	1.58631	0.778093	1.47401	0.317636	0.926759	0.0935188	0.16912	0.611859	1.00356	1.73057	1.57309	0.513926	1.21717	0.993214	1.33778	0.779072	0.498389	1.70432	0.34294	0.809313	0.649229	0.980184	1.44882	0.0860617	1.08947	1.26623	1.22054	0.146852	0.264268	1.01232	0.32866	1.7769	0.335205	1.07413	0.312722	0.688108	1.47573	0.0323375	1.36258	1.03838	0.0198266	0.294089
1.82843	2.87736	1.55756	0.56432	0.358343	1.15557	0.280693	1.49389	1.63939	1.92381	1.19472	0.325147	1.73947	0.276886	0.334654	0.953959	2.15155	0.757049	2.3709	0.0742472	0.187113	0.223844	1.38355	1.05928	0.808648	1.79489	0.0210147	1.7823	5.46166	1.21264	1.65686	0.0746936	0.294994	1.19308	1.88532	0.962189	0.303016	0.716641	2.87735	0.726659	0.188389	0.999793	0.189015	0.185624	1.30899	0.0793765	1.33899	0.45773	0.0422981	0.846617
1.05476	1.9208	1.75344	1.8204	0.637731	1.14725	0.48282	1.19457	0.405673	1.5872	1.12374	0.609009	0.635888	0.0261459	4.40942	1.92751	1.6575	1.15348	0.309645	0.148771	0.95498	0.250759	0.212078	0.964926	0.94364	1.02356	0.186058	2.90951	1.14059	1.60782	1.1378	0.36647	0.17119	1.40965	0.719174	4.0072	0.267589	0.979774	1.9208	1.13867	0.219878	0.857659	7.89796	0.655389	1.24506	1.39872	1.40056	1.31176	0.0295358	1.07655
1.04793	0.914638	1.47922	0.736351	1.90246	1.01382	2.13251	2.23324	0.584655	0.607872	1.22849	0.470883	2.78035	0.193734	0.142793	0.556136	0.966762	1.40843	0.664416	0.037113	1.11017	0.733161	0.63385	0.653634	0.835338	2.61667	0.108606	0.768118	1.67027	1.60782	1.05888	0.179226	2.03619	1.22423	0.747937	0.388757	0.170852	0.299559	0.914641	1.53856	0.526537	1.47724	0.0192839	0.0972011	1.2468	0.0521895	1.59796	0.561774	0.0186973	0.659201
0.930064	0.534036	1.27762	0.663561	3.68386	0.534825	0.325699	1.27167	1.69614	3.11173	2.0156	0.752905	0.999646	0.494899	0.271566	0.47023	2.06512	1.79893	1.21286	0.0460419	0.292373	0.286918	3.94224	0.871006	0.7173	0.752324	0.524095	1.29175	0.892945	1.49237	1.73426	0.549498	0.26888	1.2733	0.444263	0.278186	0.403096	1.60669	0.534038	1.54389	0.22497	1.7077	0.0267306	2.47693	1.43125	0.0495725	1.5148	0.47217	0.0185339	1.13104
[truncated: 151 more columns]
