# Supplementary material for: Computational mechanisms of distributed value representations and mixed learning strategies
Source: Nat Commun. 2021 Dec 10;12:7191. doi: 10.1038/s41467-021-27413-2 (PMC8664930; doi:10.1038/s41467-021-27413-2)
Supplement: Supplementary file 4 — Source Data [file 41467_2021_27413_MOESM4_ESM.zip › Source Data/SourceData_Fig5.xlsx]

## Sheet: Fig5a
real_p	est_p_ 1	est_p_ 2	est_p_ 3	est_p_ 4	est_p_ 5	est_p_ 6	est_p_ 7	est_p_ 8	est_p_ 9	est_p_10	est_p_11	est_p_12	est_p_13	est_p_14	est_p_15	est_p_16	est_p_17	est_p_18	est_p_19	est_p_20	est_p_21	est_p_22	est_p_23	est_p_24	est_p_25	est_p_26	est_p_27	est_p_28	est_p_29	est_p_30	est_p_31	est_p_32	est_p_33	est_p_34	est_p_35	est_p_36	est_p_37	est_p_38	est_p_39	est_p_40	est_p_41	est_p_42	est_p_43	est_p_44	est_p_45	est_p_46	est_p_47	est_p_48	est_p_49
0.92	0.787142	0.734047	0.757672	0.736585	0.791452	0.802885	0.864719	0.836228	0.849368	0.858674	0.781808	0.747395	0.831737	0.866315	0.802585	0.870725	0.825977	0.803832	0.752474	0.886495	0.748099	0.763038	0.88208	0.82104	0.727961	0.646731	0.781877	0.744797	0.769401	0.681026	0.71604	0.749758	0.772332	0.799177	0.828706	0.812642	0.883375	0.868262	0.860539	0.941136	0.829761	0.756375	0.769035	0.85384	0.884655	0.885166	0.653242	0.785611	0.720508
0.16	0.500279	0.365997	0.276794	0.339384	0.514436	0.25	0.241373	0.257797	0.420391	0.332595	0.426906	0.33694	0.686405	0.425746	0.312023	0.540644	0.259884	0.211306	0.295186	0.550921	0.385297	0.307094	0.302793	0.371415	0.231604	0.271443	0.379575	0.317016	0.495842	0.297827	0.267507	0.367077	0.204073	0.356492	0.229833	0.462139	0.761453	0.41288	0.371266	0.532266	0.662875	0.275617	0.209309	0.366098	0.406426	0.392244	0.249406	0.318798	0.280334
0.92	0.893555	0.545313	0.719268	0.798537	0.812577	0.815246	0.804077	0.83217	0.7308	0.662081	0.77193	0.725649	0.718739	0.896318	0.720447	0.815631	0.728548	0.677966	0.800558	0.774038	0.778411	0.722719	0.775841	0.753735	0.623919	0.737807	0.707304	0.814685	0.667994	0.939532	0.657811	0.675123	0.607377	0.784594	0.733685	0.791252	0.933907	0.658292	0.752762	0.754856	0.78617	0.611122	0.663622	0.811681	0.830105	0.693378	0.780648	0.755937	0.848258
0.75	0.655046	0.598519	0.595405	0.722019	0.523369	0.731109	0.742265	0.623398	0.849118	0.717628	0.640375	0.581931	0.540145	0.715509	0.687474	0.751603	0.83952	0.685157	0.79594	0.819068	0.462708	0.767535	0.693907	0.877074	0.673359	0.730931	0.595441	0.580157	0.625498	0.552687	0.813477	0.688785	0.601791	0.640922	0.733043	0.74725	0.646357	0.780713	0.803796	0.7971	0.664522	0.642235	0.70483	0.678393	0.818809	0.790559	0.632227	0.667636	0.708236
0.75	0.916542	0.742664	0.753531	0.647716	0.753728	0.757834	0.574107	0.451279	0.772866	0.780113	0.838564	0.709834	0.619494	0.69589	0.658384	0.744864	0.631724	0.552234	0.77249	0.867558	0.738225	0.838819	0.68807	0.869905	0.601178	0.705335	0.811864	0.556436	0.753979	0.669628	0.68581	0.731141	0.624352	0.682739	0.574527	0.894508	0.887606	0.837285	0.772438	0.797863	0.817335	0.800889	0.523678	0.672956	0.575566	0.713733	0.602634	0.802082	0.772034
0.75	0.790872	0.732661	0.67484	0.627983	0.823168	0.727433	0.867732	0.773754	0.834903	0.775322	0.868397	0.651245	0.567424	0.8797	0.656976	0.719739	0.694781	0.601057	0.846618	0.760504	0.728611	0.771973	0.644925	0.730351	0.7473	0.741054	0.726893	0.56194	0.654272	0.7575	0.772374	0.763766	0.530676	0.743331	0.793154	0.719652	0.771276	0.534637	0.812922	0.662075	0.777015	0.816176	0.656896	0.784277	0.801325	0.71509	0.771104	0.681929	0.75933
0.43	0.652138	0.588235	0.562428	0.531607	0.470579	0.535286	0.514368	0.527125	0.672876	0.75005	0.586458	0.419648	0.495151	0.747186	0.503877	0.702975	0.751788	0.621129	0.434461	0.556683	0.384792	0.428653	0.7059	0.635549	0.540257	0.392493	0.323535	0.284927	0.660856	0.318137	0.691763	0.683572	0.460953	0.414081	0.667021	0.532081	0.428224	0.602886	0.530331	0.570716	0.513746	0.462312	0.614469	0.554144	0.633719	0.493316	0.217814	0.549881	0.64758
0.98	0.871562	0.785176	0.740321	0.770607	0.754581	0.723008	0.657966	0.623945	0.760176	0.821467	0.692515	0.67323	0.790488	0.800016	0.585831	0.725982	0.731128	0.72488	0.761232	0.803302	0.698778	0.630854	0.688507	0.770105	0.685384	0.632743	0.747361	0.598471	0.739242	0.783263	0.740347	0.699823	0.688105	0.706094	0.686568	0.752512	0.849562	0.805075	0.669326	0.737926	0.824797	0.695525	0.677113	0.79695	0.745323	0.714125	0.525236	0.901354	0.746859
0.43	0.516227	0.560339	0.590578	0.518283	0.683147	0.479055	0.434533	0.619211	0.503756	0.697309	0.594795	0.482857	0.213323	0.788465	0.452853	0.379137	0.628088	0.345109	0.519765	0.62711	0.55708	0.364029	0.338887	0.356369	0.467812	0.466584	0.433953	0.398753	0.351643	0.730807	0.444484	0.430347	0.357217	0.597655	0.549336	0.304293	0.419719	0.306427	0.473743	0.379161	0.488736	0.279534	0.569337	0.741217	0.61841	0.513071	0.465671	0.602501	0.684758
0.5	0.348448	0.428358	0.695098	0.593029	0.467764	0.715698	0.450709	0.676259	0.519374	0.663475	0.522869	0.755354	0.477423	0.420416	0.717733	0.433247	0.732236	0.633129	0.745522	0.391088	0.39918	0.580442	0.684421	0.471746	0.620121	0.314566	0.862673	0.676214	0.436163	0.716388	0.27949	0.736756	0.712139	0.749009	0.733869	0.698027	0.764918	0.635793	0.754972	0.635344	0.639447	0.626611	0.773163	0.661133	0.741066	0.404138	0.693595	0.591809	0.611954
0.5	0.210343	0.449025	0.427327	0.648867	0.46762	0.322813	0.328938	0.218116	0.50667	0.325872	0.173647	0.404304	0.523049	0.545937	0.316606	0.357239	0.255492	0.309731	0.468718	0.346556	0.384308	0.40911	0.433638	0.217664	0.329551	0.334472	0.525196	0.458246	0.607531	0.782227	0.561443	0.388834	0.551384	0.377589	0.609622	0.360812	0.602979	0.252978	0.569428	0.37983	0.391866	0.384592	0.433578	0.385075	0.445015	0.264576	0.204885	0.289387	0.496898
0.5	0.569017	0.242417	0.632671	0.561547	0.246734	0.572733	0.489046	0.696161	0.540941	0.506797	0.492703	0.625776	0.659316	0.595144	0.630983	0.494499	0.552589	0.582018	0.696153	0.408141	0.640732	0.597569	0.611331	0.440359	0.460021	0.775358	0.38817	0.77517	0.526928	0.638561	0.745043	0.346843	0.490553	0.421588	0.49141	0.489565	0.504468	0.586916	0.686305	0.620206	0.659518	0.565806	0.561077	0.639721	0.505322	0.677048	0.581301	0.509407	0.714915
0.5	0.242746	0.253028	0.465984	0.686298	0.531894	0.580151	0.266389	0.55594	0.342121	0.562176	0.669581	0.654826	0.32764	0.379703	0.485372	0.52481	0.646777	0.335089	0.526626	0.303736	0.477932	0.506295	0.479174	0.620888	0.549475	0.550008	0.638501	0.359941	0.250243	0.416669	0.439015	0.784257	0.541912	0.351484	0.311469	0.564468	0.299112	0.396543	0.506761	0.264188	0.565276	0.534048	0.536234	0.308362	0.675729	0.537847	0.54373	0.242846	0.549457
0.5	0.707532	0.572476	0.745512	0.630361	0.364012	0.625113	0.324397	0.450345	0.677238	0.335752	0.670338	0.368311	0.591843	0.78158	0.50746	0.315962	0.383019	0.566951	0.411896	0.590523	0.548329	0.734221	0.531585	0.321775	0.576538	0.523751	0.725325	0.469515	0.787182	0.471529	0.561424	0.794301	0.532571	0.463993	0.655168	0.634663	0.507325	0.68853	0.371989	0.667446	0.402553	0.511782	0.407239	0.576575	0.31513	0.515903	0.638262	0.501847	0.391997
0.5	0.256162	0.321005	0.56532	0.572945	0.447711	0.452147	0.548971	0.443545	0.529029	0.430168	0.455216	0.584745	0.295222	0.487568	0.37635	0.238336	0.365263	0.578874	0.368649	0.428635	0.217775	0.51143	0.714839	0.403125	0.314553	0.596855	0.537438	0.351319	0.27568	0.399455	0.680027	0.713618	0.469212	0.42871	0.236462	0.597742	0.424524	0.319572	0.598521	0.32474	0.657288	0.398658	0.196815	0.441946	0.534234	0.599146	0.6247	0.240457	0.414814
0.5	0.285596	0.433324	0.478438	0.568012	0.602573	0.569638	0.215414	0.261251	0.244378	0.720779	0.452923	0.575918	0.518604	0.455552	0.576812	0.383086	0.441211	0.271731	0.347302	0.16367	0.159798	0.295057	0.373315	0.351314	0.519866	0.552387	0.55008	0.408194	0.357532	0.391082	0.48501	0.598091	0.244147	0.589916	0.445896	0.45571	0.454019	0.390926	0.361738	0.299129	0.523654	0.252148	0.550527	0.558241	0.525865	0.5942	0.149834	0.253325	0.307052
0.5	0.566014	0.638419	0.543182	0.750749	0.588032	0.499303	0.691633	0.302709	0.563672	0.561681	0.399766	0.643136	0.683962	0.482345	0.31947	0.358307	0.481973	0.651326	0.647856	0.445523	0.397939	0.319873	0.53248	0.689371	0.486399	0.633778	0.504299	0.683612	0.660981	0.65276	0.58424	0.628639	0.6696	0.68737	0.660566	0.347416	0.59849	0.643544	0.716885	0.578449	0.450889	0.390165	0.467205	0.656939	0.571575	0.526931	0.334745	0.768964	0.564557
0.5	0.132212	0.238724	0.539457	0.26468	0.577798	0.346567	0.389564	0.242755	0.26096	0.340724	0.239779	0.344284	0.610242	0.434131	0.300623	0.427858	0.187409	0.272396	0.378334	0.243219	0.308437	0.382309	0.215023	0.547331	0.160428	0.614806	0.205396	0.282871	0.576804	0.204255	0.5824	0.543416	0.362323	0.531186	0.349547	0.485091	0.606612	0.438658	0.648989	0.308305	0.565987	0.338446	0.181264	0.447802	0.481264	0.530661	0.346317	0.181702	0.397706
0.57	0.375512	0.663541	0.416431	0.31848	0.442569	0.787849	0.715313	0.756579	0.556687	0.67951	0.534593	0.533219	0.589633	0.532733	0.621957	0.62191	0.675259	0.596404	0.356462	0.373366	0.639614	0.453558	0.499386	0.69767	0.603429	0.302417	0.70289	0.620958	0.650464	0.671312	0.389987	0.364588	0.684867	0.679446	0.673134	0.293497	0.700993	0.546246	0.77221	0.725096	0.596931	0.395589	0.486926	0.611582	0.55451	0.466041	0.634653	0.745988	0.318641
0.02	0.245625	0.185048	0.223025	0.257141	0.209429	0.323874	0.203757	0.212423	0.20389	0.204917	0.280722	0.200014	0.22742	0.306342	0.228839	0.21703	0.253951	0.225745	0.252694	0.2241	0.216749	0.252317	0.194472	0.323457	0.24033	0.314832	0.212438	0.220091	0.224911	0.253816	0.177988	0.239694	0.187817	0.227936	0.198168	0.229134	0.472511	0.206955	0.242252	0.25984	0.310451	0.224712	0.209556	0.187446	0.228758	0.199414	0.209463	0.294396	0.200545
0.57	0.579283	0.425742	0.507361	0.760928	0.565578	0.562447	0.550707	0.678217	0.271635	0.240155	0.691839	0.625306	0.42198	0.687308	0.525467	0.580782	0.37363	0.564138	0.671098	0.240296	0.555672	0.570253	0.321286	0.563527	0.57511	0.59211	0.319818	0.679306	0.402086	0.744095	0.494118	0.561836	0.524062	0.285051	0.514573	0.340277	0.742115	0.566061	0.407464	0.460567	0.547313	0.60231	0.553136	0.44431	0.371053	0.23096	0.592475	0.518077	0.705496
0.25	0.389129	0.238709	0.225431	0.438261	0.207948	0.293322	0.245512	0.43899	0.366451	0.302867	0.263425	0.469379	0.240898	0.339109	0.284567	0.387951	0.444138	0.35344	0.369648	0.451969	0.220698	0.424579	0.29519	0.445087	0.233033	0.39174	0.307713	0.267576	0.347683	0.242805	0.541342	0.324928	0.30981	0.47172	0.235001	0.32588	0.402869	0.530882	0.499337	0.285887	0.538679	0.288848	0.292372	0.340992	0.4304	0.590266	0.435523	0.252241	0.333386
0.25	0.42686	0.185567	0.285398	0.197512	0.28026	0.31701	0.141623	0.421644	0.265612	0.203762	0.369095	0.379066	0.470174	0.191991	0.248849	0.188227	0.173297	0.272721	0.182783	0.272881	0.24387	0.320145	0.158652	0.295836	0.201698	0.475337	0.368223	0.197434	0.390234	0.170194	0.207843	0.340903	0.19457	0.190227	0.187919	0.358085	0.379597	0.452787	0.172869	0.291913	0.276179	0.208326	0.298171	0.25291	0.314993	0.176701	0.270132	0.170636	0.186432
0.25	0.228501	0.246118	0.250401	0.261531	0.221994	0.236616	0.317614	0.236278	0.423696	0.220012	0.365064	0.365137	0.325961	0.305007	0.324646	0.221518	0.248055	0.307505	0.238214	0.414354	0.324178	0.248191	0.249313	0.341781	0.216703	0.27766	0.432579	0.241308	0.290099	0.297029	0.287088	0.315753	0.403654	0.234401	0.316592	0.325032	0.267481	0.334723	0.203718	0.21228	0.38721	0.322959	0.298517	0.396368	0.381979	0.182299	0.355936	0.357814	0.329634
0.08	0.135103	0.143835	0.174723	0.160895	0.162684	0.150184	0.151024	0.163285	0.139277	0.135788	0.168073	0.148924	0.148196	0.139846	0.160703	0.154681	0.158879	0.137337	0.168332	0.147976	0.161047	0.148994	0.163288	0.1688	0.140495	0.140755	0.182848	0.15631	0.176741	0.165695	0.167498	0.167535	0.156621	0.167009	0.138311	0.145587	0.164632	0.182678	0.164966	0.159731	0.272464	0.142978	0.165584	0.21213	0.142648	0.136114	0.145203	0.155482	0.145965
0.84	0.71843	0.712075	0.67315	0.761608	0.658594	0.654181	0.555344	0.64808	0.751292	0.569773	0.643255	0.703874	0.718229	0.705167	0.669042	0.631293	0.683131	0.655628	0.800887	0.751645	0.64924	0.5905	0.665844	0.821193	0.474574	0.718198	0.707884	0.650267	0.610613	0.671252	0.733438	0.625858	0.713815	0.570589	0.59488	0.66185	0.740981	0.669745	0.539928	0.667344	0.676885	0.681514	0.656841	0.644264	0.671231	0.670846	0.435095	0.795174	0.753096
0.08	0.256655	0.191888	0.227737	0.199867	0.239864	0.200876	0.239817	0.194263	0.315877	0.209222	0.313249	0.216417	0.310191	0.199049	0.350619	0.256312	0.246252	0.186516	0.218762	0.254202	0.211775	0.215448	0.15932	0.313223	0.21402	0.19416	0.272741	0.198556	0.227097	0.315484	0.226785	0.324709	0.262912	0.240649	0.228272	0.235252	0.305048	0.366319	0.222615	0.24903	0.247051	0.185924	0.251076	0.335878	0.184098	0.190232	0.233179	0.267478	0.201737
[truncated: 1 more columns]

## Sheet: Fig5b
R2_ft_ 1	R2_ft_ 2	R2_ft_ 3	R2_ft_ 4	R2_ft_ 5	R2_ft_ 6	R2_ft_ 7	R2_ft_ 8	R2_ft_ 9	R2_ft_10	R2_ft_11	R2_ft_12	R2_ft_13	R2_ft_14	R2_ft_15	R2_ft_16	R2_ft_17	R2_ft_18	R2_ft_19	R2_ft_20	R2_ft_21	R2_ft_22	R2_ft_23	R2_ft_24	R2_ft_25	R2_ft_26	R2_ft_27	R2_ft_28	R2_ft_29	R2_ft_30	R2_ft_31	R2_ft_32	R2_ft_33	R2_ft_34	R2_ft_35	R2_ft_36	R2_ft_37	R2_ft_38	R2_ft_39	R2_ft_40	R2_ft_41	R2_ft_42	R2_ft_43	R2_ft_44	R2_ft_45	R2_ft_46	R2_ft_47	R2_ft_48	R2_ft_49	R2_ft_50
0.0625218	0.054554	0.038211	0.205448	0.041943	0.359494	0.0476328	0.0660505	0.146429	0.0499304	0.151567	0.185577	0.0282944	0.131119	0.138594	0.107423	0.00486933	0.0826367	0.204972	0.0765281	0.0568273	0.015277	0.000799471	0.0707713	0.0137708	0.190023	0.00157158	0.0987643	0.0413238	0.235959	0.0471718	0.166145	0.0634446	0.000899916	0.150665	0.460547	0.0961579	0.0533421	0.0796621	0.269405	0.0451428	0.175259	0.193449	0.0382664	0.068443	0.190102	0.0584166	0.0474022	0.0103073	0.14545
0.126821	0.383059	0.351744	0.425341	0.231389	0.0114952	0.629646	0.361891	0.264056	0.146418	0.235302	0.285828	0.507667	0.397303	0.180451	0.0776137	0.656019	0.325214	0.21364	0.140221	0.26742	0.359192	0.563146	0.328184	0.180956	0.0582335	0.631794	0.429281	0.387546	0.173087	0.347649	0.26736	0.396781	0.198078	0.217359	0.155784	0.517262	0.518363	0.28682	0.156871	0.231728	0.188121	0.379249	0.311644	0.0732474	0.246984	0.511597	0.483332	0.179671	0.0767028
0.414624	0.669271	0.513233	0.616595	0.454068	0.0639225	0.567501	0.500139	0.475262	0.188523	0.506162	0.482551	0.514871	0.456289	0.398197	0.267312	0.657122	0.451224	0.542305	0.415518	0.474774	0.37779	0.549783	0.561566	0.606266	0.0952396	0.755106	0.472086	0.548991	0.393566	0.418214	0.516268	0.502453	0.512946	0.599117	0.0316039	0.592204	0.330667	0.427353	0.244695	0.419592	0.225799	0.487249	0.573067	0.523364	0.150948	0.782273	0.329724	0.601138	0.387189
0.510018	0.416086	0.347289	0.695345	0.670168	0.557575	0.752824	0.371604	0.656938	0.165855	0.575875	0.493697	0.404089	0.510243	0.596405	0.529407	0.860037	0.399963	0.61693	0.340163	0.49471	0.609411	0.352781	0.728519	0.784191	0.504239	0.741611	0.23124	0.602898	0.260275	0.689106	0.572295	0.445458	0.720012	0.571826	0.444388	0.777712	0.214653	0.5538	0.308111	0.805231	0.523578	0.526228	0.510745	0.627998	0.501139	0.968825	0.379889	0.768175	0.111222
0.513881	0.51387	0.495158	0.487316	0.602787	0.558321	0.433788	0.0571068	0.530708	0.22999	0.568451	0.384557	0.243929	0.577456	0.560931	0.556399	0.791614	0.240074	0.543831	0.443606	0.677289	0.516682	0.320517	0.772432	0.772562	0.659169	0.693667	0.115309	0.702749	0.278915	0.497035	0.484685	0.219954	0.661344	0.50558	0.594862	0.69952	0.216809	0.48284	0.437055	0.62858	0.361028	0.334213	0.774913	0.555273	0.713475	0.620568	0.046889	0.452088	0.281255
0.487009	0.543293	0.551771	0.689823	0.536678	0.696913	0.705277	0.226403	0.693017	0.493648	0.463634	0.596788	0.318895	0.754067	0.710146	0.595116	0.50644	0.189551	0.631949	0.18223	0.532618	0.592643	0.418374	0.741555	1.01976	0.353091	0.532398	0.252632	0.553346	0.368731	0.771441	0.701502	0.292856	0.615777	0.551475	0.474256	0.620412	0.34642	0.725615	0.284764	0.635975	0.738799	0.462235	0.478804	0.669335	0.355093	0.388478	0.337835	0.639532	0.302195
0.621595	0.491524	0.319333	0.402411	0.45438	0.678515	0.591214	0.450318	0.582963	0.287356	0.354486	0.525106	0.827445	0.714838	0.463242	0.659637	0.586228	0.56607	0.717446	0.457455	0.555635	0.391938	0.319187	0.559759	0.371164	0.591162	0.431879	0.575009	0.609898	0.46958	0.418458	0.456047	0.518359	0.664318	0.454791	0.471424	0.42946	0.424097	0.530948	0.396171	0.468425	0.393676	0.426603	0.616588	0.467793	0.583741	0.684775	0.45866	0.543407	0.52216
0.481051	0.640855	0.354346	0.605282	0.44624	0.458122	0.470871	0.318474	0.379562	0.456225	0.502126	0.565927	0.402723	0.672142	0.484984	0.503537	0.634425	0.295175	0.287464	0.438583	0.52831	0.605836	0.376794	0.754191	0.536067	0.26937	0.344884	0.244818	0.503158	0.43341	0.375907	0.881905	0.385218	0.770347	0.581384	0.34369	0.458856	0.21511	0.593539	0.430567	0.421307	0.604649	0.212292	0.615056	0.459005	0.285893	0.615367	0.455299	0.518724	0.322244
0.479176	0.556833	0.356737	0.750383	0.551803	0.173328	0.40652	0.325747	0.606372	0.52155	0.545934	0.601714	0.218693	0.7722	0.589647	0.278303	0.55613	0.232942	0.691289	0.429615	0.524276	0.267417	0.340778	0.807897	0.519497	0.0769928	0.501134	0.385621	0.598438	0.40068	0.588193	0.48712	0.391778	0.611564	0.217296	0.29808	0.393731	0.449313	0.596892	0.329532	0.513852	0.444065	0.372081	0.56548	0.525101	0.266208	0.451386	0.378685	0.299033	0.425276
0.515311	0.459407	0.185172	0.683611	0.459928	0.0641382	0.578286	0.582142	0.34867	0.640877	0.531578	0.369754	0.311119	0.59815	0.445343	0.08468	0.62983	0.366076	0.571864	0.675397	0.550554	0.493659	0.289943	0.621431	0.426647	0.14735	0.634213	0.394666	0.426323	0.659885	0.355566	0.393008	0.226498	0.495143	0.590291	0.157275	0.455515	0.438066	0.661893	0.672354	0.350471	0.52919	0.284788	0.622676	0.596967	0.0273482	0.523286	0.335794	0.401652	0.327647
[truncated: 100 more columns]

## Sheet: Fig5c
w_ft_ 1	w_ft_ 2	w_ft_ 3	w_ft_ 4	w_ft_ 5	w_ft_ 6	w_ft_ 7	w_ft_ 8	w_ft_ 9	w_ft_10	w_ft_11	w_ft_12	w_ft_13	w_ft_14	w_ft_15	w_ft_16	w_ft_17	w_ft_18	w_ft_19	w_ft_20	w_ft_21	w_ft_22	w_ft_23	w_ft_24	w_ft_25	w_ft_26	w_ft_27	w_ft_28	w_ft_29	w_ft_30	w_ft_31	w_ft_32	w_ft_33	w_ft_34	w_ft_35	w_ft_36	w_ft_37	w_ft_38	w_ft_39	w_ft_40	w_ft_41	w_ft_42	w_ft_43	w_ft_44	w_ft_45	w_ft_46	w_ft_47	w_ft_48	w_ft_49	w_ft_50
-0.0594682	-0.139552	0.00399069	-0.305869	-0.310121	-0.0179524	-0.200329	-0.170911	-0.187027	-0.266385	-0.11998	-0.120372	-0.152805	-0.0194862	-0.236085	-0.250268	-0.0868293	-0.265289	-0.109877	-0.0492791	-0.250489	-0.263161	-0.172605	0.0229788	-0.219403	0.0720054	-0.147997	-0.212646	-0.297915	-0.0996714	0.00601485	-0.056687	-0.253621	-0.109472	-0.0299864	-0.163258	-0.170854	-0.00739774	-0.290813	-0.234811	-0.226251	-0.0245509	-0.131369	-0.214966	-0.104302	-0.166765	-0.0289129	-0.109234	-0.13404	-0.276006
0.0898444	0.399312	0.22233	0.219743	0.20741	0.398082	0.0373414	0.109032	0.0684951	0.0339503	0.208321	-0.0427526	0.232661	0.410466	0.0699251	0.0377566	0.248298	0.246802	0.355191	0.0280912	0.0739781	0.280683	0.334787	0.0665677	0.260635	0.449301	0.09589	0.177468	-0.0226166	0.143722	0.451188	0.0288095	0.239981	0.431018	0.281127	0.159297	0.278322	0.232969	0.178121	0.156251	0.294208	0.189994	0.359498	0.00824117	0.303085	0.504301	-0.0183083	0.220673	-0.144691	0.241546
0.284666	0.484428	0.535906	0.317981	0.247431	0.556619	0.265092	0.457032	0.0803465	0.418673	0.489824	0.333772	0.501905	0.579962	0.327548	0.618163	0.408191	0.62593	0.542102	0.170103	0.525825	0.487987	0.661067	0.311721	0.387996	0.571606	0.182062	0.498357	0.232839	0.419098	0.411128	0.368184	0.421873	0.607672	0.251708	0.631775	0.370997	0.657601	0.450131	0.360027	0.592138	0.476255	0.744107	0.454545	0.400584	0.547506	0.321624	0.659509	0.093535	0.379592
0.413128	0.64867	0.866014	0.609558	0.284485	0.691435	0.152101	0.821968	0.335135	0.799705	0.591959	0.374704	0.458893	0.720031	0.869879	0.590836	0.595601	0.550078	1.03495	0.317896	0.580494	0.650368	0.701842	0.627987	0.157735	0.769591	0.249694	0.518949	0.220818	0.703545	0.355425	0.37104	0.540745	0.782648	0.736851	0.70251	0.22721	0.611228	0.903965	0.395586	0.69275	0.674625	0.891046	0.560149	0.294611	0.61533	0.260733	0.596937	0.330103	0.68371
0.663287	0.776373	0.985525	0.56682	0.334621	0.638134	0.595494	0.578853	0.375623	0.730805	0.655105	0.788582	0.696414	0.764048	0.446126	0.699463	0.510991	0.51616	0.735555	0.676889	0.761124	0.71491	0.793348	0.539929	0.300045	0.715429	0.403414	0.609513	0.499722	0.674657	0.64288	0.667416	0.693598	0.663335	0.507863	0.865276	0.527966	0.484866	0.817467	0.598877	0.779482	0.664883	0.850768	0.42484	0.228222	0.608534	0.49008	0.745662	0.600127	0.684865
0.819376	0.992018	0.998421	0.646431	0.343115	0.654222	0.655342	0.844474	0.639617	0.804067	0.642738	0.615723	0.910029	0.706982	0.721791	0.754508	0.724857	0.671298	0.882897	0.84562	0.802411	0.870788	0.922422	0.621418	0.251038	0.447251	0.488621	0.775047	0.484038	0.77875	0.640592	0.674146	0.799501	0.725394	0.634988	0.700582	0.684712	0.878727	0.73234	0.935106	0.752961	0.705578	0.822883	0.655638	0.315369	0.582468	0.492183	0.988427	0.5922	0.776215
0.897274	0.753065	1.32453	0.901479	0.404386	0.739903	0.791794	0.723511	0.871244	0.748588	0.803764	0.7507	0.740918	0.848986	0.8109	0.92412	0.787783	0.965471	0.944647	0.659987	0.782339	0.809109	1.16695	0.972412	0.411186	0.849043	0.761474	0.650182	0.548428	0.747811	0.542794	0.789914	0.801906	0.905423	0.747341	0.818255	0.778846	0.682682	0.99242	0.600358	0.836085	0.963251	0.831366	0.962333	0.360484	0.68095	0.77391	0.515007	0.818732	0.982864
0.773045	1.05363	1.04547	0.725167	0.742979	0.924494	0.687856	0.656767	1.02102	0.524068	0.611465	0.825829	0.970412	0.579989	0.805213	0.91177	0.954284	0.654778	0.880554	0.743501	0.663594	1.03226	1.26167	0.921278	0.618782	1.1823	0.87565	0.56008	1.09361	0.728571	0.766996	0.706826	0.967082	0.620552	0.926404	0.934699	0.807724	0.849246	0.887697	0.651514	0.777874	0.890922	1.1896	0.68789	0.552166	0.986685	0.593821	0.54485	1.06386	0.593242
0.684377	1.11625	1.06097	0.824789	0.607864	0.941084	0.575069	0.906243	0.846467	0.464893	0.691092	1.12716	0.972951	0.859169	0.829851	0.924167	0.853028	0.982544	0.739157	0.724368	0.86292	1.11033	1.07761	0.667637	0.529694	1.00236	0.789421	1.0375	0.89263	0.503644	0.775141	0.870114	1.03061	0.822262	0.741677	0.828666	0.813636	0.670293	0.798663	0.731297	0.701946	1.04362	1.1338	0.798031	0.641338	1.02047	0.626958	0.955508	0.564915	0.53486
0.754217	0.681211	1.30131	0.82515	0.563992	0.791162	0.773077	0.794511	0.581157	0.829085	0.904822	0.698092	1.0203	0.755126	0.564202	1.1359	0.888742	0.88638	0.802878	0.56158	0.66299	0.800407	1.18114	0.944601	0.782262	0.766962	0.573265	0.855323	0.658834	0.461013	0.770587	0.610904	0.899806	0.673598	0.9539	0.956226	0.948924	0.783944	0.909805	0.724134	0.566507	0.83771	1.256	0.932579	0.673561	0.884589	0.737676	0.728756	0.825277	0.882795
[truncated: 100 more columns]

## Sheet: Fig5d
DR_noninf	DR_inf
0.0846135	0.0950003
0.0241586	0.139147
-0.0292268	0.0783001
0.0564339	0.0724713
0.0283849	0.0548438
-0.0522222	0.0394889
0.00150325	0.0556064
0.0746164	0.0573498
0.0526132	-0.0196659
0.00894806	0.0964844
0.00679608	0.245587
-0.0284951	-0.0111884
0.0531696	0.106807
0.0412697	0.17365
0.087489	0.105497
-0.0230972	0.0309821
0.100676	0.0747305
-0.00156979	0.124837
-0.01142	0.0837032
0.06008	0.249464
0.0161863	-0.0243139
0.0489936	0.0691719
0.0170353	-0.0368126
0.0641653	0.00735112
-0.105306	0.0158075
0.0399788	0.17217
0.0161381	0.0918077
0.0715249	0.106602
0.0356838	0.0661835
0.0236792	0.175517
0.036066	0.106338
0.0224767	0.0410212
0.0705931	0.0189667
0.00224828	0.117729
0.0717155	0.153927
-0.0140436	0.0208671
0.107276	0.123985
0.0174974	-0.0205202
0.0443206	0.118814
-0.00692807	0.199072
0.00350707	0.131542
-0.00339348	0.125813
0.0380762	0.0976646
0.00849045	-0.027193
0.00591273	0.0507242
0.00535583	0.166181
0.0635256	0.0959513
0.00619299	0.0369614
-0.0316742	0.14355
0.0110794	0.15476

## Sheet: Fig5e
DR_noninf	DR_inf
0.0496823	-0.000473767
-0.0529808	0.0414264
0.088606	0.00612601
0.0934219	0.183009
0.0781179	-0.0621705
0.0211255	0.109272
0.0864843	0.0552389
0.0715691	0.0684617
0.0801418	-0.0147922
0.0858963	0.104673
-0.0139542	-0.000884447
0.0255567	0.00638759
0.0714175	0.0216736
0.0530696	0.00101183
0.0848644	0.266744
0.0747672	0.139112
-0.0818499	0.17459
-0.00859592	0.135267
0.0803842	-0.0116603
0.0356681	0.0970485
0.0942898	0.137465
0.0635044	0.0575908
-0.00195134	0.0613906
0.0327825	0.104633
-0.0317765	-0.067382
-0.0182029	0.155069
0.0283235	0.0136462
-0.0718748	0.148787
0.190512	0.168625
-0.0274116	0.0702211
0.0665116	0.0713406
-0.00569493	0.0774519
-0.0380858	0.0534067
0.0479833	0.171968
0.0365712	0.133921
0.0481328	0.14612
0.118085	0.115779
-0.015757	0.0530623
0.0116078	0.123144
-0.0125992	0.0843149
-0.0147932	0.0914815
-0.0481658	0.111267
0.0431171	0.165282
0.0282388	0.0625324
0.0186108	-0.0302077
0.0986095	0.11329
0.106227	0.161294
0.0997525	0.0493657
-0.0262727	0.0174094
0.114571	0.0145722

## Sheet: Fig5f
delta_DR_cnj	delta_DR_ft
-0.0501561	0.0403868
0.0944073	0.144989
-0.0824799	0.137527
0.0895866	0.0460374
-0.140288	0.0564588
0.0881465	0.121711
-0.0312454	0.0841032
-0.00310741	0.0127334
-0.0949339	-0.0422791
0.0187766	0.117536
0.0130697	0.268791
-0.0191692	0.0473066
-0.0497439	0.0836372
-0.0520578	0.162381
0.18188	0.0480083
0.0643446	0.0840793
0.25644	0.00405474
0.143863	0.156406
-0.0920445	0.125123
0.0613804	0.219384
0.0431754	-0.0105001
-0.00591356	0.0501783
0.063342	-0.0238479
0.0718508	-0.0268142
-0.0356054	0.151113
0.173271	0.162191
-0.0146773	0.10567
0.220662	0.0650771
-0.021887	0.0604996
0.0976327	0.181838
0.00482895	0.100272
0.0831468	0.0485446
0.0914926	-0.0216264
0.123984	0.145481
0.0973495	0.112211
0.0979877	0.0649107
-0.00230608	0.0467082
0.0688192	-0.00801751
0.111536	0.104494
0.096914	0.236
0.106275	0.158035
0.159432	0.159207
0.122165	0.0895884
0.0342936	-0.00568345
-0.0488184	0.0748115
0.0146807	0.190825
0.0550667	0.0624257
-0.0503868	0.0607684
0.0436821	0.205224
-0.0999992	0.173681
