# Supplementary material for: Computational mechanisms of distributed value representations and mixed learning strategies
Source: Nat Commun. 2021 Dec 10;12:7191. doi: 10.1038/s41467-021-27413-2 (PMC8664930; doi:10.1038/s41467-021-27413-2)
Supplement: Supplementary file 4 — Source Data [file 41467_2021_27413_MOESM4_ESM.zip › Source Data/SourceData_Fig8.xlsx]

## Sheet: Fig8a
R2_ft_ 1	R2_ft_ 2	R2_ft_ 3	R2_ft_ 4	R2_ft_ 5	R2_ft_ 6	R2_ft_ 7	R2_ft_ 8	R2_ft_ 9	R2_ft_10	R2_ft_11	R2_ft_12	R2_ft_13	R2_ft_14	R2_ft_15	R2_ft_16	R2_ft_17	R2_ft_18	R2_ft_19	R2_ft_20	R2_ft_21	R2_ft_22	R2_ft_23	R2_ft_24	R2_ft_25	R2_ft_26	R2_ft_27	R2_ft_28	R2_ft_29	R2_ft_30	R2_ft_31	R2_ft_32	R2_ft_33	R2_ft_34	R2_ft_35	R2_ft_36	R2_ft_37	R2_ft_38	R2_ft_39	R2_ft_40	R2_ft_41	R2_ft_42	R2_ft_43	R2_ft_44	R2_ft_45	R2_ft_46	R2_ft_47	R2_ft_48	R2_ft_49	R2_ft_50
0.000201875	0.0777579	0.15226	0.0252877	0.0464214	0.000552153	0.00227383	0.0440852	0.0816701	0.031422	0.0331447	0.0258052	0.0320428	0.00733712	0.0840564	0.0155144	0.0435555	0.0172755	0.0940966	0.010685	0.125783	0.0887608	0.00203982	0.0186665	0.0597469	0.0239366	0.00788294	0.0244619	0.0304292	0.00107767	0.0114529	0.0434155	0.0644119	0.0166767	0.00175169	0.062554	0.000322298	0.0378462	0.204367	0.000146201	0.145274	0.00151271	0.0166584	7.75636e-05	0.00767323	0.0809023	0.00838027	0.0365407	0.0922262	0.0409978
0.384738	0.216023	0.0219847	0.247665	0.359515	0.286894	0.187806	0.092614	0.108972	0.411449	0.312395	0.192333	0.195385	0.558839	0.0715916	0.124472	0.0237285	0.0588923	0.432414	0.336677	0.0661189	0.278906	0.414406	0.330366	0.287635	0.258065	0.312554	0.135107	0.264673	0.289865	0.145379	0.161464	0.127113	0.310139	0.344466	0.471142	0.40541	0.0273238	0.0420575	0.227238	0.0745707	0.170129	0.474783	0.31143	0.431206	0.0204585	0.353006	0.201858	0.0015367	0.152685
0.475629	0.364024	0.0245483	0.385512	0.476778	0.315868	0.401415	0.267156	0.198881	0.47942	0.454952	0.220017	0.206898	0.527332	0.185742	0.25523	0.302243	0.162334	0.542544	0.423029	0.191261	0.404227	0.497447	0.230523	0.366977	0.385312	0.536264	0.30224	0.452035	0.511311	0.175661	0.259972	0.118139	0.287328	0.272606	0.473344	0.534245	0.20908	0.131968	0.18826	0.215383	0.513458	0.404846	0.266534	0.368725	0.120115	0.530481	0.0603464	0.371883	0.25021
0.453731	0.418461	0.115071	0.381708	0.500614	0.448452	0.422087	0.297052	0.295019	0.653342	0.554365	0.281263	0.210552	0.402255	0.440069	0.171142	0.309539	0.337039	0.491111	0.472158	0.308931	0.337042	0.493115	0.110161	0.398479	0.254705	0.623529	0.498247	0.35894	0.337223	0.176715	0.494504	0.285079	0.345948	0.407484	0.218957	0.560252	0.409548	0.204029	0.123169	0.191272	0.452939	0.456759	0.228157	0.6438	0.323616	0.655731	0.131467	0.466921	0.301956
0.479441	0.506968	0.16042	0.472672	0.433518	0.450974	0.55	0.371461	0.418822	0.595275	0.530111	0.295897	0.354552	0.468785	0.483974	0.11521	0.297045	0.366904	0.549768	0.506365	0.330185	0.317269	0.555221	0.203608	0.178576	0.456091	0.595913	0.503934	0.456377	0.454656	0.268612	0.524939	0.240597	0.420133	0.408223	0.355973	0.561974	0.342057	0.311666	0.234579	0.330623	0.471599	0.558815	0.186341	0.639695	0.363941	0.585631	0.495183	0.480312	0.264702
0.523733	0.4843	0.283324	0.450982	0.405895	0.461911	0.374302	0.330299	0.388358	0.565066	0.443703	0.357306	0.431282	0.575344	0.420524	0.077415	0.225307	0.329442	0.317164	0.471393	0.448394	0.395235	0.439596	0.146798	0.163848	0.565242	0.545006	0.534453	0.421189	0.428433	0.315967	0.490554	0.212226	0.493253	0.361184	0.364822	0.532733	0.388382	0.303294	0.286209	0.19664	0.517	0.532109	0.0807518	0.542406	0.333693	0.556657	0.395069	0.495787	0.258282
0.574179	0.517606	0.377701	0.462642	0.397141	0.522319	0.347276	0.352909	0.403202	0.604565	0.361822	0.349714	0.433795	0.48796	0.437647	0.103256	0.35721	0.285042	0.507983	0.373539	0.402484	0.486488	0.484112	0.140794	0.188643	0.449212	0.470399	0.541276	0.472659	0.45322	0.344779	0.448755	0.300533	0.48469	0.287504	0.35757	0.519939	0.535399	0.266678	0.1563	0.264965	0.443302	0.545009	0.287347	0.563773	0.278425	0.563459	0.354801	0.462024	0.308583
0.490435	0.396608	0.366066	0.490056	0.400096	0.431671	0.36949	0.354519	0.487933	0.604554	0.335597	0.411701	0.448567	0.463445	0.496322	0.0725304	0.39803	0.242456	0.34022	0.453099	0.212487	0.418705	0.524924	0.191485	0.184653	0.414154	0.513206	0.42498	0.267159	0.406612	0.299117	0.412466	0.279873	0.522532	0.293255	0.45312	0.580514	0.530049	0.195111	0.384235	0.360458	0.484838	0.542339	0.18991	0.457912	0.335739	0.507458	0.433399	0.329996	0.421607
0.524656	0.39116	0.173327	0.441084	0.27718	0.475753	0.232683	0.284974	0.465239	0.543146	0.320981	0.270199	0.424242	0.398518	0.436143	0.138015	0.337601	0.272895	0.385478	0.363316	0.191423	0.299096	0.444137	0.0880863	0.258011	0.346068	0.486567	0.488113	0.424075	0.281349	0.33537	0.499437	0.292937	0.393733	0.339408	0.432163	0.641699	0.481289	0.314957	0.395474	0.252883	0.180014	0.397517	0.178957	0.43859	0.243051	0.425066	0.494875	0.122579	0.452119
0.516001	0.404631	0.354225	0.367757	0.239595	0.485146	0.227991	0.268667	0.486008	0.593145	0.407345	0.301556	0.450806	0.270632	0.279216	0.379488	0.392913	0.160253	0.433668	0.392157	0.283429	0.114097	0.527574	0.0789416	0.195322	0.242629	0.428422	0.449633	0.371519	0.346982	0.2627	0.376777	0.346469	0.385635	0.348534	0.48629	0.551713	0.461044	0.465871	0.189749	0.171046	0.43197	0.348033	0.116214	0.498555	0.271628	0.459007	0.415132	0.301435	0.400076
[truncated: 100 more columns]

## Sheet: Fig8b
beta_in_ 1	beta_in_ 2	beta_in_ 3	beta_in_ 4	beta_in_ 5	beta_in_ 6	beta_in_ 7	beta_in_ 8	beta_in_ 9	beta_in_10	beta_in_11	beta_in_12	beta_in_13	beta_in_14	beta_in_15	beta_in_16	beta_in_17	beta_in_18	beta_in_19	beta_in_20	beta_in_21	beta_in_22	beta_in_23	beta_in_24	beta_in_25	beta_in_26	beta_in_27	beta_in_28	beta_in_29	beta_in_30	beta_in_31	beta_in_32	beta_in_33	beta_in_34	beta_in_35	beta_in_36	beta_in_37	beta_in_38	beta_in_39	beta_in_40	beta_in_41	beta_in_42	beta_in_43	beta_in_44	beta_in_45	beta_in_46	beta_in_47	beta_in_48	beta_in_49	beta_in_50
8.58151e-05	0.000134161	8.0452e-05	8.77281e-05	9.33406e-05	9.99921e-05	5.5654e-05	9.20126e-05	0.000106229	9.1154e-05	8.23746e-05	0.000139034	0.00010315	7.53507e-05	5.80603e-05	7.85016e-05	0.000134946	6.76924e-05	0.000112694	0.000108319	5.50045e-05	9.52249e-05	0.000112697	7.34687e-05	0.000117583	0.000123775	0.000122983	8.48375e-05	8.24342e-05	8.79579e-05	0.000114447	0.000127741	7.46674e-05	0.000113393	0.000108084	0.000115168	7.70691e-05	0.000119654	7.63543e-05	8.67751e-05	0.000121892	9.83614e-05	0.000104389	8.46831e-05	0.000109492	0.000100257	9.92986e-05	9.07392e-05	0.00011995	9.87216e-05
5.55887e-05	5.92062e-05	2.25339e-05	5.26241e-05	5.47062e-05	6.61965e-05	6.18223e-05	4.09251e-05	5.44091e-05	4.49202e-05	6.06649e-05	0.000100983	6.1868e-05	6.24431e-05	7.76809e-05	3.46207e-05	3.31279e-05	8.58875e-05	5.80058e-05	4.08982e-05	8.76194e-05	7.56917e-05	4.92207e-05	0.000100764	8.20498e-05	5.74967e-05	1.38501e-05	7.27347e-05	3.51793e-05	7.55691e-05	0.000105523	7.37467e-05	3.8695e-05	3.46494e-05	5.9855e-05	4.76653e-05	8.11216e-05	9.03702e-05	7.03237e-05	4.71431e-05	0.00010623	5.26761e-05	7.21384e-05	2.88589e-05	2.89586e-05	6.19312e-05	4.52111e-05	7.66845e-05	0.000101582	4.80286e-05
-0.000105287	-8.852e-05	-0.00014067	-9.65731e-05	-7.4122e-05	-0.000124568	-8.82146e-05	-0.000101051	-8.80469e-05	-0.000101271	-0.000101513	-0.000131927	-9.28757e-05	-6.19897e-05	-0.000117191	-0.000109237	-0.000109578	-9.57237e-05	-0.000136031	-0.000137081	-9.03732e-05	-0.000107716	-8.25859e-05	-0.00012874	-0.000142389	-0.000112618	-0.000116085	-9.61334e-05	-0.000148911	-0.000130782	-0.00011361	-8.97043e-05	-0.000129966	-8.41378e-05	-0.000145596	-0.000126239	-8.87822e-05	-9.77529e-05	-0.000127021	-9.55112e-05	-0.000104404	-9.64599e-05	-0.000127374	-8.14905e-05	-0.000102134	-0.000138074	-9.80913e-05	-0.000121073	-0.000103961	-9.17998e-05
-9.58348e-05	-8.56984e-05	-0.000112985	-8.46001e-05	-8.9727e-05	-0.000106838	-8.41844e-05	-9.26038e-05	-5.14093e-05	-7.36258e-05	-8.18429e-05	-0.000102734	-7.78444e-05	-0.000102234	-8.65962e-05	-0.000123281	-0.000130714	-0.000118378	-9.98816e-05	-0.000103292	-8.69407e-05	-7.5339e-05	-9.59777e-05	-7.54652e-05	-4.89589e-05	-9.87425e-05	-0.000104175	-7.11459e-05	-7.48372e-05	-8.05263e-05	-9.00091e-05	-7.56669e-05	-9.35395e-05	-5.74372e-05	-0.000108762	-9.30083e-05	-8.0177e-05	-7.85144e-05	-0.000114132	-9.36137e-05	-8.86298e-05	-5.2627e-05	-8.55581e-05	-7.7018e-05	-8.60796e-05	-9.10273e-05	-0.000108687	-9.40892e-05	-0.000109883	-7.91845e-05
0.000300299	0.000291162	0.000285578	0.000261682	0.000285881	0.000281581	0.000311328	0.000277534	0.000300187	0.000308105	0.000267598	0.000299295	0.000274628	0.000260418	0.000288618	0.000293587	0.000277492	0.000259291	0.000276779	0.000258592	0.000318876	0.000295997	0.000250353	0.000245408	0.000245937	0.000251088	0.000289038	0.000264729	0.000302795	0.00027696	0.000284669	0.000275369	0.000304104	0.000265795	0.000264648	0.000266726	0.000236632	0.000304336	0.00027877	0.00028104	0.000256968	0.000300109	0.000281495	0.00028689	0.00024342	0.000273332	0.000304721	0.000278174	0.00028954	0.000269971
0.000310917	0.000357142	0.000349875	0.00032747	0.000339564	0.000344372	0.000350694	0.000388711	0.000345924	0.00035599	0.00030554	0.000354153	0.000342251	0.00035783	0.000360074	0.000410976	0.000340114	0.000332777	0.000359774	0.0003775	0.000334489	0.000356791	0.00035877	0.000365437	0.000320297	0.000397712	0.000358671	0.000364573	0.000355313	0.000357179	0.00031903	0.000328871	0.000339671	0.000369203	0.000361675	0.00035288	0.000314515	0.000378062	0.000310966	0.000383098	0.000353867	0.000320005	0.00035262	0.000331389	0.000311456	0.000395524	0.000334868	0.000342645	0.000379756	0.000341594
0.000149847	0.000136898	0.000143968	0.000152292	0.000153364	0.000160502	0.000178621	0.000118731	0.000160961	0.000145494	0.000185188	0.000127422	0.000127397	0.000165074	0.0001475	0.000144525	0.000136579	0.000121193	0.000159925	0.000192303	0.000159958	0.000163112	0.000136535	0.000152876	0.000132776	0.00015401	0.000169137	0.000127299	0.000174469	0.000161914	0.000162309	9.96312e-05	0.000160517	0.000144661	0.000148422	0.00013629	0.00013249	0.000122618	0.000145199	0.000166658	0.000146863	0.00013661	0.00014453	0.00012703	0.00012594	0.000168007	0.000127444	0.000149637	0.000103479	0.000168942
0.000238675	0.000220935	0.000202783	0.000209453	0.00020219	0.000249302	0.000207271	0.000216785	0.000230706	0.000237483	0.000245223	0.000222965	0.000216188	0.00024801	0.000196527	0.000194911	0.000240197	0.000210329	0.000232148	0.000230089	0.000262955	0.000230148	0.000208489	0.000245882	0.000205733	0.000245527	0.000198816	0.000223266	0.000229325	0.00021337	0.000212769	0.000222715	0.000216048	0.000201905	0.0002136	0.000250225	0.000173532	0.000223823	0.000222761	0.000178616	0.000250779	0.000196539	0.000189702	0.00019925	0.000212569	0.000218176	0.000259531	0.000210707	0.000200624	0.000201232
7.27277e-05	8.9211e-05	9.83037e-05	0.00010088	6.53764e-05	7.49603e-05	0.000110014	7.89121e-05	4.90482e-05	8.74035e-05	9.61762e-05	6.74554e-05	5.43549e-05	0.000112877	9.63089e-05	9.51498e-05	7.54888e-05	5.43818e-05	9.29992e-05	8.66687e-05	4.25039e-05	3.48743e-05	7.64035e-05	0.000109575	6.69268e-05	4.27449e-05	6.13809e-05	6.38359e-05	7.74843e-05	7.84963e-05	6.66181e-05	7.40027e-05	8.44597e-05	8.74774e-05	9.18255e-05	8.76308e-05	4.35311e-05	8.62e-05	9.60874e-05	4.54026e-05	0.000109874	6.49892e-05	6.31844e-05	6.96685e-05	9.69894e-05	5.73667e-05	7.59917e-05	0.000109266	5.54931e-05	5.5126e-05
7.30504e-05	3.45512e-05	4.3089e-05	8.2509e-05	6.61751e-05	9.25348e-05	8.83827e-05	9.0495e-05	5.14319e-05	8.58197e-05	9.23353e-05	5.50606e-05	0.0001025	9.06112e-05	6.79988e-05	9.7575e-05	7.78482e-05	8.11014e-05	6.81563e-05	0.000109602	5.18798e-05	7.21122e-05	7.9803e-05	7.56334e-05	5.78921e-05	8.36401e-05	6.57858e-05	0.00010205	5.63246e-05	5.56913e-05	4.07529e-05	5.62487e-05	4.34577e-05	7.92294e-05	7.11532e-05	7.282e-05	8.96986e-05	8.53122e-05	5.26356e-05	4.70542e-05	5.69373e-05	6.82514e-05	7.59356e-05	7.54231e-05	6.04139e-05	8.71628e-05	0.000101253	8.59208e-05	8.97573e-05	4.95836e-05
-0.000192416	-0.000218975	-0.000228261	-0.000219384	-0.000201326	-0.000213767	-0.000192077	-0.000200036	-0.000177374	-0.00020462	-0.000197364	-0.000195917	-0.00023725	-0.00021228	-0.000256622	-0.000156933	-0.000226733	-0.000233816	-0.000198556	-0.000182233	-0.000207754	-0.00019493	-0.000206713	-0.00018516	-0.000167027	-0.00019902	-0.00018486	-0.000195771	-0.000193009	-0.000207995	-0.000201814	-0.00020229	-0.000180642	-0.00020997	-0.000203683	-0.000210716	-0.000205513	-0.000229845	-0.000187678	-0.00020125	-0.000201244	-0.00019638	-0.000220645	-0.000172145	-0.000217764	-0.000200148	-0.000186471	-0.000185821	-0.00019879	-0.000251258
-9.38673e-05	-0.00012649	-0.000119576	-8.42819e-05	-6.65555e-05	-7.48973e-05	-9.98882e-05	-0.000108422	-7.22771e-05	-9.25055e-05	-8.58661e-05	-1.88055e-05	-0.000128044	-0.000101199	-9.0757e-05	-0.000109904	-7.88212e-05	-7.27386e-05	-0.000127515	-7.79638e-05	-6.3615e-05	-0.000134692	-8.24586e-05	-9.99537e-05	-0.000100379	-0.000104438	-7.50586e-05	-8.57937e-05	-0.000115286	-5.58615e-05	-9.89595e-05	-8.07205e-05	-5.61729e-05	-6.36504e-05	-7.12347e-05	-7.21488e-05	-6.16615e-05	-0.000100063	-6.80482e-05	-7.858e-05	-0.000113356	-0.000100946	-7.36479e-05	-8.51681e-05	-9.7252e-05	-7.35661e-05	-9.93849e-05	-8.3747e-05	-8.75135e-05	-9.01265e-05
-2.66971e-05	-2.78819e-06	-2.36633e-05	9.71663e-06	-6.81052e-06	-2.19747e-05	2.11673e-05	-1.65305e-05	-1.06676e-05	-1.42607e-05	-7.37075e-06	-9.07929e-06	-1.51268e-05	-2.36169e-06	-2.98702e-05	-1.1429e-06	1.3823e-05	-2.88836e-05	-3.65488e-05	-3.35595e-05	1.05367e-05	-3.28789e-05	3.09795e-05	-3.56278e-06	-1.76959e-05	-1.33057e-06	-1.34918e-05	2.21142e-05	1.83464e-05	1.25472e-06	-1.29444e-05	-2.08979e-05	-3.3374e-05	7.47454e-06	-9.1772e-06	-1.33454e-05	4.21675e-06	-9.37256e-06	-1.61397e-05	5.82702e-07	1.16628e-05	4.176e-06	-2.63312e-05	-2.32638e-05	-1.83161e-05	-1.87265e-05	-1.71544e-05	-1.82466e-05	-6.32685e-06	2.79307e-05
9.02193e-05	7.50535e-05	7.57917e-05	7.57938e-05	7.30872e-05	0.000116372	7.44142e-05	8.27359e-05	8.66988e-05	8.67165e-05	6.81185e-05	6.29559e-05	7.33299e-05	7.55546e-05	7.42368e-05	8.45651e-05	7.15459e-05	5.56261e-05	0.000107123	6.93613e-05	7.12812e-05	6.5857e-05	9.09323e-05	8.08607e-05	0.000108377	8.37499e-05	8.22969e-05	6.56117e-05	9.83362e-05	8.42465e-05	8.01415e-05	3.32939e-05	2.19484e-05	9.01053e-05	6.39561e-05	7.20759e-05	0.000109405	9.2548e-05	8.08031e-05	8.95255e-05	5.43974e-05	7.5958e-05	8.97732e-05	8.62185e-05	9.72569e-05	0.000103928	5.79169e-05	2.06108e-05	6.90314e-05	9.58273e-05
7.01821e-05	9.76983e-05	7.93587e-05	7.66628e-05	7.20966e-05	9.34339e-05	6.46772e-05	6.25369e-05	8.55853e-05	8.79873e-05	5.18674e-07	5.23903e-05	3.08586e-05	6.39005e-05	0.000115147	5.26657e-05	8.05937e-05	0.000111888	8.53618e-05	8.65687e-05	7.08443e-05	9.47227e-05	6.20416e-05	4.45966e-05	4.1299e-05	8.92115e-05	9.22595e-05	9.15255e-05	4.71142e-05	8.48929e-05	4.67221e-05	6.29094e-05	3.50452e-05	8.90713e-05	5.7524e-05	4.70344e-05	7.33722e-05	7.71564e-05	4.72404e-05	4.99821e-05	7.69965e-05	6.20752e-05	7.27073e-05	2.83768e-05	6.12342e-05	7.49738e-05	2.42704e-05	5.81949e-05	3.8694e-05	6.76892e-05
8.2593e-05	9.15757e-05	9.24841e-05	9.99077e-05	8.46969e-05	5.45961e-05	0.000118446	9.6066e-05	8.83095e-05	0.000108961	8.94526e-05	6.62948e-05	0.000109316	8.35244e-05	8.99866e-05	9.78098e-05	0.000115464	8.08445e-05	0.000100141	8.0192e-05	7.01824e-05	0.000118024	9.78694e-05	0.000109237	0.000127699	0.000122721	8.44882e-05	0.000119917	8.99698e-05	9.57358e-05	0.000113651	8.4469e-05	0.000105372	0.00011129	0.000104301	4.73272e-05	7.78615e-05	9.75113e-05	8.17383e-05	9.96718e-05	0.00012688	6.39217e-05	0.000114416	9.15619e-05	0.000115401	5.54755e-05	0.000108725	0.000105488	8.49834e-05	8.71502e-05
-2.6575e-05	-3.02433e-05	-1.83892e-05	-1.19763e-05	-1.68414e-05	-5.62648e-05	-1.74743e-05	-1.39941e-05	4.97681e-06	-7.50158e-07	-9.3994e-06	-2.58876e-05	-3.6024e-05	-1.55094e-05	-3.78238e-05	5.22587e-05	2.47385e-05	5.1561e-06	-1.48382e-05	-1.84374e-05	3.90184e-05	-5.08276e-06	6.01703e-06	-2.77239e-05	-1.86516e-05	-7.24911e-06	-3.96964e-05	-9.27851e-06	-1.78358e-05	-4.49787e-05	1.3629e-05	-3.4086e-05	-6.20816e-05	-1.65843e-05	-2.43391e-05	2.62795e-05	-2.26536e-05	-3.61222e-05	-1.58312e-05	-2.1074e-05	6.53417e-06	1.45454e-05	-4.59332e-05	-2.67197e-05	-1.08722e-05	-2.69927e-05	-1.26065e-05	-1.1273e-05	-1.19216e-05	1.17938e-05
0.000103115	9.70775e-05	6.70122e-05	6.80643e-05	9.31027e-05	4.46017e-05	7.95478e-05	5.32536e-05	8.68599e-05	4.50831e-05	6.55884e-05	7.9229e-05	7.58534e-05	7.88541e-05	8.66654e-05	7.42036e-05	5.87635e-05	8.10839e-05	6.5262e-05	7.63344e-05	5.82364e-05	8.67537e-05	7.39332e-05	8.73011e-05	6.92168e-05	0.000112633	8.32434e-05	0.000118785	6.77191e-05	5.72094e-05	6.19716e-05	5.4919e-05	5.02654e-05	0.000116157	6.56342e-05	8.88266e-05	5.85976e-05	6.50148e-05	8.05149e-05	9.57156e-05	6.12044e-05	6.83201e-05	9.97867e-05	5.07037e-05	7.74141e-05	0.000104868	0.000106327	7.97761e-05	9.92595e-05	6.04704e-05
9.56958e-05	7.32327e-05	0.00010093	7.36362e-05	6.5221e-05	6.04578e-05	5.75069e-05	7.78509e-05	8.07322e-05	8.96749e-05	6.71046e-05	8.40963e-05	0.000105102	7.68992e-05	0.000101537	9.39376e-05	6.49834e-05	7.47561e-05	7.81548e-05	6.14811e-05	9.99527e-05	0.000136718	0.000104522	6.33479e-05	3.98379e-05	7.33268e-05	4.98213e-05	6.7587e-05	0.000116653	3.88064e-05	5.12874e-05	5.23249e-05	6.88634e-05	7.11497e-05	5.84616e-05	5.04854e-05	6.78057e-05	4.96329e-05	0.000111003	7.73051e-05	0.000117157	7.90098e-05	7.96046e-05	7.88581e-05	0.000100076	8.69793e-05	8.80186e-05	4.68802e-05	3.87307e-05	6.66115e-05
6.08881e-05	5.69876e-05	6.58683e-05	6.7275e-05	5.78849e-05	8.83165e-05	4.74569e-05	7.45554e-05	7.66353e-05	7.78654e-05	8.63022e-05	0.000106274	8.4212e-05	7.64783e-05	7.22639e-05	9.30943e-05	6.86214e-05	6.38491e-05	9.80665e-05	0.000101909	8.79388e-05	3.57835e-05	3.57333e-05	0.000108705	7.72909e-05	7.59764e-05	6.55205e-05	9.90983e-05	6.55679e-05	6.8731e-05	7.70004e-05	0.000105391	5.87544e-05	7.44307e-05	7.28799e-05	0.000102977	4.61362e-05	6.80144e-05	0.000112871	6.23834e-05	7.9434e-05	4.97856e-05	8.58466e-05	6.50253e-05	7.42608e-05	7.8399e-05	6.40281e-05	6.01165e-05	9.09305e-05	7.69808e-05
1.76695e-05	8.37295e-06	3.5452e-06	-1.37187e-05	9.46455e-06	5.57391e-06	2.143e-05	-1.64226e-05	-2.53996e-05	2.10243e-05	5.20705e-06	-1.77465e-05	-2.48402e-05	-1.15478e-05	-2.22261e-05	-1.31471e-05	-5.1454e-05	9.97848e-06	-1.7492e-05	-1.4742e-05	1.93166e-05	2.45009e-05	2.69414e-06	-2.07056e-05	1.45653e-05	-1.84458e-05	6.42951e-07	1.19525e-05	-2.42409e-05	-2.7794e-05	-2.7128e-05	-2.03717e-05	1.25963e-05	1.59737e-06	-1.80194e-06	1.2358e-05	-9.55355e-07	-1.76442e-05	8.0775e-06	-5.98261e-06	2.3228e-05	-1.38242e-05	-1.29921e-05	3.04717e-05	-1.64531e-05	2.24992e-05	3.21279e-05	-1.7294e-05	-1.6237e-05	5.22998e-06
3.73744e-05	8.11329e-05	5.42285e-05	7.91959e-05	6.52873e-05	6.84797e-05	7.68589e-05	7.17758e-05	4.6161e-05	7.0101e-05	5.77198e-05	7.98338e-05	4.05299e-05	6.75097e-05	7.13324e-05	7.72109e-05	3.81487e-05	0.000114126	5.16757e-05	6.14999e-05	3.90647e-05	8.51694e-05	7.63517e-05	7.54168e-05	4.30264e-05	6.15604e-05	3.50139e-05	5.01884e-05	9.2553e-05	4.98255e-05	4.35621e-05	4.99682e-05	9.96531e-05	6.143e-05	6.30213e-05	4.83655e-05	0.000108947	8.96957e-05	6.66203e-05	9.14771e-05	6.49592e-05	9.11357e-05	4.21161e-05	3.25631e-05	7.22066e-05	5.45145e-05	6.47363e-05	6.92535e-05	0.000110301	6.65269e-05
4.186e-05	3.02091e-05	9.42204e-05	5.15071e-05	3.60236e-05	8.09932e-05	6.61514e-05	3.74733e-05	3.79267e-05	3.91223e-05	6.36279e-05	5.14513e-05	5.77669e-05	4.63801e-05	4.33163e-05	2.35299e-05	6.35017e-05	4.61282e-05	7.6835e-05	2.27403e-05	6.61297e-05	4.55025e-05	5.50698e-05	2.13545e-05	6.95589e-05	4.02028e-05	6.51059e-05	9.4829e-05	6.17998e-05	8.11926e-05	8.00753e-05	6.0608e-05	5.61174e-05	3.44768e-05	5.66232e-05	8.17496e-05	6.13629e-05	5.81734e-05	4.76094e-05	6.78885e-05	7.43796e-05	7.79195e-05	5.06672e-05	5.11503e-05	7.38012e-05	2.96875e-05	5.60717e-05	7.30562e-05	1.54287e-05	5.98315e-05
6.56937e-05	4.8073e-05	6.38962e-05	2.869e-05	4.14486e-05	7.60069e-05	5.58039e-05	4.36937e-05	5.23365e-05	3.98563e-05	3.84931e-05	7.55103e-05	8.88333e-05	4.13123e-05	5.9264e-05	6.14717e-05	8.10803e-05	6.93438e-05	6.05978e-05	3.65829e-05	5.99183e-05	2.69723e-05	3.33945e-05	8.63893e-05	6.27765e-05	4.72983e-05	0.000109805	6.65438e-05	3.25392e-05	3.59751e-05	3.67377e-05	6.06874e-05	3.09456e-05	4.51512e-05	6.20714e-05	6.21938e-05	5.1389e-05	4.93084e-05	3.88724e-05	8.06161e-05	4.81547e-05	5.26954e-05	6.74273e-05	5.26712e-05	6.60321e-05	3.58362e-05	5.39759e-05	6.82901e-05	5.09668e-05	3.8916e-05
-7.96685e-05	-9.27935e-05	-0.00014067	-0.000136241	-0.000142131	-9.34333e-05	-0.000111473	-0.000127877	-0.000112962	-0.000119376	-0.000126377	-0.000136434	-0.000106927	-0.000119691	-9.73837e-05	-0.000124967	-0.000106355	-0.000135741	-0.000118741	-0.000129085	-0.00014809	-0.000107987	-0.000133209	-0.000106247	-0.000104398	-0.000127307	-0.000113789	-0.000105782	-0.000149879	-0.000123635	-0.000117327	-8.45381e-05	-0.00013633	-0.00011761	-0.000112339	-0.00011881	-0.000136561	-0.000126727	-0.000106517	-0.000127746	-0.000113656	-0.000125464	-0.000156591	-0.000144042	-0.000175701	-0.000145277	-0.000123767	-0.000114203	-0.000116025	-0.0001144
0.000115737	0.000141586	0.000137979	0.000156695	0.00014446	0.000135769	0.000101445	0.000124721	0.000156171	0.000127198	0.000132866	0.000146162	0.000167639	0.000140256	0.000166053	0.000144052	0.000152144	0.000131214	0.000106713	0.00012713	0.000108739	0.000134176	0.000124884	0.000160324	8.63349e-05	0.000108947	0.000160099	0.000166595	0.000121528	0.000160195	0.000138839	0.000142146	0.000154862	0.000126045	0.00014015	0.000131652	0.000152224	0.000121929	0.000128412	0.00016502	0.000152063	0.000145272	0.000129165	0.000148637	0.000118646	0.000140423	0.000137022	0.000160946	0.000136114	0.000126659
3.6943e-05	3.93582e-05	3.57946e-05	6.84248e-06	6.83537e-05	2.46289e-05	2.3782e-05	3.10405e-05	4.41931e-05	2.60621e-05	2.52769e-05	4.99964e-05	1.67077e-05	3.59266e-05	4.15521e-05	1.58856e-05	4.46948e-05	3.14274e-05	2.20562e-05	3.08236e-05	3.8959e-05	3.0653e-05	7.9962e-05	6.03923e-05	6.7958e-05	4.32809e-05	4.05238e-05	3.68044e-05	6.08993e-05	0.000100286	6.38208e-05	4.72503e-05	4.49984e-05	6.47655e-05	2.98101e-05	5.83543e-05	4.97135e-05	3.38942e-05	3.91522e-05	7.98181e-05	4.48383e-05	3.51176e-05	3.82481e-05	3.83834e-05	5.01315e-05	4.20517e-05	5.35321e-05	6.58926e-05	5.38263e-05	2.45601e-05
3.29249e-05	5.71514e-05	7.69678e-05	3.58418e-05	5.4406e-05	9.67521e-05	5.17455e-05	7.19852e-05	4.70263e-05	5.68998e-05	8.17888e-05	3.48882e-05	9.64304e-05	4.69365e-05	5.58477e-05	4.48974e-05	5.01109e-05	6.6054e-05	5.4581e-05	2.94433e-05	5.61167e-05	6.98954e-05	5.41686e-05	6.04515e-05	3.43185e-05	9.29354e-05	3.42189e-05	4.65302e-05	6.44882e-05	6.00502e-05	7.5291e-05	7.4869e-05	7.34589e-05	6.4442e-05	5.64531e-05	4.38532e-05	5.8182e-05	7.57809e-05	4.65095e-05	8.53516e-05	5.93105e-05	7.43922e-05	7.20413e-05	5.42566e-05	6.0739e-05	4.56229e-05	4.61794e-05	6.55763e-05	4.36049e-05	5.57043e-05
