# Supplementary material for: Computational mechanisms of distributed value representations and mixed learning strategies
Source: Nat Commun. 2021 Dec 10;12:7191. doi: 10.1038/s41467-021-27413-2 (PMC8664930; doi:10.1038/s41467-021-27413-2)
Supplement: Supplementary file 4 — Source Data [file 41467_2021_27413_MOESM4_ESM.zip › Source Data/SourceData_FigS14.xlsx]

## Sheet: FigS14a
R2_ft_ 1	R2_ft_ 2	R2_ft_ 3	R2_ft_ 4	R2_ft_ 5	R2_ft_ 6	R2_ft_ 7	R2_ft_ 8	R2_ft_ 9	R2_ft_10	R2_ft_11	R2_ft_12	R2_ft_13	R2_ft_14	R2_ft_15	R2_ft_16	R2_ft_17	R2_ft_18	R2_ft_19	R2_ft_20	R2_ft_21	R2_ft_22	R2_ft_23	R2_ft_24	R2_ft_25	R2_ft_26	R2_ft_27	R2_ft_28	R2_ft_29	R2_ft_30	R2_ft_31	R2_ft_32	R2_ft_33	R2_ft_34	R2_ft_35	R2_ft_36	R2_ft_37	R2_ft_38	R2_ft_39	R2_ft_40	R2_ft_41	R2_ft_42	R2_ft_43	R2_ft_44	R2_ft_45	R2_ft_46	R2_ft_47	R2_ft_48	R2_ft_49	R2_ft_50
0.0020444	0.0175573	0.0468519	0.138846	0.0331127	0.0517499	0.00388755	0.104352	0.111292	0.0647526	0.0225479	0.0537585	0.215886	0.0279853	0.239915	0.0351669	0.0741518	0.0584939	0.0662801	0.106994	0.220346	0.0149043	0.0643448	0.191019	0.0321435	0.00928126	0.0876973	0.211422	0.0966498	0.0904145	0.011321	0.124305	0.0648026	0.143658	0.159107	0.0367373	0.148281	0.0207353	0.109627	0.0386908	0.148592	0.0362687	0.124933	0.0241906	0.230313	0.0471722	0.0421466	0.0149412	0.0232889	0.058999
0.659606	0.0422512	0.0534915	0.243607	0.232852	0.359172	0.239051	0.375181	0.0655835	0.292788	0.547557	0.251972	0.0684562	0.239868	0.245686	0.107965	0.236481	0.385717	0.200891	0.382563	0.451787	0.134458	0.104703	0.0733397	0.273741	0.312587	0.263908	0.361919	0.0604279	0.192593	0.385234	0.114785	0.298408	0.236852	0.142679	0.25225	0.476203	0.179876	0.0902264	0.252434	0.477741	0.00700157	0.110755	0.0277195	0.174001	0.249969	0.248868	0.436778	0.065797	0.273634
0.407625	0.032113	0.324988	0.246351	0.243157	0.519693	0.305921	0.599977	0.0264899	0.300418	0.385983	0.0502273	0.235259	0.186414	0.116689	0.242755	0.506641	0.381098	0.0991342	0.281711	0.297889	0.0345318	0.340813	0.090519	0.259734	0.218425	0.600973	0.400456	0.168685	0.275594	0.219863	0.0688612	0.300638	0.317445	0.149644	0.279468	0.42494	0.361924	0.0953505	0.410733	0.38738	0.0740426	0.257154	0.297658	0.165957	0.479724	0.259592	0.491928	0.00866869	0.408404
0.438986	0.0350817	0.456608	0.403364	0.197374	0.411008	0.639432	0.234466	0.0404432	0.247801	0.466247	0.214365	0.465925	0.370349	0.155783	0.368583	0.398556	0.347275	0.0577983	0.292233	0.283702	0.3135	0.228734	0.53459	0.0421606	0.175817	0.477875	0.288242	0.00915187	0.557648	0.329921	0.203676	0.395569	0.424688	0.30847	0.239132	0.631143	0.470808	0.035886	0.473486	0.538646	0.242767	0.365848	0.483875	0.0999429	0.370529	0.340839	0.290782	0.0293309	0.461626
0.429226	0.196005	0.129596	0.333813	0.31381	0.41812	0.491334	0.296533	0.125	0.336231	0.373748	0.383926	0.0623091	0.392706	0.180114	0.434027	0.618977	0.381676	0.19103	0.427117	0.735139	0.345172	0.313681	0.224315	0.274714	0.300132	0.532216	0.283251	0.0652954	0.344904	0.402909	0.279963	0.146966	0.246069	0.189926	0.294114	0.437391	0.360195	0.0599835	0.37051	0.532921	0.287378	0.212087	0.480231	0.0938914	0.344939	0.544267	0.323489	0.112536	0.187479
0.43255	0.280917	0.390298	0.465016	0.345891	0.200876	0.52555	0.432372	0.131103	0.37783	0.536267	0.358077	0.282811	0.328106	0.400367	0.520905	0.383537	0.234154	0.0615529	0.473055	0.472124	0.234258	0.280205	0.402871	0.357816	0.474633	0.434244	0.432543	0.0349692	0.525067	0.500259	0.322399	0.101705	0.100343	0.503285	0.327029	0.454877	0.332985	0.170285	0.432035	0.672451	0.117727	0.063354	0.371345	0.230034	0.535242	0.443518	0.431994	0.23243	0.414519
0.316495	0.255455	0.435609	0.313735	0.247591	0.526521	0.499225	0.36594	0.171403	0.3241	0.593345	0.314206	0.136299	0.527846	0.453012	0.304635	0.493497	0.214692	0.236763	0.36956	0.6391	0.391464	0.249159	0.310355	0.163431	0.560814	0.709995	0.343559	0.278347	0.441079	0.442817	0.129088	0.172324	0.484433	0.321576	0.33397	0.272199	0.141911	0.304579	0.57271	0.361357	0.737944	0.282907	0.416165	0.407334	0.479825	0.324369	0.208631	0.101174	0.2825
0.394133	0.507879	0.245241	0.619605	0.109466	0.391694	0.540704	0.173369	0.259557	0.332722	0.705869	0.495651	0.131014	0.583735	0.420743	0.319244	0.583379	0.220936	0.204151	0.286268	0.551949	0.267482	0.299657	0.286802	0.246935	0.353231	0.483228	0.330072	0.246099	0.416086	0.565952	0.197435	0.287778	0.261756	0.388565	0.421941	0.481893	0.131492	0.182509	0.570755	0.445097	0.271555	0.0317139	0.303083	0.276755	0.574863	0.594099	0.308645	0.395873	0.215808
0.380393	0.426858	0.151549	0.284585	0.167466	0.400139	0.55399	0.265329	0.104127	0.312829	0.399104	0.311573	0.0414762	0.23122	0.224732	0.451447	0.476203	0.51397	0.438863	0.30585	0.390979	0.139289	0.0239428	0.467013	0.111506	0.509781	0.448104	0.286748	0.249055	0.477097	0.529313	0.267613	0.114764	0.434434	0.290965	0.388507	0.39427	0.242195	0.247878	0.503931	0.441281	0.162226	0.135644	0.329127	0.310215	0.338507	0.473676	0.381772	0.372446	0.249605
0.497979	0.169951	0.0075946	0.42656	0.133595	0.335638	0.490502	0.203058	0.167927	0.175622	0.506541	0.338764	0.160681	0.344638	0.305993	0.365226	0.31301	0.306354	0.250543	0.135981	0.488422	0.251144	0.205803	0.451106	0.225302	0.488784	0.581488	0.41829	0.0375847	0.154424	0.409396	0.3957	0.220988	0.238396	0.2005	0.327892	0.663927	0.303659	0.315918	0.430713	0.494808	0.484032	0.187109	0.29683	0.25438	0.317398	0.264464	0.360154	0.218115	0.396317
[truncated: 100 more columns]

## Sheet: FigS14b
R2_ft_ 1	R2_ft_ 2	R2_ft_ 3	R2_ft_ 4	R2_ft_ 5	R2_ft_ 6	R2_ft_ 7	R2_ft_ 8	R2_ft_ 9	R2_ft_10	R2_ft_11	R2_ft_12	R2_ft_13	R2_ft_14	R2_ft_15	R2_ft_16	R2_ft_17	R2_ft_18	R2_ft_19	R2_ft_20	R2_ft_21	R2_ft_22	R2_ft_23	R2_ft_24	R2_ft_25	R2_ft_26	R2_ft_27	R2_ft_28	R2_ft_29	R2_ft_30	R2_ft_31	R2_ft_32	R2_ft_33	R2_ft_34	R2_ft_35	R2_ft_36	R2_ft_37	R2_ft_38	R2_ft_39	R2_ft_40	R2_ft_41	R2_ft_42	R2_ft_43	R2_ft_44	R2_ft_45	R2_ft_46	R2_ft_47	R2_ft_48	R2_ft_49	R2_ft_50
0.0165344	0.241434	0.158083	0.317136	0.0297759	0.0953491	0.115036	0.173732	0.157349	0.0222044	0.194892	0.247793	0.204639	0.0936306	0.154588	0.213292	0.0123605	0.0722285	0.050613	0.121409	0.0723161	0.15755	0.0482982	0.417707	0.121673	0.0228171	0.279965	0.0104919	0.0960772	0.0110071	0.154424	0.074436	0.102763	0.356163	0.0373863	0.0600862	0.188111	0.153711	0.192593	0.00603777	0.0479142	0.0451188	0.236115	0.248561	0.172875	0.290133	0.225613	0.117122	0.273406	0.0204704
0.175007	0.273389	0.22105	0.644715	0.137356	0.321891	0.150293	0.274581	0.223662	0.00466486	0.242347	0.377005	0.363443	0.563849	0.208557	0.0151507	0.154724	0.40232	0.24848	0.151131	0.330442	0.419965	0.488298	0.667087	0.143009	0.0950062	0.0405752	0.19737	0.212084	0.155893	0.144957	0.264699	0.528241	0.613286	0.222069	0.369866	0.0828134	0.318794	0.268434	0.127562	0.375762	0.40639	0.477476	0.629655	0.0523077	0.307198	0.087877	0.0798335	0.383525	0.111136
0.242893	0.264807	0.57515	0.393535	0.208161	0.192249	0.358579	0.31532	0.407997	0.411669	0.186455	0.3093	0.388236	0.548367	0.268153	0.534937	0.570473	0.41892	0.539384	0.191571	0.302009	0.554985	0.491851	0.54593	0.342646	0.392347	0.425787	0.229079	0.434559	0.521018	0.271454	0.25326	0.569456	0.455416	0.0682413	0.337181	0.399768	0.222993	0.445413	0.271094	0.228067	0.239228	0.455559	0.588582	0.188288	0.507042	0.405047	0.314201	0.397003	0.297187
0.354727	0.443917	0.497249	0.742258	0.391263	0.369379	0.449878	0.281749	0.404613	0.478011	0.442765	0.316339	0.47791	0.357198	0.287059	0.468766	0.264751	0.515864	0.449546	0.493726	0.278059	0.335306	0.438103	0.596566	0.712922	0.277095	0.332286	0.306829	0.512643	0.578534	0.383609	0.52778	0.345471	0.535553	0.333298	0.362602	0.142964	0.304076	0.261784	0.40615	0.118687	0.545411	0.258755	0.537352	0.571816	0.237839	0.482184	0.573009	0.298257	0.428646
0.192236	0.3147	0.423285	0.468475	0.588652	0.281366	0.54388	0.411757	0.351496	0.352133	0.171416	0.513322	0.454092	0.459039	0.641056	0.310955	0.617025	0.353242	0.468245	0.206892	0.23273	0.55212	0.395762	0.343697	0.552807	0.45049	0.380872	0.376564	0.488712	0.517629	0.26148	0.566434	0.486197	0.428492	0.513411	0.437271	0.281425	0.132684	0.431443	0.333629	0.241989	0.635423	0.368037	0.620713	0.445548	0.39088	0.523624	0.488962	0.286838	0.432883
0.158788	0.44628	0.340765	0.368397	0.444881	0.516501	0.349066	0.41069	0.233498	0.626127	0.538135	0.373558	0.336353	0.398421	0.44874	0.488416	0.444371	0.369883	0.307784	0.623945	0.226321	0.323343	0.214114	0.477498	0.319835	0.469683	0.235471	0.413788	0.345711	0.417058	0.46502	0.2544	0.0834722	0.45854	0.433916	0.458504	0.428577	0.376252	0.500365	0.48001	0.278912	0.379549	0.406702	0.349286	0.381205	0.501259	0.341556	0.470188	0.275419	0.339504
0.303566	0.216124	0.478957	0.55316	0.548142	0.674226	0.498732	0.417579	0.523899	0.57454	0.499788	0.141052	0.616186	0.622533	0.478291	0.460948	0.409706	0.396181	0.194535	0.745778	0.576026	0.246189	0.449453	0.622502	0.505112	0.504148	0.472987	0.315602	0.554885	0.691681	0.553228	0.27773	0.345895	0.544384	0.508256	0.672309	0.436563	0.547781	0.477426	0.559176	0.387364	0.13137	0.535008	0.543855	0.499764	0.476489	0.386809	0.453369	0.461429	0.688386
0.464298	0.406676	0.287934	0.4162	0.478295	0.628633	0.638754	0.412561	0.450815	0.58995	0.513259	0.334485	0.212752	0.282056	0.520571	0.663268	0.344526	0.449013	0.141523	0.498058	0.403613	0.437856	0.401389	0.41787	0.32999	0.550245	0.433484	0.480115	0.349577	0.349975	0.365603	0.264826	0.358939	0.402346	0.408936	0.473628	0.328219	0.411456	0.440089	0.517073	0.344357	0.286611	0.437266	0.335163	0.409851	0.356385	0.631628	0.482716	0.425756	0.595292
0.402376	0.402071	0.274443	0.447022	0.412128	0.580083	0.353929	0.319125	0.497344	0.383722	0.4159	0.478636	0.358691	0.378549	0.465973	0.530328	0.31365	0.600767	0.563005	0.584579	0.362384	0.344798	0.436997	0.599157	0.31159	0.73738	0.400203	0.453184	0.481252	0.288179	0.274774	0.527932	0.256991	0.350184	0.509651	0.451813	0.38812	0.625265	0.471851	0.431624	0.413644	0.147746	0.599842	0.353412	0.248587	0.522804	0.490244	0.448511	0.524442	0.533514
0.212601	0.328507	0.347847	0.274538	0.320416	0.554743	0.562277	0.564731	0.33337	0.388798	0.352086	0.344635	0.480513	0.482797	0.464605	0.389836	0.393296	0.445416	0.509683	0.716625	0.321558	0.300428	0.685799	0.606246	0.346748	0.615211	0.272884	0.416602	0.573811	0.474905	0.424185	0.476095	0.320895	0.327772	0.480227	0.516909	0.375186	0.581138	0.549052	0.451696	0.354623	0.242234	0.503191	0.403074	0.366018	0.493454	0.39618	0.496541	0.594882	0.45812
[truncated: 100 more columns]

## Sheet: FigS14c
w_ft_ 1	w_ft_ 2	w_ft_ 3	w_ft_ 4	w_ft_ 5	w_ft_ 6	w_ft_ 7	w_ft_ 8	w_ft_ 9	w_ft_10	w_ft_11	w_ft_12	w_ft_13	w_ft_14	w_ft_15	w_ft_16	w_ft_17	w_ft_18	w_ft_19	w_ft_20	w_ft_21	w_ft_22	w_ft_23	w_ft_24	w_ft_25	w_ft_26	w_ft_27	w_ft_28	w_ft_29	w_ft_30	w_ft_31	w_ft_32	w_ft_33	w_ft_34	w_ft_35	w_ft_36	w_ft_37	w_ft_38	w_ft_39	w_ft_40	w_ft_41	w_ft_42	w_ft_43	w_ft_44	w_ft_45	w_ft_46	w_ft_47	w_ft_48	w_ft_49	w_ft_50
0.241709	0.0303798	0.170992	0.287063	0.151966	0.291172	0.200003	0.125547	0.0739116	0.064556	0.367347	0.0825167	0.0398514	0.368585	0.0485458	0.315087	0.115308	0.352848	0.0146446	0.155187	0.288682	-0.0142462	-0.00558059	0.238403	0.33581	0.171902	0.140671	0.283391	-0.024393	0.305409	0.14549	0.0246297	0.200828	0.329842	0.177885	0.119745	0.0866151	0.199816	0.217948	0.0840785	0.253038	0.0888418	0.159537	0.189424	0.285611	0.374126	-0.0477855	0.292134	-0.122014	0.170443
0.580399	0.0866809	0.468139	0.460752	0.414061	0.53942	0.625732	0.800515	-0.018811	0.203271	0.583959	0.312739	0.397199	0.45933	0.281319	0.522259	0.548962	0.690773	0.146343	0.281235	0.494963	0.339092	0.575866	0.416587	0.476751	0.472542	0.66352	0.562942	0.146109	0.1256	0.598008	0.162353	0.404053	0.290051	0.367976	0.544281	0.460573	0.66919	-0.0485411	0.151849	0.653839	0.0581775	0.484368	0.472251	0.225355	0.511747	0.667449	0.721572	0.0457602	0.216619
0.942051	0.573629	0.613583	0.706297	0.339811	0.427933	0.905497	0.794462	0.414287	0.375699	0.934722	0.316417	0.516219	0.724036	0.578505	0.34897	0.861742	0.762608	0.250487	0.782189	0.773366	0.574395	0.612424	0.494872	0.513497	0.391819	0.929299	0.615191	0.366137	0.371188	0.752081	0.44132	0.425097	0.471916	0.432448	0.385047	0.575289	0.810704	0.332329	0.562968	0.801804	0.495833	0.435882	0.451991	0.546814	0.408993	0.83395	0.618835	0.364059	0.461709
0.817377	0.703371	0.64658	0.6324	0.5627	0.502555	0.799212	0.605882	0.582809	0.831696	1.15735	0.610248	0.681295	0.602596	0.655274	0.335598	0.710799	0.650591	0.666067	0.955532	0.907646	0.75939	0.747674	0.768403	0.563324	0.632952	0.73021	0.664648	0.572558	0.637047	0.973272	0.628035	0.669652	0.649319	0.567933	0.670131	0.843666	0.688037	0.676452	1.03672	0.928921	0.73717	0.65707	0.64213	0.530941	0.546432	0.791239	0.810474	0.623545	0.873575
1.2181	0.833299	0.791009	0.603502	0.362166	0.867283	0.725208	0.450676	0.813001	0.646602	1.05596	0.523336	0.796226	0.799232	0.465912	0.867513	0.81604	0.651784	0.616043	0.793911	0.840998	0.821333	0.802274	0.782837	0.538823	0.640519	0.813198	0.698689	0.806494	0.725008	1.09895	0.535425	0.763701	0.720633	0.486203	0.750275	0.694383	0.379135	0.615282	0.585405	1.12921	0.536055	0.735784	0.908386	0.590021	0.732226	0.930039	0.693909	0.882133	0.812218
0.906549	0.682095	0.708115	0.731948	0.573763	0.498239	0.702942	0.597315	0.603668	0.843801	1.10904	0.633853	0.754536	0.758412	0.757052	0.735032	0.793058	0.73991	0.733183	0.577693	0.878439	0.829004	0.933887	0.725511	0.682682	0.720639	0.789156	0.890621	0.708911	0.944428	1.08531	0.513627	0.77366	0.775987	0.571665	0.644227	0.80227	0.681515	0.51175	0.732186	0.912593	0.553205	0.990724	0.884151	0.643045	0.604832	0.631141	0.701739	0.588627	0.669974
0.873792	0.616851	0.75995	0.76238	0.858606	0.957175	0.678635	0.868855	0.600454	0.704764	0.702146	0.70247	0.678678	0.857593	0.563224	0.602575	0.774004	0.887237	0.599213	0.666665	0.704343	0.519998	0.910366	0.900399	0.647598	0.754933	0.669294	0.810359	0.668101	0.845142	0.806222	0.548959	0.77625	0.566129	0.673275	0.742999	0.657545	0.802625	0.867881	0.748259	0.807102	0.582252	0.749752	0.702757	0.587334	0.722278	0.788761	0.60696	0.820059	0.648886
0.708393	0.563835	1.0398	0.942636	0.643088	0.654402	0.820917	0.646806	0.793041	0.584861	0.971142	0.609736	1.13116	0.86925	0.617489	0.896778	0.939711	0.594937	0.557993	0.806688	0.932016	0.416447	0.747299	0.926242	0.572004	0.74682	1.04377	0.56097	0.486401	0.5262	0.955187	0.24948	0.821098	0.735657	0.628465	0.748992	0.758584	0.843268	0.586779	0.693354	0.88028	0.550898	0.688988	0.974748	0.682324	0.750605	0.863876	0.91958	0.672989	0.679557
0.745823	0.503368	0.759053	0.824273	0.609809	0.686971	0.776169	0.743518	0.541944	0.598527	0.756309	0.517639	0.727387	1.00076	0.714376	0.768955	0.773656	0.462886	0.556905	0.505887	0.58641	0.662637	0.838082	0.762454	0.640518	0.756858	0.882904	0.514985	0.566764	0.73134	0.860312	0.482168	0.887148	0.957246	0.493004	0.835442	0.649499	0.430476	0.561358	0.570125	0.749148	0.587908	0.78334	0.959759	0.681453	0.956461	0.663307	0.513448	0.62584	0.654378
0.731474	0.494299	0.881002	1.07784	0.579698	0.776124	0.912354	0.580298	0.586364	0.714513	0.892984	0.520439	0.69399	0.985221	0.63583	0.787236	0.830722	0.5927	0.641668	0.68941	0.810748	0.403211	0.663168	0.939406	0.280928	0.776095	0.795667	0.412983	0.724774	0.548274	1.13496	0.43829	0.768364	0.950077	0.671607	0.646895	0.833612	0.686295	0.521449	0.503677	0.891081	0.570995	0.931021	0.845132	0.477344	0.674794	0.925303	0.403694	0.572797	0.662755
[truncated: 100 more columns]
