# Supplementary material for: Computational mechanisms of distributed value representations and mixed learning strategies
Source: Nat Commun. 2021 Dec 10;12:7191. doi: 10.1038/s41467-021-27413-2 (PMC8664930; doi:10.1038/s41467-021-27413-2)
Supplement: Supplementary file 4 — Source Data [file 41467_2021_27413_MOESM4_ESM.zip › Source Data/SourceData_Fig4.xlsx]

## Sheet: Fig4c
input_ 1	input_ 2	input_ 3	input_ 4	input_ 5	input_ 6	input_ 7	input_ 8	input_ 9	input_10	input_11	input_12	input_13	input_14	input_15	input_16	input_17	input_18	input_19	input_20	input_21	input_22	input_23	input_24	input_25	input_26	input_27	input_28	input_29	input_30	input_31	input_32	input_33	input_34	input_35	input_36	input_37	input_38	input_39	input_40	input_41	input_42	input_43	input_44	input_45	input_46	input_47	input_48	input_49	input_50
-0.0418382	0.0230723	0.0140711	-0.0438772	0.0167374	0.0503921	0.0201361	-0.000177938	-0.00693568	0.0463321	-0.0638975	0.0980991	0.0879891	-0.0119017	0.0363474	-0.0997664	0.0133814	-0.0974563	-0.0201208	0.0116502	0.0676073	0.0523979	-0.00972126	-0.0456118	-0.0176779	0.0521347	0.0471648	0.0518579	0.00981372	-0.00628364	-0.0357698	-0.0315818	0.089507	-0.00688572	-0.041407	0.0007438	-0.0231277	0.0374241	-0.00264989	0.0431341	0.0232919	-0.00688376	-0.0930846	0.0632611	-0.00310611	-0.0607223	-0.059778	-0.0443199	0.053441	0.0022224
-0.0126413	0.00459815	0.0188198	0.0514637	-0.0858045	-0.105765	0.00596941	0.00629107	-0.0607497	-0.0380835	0.0251409	-0.039231	-0.0822926	0.0786394	-0.0415285	0.0325305	0.0155781	-0.0414271	-0.0494935	-0.0460395	0.0354962	-0.0190437	-0.0120099	0.0526967	-0.0372481	-0.00472325	0.00703235	0.0854647	0.0549339	0.0461075	0.048177	0.00794309	0.077357	-0.0598803	-0.0478132	-0.0316591	0.0145998	0.0115714	0.0861205	-0.0273666	-0.0491585	-0.10024	-0.0408391	-0.042402	-0.0124749	-0.0648326	-0.0319785	-0.0315356	0.0218512	0.0040235
0.0470407	0.0821649	-0.0203858	-0.0648991	-0.0141579	0.00892148	-0.0320074	-0.0321327	0.0576915	-0.0227977	0.0470542	-0.0162921	0.00825377	-0.00898987	-0.0752933	0.000932117	-0.0430752	-0.027345	0.034483	-0.0151289	0.016709	-0.00601984	0.0194924	0.030206	-0.0392371	-0.0576384	-0.00905098	0.0160028	0.00895285	-0.00912151	-0.00965207	-0.0100988	-0.0201899	0.0782242	0.00229808	-0.00865118	-0.0547806	0.00672358	0.0655036	0.0781772	0.00303555	0.0354195	0.0764671	0.0332906	0.00473275	0.0220199	0.0364409	0.0734311	0.0268166	-0.00546488
-0.00541238	0.0651714	0.051469	0.00867899	-0.0787999	-0.0543043	-0.000721757	-0.0715099	0.0143871	0.0120238	0.0926613	0.0984717	0.0256949	-0.0243044	0.101484	0.00725475	-0.0339065	-0.0238976	-0.0211782	-0.078591	0.0183804	-0.0978483	-0.0886511	-0.0960244	0.0114121	0.0388686	-0.0197953	0.0703667	0.0364983	0.0195014	0.0212008	-0.0524537	-0.0744749	0.034617	0.0250017	-0.0614484	0.0386217	-0.0806847	-0.021095	0.0120722	-0.0293294	-0.019802	-0.056048	-0.024313	-0.0488276	0.0126751	0.0301372	0.00149367	-0.0272159	-0.0774922
0.0754571	-0.0276868	0.0491208	-0.065179	0.113158	-0.0435871	0.0996484	-0.006219	-0.0458193	0.0197122	0.021819	0.00773704	-0.0911689	-0.0503005	-0.0490035	-0.00368112	-0.0341819	-0.0399949	0.0446638	0.0459371	0.00855612	0.0117512	0.00108496	-0.0467839	-0.0418293	0.00299868	0.0395724	-0.0627203	-0.0157651	-0.0367612	0.0829672	-0.0569588	-0.0632286	-0.022168	-0.0171798	-0.0838019	-0.0846186	0.0378846	-0.00524944	0.0036337	0.00509888	0.027262	0.0328468	0.0531666	0.0143627	-0.0104121	-0.0246702	-0.0796127	-0.0176619	-0.0338785
0.00517229	-0.000286377	-0.0677162	-0.0236914	-0.0453095	-0.0243367	0.0475522	0.0422026	-0.0490098	0.00917718	0.0284772	-0.0236458	-0.00903129	-0.0302467	-0.0511228	0.0627996	-0.0221553	0.0822797	0.0538133	-0.00704993	0.0034702	-0.0361333	-0.0165339	0.0224124	0.133522	0.07761	-0.0457552	-0.00284852	-0.0390852	0.000462768	0.0233761	0.0303316	0.037382	-0.101822	0.0231189	-0.0634545	-0.010296	-0.0367223	-0.0558346	0.0477787	0.0180438	-0.0348034	0.0457707	-0.00374171	0.00601601	-0.0837683	-0.0520188	0.00777138	-0.00552748	0.0351908
0.0104167	-0.0461655	0.0298271	0.0555777	-0.00540035	0.0500589	-0.0311168	0.00371647	0.0474807	0.0290622	-0.132653	0.0573989	0.0446277	0.0256434	-0.0214977	-0.0188703	0.0385119	0.0686068	-0.0538925	0.0109348	-0.0390405	0.0925735	-0.0277266	0.0478876	0.0271171	0.0812254	0.0140634	0.0422427	0.020083	-0.0613393	-0.0710686	0.0931852	-0.000737004	0.0209183	-0.0984407	0.00820541	-0.0487334	-0.087929	0.0190666	0.00360785	0.0475145	0.0293039	0.0384713	-0.0697111	-0.0108812	-0.0348743	-0.0636903	-0.0440558	0.0357143	0.0662646
-0.0329342	0.0120448	-0.0232432	-0.0104891	0.0176943	0.0245853	-0.0750795	0.0597284	-0.0139797	-0.0140038	0.0399087	-0.066615	0.0369453	-0.0685863	-0.0184513	0.0607281	0.00858252	-0.0355204	-0.0351513	0.0787663	-0.0350502	0.0831725	-0.0184394	-0.096189	0.059818	-0.0524026	0.0272685	0.062157	0.00822668	0.047639	-0.13458	0.0195844	-0.0328545	-0.011193	0.121546	-0.0487685	0.0350383	0.0819933	-0.0242251	-0.0569726	-0.0138302	0.0165343	-0.0239035	-0.0289994	0.0558224	0.0280789	0.0418474	0.0618241	-0.0632718	-0.0143222
-0.0142661	0.133717	-0.0521287	-0.00109363	-0.076274	0.00822387	0.00572331	0.0099812	0.000965291	0.0444583	-0.0449936	-0.0299391	-0.00397739	0.0453292	-0.00930879	0.0683436	-0.0377117	0.0601305	-0.0127194	-0.000781526	0.053178	0.0291143	-0.00813328	0.00445802	-0.0509847	-0.0657405	-0.0191635	0.0698767	-0.0314196	0.0489196	0.0260959	0.0558036	0.0207266	-0.00682878	0.0178949	0.0298455	-0.0462583	0.0504061	-0.0723657	-0.00648637	-0.0340242	-0.0219077	-0.0076577	-0.00305147	-0.0501166	0.105523	0.0111903	-0.0226977	-0.00830353	-0.0496526
-0.0357009	0.0379987	0.00206047	0.00177468	0.0248001	-0.0784642	-0.0309289	-0.0111253	-0.000144047	-0.0585705	0.0112039	-0.0517042	-0.037869	-0.1555	0.0325272	-0.0452261	0.00455432	0.0756593	-0.0625484	0.0557169	-0.0789366	-0.130506	0.100494	0.0113296	-0.0445711	0.0124604	-0.0334891	-0.0285916	-0.0699287	0.0923207	0.0690765	0.0585432	0.109971	-0.0513817	0.0743466	0.130019	-0.0204457	-0.0622006	-0.0119694	0.054685	0.0198002	0.0353081	-0.00217694	-0.0480755	-0.106108	0.0337811	0.0557533	-0.0217765	0.0418226	0.0278806
-0.0407474	0.0559717	-0.0134206	-0.00585266	0.0170334	0.0741855	-0.0122519	-0.0591156	-0.00827115	0.0143175	0.0554585	-0.0947382	-0.0206309	0.122274	-0.0350098	-0.0340429	-0.0015893	0.0468026	-0.0108862	0.0216059	-0.00766469	-0.0584684	-0.00943604	-0.0461865	-0.0569365	0.025567	0.059309	-0.0257074	0.0850921	0.0557494	-0.0386413	0.104567	0.0093562	-0.069694	-0.0578324	0.00313599	-0.0240684	-0.0142178	-0.0128092	-0.0152368	0.033273	0.0296746	-0.0468366	-0.1021	0.0071619	-0.0837329	-0.0106424	0.0584543	-0.00464079	-0.0287694
-0.047861	0.0494832	-0.104961	0.00132205	0.00938464	0.00531983	-0.0191231	0.0139496	0.0217314	0.0200409	0.0593047	0.109452	-0.0210139	-0.0203692	0.0135322	0.0118986	-0.0102865	-0.0343562	-0.0149984	-0.104948	-0.00507729	0.00147826	0.0468903	0.0104828	0.101249	0.0301247	0.0521077	0.0244423	0.0299248	0.0574238	-0.000570379	-0.0221916	0.0079376	-0.0209882	0.0533947	-0.0167076	0.0177609	0.0603405	-0.0540801	-0.00543339	-0.00625248	-0.0479138	0.10546	0.0379442	0.0158141	-0.0642585	-0.0658431	0.145167	0.0284377	0.0442981
-0.0541506	-0.0598363	-0.104025	0.021392	-0.0255479	0.0376451	0.0282558	0.0730306	0.0977679	0.00966969	-0.0223523	0.0251237	-0.0596814	-0.0482951	-0.0117793	-0.0252617	0.0281773	0.0611987	-0.0630552	0.035356	-0.016719	0.0852928	-0.0153481	-0.0612444	0.104214	0.0818125	0.0174514	0.0659729	-0.0465422	0.119046	0.0877611	0.0104542	-0.0259439	-0.00492	-0.0412232	0.0345018	-0.00361213	0.00405326	0.109011	0.0173648	0.0401465	0.0358835	-0.0172518	-0.04955	0.0679518	0.0324029	0.0463899	0.0228007	0.0290615	-0.00270775
0.0364067	0.000746505	0.0342339	0.0240534	-0.074061	0.0839077	0.0261314	0.0152835	-0.00722018	-0.00618457	0.0404977	-0.0389489	0.0026621	0.0135026	-0.0216064	-0.00141201	-0.0854454	0.0431799	0.142092	0.0148256	-0.0155214	0.0728207	0.0446888	0.00877263	0.0838202	-0.00521499	0.0505711	0.0258273	-0.0357139	0.0433267	0.055696	-0.0845967	0.0135239	0.00506515	-0.0104403	-0.00971311	-0.00161815	-0.10851	-0.0332505	0.046874	0.0874045	-0.0310095	-0.034645	0.0378386	0.000867023	0.0396097	0.016465	0.0602515	-0.0224828	0.00910241
-0.000964445	0.0326567	-0.00765895	-0.0406659	-0.00810648	-0.0211099	-0.0480254	-0.138347	-0.00979851	-0.126268	0.0167801	0.0467376	0.000302031	-0.00419217	-0.0653264	0.0291481	-0.0554493	0.103628	-0.02585	0.0589261	-0.011848	0.0536997	0.0184099	-0.0370023	-0.0281936	-0.0215356	-0.018642	-0.0245086	-0.048503	0.0302877	-0.0206069	0.0198181	-0.0105841	0.0377307	0.0387605	0.0302266	0.052511	0.0541025	0.0325629	0.00487031	0.0127849	-0.0306739	-0.0292638	-0.0641564	-0.00803287	0.0535197	0.034516	-0.0150218	-0.023672	0.115333
0.0340836	-0.058958	-0.080869	0.0275654	0.00458725	-0.12344	-0.0684012	-0.111082	0.0426005	-0.0218969	-0.0680714	-0.0253117	-0.0202376	-0.0275914	-0.0106684	-0.0793875	0.050758	0.0294689	0.0138228	-0.0779033	0.0126146	0.0756043	-0.0303118	-0.0137951	0.0335811	0.0946671	-0.00775696	0.0854367	0.0461541	0.00872218	-0.0305111	-0.0268848	0.0542339	-0.0303388	0.0348626	-0.0316643	-0.0766707	0.0562795	0.0343609	-0.0349669	-0.0527439	0.0176688	0.0109053	0.0719374	-0.033346	-0.075782	-0.0223227	0.0834175	-0.0683964	0.0256361
0.000818136	-0.0666702	-0.00145277	-0.0425647	-0.0241282	0.0668895	0.0991693	0.0203959	-0.0937677	-0.0190702	-0.0349518	0.0463743	-0.0258047	0.0705828	-0.045737	0.0549634	0.0321632	-0.00193376	0.00275284	0.0532682	0.111275	-0.00981233	-0.107764	-0.0455484	0.0402326	-0.00456461	0.0597379	0.0817999	0.04765	-0.0619656	0.034011	-0.0683203	0.00475215	-0.0766145	-0.029573	0.0668649	0.0139561	0.002333	-0.0370949	-0.11423	0.0526066	0.0658704	-0.012212	0.00595642	0.00905623	-0.0918412	0.0668373	0.0238192	-0.0715683	0.0230649
-0.0319236	-0.0180863	0.0298624	0.00569009	-0.0248035	0.0587615	-0.0400715	-0.0198038	0.0139462	-0.0294246	-0.0705586	0.0713056	0.105024	0.0344519	-0.0129637	0.0418621	-0.0536318	0.0485889	0.0207623	-0.0327812	0.0567415	-0.00963968	0.0298874	-0.0617064	-0.0807534	-0.049811	0.0478065	0.0746402	-0.00643263	0.0903483	-0.0462175	0.0234541	-0.015938	0.0221883	-0.0469611	-0.0132671	0.0649448	-0.0760268	0.0403156	-0.0460117	-0.0322404	0.0672876	0.00783762	0.0138149	-0.0133987	-0.0446117	0.00424673	-0.0515166	-0.00123187	-0.0478536
-0.0786526	-0.0590524	0.0389475	-0.039821	0.039633	-0.019194	-0.0795073	0.042209	0.0208073	0.00178909	-0.0167584	0.0329092	-0.0452898	-0.0923897	0.029786	-0.0142147	0.0528637	-0.0469323	-0.0676578	-0.122928	-0.000521754	0.0906571	0.0645516	-0.00258271	0.0260635	0.0424958	0.0430866	0.00755531	-0.0119644	-0.0210427	-0.00645144	-0.0789671	0.0629423	-0.0589043	0.0515593	-0.0369173	0.0215656	0.0159715	-0.0170151	0.146572	-0.0899972	-0.0428063	-0.0365939	-0.0143043	0.0591912	0.00908674	0.0341554	-0.0316865	0.0681784	-0.039605
-0.0222538	0.0307466	-0.0378789	0.0250447	-0.0752256	0.00488707	0.00416215	0.0209398	0.0216619	-0.00644486	0.0196411	-0.00288346	-0.0469672	0.0276529	0.0119116	-0.0466121	-0.0527034	0.0129246	-0.046283	0.0449924	0.0202038	-0.0014336	0.0138186	-0.0415128	-0.0219078	-0.0569504	-0.0224146	-0.00585102	0.0583395	-0.023729	0.0352955	-0.00389214	0.00880477	-0.0492665	0.0273676	0.00534238	-0.0290097	0.0442375	-0.0185025	-0.115439	0.0233983	-0.0120155	0.0256571	0.0377812	-0.0673749	-0.0290752	0.0182654	-0.0455824	0.0558501	0.094225
0.0589318	-0.0557794	0.00710999	0.00325308	-0.0450191	-0.100237	0.076702	-0.037655	-0.0302432	0.038405	-0.0485934	-0.0421081	-0.0296993	0.022343	0.00619463	0.0325505	-0.0972542	0.00220589	0.00603858	-0.037986	0.0191764	-0.0612971	0.100214	-0.0600287	-0.0728695	-0.0573344	0.0318588	0.0801385	0.00738065	0.0229513	-0.0432262	0.0476762	-0.0472461	0.0762647	-0.0358477	-0.0186052	-0.0357643	-0.0110403	0.0613286	-0.0629111	0.0571265	0.0881728	0.0718842	0.0554548	-0.0660861	-0.0571128	0.0390845	-0.154187	0.040754	0.0757767
-0.00461658	-0.000531007	-0.0352383	-0.0484902	-0.152157	0.0607655	-0.00395391	-0.0274183	-0.0467924	-0.0189148	-0.0624359	-0.0558476	-0.049118	-0.0201267	-0.11179	0.00241002	0.114058	-0.0144174	-0.0360472	-0.0232305	-0.0595121	0.0192438	0.045294	-0.0599392	-0.0193446	0.0712202	0.026723	-0.0379369	0.00817374	-0.0252321	0.00796772	-0.0364929	0.00670507	0.0251827	-0.0732454	-0.0366613	0.0582654	0.0623399	-0.008539	0.0326903	-0.0685801	0.0596934	0.0104576	-0.0179047	0.0415618	-0.0282892	-0.0694748	-0.0282072	0.0230826	0.00918327
0.0729973	0.0449135	-0.0472529	-0.0112964	-0.00679544	-0.0372817	0.00742357	0.0267724	0.0119363	0.0220557	-0.0323066	0.0352751	-0.0311649	-0.054217	-0.0936633	0.0652709	0.0417161	0.00259729	-0.0611207	-0.00657875	0.0070982	0.00238204	0.0725893	0.000554472	0.0348278	-0.0918243	0.0508352	-0.0656965	-0.00635141	-0.0129374	0.0680369	0.00926629	-0.0686926	0.020026	0.0141028	-0.00238645	-0.0539596	0.053512	0.0511861	-0.0200402	0.0532095	0.0193332	0.0464815	-0.00471181	0.109567	-0.064596	-0.147274	-0.0326377	-0.0770578	-0.0161007
-0.0737303	0.108247	-0.0627715	-0.00778769	-0.0205853	0.0407004	0.00775877	0.0364731	0.0219837	0.144688	0.0296721	-0.0159725	-0.0406006	-0.050297	0.0131986	0.0572446	-0.0488772	0.00536274	0.0360965	0.0288709	-0.00924658	-0.00821309	0.0660549	-0.0746537	0.0080499	-0.0580093	-0.0294895	0.0453053	0.023859	-0.0435725	-0.0624563	0.0228246	0.0678494	-0.0822591	-0.00271884	0.0275263	-0.00823455	0.00991473	-0.0759796	0.0691491	0.0397432	0.109587	-0.0671459	0.0173276	0.0762484	0.0155793	-0.0172418	0.140812	0.0348729	0.000611489
-0.101648	-0.0522404	-0.0186111	0.0208578	-0.0373801	0.02417	0.0467832	0.0130494	0.0458396	-0.0345099	-0.044516	0.113728	-0.00315755	-0.0349498	0.120469	-0.0155572	0.0129964	-0.0735785	0.0673847	0.0347142	0.0082413	0.0475957	-0.0167239	-0.0198795	-0.0440146	-0.0543858	0.00982511	0.030435	-0.0188391	-0.0202245	0.0565076	0.053063	0.0113003	0.129118	0.0344278	0.0328759	-0.0195408	0.00682905	0.0373793	-0.116726	-0.0261356	-0.0495569	0.0389129	-0.0170289	0.0601458	-0.0170008	0.0148408	-0.0247737	-0.0478578	0.0784505
-0.0867236	-0.0247779	-0.00676135	-0.0259399	-0.0925474	-0.0475436	-0.0111142	-0.0623819	0.041427	0.0569681	-0.00811536	-0.0575879	0.0507017	0.0333117	-0.0856842	-0.00384194	0.0143175	-0.0746317	-0.0440176	-0.0523009	0.0226602	-0.0137818	-0.00781473	0.0571666	-0.0766919	0.104211	0.0470439	-0.0318865	0.00104296	0.0498013	-0.0551963	-0.0364806	0.053717	0.0793006	0.0193061	-0.0508534	-0.0387657	0.150031	-0.018043	-0.0104541	0.107253	0.0277029	-0.0096743	0.0262463	0.0787643	0.0370895	-0.0166748	0.04374	0.00757921	-0.0364123
0.775292	0.0271934	0.00877526	0.848449	-0.0818761	0.0689383	0.857672	0.034282	-0.0492459	0.951106	0.000547982	-0.0622464	-0.052706	-0.0274426	-0.0357222	-0.0148814	0.0125856	0.0166167	0.88901	-0.044458	0.0164428	0.0062931	-0.0271126	0.0629748	0.0513827	0.0281203	-0.0773811	0.911061	0.00783558	0.0111964	-0.0109627	-0.0599129	-0.0234834	0.00226799	0.0886272	0.022691	-0.0158781	-0.0164998	-0.00461063	-0.0170042	0.0246314	0.875752	-0.0157311	0.0964466	0.00191428	-0.0372084	-0.00924317	-0.0507613	-0.0316735	0.0226564
0.876061	0.00700912	0.0339293	0.852204	-0.025787	-0.0629488	0.92877	0.0481401	0.0567396	0.89303	0.0748296	3.79318e-05	0.041979	-0.0644878	0.00165315	-0.0226084	-0.00689882	0.0169763	0.815886	0.00280913	0.0833122	-0.00866617	0.0875869	-0.0272675	-0.0728291	-0.0474169	0.00109782	0.952346	-0.00156351	0.0446867	0.00756064	0.0284305	0.124873	-0.0852813	-0.0207131	0.0712402	-0.10793	-0.0443457	-6.64896e-05	0.0535207	0.0853776	0.918725	-0.00680925	0.00981396	-0.0333351	-0.0961517	0.0566019	0.0382173	-0.00581143	-0.0552231
0.862573	0.0166432	-0.0380832	0.820257	-0.0650657	-0.0410666	0.957298	-0.0519159	0.0482284	1.05599	-0.0425796	0.081349	-0.0378671	-0.0446094	0.0668097	0.0227751	0.0530286	0.0124393	1.03686	0.0765732	-0.0137608	0.0408548	-0.00250952	-0.0239235	-0.0140841	0.0511829	0.111034	1.05728	-0.0285943	-0.0116879	-0.024938	0.0397231	-0.057749	-0.0506667	-0.0361819	-0.0108258	0.0205778	0.00233919	-0.0581632	0.013872	0.0135291	0.987346	-0.0425426	0.0456745	-0.0323132	-0.0467851	0.0403634	0.077515	0.0920557	0.0855808
0.91943	-0.0266872	-0.0621103	0.883633	-0.013414	-0.0305243	0.915296	0.0956236	-0.0351747	0.876894	0.0568378	0.020088	-0.00791239	0.0347668	0.0197983	0.0403521	-0.0389934	-0.0762288	1.03229	0.00361126	0.0676229	0.0235233	-0.00335861	-0.0838883	0.030612	-0.0184626	0.0394481	0.785105	0.0602625	0.00103177	-0.0723576	0.0188175	0.0441168	-0.0268804	-0.0947158	0.0567698	0.0525832	0.0193535	0.0412781	-0.0904388	-0.0280283	0.897142	0.0217985	-0.0162002	0.0148222	-0.0933846	0.0111687	-0.00793758	-0.00134365	-0.00806822
0.865202	-0.00858568	0.00861274	0.88192	0.0565483	0.0440568	0.872291	-0.0309996	0.0171632	0.848044	0.0617175	0.0327524	0.0156994	0.0146929	-0.0555623	0.0316428	-0.0114063	0.0128739	0.842603	-0.00100887	-0.00340956	0.056142	-0.0317146	-0.0337408	-0.0364664	-0.0338406	0.0335419	0.933103	0.00628459	-0.0561538	0.0489354	-0.055775	-0.0337152	0.0259509	0.0198921	0.012804	0.0657381	-0.0311198	0.0388294	0.101741	-0.0252251	0.906457	0.0591922	-0.00628562	-0.0466224	0.0469952	0.0361064	0.0848577	-0.0798533	-0.0818976
0.977049	-0.0449933	0.0280727	0.977713	0.0429839	-0.000439336	0.878446	-0.0089738	-0.0759975	0.853833	0.0754897	-0.0650545	0.0365076	-0.0255918	-0.0294332	-0.041237	-0.0230299	-0.0788109	0.951141	-0.00446265	-0.0180441	-0.0571179	-0.0127991	-0.0340768	0.000427657	-0.0103624	0.0640984	0.910522	-0.0722391	-0.0910418	-0.000706915	0.0472249	0.0307023	0.0228113	0.0264673	0.163864	-0.0784984	0.00873025	0.00991946	-0.0184832	0.063607	0.971892	0.0289875	-0.0629189	-0.0509082	-0.0420929	-0.0422649	0.0365934	0.00115435	-0.009561
1.03831	-0.0893341	-0.127603	0.906165	-0.0103899	0.0154481	0.915867	0.0792758	0.0104203	0.917253	-0.0485562	0.0163242	0.0521039	-0.0574417	0.0144995	0.0297025	0.0689907	0.0352563	0.794538	-0.0693563	-0.0192939	0.0512183	-0.00944898	-0.0389037	-0.0622271	0.00150905	-0.0283352	0.936352	0.0249982	0.0808116	-0.0794788	-0.00360255	0.0579976	0.0645645	-0.0274237	0.00345704	0.0599461	-0.0013477	-0.00818019	0.0320673	0.0753284	0.928101	0.0559948	0.0754471	0.00522324	0.0284418	0.0714457	-0.00173326	0.0766558	-0.0721239
0.950659	-0.0409844	-0.0993231	0.88819	-0.00651353	0.0433767	0.898097	0.0544679	-0.000448963	0.957053	0.102935	0.0597874	0.057329	0.0418154	-0.00449763	-0.0371894	-0.00806384	0.0173883	0.920731	-0.0303061	-0.056261	-0.120272	0.0291304	-0.0716728	-0.00849251	0.0564169	0.0501953	0.92311	0.0264964	0.0274838	-0.018823	-0.0183943	-0.0506112	0.0393889	-0.0550873	-0.0853195	-0.0166778	0.0122846	-0.0123467	-0.00985258	0.035757	0.894517	-0.0315899	-0.000426441	0.019312	0.0528806	-0.0148398	0.0458452	-0.0413394	-0.0514854
0.875063	-0.0378821	-0.0922814	0.938347	-0.0598263	0.00141019	0.919019	-0.0142349	-0.0263774	0.797542	-0.0272392	-0.00633583	-0.0725512	0.0124024	0.103309	-0.0286432	-0.00339674	0.0449732	0.856679	0.00382273	-0.01178	-0.0877059	-0.0599709	0.0329981	0.0492245	-0.000643228	0.0748767	0.951438	-0.0025773	-0.0193341	-0.0226538	0.0835737	0.071321	0.0206592	0.0420567	-0.0399228	-0.0400618	0.0909585	-0.0385663	0.0253095	-0.0695396	0.892797	-0.030417	-0.0184914	0.0867475	0.079744	-0.0260214	-0.00159737	0.0194275	0.0176964
0.925416	-0.0452203	-0.0543689	0.963031	0.0553199	0.0125948	0.966524	0.0537213	0.00234663	0.948343	-0.0156528	0.0570075	0.0661648	-0.00927326	0.00250684	0.107426	-0.11646	0.00507589	0.851853	0.0718404	-0.0061212	-0.0135269	0.0383705	0.0516366	-0.0575306	0.0660695	0.0341619	0.927985	-0.0314724	-0.0147376	-0.0234215	0.014972	-0.0424636	0.0189866	0.078701	-0.0363269	-0.00289987	0.07845	-0.0903769	-0.0400744	-0.0642614	0.854199	-0.0101642	-0.00760679	-0.0249253	-0.0203581	-0.0670948	0.0630328	0.0354893	-0.00655801
0.92619	-0.0182936	0.112131	0.92555	0.0548887	0.00302055	0.784294	0.0763901	0.0745936	0.8188	0.00147533	0.0412976	0.0478028	0.0284791	0.0074836	0.0318596	0.0744862	-0.0492929	0.873217	0.043919	-0.0342878	-0.0164124	0.0071916	0.0477334	-0.0158457	-0.0466437	-0.0760493	0.968684	0.0665336	0.0356605	0.0882398	0.0747195	0.0549252	0.00719838	0.0444512	-0.0476139	-0.00278776	-0.0468196	-0.0418664	0.0622507	-0.0909651	0.819406	0.0243455	-0.0289023	-0.0731815	-0.0914923	0.00581615	-0.0608791	-0.0943243	0.0261671
0.955386	-0.0280495	-0.07863	0.89939	-0.0141217	-0.0374559	0.942825	-0.0127406	-0.0245631	0.896672	-0.0243914	-0.0628205	0.0609578	-0.0367211	0.0679318	0.033959	-0.0172483	-0.0221967	0.84243	0.0337839	0.0522016	0.0625558	-0.0464525	-0.0436236	-0.0216379	-0.0476586	0.0222628	0.882359	-0.00493653	-0.0140111	0.0218123	-0.0235739	-0.0108066	0.00712579	-0.0246068	0.0353109	-0.0697531	-0.0616695	-0.0846201	-0.0609623	0.0168249	0.942161	-0.03139	-0.0595477	0.0808451	-0.0231573	0.0526905	0.0235859	0.0274011	-0.0214417
0.927731	-0.0272797	0.0182253	0.808181	-0.0536558	-0.0195091	0.896775	-0.0098232	0.0555417	0.860551	-0.0615831	0.00492095	-0.00356396	-0.0507847	0.0185218	0.0649348	-0.0292636	0.001905	0.957084	0.0790173	-0.016298	0.0699798	0.0286362	-0.0318085	0.013192	-0.0455415	-0.115136	0.872209	-0.0721088	0.052591	-0.0197647	-0.0107421	-0.00396311	0.0362295	-0.0165118	-0.0133933	0.0916006	0.0457304	0.00638869	0.00248142	0.0786136	0.926008	-4.33363e-05	0.0596584	0.0661602	0.0114322	-0.0265708	-0.148921	-0.0130243	0.0633703
0.895105	0.0818779	0.0320242	0.819404	0.0338834	-0.0173282	0.892401	0.0803857	-0.0160827	0.90779	0.10067	-0.00831023	-0.0446545	0.00140742	0.0684171	-0.037663	-0.0603601	-0.0551191	0.868904	0.0452851	0.0537029	0.110833	0.0067389	-0.0035609	-0.0256235	-0.0380803	0.00245823	0.798288	0.146251	-0.00635134	-0.0480901	0.0439316	-0.108895	0.057975	0.0362171	-0.0448349	-0.0283527	-0.00148081	0.000147216	-0.046716	0.0240722	0.919675	0.0365011	-0.046573	0.0218282	-0.0231271	0.0117476	-0.082118	0.0437473	-0.0254336
0.885408	-0.0654331	0.0583628	0.839096	0.00386273	-0.0128236	0.843452	0.0150366	-0.0464047	0.900698	-0.05782	0.00286346	0.0191824	-0.0136896	0.0232119	-0.0138111	0.0261709	-0.101469	0.877189	0.0170744	-0.0631183	0.0284609	0.00372498	-0.0224086	-0.045768	0.0314051	-0.0283971	0.879508	0.0646859	0.0119642	0.0791691	0.0142221	0.0495684	0.0794756	-0.0506102	-0.0309178	0.0295503	-0.0548096	0.00649196	0.0447197	-0.0492335	0.867906	-0.0399623	0.0470906	0.00684821	-0.0552186	-0.0595491	0.0336095	-0.094026	0.0346355
0.945404	0.0656786	-0.0135283	0.810397	0.0310451	0.0345578	0.864469	0.110324	-0.0507209	0.870909	0.0176777	-0.0397916	-0.0286417	0.0841244	0.0176879	0.0330193	0.0400629	-0.0785839	0.971402	-0.0430138	-0.0108343	-0.0520295	0.0152167	0.069705	0.0833655	0.0202766	-0.0391983	0.901995	0.0222242	0.0518254	0.0623656	-0.00921572	0.00842096	0.0594943	0.028928	0.00116224	-0.0279382	-0.0706338	0.0598836	0.00649062	-0.0296042	0.859849	-0.0663479	-0.111236	0.0097319	-0.00153939	0.0663745	-0.0125088	-0.0159587	-0.0234207
0.905523	0.0566732	0.0271949	0.831602	-0.00246085	-0.0151164	0.95598	0.0220351	-0.0122415	0.910413	-0.00492277	-0.0119661	-0.0566454	-0.0393486	0.102272	0.0344772	-0.0209967	0.0321243	0.892802	-0.0122453	0.0744323	0.0306139	0.0263788	0.104886	-0.0277256	-0.0259637	0.0692357	0.921809	-0.0439459	0.102024	-0.0367547	-0.0270248	-0.0682392	0.018476	0.12219	0.0409292	0.0319721	-0.00830366	-0.0118271	-0.026461	0.0213108	0.913628	-0.0593984	0.0377573	0.0593696	-0.032867	0.00707917	-0.0107892	-0.0727477	-0.055613
0.838439	-0.0619607	-0.0115351	0.860234	-0.0530184	-0.0963961	0.883061	0.00439986	0.0671266	0.919538	0.0126477	0.0161107	-0.0343977	0.0329076	-0.019521	-0.0166117	0.0268936	0.0613391	0.92051	-0.00941101	0.0922286	-0.0247461	-0.0308302	0.0116512	-0.0202867	-0.0880289	-0.0415975	0.923686	0.0225787	0.0278437	0.0924669	0.0259435	-0.0163989	0.0383996	0.102391	-0.0746781	0.00848768	-0.0687046	0.0130507	-0.0172416	-0.0951816	0.919283	-0.0353193	0.00074853	-0.000817589	-0.0353091	-0.0500714	-0.0513708	0.0510967	0.0162887
0.933725	0.00682605	0.0352478	0.949488	-0.0112423	0.0803679	0.847168	-0.0368102	-0.0187369	0.891048	0.0174307	-0.0218747	0.0324001	0.0434257	-0.076143	0.02787	-0.0209262	-0.0680879	0.969104	0.0300868	-0.0485687	-0.0577815	-0.0262757	-0.0228335	0.0413443	-0.0244517	0.0158022	0.859563	0.0688888	0.0495175	-0.027281	-0.161931	0.125079	0.00416381	0.0269317	-0.0296941	-0.000255872	-0.0587957	0.00495064	0.0439697	-0.000154554	0.933196	0.0506827	0.0860593	-0.00936122	-0.06423	0.00393104	-0.0400492	0.0304545	-0.0480239
0.946261	-0.0270508	-0.0191458	0.809296	-0.0384746	0.0198677	0.980481	-0.0955952	-0.0723077	0.960224	0.0131516	-0.0348879	-0.0473011	0.0727442	-0.0131105	-0.0411123	0.0404207	0.026977	0.943373	0.00418633	-0.0342172	0.0398227	-0.0936254	0.0130251	-0.0228837	-0.00798941	-0.0635984	0.956328	0.0354632	-0.0015539	-0.0660991	-0.0559789	0.0173844	-0.0037662	-0.0299109	0.111417	0.0259547	0.017177	0.0685387	-0.0413188	-0.0825579	0.910602	0.00487465	-0.00733217	0.0764221	0.069782	0.0864429	0.141361	0.0847487	-0.0115931
0.954049	-0.00155516	0.00179238	0.947611	0.0413794	-0.00384339	0.934312	0.00981197	-0.0857913	0.810772	-0.012724	0.0417473	0.0435764	0.0126412	0.0494529	0.0569689	-0.0472529	-0.00413565	0.87403	0.126347	0.0609638	0.0196965	-0.0459388	-0.00177625	0.0785126	-0.0437428	0.015494	0.887812	-0.0334571	-0.0426865	0.0171634	0.0415761	-0.0208325	-0.00467335	0.0405829	0.00648806	-0.0376303	0.000609958	-0.0493053	-0.0107481	0.0328396	0.961502	0.031075	-0.00810062	0.0414296	0.0631046	0.0369328	-0.0210689	-0.0575065	0.00389999
0.83989	0.00969368	0.0311984	0.87599	-0.0295404	0.0408822	0.948959	-0.015134	0.0824333	1.02875	-0.0496623	-0.0554673	-0.0233773	-0.000371628	-0.00841706	0.0169197	0.0372193	0.0719532	0.892847	-0.0539647	-0.0334546	-0.00140597	-0.0419268	0.0400947	-0.0151321	0.058437	0.0193125	0.918321	-0.0607285	0.0407744	-0.0375081	0.0239268	-0.0538556	-0.0363316	-0.0294726	-0.0545567	0.0109545	0.00656801	0.045035	0.00589708	-0.045099	0.781849	0.0292963	0.0088364	0.109691	0.0635618	-0.0329064	0.0144728	-0.0362465	0.0251373
0.973636	0.0215488	0.033141	0.865897	0.0400857	0.0556004	0.816692	0.0708039	0.0229501	0.95018	0.0329857	-0.0142797	0.0630299	-0.0188247	-0.0192808	0.0560704	-0.0635375	-0.0147397	0.83585	-0.0407233	0.0109951	0.00655801	0.0544145	0.036256	-0.0626557	-0.0271572	-0.00351753	0.968101	0.0370291	0.0147148	0.0359252	0.0611341	-0.0468592	0.00917371	-0.052042	-0.041601	-0.0131235	-0.0537156	-0.0438153	0.0254646	0.0242103	0.911373	-0.0631081	0.0477809	-0.0146725	0.0210901	-0.0214652	-0.00022267	0.038558	0.0404771
0.947123	-0.00670143	-0.0470813	0.917911	-0.0432563	0.020255	0.918392	-0.00375445	-0.040125	0.969034	-0.0300052	0.0566603	0.0294326	-0.0965247	0.0260785	0.00817656	-0.00504086	0.0351967	0.897955	-0.0376121	-0.0921059	-0.0426865	-0.0968187	-0.016088	-0.0160706	0.0401189	0.0605153	0.871678	-0.0502165	0.0428527	0.0550726	0.0427615	0.0628518	-0.0415948	0.00848733	-0.0659309	-0.0173473	0.155447	-0.0125435	-0.0296934	-0.073092	0.839495	0.0281921	0.0793168	0.0184778	-0.0602502	-0.0394362	-0.0861097	0.0226778	-0.00506215
0.825533	-0.0826215	-0.0550165	0.920128	-0.0688481	0.0486808	0.850008	0.111975	0.0151017	0.817761	-0.0437206	-0.0461537	-0.0591334	-0.00397174	0.0676925	0.062516	0.129061	-0.00432474	0.831596	-0.00717818	-0.0445493	-0.139802	0.0296626	-0.000120116	-0.0165733	-0.0363435	-0.0211939	0.872084	-0.0337379	-0.0429436	0.0459304	-0.0524592	-0.0272788	0.0194377	-0.0908452	-0.0147004	0.0996701	0.0780422	-0.00604245	-0.008889	0.0408751	0.903144	0.0707818	-0.0204718	0.0505495	0.060258	-0.0493476	-0.109307	-0.0572229	0.0134941
0.865713	-0.00654153	0.0405718	0.902678	0.0722158	0.0271206	0.913787	0.0192413	-0.0299383	0.967431	0.0607963	0.0441549	-0.0474442	-0.0339001	0.0152671	0.0571162	0.0387192	0.0325844	0.852947	0.00696755	-0.0674986	0.0271054	-0.0229215	0.0213411	0.0607612	-0.0321442	-0.0340038	0.919474	0.0418091	0.0740991	0.0415617	0.068632	0.00982073	0.0308589	0.0360587	-0.0603627	-0.0380247	-0.0319319	0.00813135	0.0162442	0.0357847	0.891105	0.110279	0.118883	0.0318249	-0.0810141	0.0249261	0.0272467	0.00630302	0.0199134
0.927675	0.0655467	-0.0264263	0.873939	-0.013912	0.0920238	0.805455	0.058266	0.0521376	0.895341	0.0675816	0.0221389	-0.0198501	0.0511482	-0.0358241	0.0783688	0.0895503	-0.122944	0.951117	0.00411985	-0.0140824	0.0667243	-0.0216161	0.000603791	0.0435799	-0.0752718	0.035465	0.833995	0.0343837	0.0840953	0.0665531	0.00979039	0.0222455	0.018909	-0.0398142	0.0906152	0.0678231	0.0253944	-0.0237176	0.0304367	-0.0284309	0.924017	0.0959731	0.0666574	0.0291718	-0.0118061	0.00551583	0.0273176	-0.0306856	0.020673
0.937813	-0.00857484	-0.0410892	0.846503	0.00131481	-0.00313754	0.868812	0.0539465	0.0413605	0.80877	-0.0266881	0.0215141	-0.00425965	0.038309	-0.00565156	-0.0514971	-0.0201022	0.049031	0.896374	0.0329948	-0.0728638	-0.0550725	0.0290658	-0.00747519	0.0335863	-0.0574075	0.0433673	0.780745	0.0355584	-0.0474779	0.0262348	-0.0232945	0.0979074	0.0288324	-0.00707743	0.0608416	-0.0583896	-0.0322958	0.0117417	-0.0100378	-0.121806	0.838324	-0.0236052	0.0647324	0.0137204	-0.0337809	-0.0115778	0.0080922	0.0713951	0.0228747
0.860634	-0.0331694	-0.0112393	0.843378	-0.0547206	-0.00043775	0.893632	-0.1235	-0.00502493	0.892225	0.00889319	-0.0314581	-0.00222252	0.0490526	-0.0260497	0.0539048	0.0966101	-0.0111284	0.942134	0.0404728	-0.0015184	0.0351958	-0.00952533	-0.040915	0.00499503	0.162835	-0.0131386	0.897688	0.00376335	-0.0787427	-0.00278344	-0.018367	0.0350154	-0.0824746	-0.0393919	-0.0275175	0.0621406	-0.0236107	-0.0732895	0.0215062	0.0339296	0.833316	0.0120536	0.0603831	-0.0425724	-0.0631096	-0.0122929	-0.0391464	0.0611807	-0.0220792
0.920658	0.044626	0.0371106	0.9636	-0.0265075	-0.0503756	0.899414	0.0761719	-0.00745189	0.909344	0.108148	0.0311721	-0.0215898	0.0279607	0.00680174	0.0141004	0.0439989	-0.0057345	0.981106	-0.0809836	0.0364136	-0.0176971	0.0363539	-0.0411765	0.0342757	-0.0457511	0.000845888	0.961937	0.0316541	0.046591	0.0604501	0.0537259	0.0912983	-0.0475236	-0.132474	0.064776	0.000603918	0.0290779	-0.0269073	0.0189809	-0.00503392	0.845332	0.0070925	-0.0438047	-0.0435403	0.0200136	0.0044586	-0.0267645	0.00212215	-0.00538782
0.942307	0.0534688	0.00580965	0.873986	-0.0186748	-0.085161	0.858331	0.0306576	-0.0211047	0.911339	-0.0163942	0.0410484	0.100351	0.0276309	0.00668784	-0.00771569	0.00500273	-0.0660949	0.833181	0.0908323	0.0188767	0.015787	-0.056438	-0.0794144	-0.0191966	-0.0128301	-0.042135	0.930485	0.000262809	-0.0334637	0.0188311	0.0215021	-0.0675058	0.0319714	0.0352886	0.00233206	0.0395235	0.0240499	0.0358212	-0.0328859	-0.00465313	0.868998	0.110757	0.0221623	0.0441598	-0.0901185	-0.0226687	-0.0217793	0.0287953	-0.0477676
0.893577	-0.014144	-0.084736	0.872165	0.0873137	0.0185494	0.905603	0.0850322	0.022416	0.941159	0.0565708	-0.0868732	0.0739326	0.0109465	-0.0199537	0.0663152	-0.0315494	-0.0471214	0.826601	0.0090514	0.0325561	-0.027163	0.000554226	-0.0682867	0.0494067	-0.0302907	-0.0378343	0.867446	-0.0304919	0.0773606	-0.0210591	-0.00102477	0.0665605	-0.0454687	0.0175605	0.0526816	0.0231961	-0.000512669	-0.0140164	-0.0674833	0.0908163	0.861144	0.015926	0.0228904	-0.00652966	0.0243432	-0.0225641	0.031463	-0.041778	-0.0843534
0.961517	-0.0499257	0.0135199	0.895606	0.0305984	0.122093	0.895406	-0.0573287	0.0511952	0.904317	-0.0103571	-0.0420594	0.0173566	-0.0532602	-0.0793717	0.0744278	-0.0683579	0.0357269	0.873268	0.0967894	0.067319	0.0151611	-0.052825	-0.0159891	-0.0033926	-0.0107659	-0.00507686	0.942772	0.0373989	0.0021009	-0.0926323	-0.0116733	-0.0151821	-0.0265034	-0.0285971	0.0316658	-0.0488383	0.102103	0.0518733	-0.0824699	-0.0580558	0.858643	0.027361	-0.0248946	-0.0606689	0.0449382	0.00969839	-0.0453951	0.00507316	-0.0159485
0.872704	0.0268149	0.0194982	0.997061	-0.0566474	-0.0327525	0.93035	0.0640884	-0.0430749	0.944221	0.0375181	-0.10294	0.0632129	0.0403506	-0.00906728	0.0441609	0.117352	0.0462068	0.898371	-0.0741289	0.0407892	-0.0484429	0.0533048	-0.0270498	0.0350993	-0.0383925	0.0526125	1.00524	-0.0437173	0.0669941	0.0370412	0.0565935	0.0116821	-0.00605888	0.0179759	0.0968636	0.0103759	0.0842873	-0.0676323	0.0990373	-0.0604576	0.818804	-0.0284684	0.0153309	0.0338783	0.0365507	0.000701745	0.0265157	-0.0387539	-0.0772631
0.954196	0.0343879	0.076351	0.88798	0.0141607	-0.0347312	0.860208	0.026064	0.0348824	0.902389	-0.0159539	0.00750647	0.0258493	0.0906936	-0.105925	-0.0334333	0.0221574	0.0946095	0.88983	0.00576397	0.0391303	-0.00681103	-0.0225777	-0.0123298	0.0633225	0.0296912	-0.0519244	0.939621	-0.0533248	0.0667847	0.00610647	0.0186691	0.0388018	0.071207	-0.0467219	0.00823421	0.0128174	0.010944	0.0399925	-0.0138839	-0.00234718	0.868549	0.00876329	-0.0296409	0.0230301	-0.0145109	-0.142688	0.0085019	0.0337975	-0.0684131
0.886983	0.00664335	-0.0737715	0.942395	-0.041989	0.0273167	0.815126	-0.0249358	-0.0533498	0.949261	-0.0196068	-0.0574299	0.0309985	-0.00221216	-0.0278149	-0.0014006	0.0690403	0.00529481	0.946865	-0.0771063	0.0127945	-0.125502	-0.02467	-0.0377355	0.044218	-0.0131717	0.0312131	0.902876	-0.0228286	0.0120184	0.0778338	-0.0554143	0.0281657	-0.0248047	-0.0168043	0.0672351	-0.0353385	0.0357521	0.0103081	-0.0622532	-0.0370651	0.910975	0.0126114	-0.0462071	0.0136477	0.0326032	-0.0283529	0.0360773	-0.0360188	0.0684366
0.906473	-0.00995917	0.0490821	0.83657	0.0696693	0.00127002	0.973971	-0.0301183	0.0408292	0.939933	0.0307659	0.023609	0.053122	-0.0922238	-0.0358607	0.0283959	-0.0346387	-0.0757339	0.881959	0.0891133	0.0700356	0.0847125	-0.010097	0.0298018	0.0334092	-0.0904097	-0.0295789	0.931619	0.0017647	0.0499263	0.0223863	0.0227612	-0.0606429	-0.00817308	-0.0450632	0.0635341	-0.0618496	0.0424119	-0.0638738	-0.0222756	-0.0596593	0.995179	-0.0359652	0.00750259	-0.0978535	-0.0541311	0.0202719	-0.0561862	0.0684331	0.1213
0.823427	0.0807778	-0.0198586	0.848187	0.0371278	-0.0546473	0.989566	-0.0384726	0.0177839	0.906109	0.0380256	0.0873041	-0.0598917	-0.0654	-0.0062959	-0.0136644	0.0497876	-0.0276793	0.86529	0.0326977	-0.0182822	0.00297361	-0.0133751	-0.0323913	-0.0349687	0.0561994	0.0125158	0.924222	-0.0450986	-0.0450178	-0.0144731	-0.0547152	-0.0364835	-0.0647918	0.119075	-0.00530005	-0.0798179	0.0183053	0.00567464	0.0348842	-0.0585656	0.904864	0.0153572	-0.0795218	-0.00194255	-0.131005	-0.0405426	0.0119311	0.0668506	0.0503706
0.899684	-0.0251017	-0.0153611	0.849729	0.095886	-0.00520048	0.901682	0.00538961	0.0502213	0.872236	-0.0255725	0.0222219	-0.0340111	0.0549482	-0.032487	0.0291292	0.0425876	-0.0433279	0.942354	-0.00444632	-0.0318017	0.0351031	0.0253868	-0.00385059	-0.0430579	0.0109024	0.00792793	0.926827	-0.0825821	0.0674356	-0.00295812	0.0438026	0.0120977	0.00486843	0.03919	0.0447225	-0.0754003	0.0851543	0.0890977	0.0419865	0.0981008	0.978941	0.0219028	-0.013248	-0.0227667	0.0707852	-0.0392259	0.00426546	0.0775788	0.0400308
0.925668	0.0340329	-0.000689285	0.976241	-0.0663063	0.0949433	0.998212	-0.051114	-0.116791	0.924694	0.0411493	0.037234	0.016992	-0.0289121	0.0819278	-0.0453585	-0.0478094	0.023162	0.865124	0.0198228	0.0359847	0.0435232	-0.0488884	-0.00179374	-0.00276457	0.0256927	-0.0131713	0.85393	-0.0539642	-0.0313606	0.0193589	0.0937796	-0.0936837	0.0659438	-0.057461	-0.00455846	-0.00413287	-0.0660223	0.0861172	-0.0486572	-0.0255187	0.960172	0.08238	-0.0206235	0.00383555	0.00231587	0.02239	0.0515166	-0.0143274	0.0936201
0.860411	-0.00534442	0.00964517	0.867313	-0.025919	-0.0274158	0.826814	0.0547931	-0.0676161	0.857996	0.0262981	-0.053425	-0.0702773	0.0448575	0.0347685	-0.0247404	-0.0268371	-0.0411038	0.932194	-0.0596331	-0.0296811	-0.0533684	-0.0246779	-0.0943259	0.00464726	0.0126147	-0.062559	0.84438	-0.0449554	-0.0231142	0.1121	-0.0146595	-0.0202638	-0.00188539	-0.101532	0.0374926	0.0549829	0.0527021	0.0152106	0.0283676	0.0345181	0.87931	0.118261	-0.037752	0.111008	0.0165205	-0.0414356	-0.015094	0.0173804	-0.00999299
0.943735	-0.0293553	0.00924694	0.930171	0.0271504	-0.0469567	0.951624	0.0772988	-0.00624131	0.928579	-0.016648	0.046672	0.0396351	0.00777116	0.0035851	-0.050713	-0.035143	-0.017991	0.948526	-0.0426302	-0.0888892	0.0269112	-0.0433596	-0.020062	0.0167361	-0.0239595	-0.0381376	0.847038	0.124214	-0.0295419	-0.016225	-0.0322423	-0.0063606	-0.0434026	-0.0697982	0.0153677	-0.048973	0.189659	-0.125875	-0.0800288	0.0465583	0.941533	0.0201225	-0.0126417	-0.0879786	-0.0327815	-0.0239243	-0.0214843	-0.00845711	-0.0349295
0.924524	0.0225681	0.0403913	0.934745	0.0098381	0.0413194	0.897369	0.0495458	-0.0409772	0.925699	0.00433239	-0.0310406	-0.0248976	-0.0371838	0.0341997	-0.00378909	0.0256112	-0.0281426	0.990556	-0.000825959	0.0138014	-0.00929378	-0.0410385	0.026569	-0.0150438	-0.0534934	0.0557055	0.953593	-0.0420915	-0.00112365	-0.064996	0.110228	-0.045169	-0.0459469	0.0212441	0.07048	0.0127794	0.0383817	-0.125982	0.0313681	-0.0164622	0.929954	-0.0501152	0.0670422	0.0252602	0.00198608	0.0337094	0.0127755	0.014834	0.0209846
0.947175	-0.00673503	0.011527	0.896294	0.0109201	-0.02215	0.886499	-0.027802	0.0997262	0.919822	0.029561	-0.0556199	0.0216021	-0.0469857	-0.0205214	-0.0847679	-0.0331939	-0.040839	0.940432	-0.0524495	-0.067448	-0.0511788	0.0346666	-0.0577509	0.0076297	-0.0271408	-0.046209	0.893994	0.0214675	-0.00590394	-0.00833029	0.0208604	0.0824569	0.0639416	0.0249758	-0.0441816	0.055905	0.0354845	-0.0229188	0.0360805	0.0287553	0.834959	-0.0711026	-0.0482321	0.0673081	0.0227837	-0.00834727	-0.0424626	0.0289883	-0.0760673
0.902598	-0.088101	0.0539161	0.897343	0.0228863	0.0493248	0.906815	-0.0527249	0.00241983	0.819203	0.123421	-0.0394579	0.00376816	-0.0394722	-0.0261612	-0.0510253	-0.0608999	0.00822459	0.819995	-0.0117215	0.0388856	-0.0466909	0.021518	0.00895183	0.0382201	0.0345045	-0.03238	0.879476	0.00567435	-0.0155592	0.0602643	-0.0127959	-0.0593632	0.051353	0.0162324	-0.033822	0.0305536	-0.0578264	0.0261966	0.00639159	0.0364444	0.943131	0.0055615	0.0356092	-0.00131856	-0.00805284	0.0219765	0.016653	0.12797	-0.00312462
0.905601	0.0641257	-0.00590665	0.912506	-0.121577	-0.0599766	0.909552	0.0600391	0.0674857	0.95897	0.0549573	0.00485538	0.00488488	-0.0432409	-0.0315541	0.00453242	-0.0257242	0.0319523	0.864173	0.0138784	0.0409588	0.0283317	-0.0130855	-0.0871244	0.0862175	-0.0253981	0.0929049	0.912545	0.0685482	-0.0049863	0.0059972	-0.0033561	0.0339801	-0.00964602	-0.0410733	-0.0555944	0.0975526	0.0486158	0.00407022	0.0633222	-0.0205627	0.929856	-0.0589081	-0.00881618	0.0456872	-0.00616739	-0.0339469	0.0759937	0.0506497	0.0114473
0.886775	-0.0620775	0.0513824	0.839844	0.0869633	-0.0381242	0.893294	0.0411391	0.0743877	0.933115	0.0663216	0.0800847	0.118147	0.0374686	0.044401	-0.00552667	0.0710024	0.0164905	0.932083	-0.0815277	0.0943747	0.0299624	0.00330261	-0.0644232	0.0723163	0.054339	-0.00348144	0.857672	-0.00892934	0.0610857	-0.0124053	0.0514147	0.0584755	-0.0209242	-0.0465585	-0.0120877	0.0338813	-0.012385	-0.0271574	-0.0051102	-0.0195185	0.875696	-0.0934985	-0.0217193	-0.0147275	0.0044147	0.0626494	0.101087	-0.0447145	0.0108195
0.892125	-0.0398256	-0.0135682	0.848302	0.00280403	0.0330631	0.94044	-0.00735435	-0.0776513	0.847004	-0.0116063	0.0394854	-0.00202993	-0.0760913	-0.0651321	0.00631988	-0.0403787	-0.00255925	0.912514	-0.0447911	0.0163002	-0.0269709	-0.0721183	0.0174006	-0.00165295	0.0911255	-0.0176817	0.869071	-0.0562756	-0.0124921	0.0398795	-0.0798548	-0.00330486	-0.029852	0.0561168	0.0763081	-0.0385982	0.0551962	0.0157215	-0.0224078	-0.0674465	0.90689	-0.061587	-0.0139307	-0.00280105	-0.00450313	0.0779381	0.000886721	0.0766437	0.0232385
0.932212	-0.140175	0.0298503	0.95521	-0.0189107	0.0544519	0.880528	0.0350385	-0.0110477	0.961534	-0.000797702	-0.0626484	0.0247137	0.0156615	0.0810662	0.0124217	0.0790628	-0.0714571	0.829464	0.0779408	-0.0889401	-0.0893056	-0.0407187	-0.0666475	0.0322942	0.0732343	-0.0177499	0.897911	0.0535546	0.0106796	0.062209	0.000934684	0.0607026	0.0831177	-0.0880666	-0.0125438	-0.0524091	0.0178546	-0.0183246	0.0123743	-0.0415001	0.951262	0.0557996	0.0316613	-0.0826788	0.00962779	-0.0404446	0.0324029	0.0693665	-0.0106834
0.026927	0.0701952	0.0235747	-0.0123769	-0.0200765	0.0394862	0.0159967	4.23729e-05	-0.0323482	0.035212	-0.0178681	0.00917974	-0.00768611	0.0571043	-0.0258694	0.0731585	-0.111778	0.0705855	-0.000795552	0.0410867	-0.0508025	-0.0769264	-0.0232427	-0.0133264	0.0446273	0.00368193	0.0227221	-0.0321915	-0.0626052	-0.0189245	-0.022433	0.000550184	-0.0349118	0.0396707	-0.0949586	-0.0357917	-0.00374888	-0.0297132	-0.0178822	0.0137628	0.034743	0.0302774	-0.0566103	0.0137621	-0.00760815	-0.0170127	-0.0189452	-0.080409	-0.0582238	-0.0300799
-0.00203175	0.0270838	0.066001	0.0064561	-0.00539963	-0.0734438	-0.0161804	0.056177	0.0175199	0.0979593	-0.0610888	-0.0218861	0.0010006	0.0416004	0.00532062	0.000614546	-0.0214296	0.0666509	-0.0628616	0.0160946	0.00853109	-0.0359373	-0.0236342	-0.0535962	0.0304928	0.0381173	-0.00823061	0.0429843	0.0357977	-0.0724087	0.0735726	-0.0675377	0.00838955	0.0266463	0.036847	-0.0318143	-0.0256991	0.0507059	0.0227348	-0.0203009	0.0111014	0.0454155	0.0286528	0.0291243	-0.0052462	0.0465717	0.0751396	-0.0267362	-0.0248484	-0.0246618
0.052906	0.097852	0.005568	0.0776436	0.0341482	0.000594143	-0.0362402	-0.11418	-0.0162428	-0.024992	0.0810039	-0.0352223	0.044258	0.0291904	0.0226655	0.0525048	-0.0305203	-0.000811979	0.111117	-0.0333469	0.0351219	-0.0667583	-0.023616	0.0123569	0.0257708	0.0241376	0.026788	0.0223397	0.00304932	-0.0434722	0.0221638	-0.0154782	-0.063081	-0.0150167	-0.0767376	0.126086	-0.00488572	-0.0838133	-0.0409485	-0.0364938	-0.0562577	0.0432272	0.0237223	-0.00262358	-0.0302886	-0.00855292	0.0814445	-0.114815	0.0154325	0.0370978
-0.0126096	-0.0659645	0.0804052	-0.0459572	-0.00704983	0.0584781	-0.0230504	-0.0255372	0.00500902	-0.0867675	-0.0695806	-0.00908025	0.00231208	0.0373726	-0.00395844	-0.0232293	-0.00469867	0.0680485	0.0519033	-0.0554126	0.0453658	-0.0367571	0.0180728	-0.0670887	0.147295	-0.0264554	0.0177308	-0.050145	0.0485298	0.00272006	-0.0574792	-0.014299	0.0419545	-0.0232419	0.0351387	-0.039653	0.0222229	0.00187188	-0.00837428	0.00110408	0.0575838	0.0306006	0.075464	0.0384152	0.0166711	-0.0131293	-0.00914482	-0.00768177	-0.0278099	0.00673349
0.0351386	0.0223708	-0.0335571	-0.0144475	-0.0184819	-0.0863493	-0.0267913	-0.033962	0.0772111	-0.0263506	-0.0229547	0.0197128	0.0110837	-0.0316862	0.00192352	-0.0100765	-0.0693424	-0.0165279	0.0271728	0.0619273	-0.0343165	0.0398341	0.0740255	-0.0999862	0.0975601	0.0747603	0.0404138	-0.0244919	-0.0373323	0.0380862	0.0219194	0.0473837	0.0124196	0.162869	0.0147004	0.0284648	0.030643	0.0950481	0.0289544	0.0387049	0.0545153	-0.062712	-0.0835374	-0.0692753	0.0111278	0.0336283	0.0019539	-0.0351006	-0.0261225	-0.00662868
-0.0576729	0.0419788	-0.00725369	0.0450931	0.0606179	-0.107263	0.0775686	-0.0388773	-0.0279172	-0.0721811	0.0292429	-0.0470999	0.00535524	-0.0347564	0.0872886	-0.0234507	0.052888	-0.0437948	0.000878869	-0.0446659	0.0457439	0.0299737	-0.0657162	0.0184142	0.0956419	-0.0575252	0.0548958	0.0501865	0.0474587	0.051542	0.000434373	0.0111864	-0.089673	-0.0414709	0.0136314	-0.0451859	-0.0884317	0.0755668	0.0515024	-0.12631	0.0686282	0.0440603	-0.0192282	-0.0747029	0.139171	0.026437	0.0598129	-0.00927483	0.0930342	0.0565327
-0.108169	0.00307994	0.020137	-0.0437145	-0.0514745	-0.0784115	0.0301669	-0.00835686	-0.0143847	-0.0606591	0.0182094	0.0179302	-0.0327811	0.0731009	0.0740854	-0.00557161	0.0548826	-0.00183475	-0.122806	0.0236247	0.0240617	-0.0163409	0.0338782	-0.0564971	-0.00779931	-0.0510426	-0.000101366	0.0731573	0.00877135	-0.00480843	-0.0400952	0.0420567	-0.0682598	-0.00888841	0.0365076	0.00327482	0.0345963	-0.0418061	-0.004326	-0.0983104	-0.0353962	0.0366932	0.0742153	0.104711	0.0264697	0.0360738	-0.016202	0.00344787	0.0752544	0.0379308
-0.148518	0.0837695	0.0691511	-0.0821898	-0.0201467	-0.00324266	0.102484	-0.00412104	-0.0174182	-0.0474887	-0.0430827	-0.107695	0.0576905	-0.00810435	0.0480565	0.0683019	0.021913	0.0144335	0.0188404	0.0604469	0.0121408	-0.117061	-0.0035583	0.00328039	-0.0431125	0.00560786	0.0325728	-0.0203013	-0.0100273	0.101308	-0.0399978	0.0880018	-0.0237816	-0.0286371	0.0369257	0.0438523	0.00420434	0.0544988	0.120312	0.00185544	0.00651533	0.0426231	0.0542547	-0.0192627	-0.0463055	0.111391	0.0523664	0.038838	-0.00275465	0.111659
-0.0427393	0.0493663	0.0232425	-0.0268016	-0.0513917	0.127399	0.0669782	0.0823419	-0.0207845	-0.0689609	-0.0468239	-0.013347	0.0905516	0.0338075	-0.0054923	-0.00869478	0.0382496	-0.0278197	0.0114175	-0.0119313	0.0268803	-0.0593036	0.038093	-0.0179862	0.0255471	0.097962	0.0190179	-0.0726025	0.0406658	0.0536113	-0.00288443	-0.0307101	0.0299766	-0.0156318	0.0130263	-0.0391657	0.0694991	0.00771663	-0.0666377	-0.0511531	0.0587693	-0.00612964	0.0835672	0.0368316	0.0899293	-0.0120338	0.0150025	-0.0136023	0.0248225	0.0642971
-0.0547394	-0.0422773	0.0228446	-0.0144443	-0.0482893	0.00234799	-0.0510332	-0.0618773	0.00922122	-0.0264279	0.0545744	0.00657369	0.110561	-0.0434397	0.023922	0.00611578	-0.0573522	-0.0123489	-0.0503234	-0.128401	-0.0295917	-0.0480399	-0.0559595	0.0362072	0.0102461	0.063877	0.0220089	0.0851675	-0.000401249	-0.0242368	0.106463	-0.0148795	-0.0265209	-0.0406227	-0.0520298	-0.0661007	0.0484414	-0.0208419	-0.0257928	0.00485218	-0.00883489	-0.0138172	0.02289	0.0347592	0.0194126	-0.0293772	-0.0260636	-0.0331301	-0.0110777	-0.0156236
0.00711303	-0.0175802	0.0217183	0.0746158	0.0646448	-0.0493237	-0.0163534	0.0852701	-0.00254785	-0.110276	0.058403	-0.0197201	0.0181387	0.117182	0.0594545	-0.0311463	0.0896123	0.100599	0.0332644	-0.0032777	-0.0147038	-0.0569723	0.0103719	-0.0282024	-0.00685259	0.0246335	-0.0653086	0.034054	0.00589162	0.0635734	0.0944424	0.0311007	0.0250724	0.0333402	-0.0752395	0.122541	-0.015728	0.0258832	-0.00353501	-0.0362606	0.0206475	0.0498328	-0.049295	0.0229142	-0.000328992	-0.0330611	0.00840164	-0.00491838	-0.0515533	0.052145
-0.0557052	0.0136479	0.035487	-0.0674403	0.0633804	0.100038	-0.0248342	0.0705025	0.0473582	-0.0352756	-0.0459949	-0.0064647	-0.0239754	-0.0216835	-0.0135435	-0.0113125	-0.0581946	-0.0561594	-0.00567399	0.0067062	0.0394132	-0.0492239	0.0412404	0.0238049	-0.0602826	0.0961293	-0.0305319	0.00242859	0.0222473	0.0193232	0.0102977	0.0787926	0.00577033	0.0522818	-0.0621626	0.109861	-0.0761704	-0.036275	-0.0560473	0.0401779	-0.0116694	-0.0228477	-0.0641719	-0.100153	0.00164807	0.021793	0.0357233	0.0314488	-0.0492142	-0.0317178
0.028726	-0.128822	-0.0397672	-0.0484367	0.0501579	0.0509721	-0.039908	-0.0493565	-0.0217807	-0.0678491	-0.0139439	-0.0974621	0.0223836	0.0228149	0.0217954	0.0485369	0.0556028	0.084104	0.0931622	0.0368021	-0.0847153	-0.0199526	-0.0178842	-0.00399614	-0.101046	-0.0790771	0.0684619	0.0261767	0.0532293	0.0265875	-0.021721	-0.0817676	0.0374269	0.0764982	0.0154648	-0.0744323	-0.0102974	0.00901567	0.0442052	-0.021485	0.0128665	-0.0619032	0.0922101	0.0285581	-0.0148079	0.00723531	0.00147804	0.113403	-0.0106918	-0.0112433
0.0316588	0.0281856	-0.0205727	-0.0269599	0.0046218	0.0108581	-0.0607866	0.0153032	0.055159	-0.0315147	-0.0701783	0.0304214	-0.0526798	0.0684703	0.0133245	0.0479066	-0.0568003	0.00353864	0.025263	0.00359861	0.0214469	0.062696	-0.0445959	0.0123205	-0.0200573	0.00349726	-0.0223458	-0.0442019	-0.0113935	0.00854151	0.0228382	0.00202902	0.0113272	-0.078913	-0.0714354	-0.058446	-0.00581389	0.0384513	-0.0448121	0.00455182	0.0767133	0.0115153	-0.0432126	-0.0480639	0.0443407	0.0516794	0.0778253	0.0668284	-0.0603614	0.112876
-0.0162452	-0.0278555	-0.037755	0.0410936	-0.00969311	0.0412547	-0.072498	0.0250062	0.00369285	-0.0173499	0.0327537	0.0256241	-0.0384318	0.0388914	0.063797	-0.0034771	-0.0353314	0.0266639	0.0655089	0.0930234	-0.0519517	0.0960593	0.0437016	-0.0895201	0.0462494	-0.0491894	0.0107882	0.0241886	-0.0819601	-0.0323192	0.0968338	0.04663	0.010305	-0.0226518	-0.017714	-0.0320768	-0.0510024	0.0133662	0.0316374	-0.0821057	0.0764532	0.0479001	0.0530338	-0.0487545	-0.0710058	0.0191669	-0.0523634	0.00621997	0.00124815	0.0737092
-0.0434403	-0.0549266	-0.0285664	-0.10097	0.00806771	0.0583818	-0.000979777	-0.0271248	-0.0513972	0.0448942	-0.0190612	0.0510599	0.0302918	0.0133822	-0.0747196	-0.0257449	-0.0937083	0.0689789	0.0308269	0.0564021	-0.0192953	-0.0633016	0.016271	-0.0143125	-0.00915855	0.021915	-0.0153039	0.0328271	0.0980229	0.00065963	-0.0623333	-0.0372137	-0.0190521	0.0235348	-0.00959998	0.0284361	-0.0751971	0.0683967	0.0197249	-0.0447207	0.0305657	-0.0057166	-0.00979806	0.0163856	-0.00538934	0.0206528	-0.00874887	-0.0886526	-0.0339258	0.0107723
0.0246638	-0.0491459	-0.0869233	-0.0137738	0.00903123	0.0366876	-0.117113	0.0146496	0.0150909	-0.0272732	0.0234632	0.0354101	-0.0351717	0.0217862	-0.0500601	-0.00620968	-0.00841733	-0.065914	-0.00756915	0.0235841	-0.0305867	-0.0327051	-0.013712	-0.0372007	-0.0157165	-0.0128076	0.0113182	0.00549647	-0.0667423	-0.0139292	-0.0245847	0.0432947	0.0617149	-0.0637753	0.0307472	0.0854832	0.0162027	-0.105023	0.0540289	-0.0243102	-0.0108375	-0.0835381	0.0538805	-0.039412	-0.0421567	0.0570414	-0.0177453	0.0724024	0.0720455	0.0143309
0.0340913	-0.0329877	0.00430418	-0.0250425	0.0109049	-0.0523923	-0.00720254	0.0738481	-0.0438293	-0.066499	0.0652893	-0.00180018	-0.00615632	0.0065328	-0.0404085	0.0212097	0.0264667	0.037453	-0.0246797	0.00172023	0.00960377	0.00908934	0.0240715	0.015817	-0.0608551	-0.0205647	-0.0196032	0.0354616	-0.0360693	0.0234781	0.104848	0.0193422	0.0287599	0.0140778	-0.10168	-0.0126626	-0.0960185	-0.0135775	0.0167401	0.0348955	-0.0531145	-0.0990913	-0.0166815	-0.0255347	0.0294157	0.0420726	0.0430188	0.0227829	-0.00972539	-0.0159864
0.0063279	-0.0314823	-0.0319374	0.0810175	0.0785811	0.0260665	-0.0274143	-0.0569792	-0.0281175	-0.0100977	0.0307642	0.0217761	0.0511802	0.0121324	0.0348499	-0.0586007	0.055595	-0.0169695	-0.066751	0.0271488	-0.0428063	0.0272357	0.038594	-0.0178818	0.0299852	0.0205788	0.0737657	0.00859856	-0.0608031	-0.00335188	0.0807415	-0.0471057	0.0377576	0.120503	0.00731617	0.0154004	-0.00148836	0.053013	0.015273	0.0194425	-0.0229644	0.0287186	0.011721	-0.00873619	-0.048198	-0.0268944	-0.0426109	-0.0454757	0.0769917	-0.0371007
-0.107343	0.0118434	0.0125064	0.0139427	0.0374844	-0.0388196	-0.00074061	-0.0385383	-0.0324647	0.0540605	0.0191066	0.0131651	-0.0265109	0.0126028	-0.0543429	0.00877991	-0.00932956	0.0254369	-0.0394375	0.0452157	-0.0116512	0.0140943	0.0159801	0.00213687	-0.0347756	-0.0117343	-0.0181258	0.0171369	-0.0532721	0.0698619	-0.0112167	-0.0388118	-0.00223032	-0.0646605	-0.0069788	0.0386409	-0.0490198	-0.0291187	-0.0885298	0.000516965	-0.0609537	0.0223155	-0.0256827	0.0456843	0.0902989	0.00419958	0.014779	-0.0298252	-0.0271896	0.00199122
0.0296559	0.0475386	0.0295866	-0.0360262	0.006998	0.0644998	0.0680584	0.0524158	-0.0542417	0.0181216	0.0252674	0.00510927	0.10555	0.00302086	0.100982	0.00340798	-0.0662656	0.0345633	-0.00446624	0.0582508	0.0655148	0.026615	0.0212557	0.0189676	-0.126987	0.0762218	0.0597226	0.0387073	0.0144282	0.057213	0.0259185	0.0638903	-0.00454969	0.0698839	-0.0445391	-0.000164244	0.0337049	0.00922674	-0.0351176	0.0145352	-0.0528145	0.0404121	0.0166946	0.052389	0.0113108	0.0208009	0.0141254	0.00841879	0.0143985	0.0491051
0.0343336	0.0388269	-0.0510693	0.0471009	0.0312047	0.0539496	0.102327	-0.0144928	-0.0123864	-0.0256364	-0.0117127	0.0211729	-0.052903	-0.0152776	0.0104677	-0.0586428	0.00262759	-0.0722203	-0.00941697	-0.0639471	-0.0941067	-0.0933469	-0.0243712	-0.0764785	0.0617096	-0.0253847	0.0947858	0.0663701	-0.00870232	0.0192444	0.0169277	0.0166942	-0.0141523	0.0165521	0.0592525	-0.0822463	0.00980651	-0.025356	0.0213694	0.0333674	0.0308861	-0.031647	0.0342134	-0.0841249	-0.0694663	0.027577	0.110664	0.0252464	0.000575108	0.0430293
-0.0627805	0.110857	-0.0542417	0.0318868	0.0162713	0.086007	0.0326836	0.00447581	0.0246552	-0.0166138	0.122132	-0.069416	0.103356	-0.000521879	-0.0786581	0.0158372	0.0650391	0.00158938	0.0233341	-0.0643427	-0.0622159	-0.0170693	-0.0375368	-0.0561612	-0.0306948	-0.0476111	0.0780793	-0.0127632	0.0323284	0.00656692	0.0250019	0.0669401	0.0426857	0.0102457	0.0144382	0.0153693	0.00902074	-0.0784598	0.0363185	0.0473437	-0.0102669	0.00296156	0.0313852	-0.0453946	-0.111621	-0.0135334	-0.0254041	0.00707801	-0.0518665	0.0196705
-0.0981558	0.00278805	-0.0314826	-0.111192	-0.0584865	0.0313247	0.0500553	0.0113993	-0.0262207	0.0459468	-0.00713868	0.0588582	-0.0350604	0.026423	0.0191759	0.0273776	-0.137072	0.00739261	-0.00306117	0.0344744	-0.0232525	-0.0844559	0.0136704	-0.00721789	-0.00522448	0.0149504	0.0393024	0.0644236	-0.0435343	0.0549605	0.0720482	-0.0942098	0.019508	0.0622652	-0.00667754	0.0166458	-0.00264835	0.104546	0.032739	0.00988817	-0.0110191	0.0190394	-0.0652602	0.00241623	0.0331984	0.043143	0.0285543	-0.0135753	-0.0700359	-0.0255843
0.0039702	0.0230324	0.0511239	-0.000989818	-0.0518031	-0.0298095	-0.0687893	0.0697739	-0.0479836	0.0291758	-0.0157359	0.0353608	0.0654587	-0.0873848	-0.10347	0.040454	-0.0589524	-0.0349115	0.0489707	0.041114	-0.0729126	-0.0412162	-0.0745169	0.0331087	-0.0560526	0.0386836	0.000409758	0.0667044	0.0426919	0.0859226	-0.0465143	0.0198525	0.0552597	-0.139975	-0.030174	0.0522017	-0.0052442	0.0629747	0.0255447	0.069899	-0.0398632	0.00406743	-0.0133838	0.0150886	-0.0020362	0.0138487	-0.144621	0.0586529	-0.025574	0.0299695
-0.00463669	0.0482092	-0.0159624	-0.0161478	-0.00757134	0.0225662	-0.0573162	0.0143637	0.0368453	0.0724515	0.00275375	-0.077543	-0.0325134	-0.0198386	-0.028262	-0.0766216	-0.0170441	-0.0355346	0.00205473	-0.0346707	-0.0675503	0.0845647	-0.00163337	-0.0323305	0.0610341	0.0841959	-0.0578099	0.0861914	0.0302123	0.0289332	0.00285525	0.0288445	-0.0440208	-0.0243755	-0.0873056	0.0211277	0.0364269	0.0630603	0.0730279	-0.077844	-0.0234956	-0.0626185	-0.165063	0.0724508	0.027633	-0.016789	-0.0783498	-0.053474	0.0589385	0.020326
[truncated: 133 more columns]
