# Supplementary material for: Computational mechanisms of distributed value representations and mixed learning strategies
Source: Nat Commun. 2021 Dec 10;12:7191. doi: 10.1038/s41467-021-27413-2 (PMC8664930; doi:10.1038/s41467-021-27413-2)
Supplement: Supplementary file 4 — Source Data [file 41467_2021_27413_MOESM4_ESM.zip › Source Data/SourceData_Fig7.xlsx]

## Sheet: Fig7a
w_in_ 1	w_in_ 2	w_in_ 3	w_in_ 4	w_in_ 5	w_in_ 6	w_in_ 7	w_in_ 8	w_in_ 9	w_in_10	w_in_11	w_in_12	w_in_13	w_in_14	w_in_15	w_in_16	w_in_17	w_in_18	w_in_19	w_in_20	w_in_21	w_in_22	w_in_23	w_in_24	w_in_25	w_in_26	w_in_27	w_in_28	w_in_29	w_in_30	w_in_31	w_in_32	w_in_33	w_in_34	w_in_35	w_in_36	w_in_37	w_in_38	w_in_39	w_in_40	w_in_41	w_in_42	w_in_43	w_in_44	w_in_45	w_in_46	w_in_47	w_in_48	w_in_49	w_in_50
0.0617258	0.000695448	0.0821668	0.0311904	0.0376921	0.0387929	0.0107734	0.0299019	0.0681027	0.0399021	0.0291884	0.0324132	0.0372531	0.0467261	0.0120298	0.0694868	0.000215986	0.0661474	0.0340554	0.0373833	0.0368475	0.00295203	0.0507735	0.0217755	0.119707	0.0585294	0.0434025	0.0549025	0.0504552	0.0353086	0.049246	0.0408586	0.107747	0.0109355	0.0392527	0.0258279	0.0226655	0.0237855	0.0644624	0.0102545	0.0429453	0.0599749	0.0639871	0.00339401	0.0439984	0.0209733	0.0218717	0.0339452	0.0907242	0.0608555
0.053578	0.0144965	0.061207	0.0123385	0.0510751	0.0334098	0.0240807	0.0382673	0.00409076	0.0441823	0.00109971	0.00489313	0.00852769	0.00190993	0.0537663	0.00581182	0.0547901	0.0639104	0.0724105	0.0291666	0.0363908	0.0803259	0.0554239	0.00609883	0.0111577	0.0582281	0.0259176	0.00728989	0.0750547	0.013738	0.0345214	0.00321782	0.00182745	0.00658399	0.0435875	0.00423147	0.0346271	0.0591102	0.0366617	0.0351104	0.0207688	0.0108821	0.0305452	0.0581394	0.0156819	0.0664095	0.0486229	0.0835465	0.0714687	0.0520128
0.022655	0.0427718	0.0375884	0.00165404	0.0120762	0.0265181	0.0395512	0.0190356	0.0240735	0.034728	0.032246	0.0288428	0.00545213	0.0460811	0.0249113	0.0254758	0.0164735	0.0220939	0.0253063	0.00802039	0.0297555	0.0106129	0.00466113	0.000375284	0.00660739	0.0150979	0.0126818	0.0131911	0.0194607	0.00876171	0.0142871	0.0105605	0.0253657	0.0277991	0.0229034	0.0182306	0.00591417	0.00279387	0.0379767	0.0161724	0.0278013	0.0546415	0.0685952	0.0043965	0.0184675	0.0214185	0.0616138	0.0218179	0.00722147	0.0448006
0.07327	0.0259317	0.014141	0.0247557	0.00891512	0.0303559	0.01645	0.00778818	0.0577659	0.0226521	0.000524209	0.0033404	0.0513973	0.0265422	0.0162752	0.015227	0.0671562	0.029289	0.0156943	0.0134718	0.0148174	0.0446411	0.00435884	0.0074589	0.0559031	0.028639	0.0329909	0.0102577	0.0139148	0.0301506	0.00821639	0.00656059	0.0149082	0.0583467	0.0108185	0.00236786	0.00650326	0.030381	0.015538	0.00836717	0.0119244	0.00691666	0.0169483	0.0465745	0.04213	0.0259151	0.0098502	0.0375085	0.0322008	0.0396907
0.0206639	0.0392478	0.0301532	0.0131791	0.0204661	0.00955048	0.0465283	0.000251965	0.025888	0.0226759	0.0398998	0.0335739	0.0191757	0.0628538	0.0102306	0.0433019	0.0765495	0.0128482	0.0703899	0.00122016	0.0189704	0.0159088	0.0214046	0.054923	0.0812959	0.00748105	0.0742599	0.0298725	0.0148233	0.00848654	0.0523386	0.0203099	0.030197	0.0131226	0.0241007	0.0574315	0.0269995	0.0177982	0.00442706	0.0384529	0.0397227	0.0219209	0.0901738	0.0148577	0.00805384	0.0384663	0.00220789	0.0388726	0.133925	0.0654442
0.0707508	0.00706405	0.000778686	0.0450226	0.00385556	0.04094	0.057936	0.00346722	0.0163	0.0609921	0.0107437	0.0380563	0.0379566	0.0751434	0.0425505	0.107832	0.0426228	0.0614829	0.0629027	0.0745341	0.0564984	0.04386	0.0481605	0.0107639	0.027353	0.0506629	0.0668701	0.0393093	0.148993	0.00904926	0.0964433	0.0722886	0.0478932	0.0521157	0.0332701	0.00755674	0.0866256	0.0204762	0.056497	0.0245086	0.0199573	0.0717984	0.0599766	0.0243956	0.0361261	0.0191674	0.0598624	0.0274771	0.0802628	0.103178
0.0724317	0.0827446	0.00368766	0.0640461	0.056022	0.0724603	0.0623468	0.0865002	0.0577914	0.0272665	0.0743504	0.0340577	0.111077	0.0208873	0.062399	0.095514	0.0772233	0.105018	0.0507232	0.0935837	0.0530379	0.0456272	0.0952098	0.00250789	0.119089	0.105125	0.0804429	0.0307927	0.062668	0.0985135	0.0768492	0.0517215	0.0646987	0.0897172	0.0604838	0.0655437	0.0942535	0.0202328	0.0618838	0.050072	0.0463869	0.0811534	0.0970474	0.0972698	0.0597132	0.0844646	0.0965929	0.0545405	0.0529323	0.0638917
0.0495371	0.0388117	0.00590163	0.0662659	0.0869853	0.0881446	0.035229	0.0508888	0.0127496	0.0479778	0.092665	0.0429371	0.0148599	0.083252	0.0781002	0.0470662	0.096401	0.0685263	0.107069	0.0957764	0.0706422	0.0753134	0.0841647	0.0839264	0.0547178	0.0743249	0.106786	0.0199214	0.0616012	0.079744	0.0543852	0.0461961	0.0750286	0.0551741	0.0493543	0.00616066	0.0387998	0.0610335	0.0346441	0.0704588	0.0370988	0.0413726	0.0684086	0.133777	0.0693207	0.0627626	0.0790856	0.100503	0.0466812	0.0406857
0.0385603	0.0509198	0.015584	0.056689	0.0422566	0.0381667	0.0291534	0.0640529	0.0779633	0.00510658	0.0441455	0.0122485	0.0654672	0.0268129	0.0324297	0.0244695	0.00271108	0.0541008	0.000906636	0.0144645	0.00229521	0.0198744	0.0213655	0.0724022	0.0351889	0.0545805	0.0505375	0.0244114	0.0205687	0.0656365	0.0248181	0.0653792	0.0668567	0.00349495	0.0639209	0.0135367	0.0431814	0.0587371	0.014807	0.0705013	0.0251564	0.0236228	0.0273199	0.0456069	0.0590209	0.00989071	0.0897773	0.0207078	0.0332494	0.056987
0.0101653	0.0460822	0.0279575	0.0248587	0.0559053	0.00500545	0.0891956	0.0552083	0.0119086	0.0756064	0.0229706	0.00490889	0.00280192	0.023678	0.0100415	0.00213712	0.0155111	0.0463762	0.011645	0.0026721	0.0182727	0.0278917	0.0455304	0.0211422	0.0149874	0.0531798	0.0342164	0.0431855	0.0698437	0.0154109	0.0362235	0.00957986	0.045294	0.0441976	0.0245329	0.053874	0.00136186	0.0151841	0.0557226	0.0089658	0.0557126	0.0128641	0.0225959	0.0772402	0.0314935	0.0156349	0.0176942	0.024047	0.0142294	0.0110905
0.0058303	0.0187532	0.0307387	0.023048	0.010662	0.0340346	0.00701521	0.0106414	0.0149123	0.020514	0.0170736	0.0157957	0.0302427	0.0243319	0.00362772	0.0349868	0.0131618	0.0154205	0.0343012	0.0141251	0.0226811	0.0123841	0.00496112	0.0180054	0.0437954	0.00592246	0.0484368	0.0261746	0.0524635	0.0325571	0.0122494	0.0454045	0.0340404	0.0109563	0.0227421	0.0579102	0.0373508	0.0811503	0.00191618	0.0371826	0.00949526	0.0408718	0.0413396	0.00831288	0.0544367	0.0146528	0.0357208	0.0055074	0.0205437	0.0520115
0.00234733	0.0276202	0.039566	0.00200873	0.00015857	0.032549	0.0171985	0.0495834	0.0489588	0.0194358	0.00640809	0.0192283	0.0165211	0.014079	0.0245994	0.000451029	0.0185517	0.0268845	0.0121331	0.00161589	0.0501373	0.0137545	0.0350201	0.00659398	0.0360973	0.0145387	0.00123824	0.0264542	0.0492043	0.0431209	0.00421855	0.0428534	0.0528699	0.0252187	0.0168143	0.0170052	0.0321302	0.00187732	0.00167016	0.0817608	0.0238845	0.0208985	0.00498872	0.0767066	0.00485906	0.0134679	0.012941	0.00293973	0.00381646	0.00794445
0.0304157	0.059978	0.0627207	0.0661919	0.047611	0.0216827	0.0925817	0.0279392	0.0086704	0.0388878	0.0242899	0.0208569	0.055545	0.0133079	0.011813	0.0150293	0.0540694	0.0298604	0.0121191	0.0331835	0.00653452	0.0670192	0.0708976	0.0505682	0.0215743	0.0340863	0.0566626	0.0242153	0.0237749	0.0470726	0.0902568	0.0223593	0.044711	0.0630357	0.0413601	0.0290733	0.00767759	0.0446017	0.0311912	0.0677075	0.0521458	0.00632842	0.00743821	0.067801	0.000564481	0.0426206	0.0147441	0.061549	0.0632015	0.0227827
0.0514057	0.0558909	0.0295153	0.00931807	0.0179686	0.0435021	0.033734	0.0532543	0.0481451	0.0430169	0.0844844	0.0388277	0.00409539	0.06728	0.0100138	0.0127825	0.0381076	0.0112771	0.00962202	0.0110375	0.0311846	0.00532516	0.0174558	0.0577134	0.0366174	0.00117276	0.00850192	0.020044	0.0412635	0.00510884	0.037261	0.0154737	0.00613783	0.00978439	0.02889	0.000293069	0.0375421	0.03227	0.0362977	0.00400018	0.0398783	0.0467616	0.0467293	0.002336	0.00826329	0.0166967	0.0776737	0.0160232	0.0494827	0.00642229
0.0295599	0.0150003	0.0718116	0.0655641	0.0652831	0.0556925	0.0573388	0.123911	0.0690825	0.0226048	0.0640581	0.0485459	0.148389	0.0691231	0.0796138	0.109054	0.109206	0.0805148	0.0989696	0.091278	0.116103	0.048982	0.0212978	0.0829533	0.122847	0.0532813	0.11477	0.0520075	0.0566478	0.0684744	0.0762135	0.0412001	0.024624	0.0880576	0.100742	0.137439	0.0627106	0.0873799	0.109118	0.0402155	0.0753298	0.141763	0.099249	0.0807549	0.0635599	0.051622	0.054584	0.0592101	0.110215	0.0873578
0.0654394	0.0123726	0.121988	0.092256	0.0350174	0.0774149	0.0732964	0.0784731	0.0485419	0.0280533	0.0493408	0.0596289	0.0325057	0.0501725	0.0717239	0.0620259	0.0559122	0.00573365	0.0466817	0.0839142	0.0563705	0.0266809	0.0790123	0.132516	0.110721	0.0736579	0.035945	0.0583689	0.0540615	0.0174156	0.0508626	0.0951244	0.0293878	0.0886622	0.122255	0.0337075	0.0356568	0.0956642	0.0932399	0.0927618	0.0641243	0.0538504	0.0473352	0.0748341	0.0650896	0.0493364	0.0752577	0.0540314	0.0776112	0.0468669
0.0325112	0.0356637	0.0295184	0.0427322	0.0478549	0.0111964	0.0590312	0.061098	0.0485657	8.68085e-05	0.0497493	0.0564673	0.0205165	0.0688159	0.0734124	0.00434946	0.00317972	0.0745583	0.0114013	0.059702	0.0528348	0.043338	0.00812791	0.0360647	0.038189	0.0207949	0.100683	0.0121581	0.00304031	0.0270567	0.0485657	0.0271947	0.0656092	0.0842549	0.0322669	0.0202305	0.0446969	0.00773281	0.0361224	0.0516333	0.0300468	0.0950224	0.0426201	0.038132	0.0549038	0.0135972	0.0336615	0.0503138	0.0357763	0.0704043
0.0168696	0.00861378	0.000663187	0.0395977	0.0230173	0.0196475	0.0027303	0.0114327	0.0816828	0.0357495	0.0151999	0.0715584	0.0176745	0.0334697	0.0210763	0.0178362	0.0414772	0.0261964	0.0348843	0.000255501	0.0362528	0.00288862	0.0440287	0.0544296	0.0267676	0.0127693	0.0640574	0.0141857	0.0488334	0.0168644	0.0575245	0.0220554	0.0413112	0.0526746	0.0469741	0.034338	0.0222443	0.059871	0.0127868	0.029896	0.0235702	0.029934	0.0105664	0.0425789	0.00669229	0.0222065	0.0317999	0.00807887	0.00556897	0.0427958
0.0242445	0.0254243	0.0299226	0.0146315	0.0639288	0.0348055	0.00860828	0.0186046	0.00297937	0.0112001	0.00330187	0.0312463	0.0264441	0.0665466	0.00888588	0.00158399	0.012644	0.0222764	0.0016058	0.00815223	0.0465697	0.036545	0.0135707	0.00509278	0.00360416	0.0117507	0.00589208	0.0134626	0.0124533	0.0316123	0.044576	0.0327341	0.021088	0.0462668	0.00212693	0.00198279	0.0361893	0.0308088	0.0222788	0.0194576	0.00181253	0.0142538	0.00580438	0.0223293	0.0323627	0.0397073	0.000484923	0.0132412	0.0791414	0.0175851
0.0660414	0.0397003	0.0960096	0.0786905	0.0139355	0.0524495	0.0104266	0.00324731	0.00483776	0.000675488	0.032897	0.0216487	0.0675885	0.0308616	0.0189481	0.0380131	0.0133908	0.0446292	0.00843044	0.0314941	0.0427599	0.0026387	0.00381306	0.0134287	0.0437083	0.0335423	0.0278107	0.0119423	0.000785219	0.0357953	0.0202068	0.0355134	0.0560375	0.0302748	0.0285662	0.0248971	0.0527371	0.0029118	0.0287344	0.0732282	0.0301126	0.000422778	0.00326611	0.0366183	0.0494268	0.0391485	0.00827964	0.00799995	0.0275106	0.0235331
0.0122703	0.0507259	0.0216667	0.0306304	0.0186637	0.0406315	0.0382016	0.026199	0.0471496	0.0214952	0.0784078	0.0578508	0.033058	0.0710075	0.0211797	0.0550853	0.0103467	0.0510108	0.0564388	0.0575596	0.0393664	0.0826213	0.129037	0.0340691	0.00326053	0.0573125	0.0496144	0.0819187	0.110616	0.0431353	0.0552512	0.0292569	0.0428245	0.0681773	0.0472186	0.0788699	0.0343398	0.0437742	0.0431849	0.00232662	0.0568748	0.0712198	0.0772883	0.0703764	0.03898	0.0600788	0.0566051	0.0535179	0.0419924	0.0775497
0.0108433	0.0353622	0.0527398	0.0130334	0.0039611	0.100449	0.0708426	0.0151704	0.0267608	0.0139105	0.0463702	0.0221671	0.0325296	0.0107235	0.0205671	0.0428416	0.0639938	0.0180556	0.0510417	0.0788184	0.0588989	0.0910076	0.0127167	0.0736155	0.060778	0.042021	0.0259565	0.0193837	0.046945	0.00632904	0.0851339	0.0525849	0.00863987	0.0207723	0.0555792	0.0157377	0.0516397	0.0210806	0.0186374	0.00674541	0.0214714	0.0446467	0.0537775	0.0100013	0.019019	0.0656737	0.00785381	0.0183992	0.0942409	0.0810682
0.0850106	0.112073	0.0601322	0.0777982	0.126892	0.106763	0.0543867	0.048349	0.103655	0.049563	0.0793958	0.0801515	0.0762207	0.0908583	0.152062	0.070205	0.0475687	0.0977003	0.0840127	0.0781325	0.0280325	0.0615014	0.0630382	0.0914831	0.0731944	0.100873	0.0725646	0.0523979	0.0577619	0.106806	0.113986	0.103537	0.154088	0.0706315	0.0997711	0.097358	0.0590113	0.0942111	0.0809583	0.118984	0.0600431	0.0475409	0.137436	0.0761078	0.123558	0.068359	0.118506	0.0650777	0.125147	0.0892898
0.0498008	0.0480999	0.0385607	0.0708564	0.038923	0.0176295	0.0672138	0.00589323	0.0812423	0.050285	0.0376688	0.0243798	0.0464521	0.0538711	0.0185204	0.0572825	0.0905481	0.00173122	0.0950301	0.0797733	0.0193944	0.0229535	0.0499968	0.0373924	0.00241691	0.0565142	0.0514014	0.0324516	0.059563	0.0332663	0.0516627	0.00680025	0.0180009	0.0862053	0.0179902	0.0570213	0.0732224	0.0465459	0.0734581	0.0687436	0.0380085	0.0336203	0.0508017	0.0370256	0.0668146	0.0117744	0.0443582	0.00549883	0.0904755	0.0509341
0.0612294	0.0434795	0.0214791	0.0634697	0.0656582	0.0837063	0.00363882	0.0207178	0.0423069	0.0189584	0.0316463	0.011996	0.0877706	0.048672	0.0054007	0.0876029	0.0699105	0.00985091	0.0852746	0.0430359	0.0182191	0.0638655	0.0252993	0.000559991	0.016622	0.00865976	0.0101237	0.0299888	0.00542198	0.0444286	0.0457841	0.0341505	0.035966	0.0132063	0.0341129	0.0641238	0.105814	0.0467482	0.0334714	0.0409762	0.0617383	0.0549996	0.00666183	0.039593	0.00460451	0.0693548	0.0657851	0.00421159	0.0405536	0.0343977
0.0201318	0.0243725	0.0276388	0.0394594	0.0510591	0.0404842	0.0765547	0.0671136	0.00453098	0.00955458	0.0259177	0.0144969	0.046781	0.0146099	0.00599642	0.0376077	0.00910015	0.0764136	0.00805729	0.021776	0.00196283	0.0193828	0.000728899	0.0294052	0.0069052	0.0399051	0.0402925	0.0546055	0.00394531	0.0350813	0.00099746	0.043512	0.0185731	0.0495885	0.0700698	0.0557614	0.0105502	0.0552607	0.015979	0.044632	0.0372764	0.0201817	0.055177	0.019834	0.022877	0.0211825	0.027323	0.0083059	0.0775136	0.0359992
0.0239307	0.0260891	0.0254186	0.00404883	0.0688056	0.0291687	0.0625415	0.06067	0.0787894	0.0620605	0.0218276	0.0269165	0.0696437	0.0550609	0.10688	0.0554308	0.0621141	0.0167361	0.0580855	0.000319502	0.132959	0.055663	0.0250003	0.0625589	0.0122786	0.0383494	0.0607702	0.0319384	0.0355719	0.023293	0.11111	0.0486232	0.0444663	0.064565	0.0645605	0.0564263	0.0923105	0.0697341	0.0250975	0.00858093	0.0385499	0.00937614	0.0661282	0.0411992	0.0399484	0.00885905	0.0652269	0.0558143	0.0730228	0.0308399
0.0171062	0.00735826	0.02985	0.0161684	0.0297099	0.0456565	0.028549	0.0278191	0.0238742	0.000476791	0.0467754	0.0139744	0.0278485	0.0300759	0.0844465	0.0466619	0.0381632	0.0116799	0.00589777	0.00728729	0.030483	0.0239566	0.0547107	0.0130364	0.0113978	0.0410634	0.0111311	0.0440121	0.0790621	0.0116077	0.0501165	0.0012262	0.00541657	0.0387774	0.0296042	0.0280555	0.0449761	0.00828485	0.0335023	0.0491154	0.0055484	0.000159863	0.0555553	0.00342555	0.0467688	0.0347306	0.00727696	0.0318704	0.0315629	0.0231008
0.0691446	0.0129402	0.040602	0.0522475	0.0219946	0.0282503	0.00668236	0.00579265	0.074044	0.0570836	0.0127545	0.0453675	0.0608881	0.0390955	0.0510531	0.0586197	0.01068	0.0140038	0.00170265	0.0241554	0.0393116	0.0350657	0.0472849	0.0296259	0.0204589	0.0659252	0.0177475	0.072766	0.0358885	0.0403083	0.0702078	0.0167914	0.0547509	0.00978841	0.0167402	0.00462168	0.0666709	0.0194663	0.00629946	0.053682	0.00883718	0.0209991	0.0176419	0.0179723	0.0203296	0.0333239	0.0282793	0.0138847	0.0382514	0.0250009
0.0127248	0.0214326	0.0569993	0.0326722	0.0223163	0.0551055	0.0103352	0.0401302	0.0455255	0.0041439	0.0578092	0.00894444	0.0555485	0.0385064	0.0621822	0.0524238	0.0089966	0.0335164	0.0317326	0.0797118	0.0812121	0.0262467	0.0410348	0.0553638	0.0716179	0.0147148	0.0707487	0.0506529	0.117206	0.0308819	0.00261913	0.00195885	0.0330149	0.0586233	0.00028682	0.00160838	0.0764965	0.0469466	0.0613547	0.0255979	0.0661798	0.00698486	0.0157595	0.0465623	0.00855575	0.0744821	0.0900536	0.0162033	0.0488604	0.0567462
0.00384131	0.0468399	0.00795078	0.00374867	0.0239577	0.0440609	0.0667482	0.0182633	0.0136486	0.0112498	0.0130504	0.00245126	0.0223941	0.0202839	0.0313967	0.0316991	0.0265206	0.0153931	0.0290039	0.0701572	0.0349663	0.0357436	0.067068	0.0235559	0.00150161	0.0542293	0.0308164	0.00668572	0.0285436	0.0787206	0.0138316	0.069723	0.0131991	0.0528674	0.0451558	0.0132818	0.0564796	0.00158498	0.0594883	0.0208686	0.0411286	0.0268724	0.00675894	0.0758912	0.0491318	0.0618361	0.00340447	0.0560413	0.0259984	0.0869182
0.00960995	0.0213383	0.0552203	0.0360333	0.0104619	0.0071059	0.0406589	0.00737374	0.031108	0.0198596	0.0204751	0.00641808	0.0286385	0.00440637	0.0134214	0.0216455	0.030079	0.0159747	0.0489356	0.00662406	0.0529973	0.0209265	0.00130994	0.032611	0.0514457	0.0823867	0.0188253	0.0836797	0.0306584	0.0219723	0.0199404	0.0722598	0.0637377	0.0190152	0.0435564	0.0648294	0.0224993	0.0289537	0.000101012	0.00516127	0.0165357	0.0251498	0.0520434	0.0516889	0.0389487	0.033733	0.00808851	0.008862	0.0600869	0.0302533
0.0199482	0.0513963	0.0428667	0.0137587	0.0428333	6.31934e-05	0.0412356	0.0159044	0.0132263	0.0119467	0.0447982	0.0349619	0.040034	0.0130998	0.0373394	0.00868487	0.0447554	0.0476072	0.0740208	0.0506562	0.0492113	0.0295375	0.0150476	0.00141894	0.0446657	0.0807874	0.0182393	0.0701225	0.00197996	0.0292959	0.0874592	0.0130593	0.00545343	0.0223692	0.0371809	0.0993337	0.0334844	0.0078135	0.0159164	0.0235603	0.0477553	0.0317917	0.0942587	0.059534	0.0629275	0.0719307	0.00464144	0.0494315	0.0327292	0.0270408
0.0465447	0.00631416	0.0327104	0.0551192	0.0585283	0.0119112	0.021209	0.0561254	0.0709724	0.00827724	0.0620369	0.000339372	0.00214423	0.0866622	0.0101239	0.0176922	7.6703e-06	0.0677009	0.0460517	0.0141457	0.033643	0.0172152	0.00226184	0.0459999	0.0358819	0.0158883	0.0342325	0.0176198	0.0441561	0.029428	0.0417547	0.0281108	0.0778147	0.00732873	0.0304984	0.010689	0.109195	0.0151686	0.0700567	0.0644369	0.0130373	0.00827394	0.0489251	0.0413407	0.0544533	0.0424612	0.0108337	0.00999948	0.0640828	0.0238586
0.0535195	0.0524492	0.0559251	0.0197396	0.0920184	0.0256046	0.0809189	0.0477169	0.101322	0.0339113	0.0326307	0.0560433	0.0413935	0.0808356	0.00127393	0.0262105	0.00115653	0.0343059	0.0255617	0.0331816	0.0809606	0.0444546	0.0445772	0.00289882	0.0296647	0.0674484	0.0261046	0.0380613	0.0788087	0.0768834	0.0461741	0.0717308	0.0439159	0.000191436	0.00943767	0.0892618	0.0856886	0.0211094	0.0138113	0.0220367	0.0573482	0.0593154	0.0804303	0.0110594	0.0327461	0.064956	0.0662821	0.029675	0.0678703	0.0181473
0.0189154	0.00518434	0.0309058	0.0268544	0.0184456	0.0151645	0.0238419	0.0216438	0.0215598	0.0378052	0.0387384	0.015559	0.0189129	0.00166875	0.0181478	0.0604446	0.0429444	0.0561162	0.0202821	0.0552228	0.00207893	0.0147928	0.0595587	0.0109865	0.0429335	0.0106154	0.0275256	0.0248558	0.0277446	0.0100303	0.02608	0.0487524	0.0238351	0.0166885	0.00329776	0.0704755	0.0050442	0.0515399	0.0644311	0.0527081	0.0203847	0.0262718	0.0330863	0.00755742	0.0699718	0.0381985	0.0223814	0.0595178	0.0192985	0.0281388
0.0129784	0.00190274	0.00315463	0.0734036	0.0439962	0.00341314	0.0274635	0.0256367	0.0624895	0.055151	0.029638	0.0403269	0.0578725	0.0561928	0.089953	0.0186713	0.00537339	0.0299862	0.0408662	0.00839152	0.00188867	0.0585867	0.0493013	0.0897507	0.0398722	0.105786	0.0804322	0.0447623	0.0675699	0.0475243	0.0528987	0.0838737	0.063418	0.051321	0.0722604	0.0319216	0.0498923	0.0426904	0.0554235	0.0511315	0.000412499	0.0238132	0.0818424	0.0370373	0.0848953	0.0863193	0.00197208	0.0673847	0.0326964	0.00151317
0.0220965	0.0884849	0.0372363	0.0443888	0.0335145	0.0961769	0.0515086	0.0222264	0.0641169	0.00520637	0.046252	0.0133163	0.0303796	0.0376439	0.0513136	0.0417826	0.0622542	0.0270655	0.0244961	0.0215913	0.0306017	0.0327067	0.0456341	0.0167873	0.0680501	0.0301406	0.00927422	0.0280181	0.0607715	0.0778344	0.0679952	0.101235	0.0262912	0.0202555	0.0343067	0.0202242	0.00849043	0.0887346	0.00206863	0.0168927	0.0630032	0.0620763	0.0114567	0.0355267	0.015845	0.059783	0.0394845	0.0055268	0.0882538	0.0571647
0.0250241	0.0136869	0.0207042	0.0553042	0.00168598	0.0157826	0.0454782	0.0215238	0.0150562	0.0272349	0.00530612	0.010521	0.0403675	0.0168512	0.0150565	0.0322223	0.0292358	0.0448131	0.0116816	0.0133722	0.000711653	0.0253731	0.0500773	0.0456188	0.027334	0.0163932	0.0607166	0.0103906	0.00409183	0.05635	0.00819336	0.0058783	0.0398855	0.00857215	0.0195792	0.0201484	0.0306889	0.048727	0.00108747	0.0198072	0.0338056	0.0107842	0.00130336	0.0367146	0.00961875	0.0608807	0.0654631	0.0456265	0.000743282	0.08045
0.00892538	0.0502046	0.0949202	0.0191985	0.0196238	0.00743098	0.0229496	0.00202044	0.0381707	0.0665627	0.044082	0.00095148	0.00464361	0.042461	0.0238412	0.0122183	0.0604453	0.0170418	0.011956	0.0249345	0.0615162	0.00997208	0.0218417	0.0406156	0.0469011	0.0286834	0.00937787	0.0061089	0.0121863	0.0177334	0.0354345	0.0355731	0.0287249	0.0582936	0.0486866	0.0195209	0.0219021	0.0378435	0.0135374	0.0130284	0.0421936	0.00815869	0.0435116	0.00861315	0.0517386	0.00847061	0.0768607	0.0192121	0.026472	0.0618886
0.0276373	0.00449691	0.0404166	0.0363273	0.059616	0.092322	0.0454865	0.0233842	0.0592396	0.037989	0.0201646	0.00419234	0.0315688	0.000309021	0.0540623	0.0632363	0.0120247	0.0226858	0.052332	0.0143969	0.113146	0.0383159	0.0792389	0.0616806	0.0572285	0.0239794	0.0434797	0.0104381	0.0412292	0.00257469	0.00435099	0.0535224	0.0643992	0.031495	0.0579849	0.0964319	0.018588	0.0482959	0.0181407	0.0747128	0.0336195	0.00689996	0.00381724	0.0527642	0.0251085	0.03754	0.0225254	0.0534763	0.0566886	0.0544582
0.0274676	0.0380616	0.0309153	0.0553347	0.0169798	0.0319544	0.0519663	0.0093403	0.0107871	0.0223215	0.0296086	0.0383219	0.00896462	0.0762824	0.0670205	0.0341774	0.00176226	0.0726265	0.0128056	0.0276426	0.0443189	0.00381997	0.0281847	0.0419189	0.0268919	0.00312751	0.0424323	0.037304	0.0407851	0.0404598	0.0329633	0.0163927	0.0186133	0.048453	0.0543231	0.102091	0.0269404	0.0403592	0.00809522	0.0459219	0.0508223	0.041276	0.0349907	0.0351433	7.59227e-05	0.0281588	0.00250976	0.0230857	0.0139982	0.0084581
0.0797938	0.0223482	0.000327713	0.101978	0.0333636	0.0191326	0.0539653	0.0212331	0.0242161	0.0690977	0.0241934	0.00677851	0.0513657	0.00556095	0.0584119	0.0161294	0.00827968	0.0469587	0.0512171	0.0966144	0.0721985	0.030325	0.0682419	0.0555568	0.0256303	0.0115303	0.00043244	0.107602	0.00533824	0.0124133	0.0425299	0.0203279	0.0227846	0.0509016	0.0729344	0.00438411	0.000601251	0.0462665	0.0655278	0.0984896	0.0688569	0.0155057	0.00657268	0.0213599	0.0418184	0.100306	0.0667334	0.00750932	0.0327541	0.0460531
0.0275403	0.0888648	0.0356712	0.0234164	0.0091926	0.0200197	0.0153223	0.0717732	0.031421	0.0265416	0.0491379	0.00978394	0.0147589	0.0334456	0.00639097	0.0239783	0.0993239	0.00343971	0.0626339	0.0140122	0.00591797	0.0217034	0.0483376	0.0183136	0.0175436	0.0268583	0.056933	0.0501708	0.00826396	0.0340383	0.0297951	0.0336566	0.0187323	0.027841	0.000660329	0.080039	0.023876	0.0303886	0.0273945	0.0573543	0.0326952	0.0583767	0.00606203	0.0715951	0.059319	0.0200052	0.0342878	0.0261307	0.0618139	0.0655837
0.0775186	0.0843315	0.00152158	0.0374784	0.0161581	0.0726607	0.0287664	0.0680297	0.00890222	0.0740279	0.0178325	0.0198494	0.0726894	0.00631858	0.0454344	0.0625461	0.0692892	0.0771653	0.0538423	0.0305861	0.0828031	0.0245558	0.078628	0.0346739	0.0816205	0.000276719	0.0905914	0.0305789	0.0208012	0.0375052	0.00937592	0.0707611	0.0529942	0.0015154	0.00536443	0.0443122	0.0244215	0.0304128	0.00677709	0.0797038	0.0833784	0.0370442	0.0378399	0.0595075	0.0288639	0.063331	0.0854835	0.0022978	0.0193497	0.0810413
0.0474568	0.0416979	0.0296372	0.0221519	0.0498071	0.0113008	0.0713315	0.0554982	0.0263119	0.0641418	0.0390861	0.0335239	0.0516204	0.0389386	0.0108561	0.072249	0.0331545	0.00619974	0.0167958	0.00287301	0.0653646	0.0483212	0.0741865	0.0674867	0.0424099	0.0388566	0.0251312	0.0299464	0.0628119	0.0479524	0.0156886	0.0096329	0.0440913	0.0317968	0.0238904	0.0485501	0.0232122	0.09096	0.0646601	0.0431731	0.00534933	0.03782	0.0388198	0.0310357	0.00473434	0.0605892	0.011427	0.0668911	0.00798429	0.0340968
1.92022e-05	0.0411133	0.0608278	0.0508342	0.00143527	0.0651707	0.0179262	0.0118468	0.00372724	0.0123847	0.00555867	0.0139411	0.0498895	0.0324711	0.00222378	0.00838933	0.0383895	0.0299065	0.0408507	0.0434947	0.0248219	0.0135198	0.0469766	0.0125447	0.0162254	0.00725744	0.00440908	0.0622472	0.00333441	0.0196549	0.0704133	0.0352332	0.013262	0.0111901	0.0109219	0.0101038	0.0355634	0.0426233	0.0283989	0.0493098	0.0703843	0.0124424	0.0366335	0.0368105	0.034961	0.0439405	0.062528	0.0271793	0.0176249	0.041407
0.0437109	0.0500105	0.00324249	0.00714313	0.0152862	0.018191	0.00866207	0.0165587	0.0058197	0.018055	0.0341996	0.0254944	0.0233207	0.0564601	0.00382443	0.0110444	0.0126195	0.0126208	0.00334195	0.0381443	0.0343743	0.0264746	0.0344896	0.014736	0.00775588	0.00993163	0.00935114	0.0363834	0.0415991	0.0275229	0.0366889	0.0293319	0.047915	0.0456652	0.016183	0.0759035	0.00777355	0.0341329	0.0363339	0.0032476	0.0730278	0.0566452	0.0225206	0.0156903	0.0520284	0.00247393	0.0564653	0.0246146	0.0147443	0.0488105
0.0438724	0.00277407	0.00183342	0.0217748	0.0534103	0.0310932	0.0227377	0.0324706	0.0312702	0.0749683	0.0230054	0.0173624	0.0113853	0.0702052	0.0219261	0.0127664	0.0193074	0.0310564	0.0117236	0.0805526	0.0314426	0.0239823	0.00477404	0.0543768	0.0222661	0.00894937	0.0358677	0.0467851	0.0156719	0.00796524	0.0164402	0.0772028	0.00183502	0.0885952	0.0300779	0.0302345	0.0516765	0.0250262	0.0384815	0.00399378	0.044984	0.00371902	0.00614279	0.0655152	0.0655471	0.00792667	0.0422956	0.0194282	0.0355003	0.07182
0.056172	0.0325945	0.0304915	0.0422755	0.0387322	0.0574412	0.0344892	0.0644416	0.00669841	0.0139567	0.0427076	0.0385859	0.0150272	0.0252205	0.00837944	0.0309016	0.0514148	0.0738587	0.0419493	0.014847	0.0133045	0.0432465	0.019104	0.0135862	0.0295868	0.0539674	0.02752	0.0621319	0.0187729	0.0277801	0.105582	0.0256148	0.029077	0.023183	0.0184668	0.0170217	0.0228239	0.0192909	0.0703155	0.0142279	0.0146995	0.00912007	0.0564436	0.0540912	0.057131	0.0769065	0.0359057	0.035443	0.0948379	0.058979
0.066908	0.127264	0.115492	0.0527952	0.0767823	0.125475	0.0839561	0.099572	0.101031	0.0909587	0.121694	0.0654137	0.150956	0.0978115	0.126781	0.0744787	0.107401	0.160321	0.124614	0.125261	0.0311236	0.00320536	0.0789762	0.118927	0.110233	0.0493163	0.117606	0.128313	0.11028	0.0818265	0.0920356	0.101157	0.0369468	0.0917195	0.0787781	0.149763	0.0767379	0.0405772	0.159307	0.0814538	0.0434227	0.0884797	0.123066	0.100811	0.114381	0.10166	0.0808196	0.121079	0.100818	0.0839907
0.0362647	0.0528544	0.0791724	0.0528532	0.0510501	0.0502829	0.0701662	0.0393586	0.0811593	0.0435522	0.0526493	0.0971987	0.0638584	0.0105731	0.0144334	0.0680701	0.0136376	0.0443211	0.0695843	0.0471353	0.0592044	0.10511	0.0622319	0.0662487	0.0425919	0.00373147	0.0555181	0.0624379	0.107299	0.0758035	0.0499795	0.0650832	0.0520745	0.0248315	0.0249218	0.0833815	0.0753442	0.0768616	0.0632887	0.0759544	0.0866687	0.127823	0.046924	0.0685428	0.041836	0.0799414	0.0873563	0.0618484	0.0319801	0.0410947
0.00654538	0.0286043	0.00746223	0.02583	0.0233545	0.081675	0.0400902	0.031215	0.0193144	0.0189199	0.0261085	0.0131772	0.0222807	0.028914	0.0214839	0.0522051	0.0419247	0.0362448	0.0293455	0.0713897	0.0879206	0.0888471	0.0311905	0.0026607	0.0486518	0.0491219	0.0194082	0.0123525	0.0463793	0.00395533	0.0386863	0.0470534	0.0455014	0.00996797	0.0407056	0.0181886	0.0484885	0.0105032	0.00390573	0.101868	0.0386106	0.0328519	0.0365211	0.00678325	0.0296825	0.050149	0.0501515	0.0191732	0.0648393	0.0236069
0.00340952	0.0421838	0.0546556	0.0268064	0.00105796	0.00172476	0.0282772	0.0639409	0.0469159	0.0031028	0.0179753	0.0556829	0.0407217	0.0255937	0.0221265	0.0334672	0.0382526	0.0815026	0.0187186	0.00464635	0.0476725	0.00527559	0.0269114	0.057505	0.0247894	0.0428209	0.0219721	0.0757167	0.00131933	0.0140482	0.04986	0.0176608	0.0562905	0.0745	0.0114055	0.056505	0.00468285	0.00075871	0.0900279	0.0223684	0.0162182	0.0061388	0.02747	0.00116812	0.0553052	0.0831284	0.0339675	0.0483301	0.0120822	0.0249784
0.0367959	0.0392138	0.0650526	0.0095452	0.00793731	0.0216202	0.0437889	0.0345358	0.0225633	0.00027816	0.0244708	0.000639938	0.100638	0.00731305	0.0185313	0.0266306	0.0197667	0.0554208	0.0228797	0.0563985	0.0331461	0.0427622	0.0411502	0.0615506	0.0352472	0.0416528	0.0297157	0.00985557	0.0285927	0.0504191	0.0048722	0.0333672	0.00344967	0.0177589	0.0379465	0.0663601	0.0417831	0.0102786	0.0374232	0.00984654	0.040385	0.0531974	0.00244034	0.00291051	0.03155	0.00940664	0.0337975	0.0057325	0.032104	0.0153673
0.00585401	0.0296037	0.0440497	0.0234635	0.00742182	0.0046416	0.0281576	0.0252533	0.0361831	0.0132695	0.050821	0.0232112	0.0175676	0.0153346	0.0568605	0.00281392	0.0139268	0.00241044	0.0142546	0.0126666	0.0243769	0.0146354	0.00889988	0.0384583	0.0183564	0.0641813	0.0381317	0.0140277	0.0340843	0.00216156	0.00547622	0.0260598	0.0181097	0.0264735	0.00725209	0.0348792	0.0493207	0.00474923	0.00920444	0.0168843	0.053281	0.00389347	0.0143785	0.0424413	0.0259913	0.0335504	0.0304174	0.0311667	0.0480457	0.0479249

## Sheet: Fig7b
w_rec_ 1	w_rec_ 2	w_rec_ 3	w_rec_ 4	w_rec_ 5	w_rec_ 6	w_rec_ 7	w_rec_ 8	w_rec_ 9	w_rec_10	w_rec_11	w_rec_12	w_rec_13	w_rec_14	w_rec_15	w_rec_16	w_rec_17	w_rec_18	w_rec_19	w_rec_20	w_rec_21	w_rec_22	w_rec_23	w_rec_24	w_rec_25	w_rec_26	w_rec_27	w_rec_28	w_rec_29	w_rec_30	w_rec_31	w_rec_32	w_rec_33	w_rec_34	w_rec_35	w_rec_36	w_rec_37	w_rec_38	w_rec_39	w_rec_40	w_rec_41	w_rec_42	w_rec_43	w_rec_44	w_rec_45	w_rec_46	w_rec_47	w_rec_48	w_rec_49	w_rec_50
0.0107265	0.0134477	0.00374829	0.00528057	0.00635543	0.00903565	0.0220181	0.0033313	0.0210788	0.0110731	0.0195691	0.00461507	0.00770556	0.015271	0.0221488	0.013079	0.00410129	0.000530083	0.00859141	0.0383446	0.0201408	0.0083585	0.000221931	0.0304505	0.000909952	0.00985818	0.0289403	0.0111197	0.0200425	0.00647471	0.0190253	0.00976846	0.0128092	0.0221455	0.0381624	0.0267139	7.15913e-06	0.00211906	0.0276126	0.00764814	0.0225593	0.0044938	0.00173562	0.00339419	0.00562375	0.00568756	0.0126506	0.0161155	0.000673005	0.0295381
0.0176971	0.0219648	0.0546734	0.0343045	0.038084	0.00295551	0.0372549	0.006771	0.025128	0.0141092	0.0032891	0.00444822	0.0316704	0.00412212	0.00261823	0.00699341	0.0247704	0.0288142	0.000798431	0.0165011	0.0164286	0.0139461	0.014443	0.00564267	0.0132653	0.00766987	0.0214737	0.00653525	0.018956	0.00439428	0.0265963	0.00706298	0.00261352	0.00806113	0.0166597	0.00421074	0.0258279	0.00544326	0.0113059	0.0228425	0.00295938	0.00143364	0.0153803	0.0192077	0.0191821	0.0203951	0.0230218	0.00380202	0.0376816	0.0135529
0.00461047	0.00546664	0.0155146	0.0295512	0.0238892	0.0110328	0.00157341	0.0277411	0.0417953	0.017873	0.0205237	0.0186389	0.00962005	0.00424896	0.0234556	0.0193289	0.00575962	0.011378	0.0388447	0.0416769	0.0199551	0.0202315	0.00597188	0.00828954	0.000935915	0.0283981	0.0267663	0.0300549	0.00889772	0.0138038	0.0265705	0.0309406	0.00547862	0.0169724	0.0346639	0.0378654	0.0131967	0.0212787	0.0234984	0.0237164	0.050845	0.00195077	0.0073344	0.0312993	0.0193309	0.0109023	0.00657991	0.0243503	0.0229832	0.0243604
0.010244	0.00291733	0.0121134	0.0307198	0.00452421	0.0369628	0.0162264	0.0160027	0.00474799	0.00949071	0.0125951	0.00360828	0.0161698	0.0204535	0.0178747	0.00426225	0.026935	0.043892	0.0159059	0.0372032	0.00405293	0.029297	0.0302233	0.0236916	0.0113305	0.00569765	0.00957165	0.00445948	0.0159878	0.00113863	0.0125812	0.0261498	0.040253	0.0281847	0.0561241	0.0343429	0.0100053	0.0175577	0.00796998	0.00117814	0.01513	0.0193847	0.0356497	0.00858956	0.00315868	0.0125638	0.013175	0.0147988	0.00454922	0.0142455
0.0488808	0.0157324	0.00369234	0.0128193	0.0348903	0.0165964	0.046962	0.027363	0.017076	0.0124312	0.00680734	0.0199832	0.00128215	0.029441	0.0273244	0.0272848	0.0216712	0.0349623	0.00213932	0.0353573	0.0381393	0.0430289	0.040166	0.0161647	0.0221136	0.012264	0.0565425	0.0264936	0.0130421	0.0286575	0.0207742	0.0533045	0.00180121	0.0474182	0.00837599	0.0127811	0.0164718	0.0234125	0.0276257	0.0253468	0.0281273	0.0126826	0.00307831	0.000772552	0.00636779	0.0363274	0.00337204	0.0139935	0.023165	0.0187728
0.00797095	0.00776336	0.0607336	0.0178222	0.0261599	0.0128916	0.0318483	0.0233892	0.0325605	0.0130877	0.00651468	0.0200159	0.00246331	0.0260773	0.00473303	0.0629522	0.0223069	0.0388303	0.0270404	0.00186928	0.00483198	0.00389689	0.0375959	0.00260414	0.00558898	0.0440142	0.0164841	0.0350836	0.0284935	0.0251392	0.0528646	0.0149231	0.0181846	0.0126749	0.0499627	0.0188727	0.0336081	0.0184831	0.0191249	0.0243071	0.00110794	0.0448546	0.0613076	0.0558064	0.0470241	0.0126595	0.0168956	0.0217831	0.0257191	0.034854
0.00161928	0.00971846	0.00136501	0.0094199	0.0421509	0.00137832	0.029115	0.00206226	0.0273007	0.00194243	0.00109227	0.00923238	0.00742696	0.00357865	0.0361161	0.0105919	0.00968859	0.0221866	0.0122626	0.0280807	0.0139546	0.0152429	0.00515365	0.00125162	0.0379483	0.0141309	0.0108973	0.00489894	0.0233876	0.0324946	0.00199286	0.0175211	0.0192437	0.0454625	0.0296513	0.0152602	0.0342999	0.0125553	0.00511743	0.0251535	0.00472447	0.0122994	0.0141508	0.0148369	0.0204662	0.027837	0.0371789	0.00483453	0.0172507	0.0440883
0.0606967	0.0400338	0.0466228	0.0336194	0.0594244	0.0677326	0.0860585	0.0763123	0.0476486	0.036064	0.0724695	0.0535254	0.0675368	0.0248193	0.0565602	0.0500947	0.0374011	0.0805516	0.0533247	0.0335239	0.0618767	0.0289013	0.0890345	0.0614408	0.0733625	0.0354755	0.046131	0.045316	0.0338049	0.0628965	0.0581223	0.0302058	0.0799925	0.0771302	0.0327003	0.0276953	0.0590299	0.0451464	0.059271	0.0419673	0.0365518	0.0616193	0.0427884	0.0444139	0.0291584	0.0557929	0.0788192	0.0492547	0.0538573	0.0743435
0.0292286	0.00277632	0.00139465	0.00382809	0.0075112	0.0137585	0.000393315	0.00805238	0.00590734	0.0473345	0.00224716	0.018058	0.0367308	0.000699233	0.0162635	0.0153616	0.0233765	0.00176586	0.000951225	0.00137489	0.0322087	0.0296011	0.00293217	0.0476661	0.0248001	0.000764005	0.00386321	0.00026516	0.0266634	0.0109252	0.0171191	0.0207928	0.0013811	0.00823381	0.0540121	0.00725295	0.0365964	0.00033668	0.000194613	0.0194145	0.0287614	0.00548133	0.0149638	0.0269817	0.015373	0.027307	0.0054035	0.010413	0.00429861	0.0172406
0.039914	0.0157932	0.0169233	0.0094839	0.0369158	0.0194944	0.00330891	0.025717	0.00673184	0.0263039	0.000613913	0.00153277	0.00769823	0.0182695	0.0101805	0.00168407	0.00503177	0.012455	0.00395915	0.021129	0.011834	0.023305	0.0041998	0.0157636	0.0337381	0.00291284	0.00417375	0.0181776	0.00023768	0.00422888	0.0226556	0.0455999	0.00371018	0.0473709	0.0506261	0.011974	0.0200733	0.0160573	0.00466604	0.00373468	0.0117309	0.0112583	0.00444974	0.0180527	0.00756376	0.0150524	0.00769436	0.0305227	0.00915118	0.00343216
0.0155347	0.0310887	0.00450193	0.00860747	0.026821	0.0167909	0.0210641	0.0131321	0.00748979	0.0382145	0.0261461	0.00525937	0.0227935	0.0309735	0.0102642	0.00909306	0.00056066	0.00475939	0.00011224	0.0290888	0.0274548	0.0332862	0.028673	0.0199201	0.0456065	0.0158527	0.031785	0.0236821	0.0335682	0.0104093	0.0221117	0.0219923	0.0236542	0.0330275	0.022529	0.0180679	0.00151873	0.0315963	0.0151687	0.00690268	0.00198325	0.0307317	0.00173181	0.019001	0.0185409	0.00237979	0.00116952	0.0113767	0.00858251	0.0210872
0.0101119	0.0100954	0.0178812	0.0381178	0.0283682	0.0206906	0.0314363	0.0185774	0.0316884	0.0116756	0.0453898	0.0334161	0.0271908	0.0130681	0.0106809	0.00183727	0.0098002	0.0104282	0.00248162	0.0143894	0.00538068	0.0192061	0.00548555	0.00774361	0.0122583	0.022424	0.0189628	0.00878536	0.0125155	0.0275264	0.0217396	0.0273487	0.0467463	0.0204782	0.00777226	0.0254953	0.00787113	0.010653	0.0187304	0.00131012	0.0141094	0.00173979	0.00934124	0.00439454	0.0117823	0.0243768	0.00104323	0.0411538	0.0404906	0.014384
0.0398157	0.0118423	0.0221112	0.0159048	0.0132632	0.0240695	0.0424209	0.00795682	0.0213858	0.00916605	0.0172457	0.00815486	0.0451333	0.00453808	0.00253946	0.00908773	0.0267327	0.00531161	0.00648189	0.0177809	0.00527038	0.0174303	0.0174752	0.0512784	0.036012	0.0408404	0.0452745	0.0454346	0.00810975	0.0307831	0.0464719	0.0117119	0.0352763	0.00538931	0.0324493	0.00251165	0.0272035	0.0312358	0.0052994	0.0384944	0.0115864	0.0041926	0.0042592	0.0286005	0.00525255	0.0141519	0.0239872	0.00333435	0.00462105	0.0112407
0.0230701	0.00186867	0.0252486	0.000771218	0.0131004	0.00379535	0.00217953	0.00422063	0.0462058	0.0283812	0.0468553	0.019239	0.0230414	0.000933288	0.011106	0.0112456	0.000626053	0.0241835	0.0034676	0.0529802	0.0159745	0.047287	0.0394174	0.0288227	0.00522116	0.0227115	0.026708	0.0136859	0.00950705	0.0258296	0.017712	0.0032373	0.00805184	0.00298949	0.020854	0.0257763	0.0225425	0.00668102	0.0383758	0.0188553	0.00541509	0.0235968	0.00194688	0.0217798	0.0242221	0.0150545	0.0262833	0.0129428	0.0320281	0.00988706
0.0216712	0.0159389	0.0129799	0.006394	0.0169655	0.000792807	8.99188e-05	0.00746132	0.0221468	0.0106255	0.00289826	0.00267749	0.00677471	0.0105326	0.018952	0.0110096	0.00140142	0.00839007	0.00472634	0.0145415	0.0215371	0.0495068	0.0265939	0.0193941	0.0344664	0.0178617	0.0117696	0.042734	0.0073948	0.00837516	0.0325117	0.00807606	0.0135768	0.0171858	0.0631814	0.00567478	0.0294089	7.22134e-05	0.00290429	0.024179	0.0126775	0.000435023	0.0158008	0.0318131	0.033588	0.0155768	0.0364012	0.0126818	0.00955379	0.0113905
0.0295074	0.0373008	0.0508323	0.0686778	0.0340604	0.0237456	0.0300572	0.0279318	0.0351316	0.0232423	0.0678051	0.0360905	0.00235925	0.0381859	0.0658807	0.0225223	0.036117	0.0440346	0.046279	0.0549338	0.0178126	0.0487345	0.0930251	0.0446327	0.064124	0.0481155	0.0215984	0.0645722	0.0299648	0.0292659	0.0378202	0.0696089	0.0323397	0.0395667	0.0311201	0.0823868	0.0695196	0.052618	0.0269693	0.0188493	0.00412079	0.00230916	0.0459046	0.0506551	0.0293837	0.055513	0.0375351	0.01824	0.0709888	0.0649484
0.000259028	0.0489645	0.00193771	0.00423211	0.0365347	0.0136471	0.0223144	0.0145984	0.00251982	0.0102976	0.00217108	0.00589075	0.00222002	0.000263603	0.00515807	0.0171319	0.00256616	0.00277796	0.0170719	0.0185599	0.00344839	0.0155994	0.00691091	0.00836644	0.012344	0.0316881	0.00305308	0.0134261	5.13642e-05	0.0296389	0.00340502	0.025768	0.00133696	0.0385634	0.0430293	0.00665564	0.0194128	0.00868763	0.011014	0.0398215	0.0027384	0.0370246	0.038456	0.0034928	0.0371052	0.0317247	0.00538084	0.018428	0.00873032	0.0239153
0.0298678	0.00159807	0.0424376	0.0278539	0.0174681	0.025241	0.0120283	0.00223633	0.00372499	0.0314274	0.0210319	0.0359238	0.0334687	0.00085906	0.039758	0.0279617	0.0461512	0.00482232	0.00424565	0.00499972	0.0116514	0.0329323	0.0122158	0.00212544	0.00404142	0.016008	0.00836989	0.0246078	0.00435133	0.012155	0.00987086	0.022786	0.0373901	0.0166043	0.0181955	0.0037284	0.0313302	0.0212698	0.0157032	0.0006679	0.0311068	0.0307466	0.00693384	0.0182085	0.0315802	0.0133116	0.0230294	0.00733543	0.0168056	0.0321081
0.00650758	0.00808849	0.00601206	0.00953476	0.0205538	0.0742315	0.0393144	0.0405159	0.0135819	0.0321862	0.0254813	0.00271513	0.010286	7.27545e-05	0.0173967	0.0281149	0.0124959	0.0145807	0.00833751	0.00653854	0.0240041	0.0419884	0.00937478	0.0514336	0.000130304	0.00250409	0.061274	0.0130355	0.0257836	0.0144151	0.0353948	0.0167096	0.0216053	0.0214302	0.0245846	0.00461623	0.0536704	0.00524452	0.00790605	0.0104928	0.00874938	0.00472715	0.0133501	0.0278595	0.00155214	0.0277888	0.035	0.00563979	0.0204709	0.0239074
0.00102321	0.012217	0.00270304	0.00568066	0.011844	0.0183086	0.0217739	0.0237297	0.0387051	0.00305295	0.0215884	0.00457291	0.0018776	0.0130041	0.0142338	6.87323e-05	0.0275589	0.0168192	0.0142368	0.000487666	0.00749635	0.0140705	0.0190775	0.0130045	0.00707737	0.015463	0.00546679	0.0112794	0.0264214	0.0134371	0.00493368	0.0448249	0.0128767	0.00873611	0.0252521	0.0187907	0.0144078	0.0176948	0.00562928	0.0231328	0.0201306	0.0247659	0.0182198	0.0274717	0.0362411	0.0183155	0.0112041	0.00055254	0.0181361	0.0111513
0.000423593	0.0273118	0.0131853	0.0121334	0.0397078	0.00427771	0.0474329	0.00719154	0.024132	0.0156905	0.0137282	0.00843112	0.0127825	0.0039724	0.0168721	0.00379588	0.00774337	0.0175721	0.0210178	0.0185537	0.00648334	0.0129492	0.00351839	0.011973	0.000173368	0.00345026	0.0479638	0.00468582	0.00228995	0.0174742	0.0229054	0.0116383	0.0199092	0.0138883	0.00760863	0.0247169	0.0167949	0.00701273	0.0199647	0.00208017	0.024488	0.00909885	0.0078194	0.0187703	0.0130946	0.0132818	0.000753224	0.0154491	0.0286193	0.00408223
0.00393316	0.0139162	0.0251287	0.00590263	0.0126845	0.0137622	0.000810888	0.00263271	0.0241548	0.0140838	0.0500545	0.00213451	0.0180573	0.017163	0.0199029	0.0187425	0.0189446	0.032295	0.000223996	0.00684767	0.0118553	0.00693434	0.0146761	0.0283212	0.0439601	0.0489752	0.0022836	0.01449	0.0113416	0.0173097	0.00699762	0.00842679	0.00923165	0.0411119	0.023714	0.0418941	0.0125514	0.0249307	0.0445224	0.00370731	0.0448108	0.0101216	0.0579141	0.0230096	0.00450106	0.0420031	0.00184319	0.0254964	0.0184354	0.0179183
0.00038621	0.0164229	0.0152966	0.0369581	0.00136365	0.0147459	0.00197596	0.0536688	0.0166002	0.0401483	0.00810995	0.0332633	0.00104743	0.000178209	0.00401085	0.0242464	0.017618	0.00309069	0.00961663	0.0177153	0.00759717	0.00458717	0.00206188	0.0254313	0.0257216	0.0297174	0.0344452	0.012853	0.0164687	0.0180106	0.0164731	0.0183957	0.00339511	0.0146951	0.0300855	0.00848052	0.00587177	0.0309281	0.01619	0.048636	0.0357059	0.00517147	0.0216692	0.0260334	0.0281618	0.00849234	0.0134106	0.0188368	0.000195517	0.0185058
0.0215746	0.0271732	0.016291	0.0181893	0.018544	0.00772334	0.0386092	0.0498909	0.0141444	0.0345735	0.00309764	0.000918716	0.0227965	0.0336596	0.00864909	0.0196297	0.010217	0.00489311	0.00520839	0.0049053	0.0145582	0.0311279	0.00468513	0.00192161	0.010658	0.0373698	0.0107933	0.0223808	0.00910505	0.00267024	0.00735447	0.0168066	0.005729	0.0448759	0.00235498	0.0163363	0.0060236	0.0188947	0.0108832	0.0111992	0.029145	0.0296267	0.0298054	0.0492008	0.0220362	0.0556738	0.0080329	0.00261328	0.0202247	0.00682702
0.0339873	0.0138108	0.0056905	0.000341639	0.0277516	0.017584	0.0151105	0.00816004	0.0214866	0.010581	0.0220519	0.0273069	0.0254747	0.0199105	0.00114832	0.0344481	0.0151173	0.0130873	0.0184101	0.0141057	0.0175176	0.00370157	0.000441065	0.00298144	0.0244857	0.0133036	0.01557	0.0181321	0.00655339	0.00928296	0.00231861	0.0291434	0.030712	0.0117385	0.0331994	0.0213397	0.0292998	0.0175158	0.0177418	0.00479544	0.0282906	0.013456	0.0429829	0.00358899	0.000184417	0.0467262	0.0134524	0.00458173	0.0293676	0.0156032
0.0297066	0.00652219	0.0136777	0.0141164	0.0175127	0.0214349	0.0162211	0.00965688	0.00176324	0.000496827	0.00055878	0.0145607	0.00181768	0.0184167	0.00910491	0.0344968	0.0175408	0.0102843	0.0545502	0.0150419	0.0204616	0.0058959	0.0304754	0.012336	0.0108214	0.00978674	0.00463781	0.0169397	0.00867781	0.0360535	0.00807886	0.0170111	6.38092e-06	0.0249415	0.00375281	0.0146852	0.0549559	0.0140163	0.0233914	0.000955198	0.00523403	0.00102092	0.0143559	0.00822254	0.0397249	0.0190352	0.0226601	0.00863159	0.00747163	0.0424213
0.00266417	0.0191397	0.00729046	0.0256081	0.00678243	0.0168741	0.000508244	0.00124154	0.0117216	0.00783732	0.0037438	0.00466227	0.036886	0.0129753	0.0170178	0.00963295	0.015481	0.00957501	0.00710379	0.0157496	0.0285819	0.00355009	0.0312203	0.0270623	0.0205133	0.037878	0.00577564	0.0333084	0.0256568	0.0234955	0.0298988	0.0350129	0.0160142	0.00856575	0.015697	0.0208695	0.017733	0.0104275	0.0282404	0.00372598	0.000911827	0.00414787	0.00181011	0.009931	0.00759798	0.0106073	0.0290817	0.000644846	0.0288915	0.0154927
0.0183317	0.0138757	0.00363659	0.030689	0.0341348	0.0164257	0.054578	0.0175111	0.00577708	0.0104967	0.0053074	0.00144158	0.00139321	0.00328397	0.00498132	0.00801249	0.0263139	0.0066196	0.00201926	0.0277452	0.0240217	0.00708807	0.031252	0.0196995	0.0317212	0.00467445	0.0173836	0.0119721	0.0124822	0.00508919	0.00169686	0.00580816	0.00571722	0.00237389	0.00309101	0.0244612	0.0247186	0.0346844	0.00103628	0.00428237	0.0271125	0.0461274	0.00326688	0.0114104	0.0181362	0.0156313	0.019841	0.007504	0.00422996	0.0143534
0.0231266	0.0102247	0.0101277	0.0140303	0.00638265	0.021822	0.00799495	0.0159518	0.0010696	0.00750429	0.00174545	0.0371634	0.0205046	0.0520143	0.00105017	0.0092774	0.025643	0.0129402	0.00676635	0.0170713	0.0286432	0.0173155	0.0116667	0.00105549	0.0125009	0.0029673	0.0148106	0.0383757	0.0182893	0.00711787	0.0232662	0.0287795	0.031248	0.00499488	0.0337941	0.00414062	0.0626503	0.00719116	0.011287	0.0249889	0.0288022	0.0387838	0.0131969	0.0114265	0.0264918	0.0283263	0.00616509	0.0453102	0.021331	0.0348844
0.0919801	0.0381733	0.0579669	0.0545315	0.039442	0.0550615	0.0580877	0.0924248	0.0957999	0.0587279	0.0492427	0.0441548	0.0819066	0.0277673	0.0347687	0.0293508	0.0683809	0.0579683	0.0635311	0.0131431	0.0581701	0.0537812	0.0586664	0.0504416	0.0502495	0.0258966	0.0714957	0.0649893	0.0315096	0.0432938	0.0676989	0.0628586	0.0691541	0.0545511	0.0547667	0.0802646	0.0575062	0.0253494	0.0557604	0.0157264	0.0847485	0.0651668	0.0597943	0.0540917	0.0814762	0.0307006	0.00771895	0.0426072	0.0802469	0.0710625
0.00447691	0.00732455	0.0104002	0.0233149	0.046265	0.0174658	0.0340044	0.0443461	0.0168543	0.0457026	0.0182257	0.0129664	0.0194355	0.0207533	0.0392891	0.0209597	0.0285405	0.0388148	0.0124749	0.0634152	0.0550126	0.0099169	0.00385989	0.000472393	0.0140939	0.0506514	0.00906039	0.00350429	0.000661177	0.00457132	0.0468445	0.00565349	0.00250976	0.00995262	0.00728185	0.00410804	0.0102101	0.00594055	0.0252438	0.00225086	0.0231726	0.022452	0.024916	0.0311083	0.0378665	0.000629875	0.000704638	0.0273381	0.0346347	0.00217555
0.0522472	0.0175605	0.0575585	0.00555092	0.00845937	0.050133	0.0202399	0.0322581	0.0268566	0.0151879	0.0157874	0.0191792	0.00889169	0.0164266	0.009996	0.062108	0.0166297	0.0168692	0.0320224	0.00473451	0.0300774	0.0131427	0.0470025	0.0536754	0.00132778	0.0276098	0.0212102	0.0399288	0.0113645	0.00300184	0.0387971	0.048843	0.028033	0.00646425	0.0425404	0.0616387	0.0255749	0.0150777	0.0193181	0.0129365	0.0472409	0.0278847	0.0450048	0.0411705	0.00479662	0.0222163	0.035161	0.0207151	0.0127559	0.0199345
0.0160489	0.0072031	0.00422203	0.00980861	0.0370041	0.027812	0.0193126	0.00802058	0.00539173	0.0253695	0.0190181	0.0106348	0.0149802	0.0134339	0.00725279	0.00694202	0.00215711	0.0046673	0.00473681	0.00417778	0.0173621	0.0135853	0.00423772	0.00488107	0.0174577	0.00352283	0.00834728	0.0103285	0.00599801	0.00552457	0.0111222	0.0100548	0.0268896	0.0221524	0.00609091	0.0210947	0.0190131	0.0316927	0.000457127	0.0349163	0.00446146	0.0176279	0.0122074	0.0111365	0.0286938	0.0332041	0.037423	0.0414134	0.00234874	0.00375023
0.028252	0.00902316	0.0171391	0.0105051	0.0016363	0.0206794	0.00413081	0.00513145	0.00914432	0.000402146	0.0118787	0.01854	0.00838308	0.00945616	0.0177754	0.00427702	0.0285493	0.0347543	0.00678848	0.00656868	0.0337145	0.00293735	0.0315862	0.0160708	0.0133718	0.0266835	0.0123043	0.000251106	0.0282066	0.015548	0.00546817	0.00142774	0.0108701	0.000571227	0.020038	0.00801302	0.00293462	0.017521	0.0225195	0.0415918	0.0345873	0.0282492	0.0239694	0.0393137	0.00627412	0.0108409	0.0204882	0.0407421	0.000145285	0.0218998
0.00444993	7.76313e-05	0.0230144	0.0157349	0.0267882	0.0234591	0.00449066	0.0125446	0.0227267	0.0179287	0.0253544	0.0263876	0.0251013	0.0247591	0.0234072	0.0344384	0.00067479	0.010306	0.0262082	0.00376853	0.00251098	0.0211699	0.0035295	0.00310244	0.0122881	0.0114205	0.00913817	0.00316204	0.0239428	0.0199438	0.00470626	0.00235007	0.0142507	0.0155928	0.00891941	0.0175309	0.00577086	0.0135691	0.011099	0.0183372	0.00479611	0.025307	0.00800965	0.0161699	0.00883134	0.0202934	0.0148907	0.0233999	0.0022266	0.00381799
0.00350865	0.00182478	0.0205149	0.0165657	0.0159489	0.00217424	0.0235339	0.0256012	0.00399352	0.0232598	0.00734582	0.02564	0.00568357	0.0134908	0.020353	0.0318364	0.00958861	0.00242018	0.000312601	0.033339	0.0421513	0.0352226	0.0262509	0.00507058	0.0116387	0.00477806	0.0131309	0.012917	0.0116057	0.0165876	0.00379942	0.0207655	0.0279137	0.0214303	0.018183	0.0247658	0.00114427	0.00386875	0.000845636	0.022818	0.0245254	0.024682	0.00701743	0.00693877	0.0103711	0.0310618	0.0149704	0.0389236	0.0052669	0.033424
0.0186684	0.00990818	0.0123457	0.00865234	0.0090195	0.00717462	0.0303121	0.012774	0.0110732	0.0359033	0.0154376	0.00138834	0.0100617	0.0125613	0.000174068	0.0140355	0.0399604	0.0239454	0.012209	0.00588323	0.0326715	0.00081703	0.00051569	0.0108742	0.0233213	0.0377754	0.00633559	0.000974425	0.0220659	0.0157108	0.00756422	0.0109579	0.0206574	0.0235805	0.00709727	0.018132	0.0271112	0.00895664	0.015085	0.0142945	0.0159442	0.0362898	0.0259338	0.00275872	0.0109565	0.0254806	0.0129438	0.0220004	0.00962231	0.00874524
0.0215351	0.0238949	0.00840277	0.0246422	0.0169826	0.00266794	0.00250431	0.0103305	0.00228062	0.0545941	0.0464835	0.00330229	0.014639	0.0253914	0.0190012	0.0143773	0.0563303	0.0081315	0.0246533	0.00687024	0.0318159	0.00635146	0.0285751	0.0160643	0.0264306	0.00188855	0.0220739	0.0218474	0.00715119	0.026778	0.00537553	0.0363423	0.013462	0.0314365	0.00620802	0.0425324	0.00106027	0.0114164	0.0225311	4.55701e-05	0.00320898	0.00864675	0.0310412	0.00429915	0.0165407	0.0101014	0.0200775	0.00641053	0.024953	0.0104848
0.0156931	0.020847	0.0170723	0.0181524	0.0169239	0.0389168	0.0352794	0.00127169	0.00100348	0.0144802	0.0037934	0.010658	0.0112288	0.0177822	0.0106612	0.018471	0.00649238	0.00619087	0.00900957	0.0442716	0.00880867	0.00803969	0.00238247	0.00941363	0.0123444	0.00112159	0.0166193	0.00400025	0.0118931	0.0179688	0.0264979	0.00138649	0.015837	0.0105503	0.00352858	0.00761976	0.00129466	0.00103113	0.00236017	0.0219871	0.0306599	0.0159913	0.0304777	0.0532487	0.0102578	0.00793151	0.014105	0.00315296	0.00148132	0.0107642
0.0152077	0.0317064	0.0204602	0.0375424	0.0320318	0.0151589	0.0181404	0.00639349	0.0156391	0.0120696	0.00644647	0.0214306	0.0123652	0.000143714	0.0374508	0.0200794	0.0253363	0.0304775	0.0166381	0.0100611	0.0150005	0.0237411	0.0131928	0.0308247	0.0023192	0.0234274	0.0324162	0.012718	0.0336913	0.0131978	0.0221625	0.0270691	0.00732239	0.00338071	0.00130444	0.0275231	0.00519671	0.00247622	0.016149	0.0329538	0.00731063	0.0112784	0.0155273	0.01538	0.0207265	0.000989882	0.0265489	0.0218362	0.0358866	0.0128516
0.00792281	0.00327727	0.0330702	0.0334379	0.00242803	0.0284397	0.00969564	0.00219276	0.0322613	0.0277692	0.0424308	0.016546	0.00192406	0.034032	0.0103181	0.0455237	0.0108676	0.0307925	0.0142029	0.0155704	0.0167685	0.0137439	0.0193889	0.0219802	0.015799	0.0192151	0.0110535	0.0527582	0.0010515	0.000552081	0.0127198	0.02912	0.0385004	0.0264936	0.0116479	0.000974441	0.0150339	0.00266863	0.00449429	0.00790625	0.0211649	0.00257294	0.0401111	0.0255759	0.0741642	0.023266	0.0223709	0.0205951	0.0139158	0.043659
0.0191964	0.00806963	0.0113891	0.00552726	0.0054641	0.00914692	0.0124177	0.0206896	0.0030708	0.0096726	0.0245097	0.0174719	0.0111268	0.00116304	0.023957	0.000192154	0.0164457	0.0208299	0.0444254	0.0271332	0.0497734	0.00186956	0.022176	0.0203943	0.0215975	0.0182038	0.022343	0.0133466	0.044703	0.0046839	0.00789421	0.000841624	0.0247454	0.015529	0.0180796	0.0251764	0.0290811	0.00845156	0.024571	0.0236139	0.02401	0.00272114	0.0195879	0.0165731	0.00686054	0.0200164	0.0048203	0.00251354	0.00267149	0.0201501
0.0243706	0.0137056	0.0173519	0.0170645	0.00841149	0.0435631	0.00451556	0.019536	0.00339159	0.0396303	0.00616431	0.00808343	0.0169051	0.0396084	0.00856415	0.00405013	0.0344458	0.00691271	0.0327146	0.0358187	0.00456948	0.00818103	0.0209175	0.0040486	0.0183759	0.0156815	0.0361496	0.0233478	0.0225941	0.0357497	0.00959223	0.0115916	0.00849124	0.00880479	0.00650459	0.0311908	0.0211367	0.0372007	0.0303045	0.020258	0.00520231	0.00695639	0.00710178	0.0115995	0.0148716	0.00221647	0.0285045	0.0196867	0.00334419	0.0162789
0.0371172	0.0557128	0.0673599	0.0625448	0.0328358	0.0532709	0.0313305	0.0287813	0.0557436	0.0311859	0.0361528	0.0250778	0.0471495	0.0436327	0.0317743	0.0651108	0.0374442	0.0422507	0.0477339	0.0637796	0.029522	0.0491477	0.00898938	0.0490006	0.0643326	0.0637526	0.0643872	0.0628686	0.0328866	0.0685833	0.0387167	0.0296507	0.0477916	0.0642441	0.0955336	0.0545535	0.0284082	0.0557929	0.0672798	0.0857539	0.0679083	0.0278201	0.0539949	0.0274667	0.0441875	0.0691383	0.0945306	0.0655152	0.0494048	0.0736966
0.00993379	0.026836	0.00416684	0.0101166	0.00628958	0.00940875	0.0105414	0.00415829	0.0413192	0.0167673	0.0162871	0.0314056	0.00284124	0.0178547	0.00067233	0.00702097	0.0190119	0.0230803	0.0161465	0.00462253	0.0525581	0.0204204	0.0194965	0.00935748	0.00120542	0.0102263	0.00318093	0.0101538	0.00595208	0.0142649	0.00450477	0.0441993	0.0297143	0.0223184	0.00161459	0.0255907	0.0401933	0.0105784	0.00133647	0.0394706	0.00540461	0.00793528	0.0111564	0.0366187	0.0216872	0.0236182	0.00693102	0.0253367	0.0128388	0.0483971
0.036378	0.0103961	0.0240688	0.018171	0.00681497	0.0344141	0.0220493	0.00175397	0.0283856	0.0295407	0.0232299	0.0225654	0.0476308	0.00950008	0.0227397	0.0184858	0.00150996	0.0230403	0.0119475	0.00494825	0.0306256	0.000125911	0.00375915	0.0221402	0.0024076	0.0160591	0.0232572	0.0292763	0.0183541	0.0194716	0.00662346	0.0323196	0.00601822	0.0441397	0.0182886	0.00614435	0.0014584	0.0224607	0.0420035	0.00210905	0.010473	0.0248809	0.00380456	0.0244136	0.0223827	0.0251091	0.0100907	0.0125496	0.0219035	0.00199742
0.027198	0.00414697	0.0263772	0.0157649	0.0156439	0.01917	0.0193354	0.0188304	0.00605799	0.0258834	0.0518729	0.00746767	0.0287912	0.00133345	0.0146433	0.00345244	0.0104634	0.00988354	0.00763815	0.00237898	0.0123462	0.0211443	0.000308155	0.00156233	0.0302419	0.0239688	0.00646971	0.000425918	0.0137734	0.0218216	0.0059676	0.035508	0.0254376	0.0434681	0.013321	0.0267259	0.0107842	0.00439768	0.0211636	0.0129567	0.00511735	0.00259883	0.038747	0.00239825	0.0077654	0.00153582	0.0324133	0.0276644	0.030691	0.0199346
0.0370961	0.00520714	0.0144906	0.00142817	0.0252001	0.0142175	0.024499	0.0147514	0.00215163	0.00464376	0.0294295	0.0266829	0.00791842	0.0452924	0.0159163	0.0345284	0.0174006	0.0204564	0.0339832	0.00556913	0.0125081	0.00934264	0.037538	0.0477642	0.00853453	0.0124408	0.015626	0.0420218	0.00273726	0.0027572	0.00409258	0.0443879	0.0110006	0.0210894	0.0115688	0.00441083	0.0119601	0.0220554	0.00835244	0.0161777	0.00176295	0.0316296	0.0116305	0.0164645	0.00726674	0.0145083	1.24851e-05	0.00838373	0.00455518	0.0122654
0.00256631	0.0433802	0.0150453	0.0234054	0.0069404	0.00658976	0.00209978	0.0165792	0.00145442	0.0143954	0.0112688	0.015317	0.0147009	0.00918935	0.00951654	0.00125313	0.00643124	0.0275664	0.0254041	0.00240477	0.00649908	0.0116698	0.00298911	0.0177737	0.024964	0.02088	0.00496204	0.019155	0.0435565	0.030666	0.00753323	0.00932638	0.0113245	0.0206187	0.00459813	0.00498557	0.01977	0.0250234	0.0225639	0.0154238	0.0346921	0.000975531	0.019696	0.00732536	0.0263502	0.0205633	0.0434688	0.0169236	0.0110539	0.0121524
0.0102843	0.0454289	0.0177408	0.00544537	0.00508583	0.0208442	0.0209672	0.0123498	0.00557551	0.00295698	0.0190351	0.00427305	0.0152512	0.0121757	0.0175529	0.0289706	0.00724172	0.0375446	0.0104073	0.0386659	0.000251457	0.00955183	0.0215677	0.0412636	0.0121315	0.012413	0.0317066	0.0260973	0.00214325	0.0106583	0.0234084	0.014212	0.00249565	0.00898324	0.0131853	0.00289119	0.0332998	0.0273247	0.00541435	0.00930575	0.0237599	0.00134496	0.0200424	0.010768	0.0193101	0.00142351	0.00601757	0.0141345	0.00722018	0.00999195
0.0592214	0.080902	0.0495803	0.0440008	0.0523799	0.0586702	0.0314942	0.0492554	0.0671364	0.078362	0.0375507	0.100504	0.0225266	0.0359311	0.039349	0.0927569	0.0654214	0.0531461	0.0428157	0.0282409	0.0353642	0.0658872	0.0286743	0.0200603	0.0320422	0.0538358	0.0781537	0.0223899	0.0753311	0.0474633	0.0500443	0.0934991	0.0321136	0.0475386	0.0637172	0.0653307	0.0816999	0.0472109	0.0840596	0.0542855	0.0657931	0.05833	0.0548664	0.027452	0.0622476	0.0444331	0.0507147	0.054508	0.0304315	0.0663015
0.0502268	0.068031	0.0436511	0.0695096	0.0848557	0.0331074	0.06332	0.0401009	0.0563505	0.0523002	0.0606406	0.0344291	0.0502467	0.0686951	0.055863	0.0536769	0.0757397	0.0734555	0.0435326	0.0189786	0.0679017	0.0597842	0.0622396	0.0538753	0.0546441	0.0644541	0.0647726	0.0270347	0.0181077	0.0703898	0.0550766	0.0875182	0.0472054	0.018287	0.0324514	0.0317379	0.0634307	0.0824019	0.0501708	0.0434425	0.0333224	0.0353022	0.0186939	0.0469424	0.0344674	0.0745018	0.0602876	0.0374547	0.0510313	0.00724264
0.01003	0.010921	0.0284988	0.00472846	0.00770672	0.00436154	0.0254835	0.0166104	0.0433485	0.0316411	0.0247895	0.0337128	0.0120561	0.00642398	0.00560911	0.0207575	0.00048371	0.0269577	0.0315521	0.0209727	0.00926969	0.0095333	0.0104109	0.011667	0.0303762	0.0118347	0.0104798	0.0168056	0.0244318	0.00394675	0.0028665	0.0261517	0.0109201	0.0132384	0.000384943	0.0104331	0.0145415	0.0499375	0.0418872	0.0316815	0.00522082	0.00824446	0.0054462	0.0029027	0.0219544	0.0219646	0.0180027	0.00670445	0.000487135	0.0179903
0.0167725	0.00356927	0.00746628	0.039895	0.00647288	0.0260676	0.00444286	0.0184701	0.00945369	0.0241017	0.0213792	0.0108443	0.00690219	7.55368e-05	0.00858845	0.0313359	0.0136545	0.0125732	0.0299767	0.00410909	0.00639579	0.0228584	0.0072274	0.0115998	0.00219967	0.000152751	0.0170952	0.0191771	0.0390779	0.0208839	0.0101497	0.0392129	0.00190275	0.013646	0.00452966	0.0143735	0.000532538	0.033591	0.00560987	0.020059	0.0115293	0.024545	0.0141095	0.00747296	0.011294	0.0187349	0.0138975	0.0318817	0.0169788	0.00212487
0.0249425	0.0351402	0.0231096	0.0121566	0.0126803	0.0117991	0.0452144	0.0161212	0.0062502	0.0121655	0.00130925	0.0183587	0.059696	0.00632174	0.00572315	0.00800768	0.0093921	0.0112774	0.0061126	0.00654202	0.00893612	0.00404138	0.00393836	0.0212835	0.0192078	0.0120935	0.0130541	0.0291787	0.0247078	0.00014627	0.00844167	0.00860796	0.0214464	0.0256735	0.00570514	0.00462795	0.00927653	0.0067509	0.00474538	0.0269129	0.00750269	0.00718422	0.0151248	0.0253989	0.00338491	0.00137721	0.0124472	0.0301073	0.0216551	0.0159444
0.00750165	0.0258044	0.0083198	0.0105196	0.00919633	0.00379438	0.00516821	0.0307595	0.0156518	0.0075178	0.0249759	0.0279138	0.0105326	0.0438034	0.0106524	0.00684177	0.0183376	0.0226513	0.00158954	0.00630121	0.0019672	0.00765484	0.022689	0.017715	0.00209162	0.0198081	0.0232224	0.00101012	0.0235669	0.00537618	0.0129929	0.0342782	0.0218452	0.0134039	0.00496826	0.0209744	0.00109325	0.0268153	0.000770376	0.0145918	0.0135429	0.0257038	0.012446	0.0273086	0.00015361	0.0111251	0.00255104	0.0205126	0.0117984	0.0162356
0.00264068	0.0245719	0.00728152	0.00273953	0.0286275	0.0288914	0.0012218	0.0125806	0.0432802	0.0271573	0.0048687	0.0445001	0.039055	0.0333313	0.000904503	0.023364	0.0408456	0.016018	0.0137751	0.0166253	0.00411594	0.0117479	0.034906	0.016371	0.0407451	0.0440554	0.0102464	0.0343457	0.00712483	3.5732e-05	0.0496286	0.0336972	0.033402	0.0426683	0.021788	0.00699349	0.0110339	0.0244258	0.00224881	0.0155791	0.0199792	0.0315609	0.0349719	0.00745642	0.0417882	0.0132945	0.021838	0.0215052	0.0563227	0.0465304
0.0400823	0.00254367	0.0117724	0.0314748	0.034621	0.020805	0.000972484	0.0062623	0.0433463	0.00462038	0.0322074	0.0508571	0.0188721	0.0128566	0.0319042	0.0278603	0.0443113	0.00530002	0.0416393	0.0238339	0.0343492	0.0177583	0.0138219	0.0219633	0.0432432	0.00387485	0.0023289	0.0253736	0.00168966	0.0357206	0.0354264	0.0263112	0.0243733	0.0307763	0.0522127	0.0251419	0.0262747	0.00048977	0.0239602	0.00327373	0.0250023	0.00516439	0.0152468	0.000830357	0.00416275	0.0407391	0.0127923	0.0119645	0.0300705	0.00610958
0.0483907	0.0167022	0.0170017	0.0354527	0.0157454	0.0213472	0.00695073	0.017065	0.0383192	0.00462364	0.00421832	0.040484	0.0180348	0.0153814	0.0168711	0.0381683	0.0273798	0.00340769	0.0896172	0.0326096	0.0119861	0.0280552	0.00349894	0.0296217	0.0173073	0.0433214	0.0392608	0.0422113	0.045668	0.0239436	0.0340343	0.000406557	0.0140673	0.025495	0.0393716	0.0330298	0.0317846	0.0282527	0.0347251	0.0340495	0.0668044	0.0175267	0.0113043	0.0149006	0.00172872	0.0138791	0.01937	0.040302	0.00715482	0.0341796
0.027976	0.0409248	0.044522	0.035558	0.0256099	0.0387774	0.0761662	0.0540089	0.0439636	0.0319953	0.0379454	0.0534092	0.0803033	0.0501728	0.0178937	0.0790389	0.058819	0.0125218	0.0776247	0.0389638	0.0326006	0.00254767	0.0490649	0.0731371	0.0678653	0.0650675	0.0597691	0.0741444	0.0184296	0.0237065	0.0929567	0.0167361	0.0467892	0.0511001	0.0766925	0.00475355	0.0618928	0.0480128	0.0396518	0.0669861	0.0715115	0.0196003	0.0335522	0.0400775	0.071831	0.0626828	0.0348508	0.0193448	0.0244047	0.0543585
0.00015413	0.0085656	0.0275855	0.0380102	0.00805374	0.0425167	0.0169856	0.0126375	0.00501254	0.00373439	0.0129569	0.0290026	0.00773959	0.00625552	0.0160484	0.00385173	0.0358895	0.0320609	0.0155425	0.0186911	0.00871883	0.0275304	0.0412519	0.00342326	0.000725311	0.0189943	0.0197595	0.00277834	0.0167237	0.02171	0.0154219	0.000259583	0.00793932	0.0114496	0.0430419	0.00837	0.0218029	0.017463	0.00282678	0.00927192	0.0339899	0.015633	0.0134299	0.013709	0.00173743	0.0365812	0.00538325	0.00731752	0.00313342	0.0162368
0.00520626	0.0283901	0.0273846	0.0120239	0.0175612	0.0335744	0.0430742	0.0105921	0.0254401	0.0401546	0.000743827	0.00122614	0.0280507	0.0226845	0.00112464	0.00240452	0.0160731	0.0273302	0.0139014	0.00430842	0.0224493	0.0135663	0.00398218	0.0256647	0.0166201	0.00375693	0.0353951	0.035379	0.0144793	0.0131619	0.0352787	0.0118793	0.00467215	0.0119966	0.0319582	0.0162694	0.0242672	0.0220197	0.0339643	0.0287775	0.00105127	0.00260818	0.0360992	0.00421417	0.00320719	0.0504388	0.01134	0.0187211	0.0105522	0.00569623
0.0163649	0.0148195	0.00172498	0.039163	0.00347848	0.00137091	0.00640572	0.0223969	0.0328585	0.0111495	0.000851353	0.0218639	0.000555452	0.0159983	0.0152326	0.00783426	0.0168906	0.010075	0.0282369	0.0249928	0.021949	0.0150168	0.000727632	0.00745608	0.00196058	0.025787	0.000298078	0.00971423	0.0196736	0.01304	0.0413135	0.0245155	0.0331834	0.0129173	0.0313722	0.0236302	0.026248	0.00356238	0.026386	0.0107491	0.00188463	0.0095874	0.033973	0.0200646	0.0199317	0.0128905	0.000808602	0.00736489	0.0111356	0.00771723
0.0167711	0.00367404	0.0125098	0.0140358	0.0230335	0.0266781	0.0277403	0.00598035	0.0400065	0.00448817	0.0310361	0.0247288	0.0177056	0.0441303	0.00765619	0.00189498	0.0130818	0.0280689	0.0335741	0.00524256	0.0217431	0.0135465	0.00491316	0.00169141	0.0172528	0.00119266	0.0183234	0.014594	0.00374135	0.0135637	0.0197769	0.0323297	0.0126658	0.0203913	0.00992505	0.0249483	0.00104389	0.030775	0.0383295	0.0176079	0.0272331	0.0128132	0.00664017	0.0379061	0.00098734	0.00447635	0.028704	0.0538366	0.00274667	0.0163385

## Sheet: Fig7c
w_out_ 1	w_out_ 2	w_out_ 3	w_out_ 4	w_out_ 5	w_out_ 6	w_out_ 7	w_out_ 8	w_out_ 9	w_out_10	w_out_11	w_out_12	w_out_13	w_out_14	w_out_15	w_out_16	w_out_17	w_out_18	w_out_19	w_out_20	w_out_21	w_out_22	w_out_23	w_out_24	w_out_25	w_out_26	w_out_27	w_out_28	w_out_29	w_out_30	w_out_31	w_out_32	w_out_33	w_out_34	w_out_35	w_out_36	w_out_37	w_out_38	w_out_39	w_out_40	w_out_41	w_out_42	w_out_43	w_out_44	w_out_45	w_out_46	w_out_47	w_out_48	w_out_49	w_out_50
0.00463604	0.00280045	0.0185768	0.00905207	0.00348049	0.0113456	0.00674543	0.00430807	0.0118204	0.00583625	0.0105122	0.0209362	0.00602899	0.0114107	0.0161689	0.0157445	0.0129003	0.00601695	0.000906193	0.010762	0.00754009	0.012018	0.0187325	0.00741034	0.00904761	0.00215332	0.0219301	9.19823e-05	0.00781392	0.00423632	0.00430678	0.00817918	0.00148576	0.013968	0.00903216	0.00967486	0.00557826	0.00566586	0.00612308	0.0135826	0.0153244	0.0156375	0.0113389	0.0171085	0.0147227	0.0149112	0.0168894	0.00739823	0.0124623	0.00412411
0.00653938	0.011956	0.0185707	0.0186215	0.0179996	0.0174175	0.00891989	0.011814	0.017419	0.00440369	0.0120053	0.0293236	0.00310626	0.00766886	0.00871556	0.014923	0.0151269	0.0195709	0.0176948	0.00456265	0.0097706	0.0179075	0.0185443	0.0109774	0.0124547	0.0122912	0.010113	0.0086469	0.00224929	0.00732008	0.011592	0.0170181	0.0161787	0.011611	0.00941938	0.01531	0.011574	0.00535001	0.0191785	0.0085476	0.0159331	0.0140056	0.0202888	0.018499	0.0174841	0.0148995	0.0150322	0.0194118	0.0114504	0.0160171
0.0346497	0.0240524	0.0298833	0.0297462	0.0352145	0.0313949	0.0268787	0.0276657	0.0327134	0.0258884	0.0323923	0.0197413	0.0206225	0.0251083	0.0350074	0.0281233	0.0354548	0.032089	0.0346202	0.0317669	0.0154562	0.0340133	0.0301224	0.0279044	0.0268488	0.0222556	0.0274761	0.0274397	0.0250925	0.0288642	0.0355161	0.027951	0.0341021	0.015735	0.0363328	0.0280353	0.0251431	0.026348	0.0283826	0.0285547	0.0292203	0.0269301	0.0214656	0.033041	0.0308005	0.0283593	0.025783	0.0249773	0.0217683	0.0302356
0.0296626	0.020501	0.0289182	0.0210159	0.032928	0.0272491	0.0235117	0.0198054	0.020426	0.0192721	0.0361607	0.0226988	0.0293897	0.0349647	0.029255	0.0270628	0.0167251	0.0203597	0.0253451	0.0227237	0.0231984	0.0281013	0.0338787	0.0241211	0.0230356	0.0215257	0.0226735	0.0302261	0.0235324	0.0244919	0.0219842	0.0259393	0.0248153	0.0241378	0.0185517	0.0272389	0.0253263	0.0267089	0.0250838	0.030427	0.0324945	0.0258496	0.0351588	0.0364992	0.0282358	0.0249396	0.0214597	0.0377985	0.0215366	0.0157019

## Sheet: Fig7d
beta_in_ 1	beta_in_ 2	beta_in_ 3	beta_in_ 4	beta_in_ 5	beta_in_ 6	beta_in_ 7	beta_in_ 8	beta_in_ 9	beta_in_10	beta_in_11	beta_in_12	beta_in_13	beta_in_14	beta_in_15	beta_in_16	beta_in_17	beta_in_18	beta_in_19	beta_in_20	beta_in_21	beta_in_22	beta_in_23	beta_in_24	beta_in_25	beta_in_26	beta_in_27	beta_in_28	beta_in_29	beta_in_30	beta_in_31	beta_in_32	beta_in_33	beta_in_34	beta_in_35	beta_in_36	beta_in_37	beta_in_38	beta_in_39	beta_in_40	beta_in_41	beta_in_42	beta_in_43	beta_in_44	beta_in_45	beta_in_46	beta_in_47	beta_in_48	beta_in_49	beta_in_50
2.79502e-05	8.01798e-05	0.000158261	0.00016047	0.000213988	0.000128291	0.000168205	0.000150281	0.000164964	0.00015014	0.000162213	0.000207426	0.000143214	0.000120912	9.96164e-05	0.000279716	0.000127279	0.000115707	0.000102947	8.65508e-05	9.18621e-05	0.000141684	0.000127696	0.000173365	0.000170338	0.000198823	0.000105168	0.000146501	0.000293125	0.000252442	0.000129276	0.000172038	9.04319e-05	0.000112275	0.00015259	0.00011868	0.000127874	0.000219687	0.000192122	4.3977e-05	0.000161978	0.000182911	0.000239594	0.00017563	0.000155951	0.000155737	0.00017577	0.000117885	0.000104643	0.00018982
0.000159998	0.000147603	0.000179521	0.000183202	0.000138638	0.000151502	0.000132662	0.000230849	0.000157112	5.44096e-05	0.000161265	8.68021e-05	0.000123953	0.00013198	0.000187617	0.000180369	0.000157684	0.000188644	0.000147786	0.000169845	0.000120789	0.000150595	0.000135956	0.000103078	0.000105013	0.000243539	0.000201029	9.3331e-05	0.000130677	0.000236081	0.000228375	0.000149043	0.000181644	0.000142441	0.000204047	0.000122113	0.00017521	0.000139166	0.000153043	0.000189453	0.000121335	0.000139519	0.000131603	0.000157796	0.000153503	0.000153858	0.00019279	0.000177561	0.000142305	0.000192946
-0.000192809	-0.000308515	-0.000234862	-0.000202955	-0.000250337	-0.000292774	-0.000387054	-0.000377627	-0.000308398	-0.000244827	-0.000216914	-0.000194489	-0.000339067	-0.000359284	-0.000292272	-0.000338175	-0.000306039	-0.000201385	-0.000248727	-0.000257425	-0.000288737	-0.000225741	-0.00028421	-0.000358576	-0.000271146	-0.000266477	-0.00025809	-0.000213826	-0.000302897	-0.000155638	-0.000261344	-0.000282808	-0.000278896	-0.000154938	-0.000202522	-0.000201764	-0.000335084	-0.000299834	-0.000190999	-0.000328915	-0.000290595	-0.000308959	-0.000225906	-0.000302751	-0.000209466	-0.000253865	-0.000287037	-0.000338235	-0.000325959	-0.000325408
-0.000197858	-0.000124603	-0.000217015	-8.99732e-05	-0.000199467	-0.00020839	-0.000167813	-0.000194424	-0.000226121	-0.000233795	-0.000247234	-0.000295975	-0.000240368	-0.000232333	-0.000201346	-7.35286e-05	-0.000274594	-0.000229759	-0.000210171	-0.00015582	-0.000223081	-0.000177069	-0.000224415	-0.000160853	-0.000139545	-0.000206146	-0.000268	-7.18924e-05	-0.00026345	-0.000238302	-0.000200411	-0.000266937	-0.00025769	-0.000216657	-0.000254379	-0.000215779	-0.000199717	-0.000267114	-0.000136601	-0.000208136	-0.000226946	-0.000272712	-0.000188495	-0.000174914	-0.000233263	-0.000238178	-0.000203813	-9.03172e-05	-0.000191017	-0.000215551
0.000511061	0.000519555	0.000613818	0.000484416	0.000596092	0.000481105	0.000542445	0.000578377	0.000512775	0.000501042	0.000561127	0.00050646	0.000535115	0.000425914	0.000600577	0.000468161	0.0004837	0.00044993	0.000565824	0.000523832	0.000542986	0.000611929	0.000501479	0.000474059	0.000597042	0.00055879	0.000512415	0.000568892	0.000478595	0.000468044	0.000485886	0.000482374	0.000546115	0.000448183	0.0004877	0.000617534	0.000624432	0.000528643	0.000626711	0.000579754	0.000435428	0.000481426	0.000535465	0.000524821	0.000431408	0.00058846	0.000555052	0.00044202	0.000529679	0.000536042
0.00038897	0.000333601	0.000289098	0.000319725	0.000259274	0.00039299	0.000360861	0.000371415	0.000442414	0.000260663	0.000308232	0.000383641	0.000372876	0.000325155	0.000249925	0.000317722	0.000378542	0.000475525	0.000300824	0.000351338	0.000291017	0.000429971	0.000353992	0.000400496	0.000320054	0.000336052	0.00045131	0.000449811	0.000420038	0.000455793	0.000309119	0.00038003	0.000383016	0.000427462	0.000339426	0.000320308	0.000446201	0.000524769	0.000364005	0.000315883	0.000352465	0.000367084	0.000372618	0.000389027	0.00036322	0.000461003	0.000301335	0.000312535	0.00038263	0.000394088
-0.000384401	-0.000400032	-0.000361334	-0.000375601	-0.000388595	-0.000362111	-0.000442811	-0.000366189	-0.000413455	-0.000346131	-0.000406311	-0.000393441	-0.000270254	-0.000368228	-0.000368499	-0.000420849	-0.000462543	-0.000457455	-0.000371576	-0.000488633	-0.00039096	-0.000400897	-0.000383631	-0.000474492	-0.000427262	-0.00040799	-0.000421038	-0.0004031	-0.000399235	-0.000444876	-0.000393669	-0.00038777	-0.000343615	-0.000460029	-0.000424574	-0.000387309	-0.000355846	-0.000407149	-0.000371122	-0.000467379	-0.000410336	-0.000382889	-0.000497079	-0.000393746	-0.000482808	-0.000500379	-0.000348934	-0.000415775	-0.000453082	-0.000464583
-0.000260663	-0.000199058	-0.00026805	-0.000181661	-0.00024325	-0.000283218	-0.000319599	-0.000235059	-0.000240132	-0.000106003	-0.000235801	-9.47935e-05	-0.000113538	-0.000249339	-0.000265234	-0.000318073	-0.000225461	-0.000252567	-0.000201183	-0.00021253	-0.000196207	-0.00022715	-0.000257503	-0.000218635	-0.000213045	-0.000265768	-0.000239827	-0.000217495	-0.000217956	-0.000229411	-0.000204194	-0.000175082	-0.00018095	-0.000139394	-0.000269654	-0.000282267	-0.000230079	-0.000339955	-0.00027503	-0.000301293	-0.000239145	-0.000359596	-0.000193722	-0.000211759	-0.000263887	-0.000201801	-0.000298585	-0.000269963	-0.00023136	-0.000176635
0.000226287	9.67435e-05	0.000261454	0.000185771	0.000254488	0.000168477	0.000248439	0.000268737	0.000224675	0.000193199	0.000230625	0.000203366	0.000156961	0.00026984	0.000293013	0.000257947	0.000247189	0.000356366	0.000222195	0.00019877	0.000268347	0.000185998	0.000252766	0.000242798	0.00022448	0.000227419	0.00022702	0.00021645	0.000311569	0.000199466	0.000226793	0.000236515	0.000188159	0.000192485	0.000254615	0.000205462	0.000244651	0.000178918	0.000193434	0.000236544	0.000313025	0.000142729	0.000267838	0.00023329	8.28952e-05	0.000111314	0.000279484	0.000186991	0.000181691	0.000211865
7.05049e-05	0.000262897	0.000129257	0.000115668	6.09997e-05	0.000183692	0.000141818	0.00014918	0.000150581	0.000145279	0.00011973	0.000126336	0.000179652	0.000180429	0.000206314	0.000138985	0.000111652	3.71188e-05	0.000152262	0.00011097	0.000126253	0.000184155	7.11208e-05	0.000135371	0.000207381	0.000133121	0.000136254	0.00011078	0.000175532	0.000122854	0.00020246	0.000164326	0.000197055	0.000149984	0.000200229	0.000178335	0.000161421	7.74927e-05	5.49576e-05	8.33748e-05	8.32041e-05	0.000175199	0.000155046	0.000146172	0.000247803	0.000156793	0.000221529	0.000103082	0.000142117	0.000181936
-0.000183045	-0.000224874	-0.000183059	-0.000199199	-0.000232301	-0.000182695	-0.000261378	-0.000117485	-0.000169335	-0.000223376	-0.000208137	-0.000175164	-8.21034e-05	-0.000316404	-0.000196411	-0.000255149	-0.000221871	-0.000194756	-0.000208013	-0.000198834	-0.00026501	-0.000300894	-0.000237572	-0.00023765	-0.000289821	-0.000225029	-0.000230717	-0.00025692	-0.000218793	-0.000120464	-0.000223764	-0.00027453	-0.000218495	-0.000197044	-0.000182318	-0.000186916	-0.000207712	-0.00027116	-0.000217633	-0.000269377	-0.000312797	-0.000282344	-0.000290723	-0.000185431	-0.000240348	-0.00017239	-0.000184346	-0.000237452	-0.000270968	-0.000251017
-9.36961e-05	-0.000193577	-0.000238341	-0.000185066	-0.000182149	-0.000209809	-0.000140884	-0.000167655	-6.32978e-05	-0.00022035	-0.000214904	-0.00021964	-0.000160458	-0.000121604	-0.000119571	-0.000123538	-0.000114801	-0.000112297	-0.000209326	-0.000191913	-0.00026479	-0.000144542	-0.00018605	-0.000198769	-0.000142246	-0.00017074	-0.000145798	-0.000128744	-9.41766e-05	-0.000297282	-0.000177452	-0.000208431	-0.00022326	-0.000177294	-0.000216024	-0.000218333	-0.000246157	-0.000220278	-0.000198138	-0.000195976	-0.000187842	-0.000144026	-0.00025492	-0.000250591	-0.000181852	-0.000214808	-0.000232503	-0.00020422	-0.000244068	-8.65935e-05
0.000117231	0.00019674	0.000156538	0.000166542	0.000173048	9.39503e-05	0.000107202	0.000103099	0.000111828	0.000118798	9.52047e-05	0.000176469	0.000121214	0.00010457	0.000156811	7.72527e-05	0.000135226	0.000138449	0.000132798	7.57357e-05	0.000116003	0.000151769	0.000118839	6.55988e-05	9.33368e-05	0.000148802	0.000183322	0.000125317	7.40396e-05	0.000164512	0.000111527	0.000143564	0.000133425	0.000196406	0.000238252	0.000163205	0.000125769	0.000141822	9.92592e-05	0.000138717	4.8481e-05	0.000165674	0.000148903	7.8363e-05	6.69725e-05	0.000136409	0.00013194	0.000110166	0.000170665	0.000203921
4.12252e-05	3.94496e-05	-9.18715e-05	-4.78249e-05	1.6821e-06	-4.89775e-05	-3.58024e-05	-3.61996e-05	-2.56456e-05	-1.61805e-05	-6.62237e-05	-5.48211e-05	1.0588e-05	-2.06829e-05	3.9118e-05	2.22802e-05	0.000104395	-7.63713e-05	-2.60797e-05	-3.66779e-05	-6.07514e-06	-2.94886e-05	-0.000112986	-2.26941e-05	-4.4063e-05	7.92679e-05	4.04514e-05	-0.000169104	-6.28502e-05	1.43565e-05	-9.86639e-05	8.29428e-05	-4.38979e-05	3.56391e-05	-4.88962e-05	4.45248e-05	3.2556e-05	4.31086e-06	2.15972e-06	-1.83172e-05	-4.89015e-05	-6.19606e-05	-3.56812e-05	5.19698e-06	1.93804e-05	-6.81294e-05	2.51077e-05	-1.81355e-05	-1.86305e-05	3.42689e-05
-3.45339e-05	-4.32219e-05	1.20899e-05	-3.29736e-05	-4.27734e-05	8.58586e-05	-5.68197e-05	-7.49594e-05	-4.16901e-05	-0.000122921	-9.64159e-05	-6.01673e-05	1.92398e-05	-0.000105213	-5.58448e-05	-4.58198e-05	-5.11784e-05	-1.95846e-05	-7.29732e-06	-6.72442e-05	-0.00012533	3.95503e-05	-0.000112977	-0.000135067	-0.000149014	-8.08895e-05	-8.37119e-05	-0.000170389	-1.58989e-05	-3.71514e-05	-9.44598e-05	-7.66604e-05	-1.79687e-05	-4.28129e-05	-0.000137939	-1.08461e-05	-1.28068e-05	-0.00011672	5.28932e-05	-0.000111663	-2.03211e-05	7.18159e-05	-0.000108868	-3.09132e-05	-4.47652e-05	-3.68176e-05	-0.000105109	-0.000100932	-2.5833e-05	2.21302e-05
-2.03194e-05	-1.90696e-05	0.000102532	3.17481e-05	-7.14645e-05	-3.7233e-05	-2.39575e-05	-2.98375e-05	-5.8819e-05	0.000132554	-7.63155e-06	0.000105661	1.17881e-05	-2.26046e-05	4.75367e-05	4.72338e-05	6.25654e-05	2.39509e-05	4.81791e-05	-8.98803e-05	2.40974e-05	-1.5974e-05	9.1318e-06	-1.89459e-05	6.96352e-05	1.83156e-05	0.000144724	1.69888e-05	9.52497e-05	5.2177e-05	5.26877e-05	3.75229e-05	4.73791e-05	3.02033e-05	0.00013886	5.12955e-05	0.000104464	-5.98261e-05	3.54096e-05	-4.10212e-05	-9.58687e-05	8.99385e-05	3.20544e-05	2.96022e-05	8.28089e-05	4.33225e-05	8.37838e-05	1.56773e-05	9.03714e-05	-4.97893e-06
0.000220909	0.000248523	0.000188202	8.01007e-05	0.000143387	0.000119541	0.000136934	0.000109798	0.000147444	0.000231516	0.000149804	9.26132e-05	0.000122031	0.000157737	0.000130429	8.87955e-05	0.000153184	0.000145749	0.000132111	0.000166317	0.000295669	7.52418e-05	0.000189144	9.29559e-05	0.000108491	0.00013311	0.000135104	0.000191836	0.000242667	0.000179219	0.000123133	0.000159237	0.000177064	0.000146561	0.000105264	0.000225142	3.55718e-05	0.000159108	0.000141452	4.96127e-05	7.75175e-05	0.000111559	0.000119783	0.000191875	6.95973e-05	0.000170593	0.000142812	0.000134863	0.000168014	0.000150033
-7.46463e-05	-6.19044e-05	-6.13474e-05	-3.03453e-05	-1.85323e-05	1.36402e-05	3.38547e-05	2.57591e-05	3.29797e-06	3.9457e-05	-1.52581e-05	1.55819e-05	-1.64841e-05	-3.18506e-05	-3.98146e-05	-4.09777e-05	-4.12021e-05	-5.27677e-05	5.46762e-05	-6.85995e-05	3.20434e-05	-3.09116e-05	-5.02802e-07	3.36777e-06	-0.000105954	8.49256e-05	4.40596e-05	2.77839e-05	-5.1251e-05	-7.8783e-05	-4.83742e-05	-3.23731e-05	-4.66112e-05	-3.76442e-05	-4.78319e-05	2.07676e-05	-2.75296e-05	-2.6854e-05	-4.20257e-05	2.79889e-06	2.69666e-05	-9.78177e-05	-4.23574e-05	-3.08779e-05	-7.21974e-05	-4.80996e-05	3.55292e-05	0.000113383	-4.34731e-05	-2.92796e-05
-2.30665e-05	3.29811e-05	2.21547e-05	-5.06022e-05	-4.19511e-05	-3.69913e-06	-9.81785e-05	-8.8642e-05	-6.46962e-05	-1.86388e-05	-5.54652e-05	5.67133e-05	-4.49411e-05	4.47473e-05	1.69119e-05	5.12148e-05	5.20316e-05	3.22159e-05	7.42007e-05	-2.32422e-05	-5.15742e-05	3.71038e-05	-1.05592e-05	3.49992e-05	7.11154e-06	4.9321e-06	-8.91711e-05	6.7498e-05	5.40167e-05	-6.91303e-05	-1.01006e-05	2.20409e-05	7.54968e-05	-4.42522e-05	6.65149e-05	1.64959e-05	5.04982e-05	-7.63867e-05	7.35702e-05	-6.51376e-06	1.75759e-05	-2.56119e-05	0.000106456	-1.72175e-05	1.36276e-05	8.74439e-05	1.97547e-05	6.25754e-05	-1.97054e-05	-0.000116611
-5.2913e-07	0.000107053	1.87071e-05	-3.45336e-05	1.29159e-05	2.80194e-05	-1.01177e-05	-3.80744e-05	-3.43824e-05	-4.69188e-05	-5.65664e-05	7.22593e-05	-8.17246e-06	-5.26444e-05	0.00010657	2.29665e-05	-2.54033e-05	3.79915e-05	1.58234e-05	1.24076e-05	4.59937e-05	2.969e-05	3.20234e-05	2.28303e-05	6.88463e-05	2.40721e-05	-4.4444e-05	4.76439e-05	-7.08996e-05	-3.10856e-05	0.000104013	8.00861e-05	9.49848e-05	-2.333e-05	5.12112e-05	-2.70394e-05	3.94387e-05	-1.96753e-05	9.08468e-05	-4.65245e-05	0.000110472	9.68029e-05	-8.63786e-05	8.49025e-06	-2.78809e-05	-6.39566e-05	7.52154e-05	7.04656e-05	-3.5543e-06	3.54306e-05
0.000221045	0.000265463	0.000152304	0.000124621	0.000235487	0.000181075	0.000282988	0.000177331	0.000230509	0.000108007	0.000157084	0.000190827	0.000250548	0.000220189	0.000261895	0.00030357	0.000235615	0.000240516	0.000285123	0.000165845	0.000217431	0.000209122	0.000274909	0.000293823	0.000203809	0.000292817	0.000145586	0.000141768	0.000140859	0.000179268	0.000254998	0.000223017	0.000194609	0.000262807	0.000187109	0.00010298	0.000202069	0.000166381	0.000169506	0.000231701	0.000133021	0.000222812	0.000230404	0.000207438	0.00013282	0.00021909	0.000176494	0.000255802	0.000188474	0.000318105
9.12647e-05	-2.81692e-06	4.98927e-05	6.62255e-05	8.52759e-05	0.000121035	0.000113436	8.54113e-05	0.00014916	1.73106e-05	1.76201e-05	8.31796e-05	7.6394e-05	0.000107587	3.82151e-05	7.29326e-05	0.000166764	0.000129846	0.000146715	0.000107065	9.397e-05	3.56573e-05	8.78225e-05	0.000152231	2.14956e-05	6.60773e-05	0.000112773	6.69429e-05	5.60824e-05	7.39062e-05	7.57598e-05	8.63946e-05	0.000126966	4.34789e-05	-3.43766e-05	0.000132268	5.3775e-05	6.0267e-05	0.000123154	2.91846e-05	0.000120076	6.36438e-05	-8.01853e-05	0.000116173	7.54597e-05	5.47437e-05	0.000140141	1.53496e-05	8.4415e-05	8.22558e-05
7.90916e-05	-6.44501e-05	-2.988e-07	-3.0559e-05	-1.99368e-05	-0.000102228	-4.25799e-05	2.70067e-05	-1.35937e-05	9.12804e-05	-4.89495e-05	-4.05969e-05	-5.37768e-05	-5.63354e-05	-9.3717e-05	4.51618e-05	-8.29014e-06	-2.36706e-05	-7.17925e-05	-6.79513e-05	-0.000105598	8.55014e-07	3.48451e-05	4.59033e-05	-9.04049e-05	1.17661e-05	4.66176e-06	-6.69552e-05	3.47068e-05	2.23941e-05	-5.60718e-05	-7.70411e-05	8.26734e-05	-6.69015e-05	-4.41566e-05	-6.34e-05	-6.30345e-05	3.23185e-05	-5.18436e-05	4.69435e-05	6.89539e-05	-4.70806e-05	-3.53412e-05	5.01933e-05	-2.61618e-05	-6.77036e-05	3.3864e-06	-7.94502e-05	3.06235e-05	-3.84637e-07
4.96161e-05	9.25998e-05	5.74101e-05	-2.00669e-05	5.19628e-05	-1.01167e-05	7.52513e-05	-2.69379e-05	5.41546e-06	-3.45145e-05	1.98457e-05	8.82332e-05	0.000131351	0.000108287	4.16901e-06	-3.4832e-06	9.51138e-06	0.0001194	5.82255e-05	-1.57462e-06	0.000115141	6.46848e-05	6.24792e-05	-6.02239e-05	4.17423e-05	7.6699e-05	3.31834e-05	3.93101e-05	2.44419e-05	1.83186e-06	3.16388e-05	1.19512e-05	5.47251e-05	9.883e-05	0.000119961	6.91977e-05	0.000108678	-8.58485e-05	7.55086e-05	0.000113271	0.000100613	8.88546e-05	9.66703e-05	6.84104e-05	2.35294e-05	1.72359e-05	0.000103861	2.72464e-05	5.90336e-06	5.37847e-05
0.000123524	-4.69617e-05	1.693e-05	0.000118157	-1.47421e-05	-4.19449e-05	-4.45184e-06	-2.31215e-05	6.12913e-05	0.000107017	1.52693e-06	5.7702e-05	3.44059e-05	5.1587e-05	7.16573e-05	0.000120916	3.41515e-05	1.94658e-06	6.82567e-05	-7.30632e-05	2.91102e-05	5.53103e-05	8.56492e-05	0.000153158	1.94324e-05	5.15752e-05	5.13449e-06	8.7669e-05	-3.80372e-05	2.46559e-05	1.89507e-05	3.31072e-05	7.28053e-05	-4.76575e-05	-7.18647e-05	1.20649e-05	6.29581e-05	-5.69805e-05	4.36207e-06	0.000108454	6.65428e-05	-2.50594e-05	3.49769e-05	6.93471e-05	0.00013784	-6.04094e-05	-1.33274e-05	6.09348e-05	6.73104e-05	0.000132179
-9.90481e-05	-0.00012497	-0.000136747	-0.000192839	-0.000127535	-8.01249e-05	-0.000110841	-9.03161e-05	-6.86935e-05	-0.000219501	-2.47331e-05	-0.000114015	-0.000154365	-8.8994e-05	-8.98374e-05	-3.27889e-05	-0.000179055	-0.000113339	-0.000168918	-0.000173052	-9.55404e-05	-0.000211358	-7.37045e-05	-4.00906e-05	-0.000134417	-3.71761e-05	-0.000194727	-0.000201012	-5.97642e-05	-0.000114125	-0.000115839	-9.76328e-05	-0.00019232	-0.000119707	-0.000104656	-0.000116098	-0.000165048	-0.000200586	-0.000114008	-0.000179219	-0.000142911	-0.000167927	-0.000125326	-0.000101622	-0.000109573	-0.00020709	-0.000138628	-6.5911e-05	-6.59174e-05	-0.000123022
6.73264e-05	3.48761e-05	-1.05839e-05	4.76213e-05	4.27131e-05	-3.06963e-05	8.45639e-05	9.2748e-05	6.82764e-05	5.28414e-05	2.28997e-05	4.17612e-05	-1.64244e-05	2.44665e-05	5.5062e-06	8.8165e-05	0.000143767	6.36582e-05	4.13501e-05	2.10934e-05	6.80246e-05	5.99934e-05	6.89658e-05	-1.65838e-05	4.48568e-05	6.09987e-05	3.74049e-05	-2.30921e-05	-4.15916e-05	-2.78258e-05	4.43661e-06	-7.07983e-06	2.41204e-05	0.000103629	3.04809e-05	8.31805e-05	8.44783e-05	4.38813e-05	7.61001e-05	8.22796e-06	0.000124274	5.91803e-06	2.40021e-05	-1.9648e-05	6.91702e-05	5.61158e-05	6.47351e-05	4.39725e-05	0.000100558	-0.000102081
5.21738e-05	0.00010432	7.91094e-05	6.92359e-05	-2.20333e-05	0.000148982	0.000178251	4.40742e-05	6.4656e-05	6.80101e-05	2.67022e-05	0.000170934	8.98396e-05	4.79564e-05	0.000112208	9.09171e-05	3.91033e-05	-2.09767e-05	5.16733e-05	2.24842e-05	0.000139324	3.97927e-05	-3.84793e-05	3.73126e-05	0.000100293	6.60698e-05	0.000114525	1.10887e-05	0.000166763	4.68163e-05	0.000170608	0.000159719	5.57976e-05	7.1181e-05	7.28672e-05	8.82972e-05	5.56434e-05	4.06175e-05	6.61212e-05	0.000115506	0.000166897	6.53247e-05	4.61925e-05	4.56544e-05	0.000159725	3.75118e-05	7.17431e-05	3.49174e-05	6.63646e-05	6.53208e-05

## Sheet: Fig7e
beta_rec_ 1	beta_rec_ 2	beta_rec_ 3	beta_rec_ 4	beta_rec_ 5	beta_rec_ 6	beta_rec_ 7	beta_rec_ 8	beta_rec_ 9	beta_rec_10	beta_rec_11	beta_rec_12	beta_rec_13	beta_rec_14	beta_rec_15	beta_rec_16	beta_rec_17	beta_rec_18	beta_rec_19	beta_rec_20	beta_rec_21	beta_rec_22	beta_rec_23	beta_rec_24	beta_rec_25	beta_rec_26	beta_rec_27	beta_rec_28	beta_rec_29	beta_rec_30	beta_rec_31	beta_rec_32	beta_rec_33	beta_rec_34	beta_rec_35	beta_rec_36	beta_rec_37	beta_rec_38	beta_rec_39	beta_rec_40	beta_rec_41	beta_rec_42	beta_rec_43	beta_rec_44	beta_rec_45	beta_rec_46	beta_rec_47	beta_rec_48	beta_rec_49	beta_rec_50
0.00010554	-9.26833e-06	3.38524e-05	2.4742e-05	5.20065e-05	-8.29623e-05	7.53168e-05	-3.42877e-05	-2.30833e-06	-9.20965e-05	0.000108549	-7.93297e-05	0.000157075	0.000247198	2.80445e-06	-8.55042e-05	0.000134232	2.77487e-06	-1.2959e-05	-4.239e-05	-6.98952e-06	1.26085e-05	-2.85478e-05	4.76815e-05	3.21244e-05	-7.3311e-05	1.33545e-05	-5.92145e-05	6.48563e-05	4.35515e-05	-1.71886e-05	9.61888e-07	2.52643e-05	6.41148e-05	0.00012198	0.000126371	-7.70741e-05	-3.94649e-05	-3.60586e-05	3.26325e-05	-2.08773e-05	-2.66677e-05	-7.99942e-06	3.87307e-05	-5.75515e-05	-4.92724e-05	-9.47355e-05	-4.22989e-05	0.000150395	0.0001068
2.32939e-05	5.19626e-05	2.98094e-05	-9.99624e-05	-2.07773e-05	1.67363e-05	3.64185e-05	8.84589e-05	6.26034e-05	-2.7282e-05	-7.64449e-05	0.000152886	-3.98548e-05	-9.87853e-05	1.74371e-05	0.000167854	-0.000125165	4.44046e-05	-4.97316e-05	2.38481e-05	-8.89805e-05	-3.07773e-05	-5.58103e-05	2.76239e-05	-8.33491e-05	0.000118531	7.8304e-05	-6.86338e-05	-2.74847e-05	-0.00013685	0.000127098	-2.19265e-05	2.9128e-05	3.72857e-05	0.000141489	4.18134e-05	2.75832e-05	-2.23937e-05	-8.2535e-05	-1.87557e-05	4.53879e-05	3.41156e-05	-0.000175331	0.000152176	-0.000123644	-0.000138501	-0.000185163	-0.000157206	-0.000158284	8.97914e-05
-2.65709e-06	3.27508e-05	-0.000129594	7.69226e-05	-5.51708e-05	-7.78018e-05	-0.000102042	-9.74293e-05	-0.000153975	-3.08406e-05	1.87371e-05	-0.000136489	-4.57783e-05	8.35114e-05	-7.36668e-05	0.000118969	-4.61407e-05	-1.95154e-06	-3.40479e-05	1.75383e-05	-2.21757e-05	-0.00012598	2.73429e-05	-3.80382e-05	3.17301e-05	-2.72261e-05	-7.28195e-05	-4.03931e-05	1.22376e-05	-7.08097e-05	0.00021583	-0.000133782	-2.70395e-05	3.66966e-05	-8.16589e-05	3.36536e-05	-0.000118588	-5.95213e-05	-6.17638e-06	-7.70085e-05	-3.96164e-05	-0.000114457	-0.000105655	-4.36497e-05	-4.09125e-05	-2.5427e-05	3.03002e-06	-8.10921e-05	-8.58168e-05	-0.00018497
5.74875e-05	-2.60134e-05	7.54723e-05	-4.51199e-05	-0.000174981	-7.20379e-05	-0.000140384	-0.000160609	2.06371e-05	-0.000120178	-0.000124601	-0.00015755	8.46455e-05	-2.22242e-05	-2.07012e-06	-9.18783e-05	-8.07572e-05	-0.000141	-0.00012442	-9.38631e-05	-4.52682e-05	-0.000104961	-4.81045e-05	-1.85751e-05	-1.23359e-05	-7.89277e-05	-0.000158553	-3.19033e-05	4.3412e-05	-9.56294e-05	0.000110796	-8.21503e-06	-0.00017459	-0.000211763	-4.96272e-05	-4.74078e-05	-0.000108629	-0.00015136	-0.000200893	-8.33727e-05	-3.05668e-05	-7.34385e-05	-0.000124593	7.19952e-05	6.66663e-07	7.04675e-05	-4.12895e-05	4.66259e-05	7.14121e-05	-3.05773e-05
3.07874e-05	-3.68364e-05	8.79274e-05	2.14533e-05	8.16184e-05	9.98273e-05	-4.82773e-05	-3.3744e-05	5.18266e-05	-2.43601e-05	-1.5506e-06	-0.000127007	-3.87597e-05	-5.18985e-05	-7.31627e-05	8.04013e-05	7.79058e-05	-6.47046e-05	-0.000137556	-2.14618e-06	4.29819e-05	-5.61674e-06	-3.98177e-05	0.000116521	2.36205e-05	-2.88882e-05	4.5204e-05	0.000119996	3.95099e-05	-2.7326e-05	0.000107176	-5.3553e-06	-6.47618e-05	-3.36197e-05	-4.40984e-05	-4.19814e-05	3.17458e-06	5.80239e-05	-1.06667e-05	5.15302e-05	-3.79405e-05	-9.52753e-05	4.20246e-05	-4.70288e-05	-5.50919e-07	3.90261e-05	-4.43082e-06	6.37478e-05	-5.38628e-05	-7.53425e-05
-4.39011e-05	-3.24703e-05	0.00012017	3.18191e-05	1.65946e-05	2.40207e-05	-5.33226e-05	-4.08942e-05	3.14189e-05	2.34288e-05	3.68122e-05	-3.9512e-05	-4.43558e-05	4.95541e-05	-3.32488e-05	6.64131e-05	4.21575e-05	0.000101122	-0.000112378	3.12079e-05	-8.89108e-05	-5.029e-05	2.70137e-05	-6.99508e-05	-5.56319e-05	-0.000179768	2.24211e-05	-2.17859e-05	6.16641e-05	-3.73083e-05	5.28216e-05	6.70291e-05	3.90908e-05	3.35724e-05	0.000113854	-6.59039e-05	-5.27225e-05	4.31949e-06	9.30514e-05	3.92975e-05	-2.75328e-05	-0.000140394	-5.23814e-05	-4.26799e-05	6.53959e-06	0.000172275	-8.31785e-06	-1.29857e-05	3.61884e-05	2.91753e-05
-7.46053e-05	2.29727e-05	-1.38114e-05	9.96517e-05	-5.60538e-05	-4.51203e-05	1.90296e-05	4.92927e-06	-1.56673e-05	5.11869e-05	-3.84433e-05	3.41393e-05	-5.38834e-05	2.72172e-05	-0.000169807	-8.77104e-05	3.1049e-05	-1.44279e-05	-6.42636e-05	-1.7905e-05	-7.70192e-05	1.26893e-05	2.18336e-05	-3.80381e-05	9.15427e-06	0.00010189	-3.89806e-05	-0.000106489	7.17781e-05	2.52632e-05	-2.76557e-05	4.40916e-05	1.93573e-05	-7.89634e-05	8.25784e-05	5.47312e-05	3.04788e-05	-0.000210291	9.34587e-05	-4.60276e-05	-4.70004e-05	0.000117104	8.47387e-05	-3.32942e-05	-0.000102757	8.14894e-05	7.59295e-06	4.69237e-05	-0.000102158	-6.7878e-05
-0.000204415	5.82309e-05	-0.000159989	-8.02648e-05	-4.11552e-06	-5.32406e-05	-4.58687e-05	-0.000107216	-0.000284831	-0.000132384	-1.19605e-05	-0.000171061	-0.000162906	-0.000126344	-0.000164965	-0.000163211	2.70033e-05	-0.000100343	-4.86907e-05	-3.80261e-05	-0.000128439	-7.87113e-05	-0.000125774	-7.39353e-05	-0.000149225	-1.2648e-06	-0.000137712	-0.000169512	-5.92912e-05	-2.34551e-05	-0.000209557	-0.000181827	-7.84908e-05	0.000127579	-0.000124851	-6.8305e-05	-0.000100759	-0.000121232	-0.000137664	-0.000212338	-0.000205576	-6.68618e-05	-1.00353e-05	4.08873e-05	-0.000100177	-7.41227e-05	-0.000142475	-0.000291902	-0.000185739	-8.67526e-05
0.000396794	0.000334083	0.00041432	0.000412482	0.000239486	0.000472811	0.000327034	0.000508902	0.000372193	0.000297133	0.000451277	0.000487303	0.000404008	0.000486968	0.000463635	0.000277	0.000353322	0.000185959	0.000198904	0.000539367	0.000326126	0.000498696	0.000450416	0.000294921	0.000385267	0.000357941	0.000387176	0.000443626	0.000411699	0.000214794	0.000273742	0.000556389	0.000441411	0.000517569	0.000336545	0.000475477	0.000392227	0.000355519	0.0004001	0.000602564	0.000467163	0.000423099	0.000373579	0.000426878	0.000407612	0.000515318	0.000372297	0.000420258	0.000413604	0.000392178
0.000366819	0.000269313	0.000100754	0.000236627	0.000171751	0.000351298	0.000217022	7.37018e-05	7.91351e-05	0.000298307	0.000154165	0.000229204	0.000327155	0.000131899	0.000290935	0.000330199	0.000126138	0.000239861	0.000199746	0.000187475	0.0002269	0.000354379	0.000254414	0.000207326	0.000106397	0.000176585	0.000222239	0.000188369	0.000259351	0.000334666	0.000165756	0.000184725	0.000244352	0.000193956	7.9703e-05	0.000242309	8.17997e-05	0.000201718	0.000228294	0.000273412	0.000155975	0.000192172	0.000333676	0.000345797	0.000221455	0.000254086	0.000198553	0.000461562	0.000169018	6.2572e-05
0.000104843	0.000131903	0.000171168	0.000111353	0.000203282	0.000230989	0.000197907	0.000154331	0.000288624	0.000206922	0.00034841	0.000177033	0.000235425	0.000149024	0.000361254	0.0002156	0.000160307	0.000186785	0.000317585	4.37019e-05	0.00016823	0.000317958	0.000334415	0.000237154	0.000205427	0.000268164	0.000211593	0.000200245	0.000226877	0.000262077	-2.59068e-06	0.00021579	0.000198367	0.000260557	0.000246835	0.000325644	0.000168324	0.000305122	0.00021564	0.000235391	0.00013391	0.000225482	0.000135806	0.000156928	0.000272173	0.000228786	0.000109075	1.14278e-05	0.000257855	0.000232842
4.22417e-05	-5.20007e-05	-2.20124e-05	2.79234e-05	3.76712e-06	6.0825e-05	9.76352e-05	-4.64745e-05	0.000151791	0.000159436	0.000121606	0.000154665	2.74008e-05	5.9534e-05	1.91065e-05	-5.42986e-05	4.67778e-05	-2.99362e-05	2.39512e-05	-4.47054e-05	-9.49514e-05	0.000164374	-3.97903e-05	-6.30835e-05	0.000225148	4.87213e-05	6.54891e-05	6.58942e-05	-0.000115921	0.000138631	1.04945e-05	0.000244086	0.000148465	1.97026e-06	0.000153357	-2.53496e-05	4.31409e-06	-0.000157922	-4.42355e-05	0.000128676	0.000162576	1.68971e-05	5.29505e-05	-0.000118712	0.000126527	2.3676e-05	6.21392e-05	-3.07128e-05	0.000156837	-0.000100793
0.000182694	0.000283189	0.000169297	0.000235409	0.000275556	0.000237992	0.000335058	0.000167695	0.000222787	0.000325616	0.000288938	0.000302142	0.000188319	0.00030756	0.000162345	0.000194437	0.00045965	0.000257241	0.000149393	0.00033113	0.000258187	0.000333499	0.000183706	0.000203478	0.000156903	0.000206657	0.00031174	0.000142834	0.000190846	0.000157307	8.08862e-05	0.00024788	0.000243545	0.000281878	0.000175607	0.00024298	0.000130868	0.000251065	0.000353078	0.000102828	0.000332026	0.000229873	0.00017279	0.000188915	0.000250036	2.1238e-05	0.00016936	0.000268468	0.000457308	0.000300611
-0.000102987	-9.96214e-06	8.01105e-05	0.000101211	6.57115e-05	3.96677e-05	0.000142895	8.06101e-05	0.000114605	5.94469e-05	-4.83326e-05	0.000188661	0.000304144	0.000129733	4.94189e-05	8.32332e-05	6.29652e-06	0.000141246	0.000173312	0.000159871	0.000122672	7.27183e-05	0.000223278	1.30003e-05	9.36389e-05	6.57425e-05	1.94148e-05	0.000107796	9.93632e-05	-6.06292e-05	0.000113159	1.69331e-05	0.000163116	0.000215727	0.000133692	3.4414e-05	-3.02438e-06	1.0666e-06	6.35021e-05	3.98991e-05	0.000141756	0.000155839	9.35936e-05	-4.06804e-05	-6.80483e-05	9.29343e-05	3.08264e-05	0.000152195	7.50628e-05	-6.19148e-06
7.53224e-05	0.000119736	-5.13497e-05	0.000169809	0.00010216	0.000120133	8.56687e-05	-4.13838e-05	0.000143769	-6.1281e-05	6.96227e-05	5.07012e-05	0.000127852	4.95985e-05	0.000146445	4.59087e-05	6.61561e-05	-6.36362e-05	3.48266e-05	6.88695e-05	0.000148522	2.66627e-05	0.000152097	9.96313e-05	0.000151673	0.000189494	0.000190863	2.01787e-05	5.67618e-05	9.20922e-05	-6.44819e-05	9.45053e-05	9.26459e-05	9.09088e-05	0.00014833	9.23051e-05	2.46373e-05	0.000257132	0.000114302	6.03183e-05	0.000121077	0.000168689	7.64877e-05	7.29376e-05	0.000109906	8.8753e-05	-3.27483e-05	4.86268e-05	2.82803e-05	3.03443e-05
-5.70689e-05	-0.000117482	-2.90544e-05	-0.000131217	-2.58147e-05	-0.000130398	2.37536e-05	3.14688e-05	6.40477e-05	-4.23755e-05	3.8851e-05	4.25643e-05	-5.86052e-05	-5.49607e-05	6.58144e-05	-5.50989e-05	3.15227e-05	-8.36566e-05	-4.07547e-05	0.000122365	-3.91753e-05	-5.0833e-05	5.00465e-05	-2.68333e-05	-4.19823e-05	5.30552e-05	2.5308e-05	-1.15123e-05	-1.38307e-05	9.42372e-05	-3.18143e-05	-8.42687e-05	-5.19974e-05	-2.99421e-05	7.81212e-05	6.65108e-05	-5.01539e-05	2.02204e-05	1.12837e-05	7.93942e-05	-0.000125999	2.04671e-05	1.78563e-05	-1.56769e-05	2.58888e-05	-0.000123621	-1.407e-05	-0.000118936	-4.69405e-05	-1.68169e-05
0.00020157	1.0112e-06	0.000141595	0.000195007	0.000229052	0.000138455	6.51981e-05	0.000100986	0.000114442	0.00011773	0.000224664	0.000224712	0.000119446	0.000129182	0.000283114	8.40948e-05	7.04225e-06	8.86029e-05	0.000150577	0.000180146	0.000117083	0.000146038	0.00025304	0.000252353	0.000187829	0.00026943	0.000171071	0.000221881	7.49432e-05	0.000225791	0.000141312	-1.31364e-05	0.000201477	0.000123691	0.000243385	8.84779e-05	0.000154789	0.000124447	0.000115874	3.2229e-07	0.000272692	0.000265289	0.000135986	0.000138478	0.000160661	0.000229788	6.7729e-05	0.000189133	0.000171801	0.000195972
2.54488e-05	-7.27008e-07	5.78198e-05	-8.05196e-06	-3.37191e-05	7.14657e-05	-1.19681e-05	5.76365e-05	-1.10627e-05	-0.00015654	0.000135458	4.08431e-05	0.000147007	-1.30521e-05	5.46486e-05	5.40297e-05	-0.000101766	1.72321e-06	-3.86637e-06	0.000121369	-3.36568e-05	-8.46985e-07	0.000139238	-5.55266e-05	-6.68682e-05	6.08671e-05	0.000116847	1.0034e-05	-1.51338e-05	9.44589e-05	-2.30968e-06	-4.83858e-05	0.000116152	2.32957e-05	-0.000157999	-0.000147949	-0.000161031	0.000139951	9.31291e-05	0.000126928	0.000101667	0.000168584	6.38553e-05	3.33928e-05	0.000159074	4.99704e-05	8.0088e-05	8.82252e-05	2.88988e-05	6.18834e-05
-5.80911e-05	-0.000119212	3.77429e-05	2.4786e-05	2.80687e-05	4.79734e-05	-7.30998e-06	-0.000173779	0.000101598	7.75208e-05	-3.30665e-05	-1.37855e-05	7.40864e-05	3.52585e-05	5.51463e-05	5.22277e-05	5.68194e-05	4.4872e-05	-8.0057e-05	-6.57119e-06	0.000237844	0.000170853	7.06892e-05	-0.000135505	-7.06017e-05	0.000136043	3.56174e-05	-2.85227e-05	-5.9352e-05	2.52453e-05	0.000159252	3.37097e-05	3.66687e-05	9.47268e-05	6.84109e-06	0.000205825	4.11671e-05	-0.000154613	5.12918e-05	-8.80295e-05	0.000124038	2.11866e-05	3.99813e-05	2.75893e-05	3.07241e-05	0.000216583	-0.000105696	-3.33822e-05	0.000165153	6.15658e-05
5.8658e-05	3.5454e-05	9.8606e-05	7.92638e-05	-9.60873e-05	-9.21274e-05	-6.69376e-05	-0.000174463	1.73573e-05	-9.59241e-05	-0.000145102	-1.11662e-05	2.76739e-05	-0.000109433	-0.000215024	3.99942e-06	-0.000159133	2.43899e-05	6.23998e-05	0.000104191	-0.000124168	-7.04088e-05	-2.40714e-05	-7.83477e-05	-2.77918e-05	4.81419e-06	6.96274e-05	-4.8301e-05	-4.32847e-05	-4.57974e-05	-1.94533e-06	-8.96853e-06	-3.6459e-05	-2.78355e-05	2.76649e-05	-7.8049e-05	-0.00015118	-4.15563e-05	4.90696e-05	-9.01104e-05	-2.39775e-05	7.20817e-06	-3.05327e-05	-0.000137271	2.1482e-05	-4.76564e-06	-3.33296e-05	-7.03579e-05	-0.000126729	-9.26341e-05
0.000175731	0.000178383	0.00020129	0.000185156	0.000242585	0.000225233	0.000271861	0.00018329	7.39904e-05	0.000321292	0.000242656	0.000195311	0.000287564	0.000241349	0.000217246	0.000311573	0.000133525	0.000231542	0.000202447	0.000214053	0.000264713	0.000160259	0.000140183	0.000242294	0.000196553	0.000309429	0.000212289	0.000121389	0.000297311	0.000192515	0.000191246	0.000187606	0.000109205	0.000331033	0.000319905	0.000172614	0.000127107	0.000244782	9.10136e-05	0.000113276	0.000387006	0.000289025	0.000253187	7.57823e-05	-1.97674e-05	0.000162034	0.000220953	0.000109173	0.000345113	0.000344062
7.90629e-05	3.80891e-06	-3.03325e-05	0.00019728	7.71287e-06	5.70249e-05	2.28314e-06	0.00020876	2.49534e-05	-4.91479e-06	0.000155555	0.000106871	5.47018e-05	-1.91313e-05	0.000132295	1.08634e-05	-3.04513e-05	4.81036e-05	2.83047e-05	1.4602e-05	-6.76083e-05	-5.06457e-05	0.000221606	1.94427e-05	6.35998e-05	0.000193385	1.96074e-05	0.000106865	9.71027e-05	2.94155e-05	-2.49791e-06	0.000149535	5.48821e-05	0.000110344	8.73469e-05	4.62447e-05	0.000223029	1.45882e-05	-2.77109e-05	0.000149109	8.02974e-05	-0.000111589	3.05421e-05	5.85607e-05	4.31713e-05	5.87e-05	8.61462e-05	4.87735e-05	1.8031e-05	0.000231416
0.000164036	-2.86931e-06	8.70951e-05	1.98148e-05	2.02435e-05	-1.30323e-05	-2.0586e-05	-4.92791e-05	5.83264e-05	8.15988e-05	5.37022e-05	4.02568e-05	6.91159e-05	9.24538e-05	0.000139549	0.000138409	0.00017767	0.000202707	3.69376e-05	2.66335e-05	0.000254512	0.000131445	7.81106e-05	6.88693e-05	0.000174499	0.000228142	1.63289e-06	-0.000117683	8.12695e-05	3.85526e-05	-9.61987e-05	0.000159438	0.000182002	9.65429e-05	6.13859e-05	8.95706e-05	1.35713e-05	-6.70139e-05	3.15948e-05	7.20576e-05	-3.05833e-05	4.46759e-05	2.36722e-05	-1.61397e-05	-1.66912e-06	0.000154935	4.46141e-05	0.000169316	0.000113622	0.00024464
0.000137749	-6.2475e-05	-7.19766e-05	4.04885e-07	-8.41033e-05	-5.17718e-05	1.26081e-05	1.90613e-05	2.17997e-05	8.81149e-05	6.37393e-06	-7.56327e-05	-1.01417e-05	8.19838e-05	5.08279e-06	7.25977e-06	7.34359e-05	-2.8927e-05	2.25535e-05	-1.096e-05	-4.59336e-05	-0.000143993	-1.34596e-05	7.08429e-05	-3.99857e-05	6.67487e-05	2.73364e-05	4.04264e-05	9.50799e-05	-0.000141319	3.11706e-05	-7.51752e-05	-3.83986e-05	-1.67704e-05	-2.40083e-07	7.54101e-05	-1.31073e-05	6.1204e-05	4.32207e-05	5.60876e-06	8.82541e-05	1.08152e-06	-4.1755e-05	-0.000232707	-1.5201e-05	8.06647e-05	4.57146e-05	-0.000110611	7.79436e-05	7.39437e-05
0.00083439	0.000694922	0.00079281	0.000721352	0.000810615	0.00063637	0.000740754	0.000844412	0.000778344	0.000808368	0.000720519	0.000680999	0.000790522	0.000832389	0.0007736	0.00071997	0.000688488	0.000798089	0.000621434	0.000733849	0.000544557	0.000773518	0.000837753	0.000860032	0.00077094	0.00069487	0.000839103	0.000889153	0.00069786	0.000629389	0.000858603	0.000733105	0.000643083	0.000736609	0.000685332	0.000738971	0.000434889	0.000704002	0.000959267	0.000668929	0.000543756	0.000754921	0.000678964	0.000785867	0.000667244	0.000569253	0.000698857	0.000736868	0.000840029	0.000851996
0.000415703	0.000609917	0.000563787	0.000417209	0.000654535	0.000442483	0.00059467	0.000553788	0.000459974	0.000572225	0.000477242	0.000432486	0.000509079	0.000628335	0.000504576	0.000514157	0.000597963	0.000661519	0.00052826	0.000549498	0.0004754	0.000489186	0.000531988	0.000606444	0.000551741	0.000422387	0.00047461	0.000501723	0.000518079	0.000590126	0.000429815	0.000507759	0.000486779	0.00049674	0.00051762	0.000619993	0.000610981	0.000582693	0.000449027	0.000469111	0.000516411	0.000474362	0.000602969	0.000408077	0.000487569	0.000489831	0.000577915	0.000530826	0.00052741	0.000586737
0.000542477	0.00060916	0.000430397	0.000755766	0.000454272	0.000597376	0.000513474	0.000550491	0.000589187	0.000594072	0.000669857	0.000426874	0.000569299	0.00047633	0.000457313	0.000463925	0.000422484	0.000412463	0.000447001	0.000540689	0.00053661	0.000647611	0.000313503	0.000540796	0.000442622	0.000340794	0.000411369	0.000523285	0.000355339	0.000471313	0.000401077	0.000508817	0.000512151	0.000647754	0.000544097	0.000526165	0.00039311	0.000518582	0.000436062	0.00043987	0.000570735	0.000528669	0.000528402	0.000443139	0.000441496	0.000476449	0.00043959	0.000495951	0.000589722	0.00048729
0.000179822	0.000312183	0.000280932	0.000283667	0.000320133	0.000244611	0.00015844	0.000325689	0.00019816	0.000303553	0.000374704	0.00012067	0.000136934	0.000218769	0.000166884	0.000227441	0.000363184	8.30541e-05	0.000303011	0.000186451	0.000403238	0.000338927	0.000322558	0.000317254	0.000230854	0.00026333	0.00027681	0.000281572	0.00023773	0.00014193	0.000284055	0.000195057	0.000319997	0.000201611	0.00022819	0.000204629	6.61269e-05	0.000174583	0.000238616	0.000345131	0.000198038	0.000276615	0.000273476	0.0003108	0.000176841	0.0004603	0.000287836	0.000284922	0.000344067	0.000223233
0.000520301	0.000503353	0.000317194	0.000519715	0.000557074	0.000282785	0.000335639	0.000312059	0.000533244	0.000373654	0.000473717	0.000360575	0.000391983	0.000634025	0.000397647	0.000425638	0.000351463	0.000432043	0.000502242	0.000471079	0.000485324	0.000601902	0.000387509	0.000576069	0.000455654	0.000281452	0.000352724	0.000439281	0.000463159	0.000554322	0.000464151	0.000533996	0.00037177	0.000370984	0.000465691	0.00044976	0.000561572	0.000396783	0.000408962	0.000348982	0.000336431	0.000329751	0.000492493	0.00054201	0.000396514	0.000382061	0.000337714	0.000401375	0.000584563	0.000552618
0.000365458	0.000222567	0.000166923	0.00019056	0.000233002	0.000270579	0.000260125	0.000349219	0.000219067	0.000316884	0.000235221	0.000308113	0.000279168	0.000130716	0.00026766	0.000338893	0.00026773	0.000148421	0.000280883	0.000251811	0.000236107	0.000294684	0.000281241	0.000325019	0.000183978	0.000320185	0.000324101	0.000248624	0.000340434	0.000269405	0.000201841	0.000272238	8.51288e-05	0.000372088	0.000156356	0.000176522	0.000341413	0.000248759	0.000175153	0.00021507	0.000391423	0.000277525	0.000359666	0.000331829	0.000182565	0.000240744	0.000236803	0.000289896	0.000243666	0.000221361
0.000278908	0.000193652	0.000270498	0.000369675	0.00026087	0.000228171	0.00022731	0.000195816	0.000289371	0.0002661	0.000224407	0.000367092	0.00027995	0.000358303	0.000201698	0.000279891	0.000213736	0.000272853	0.000287409	0.000271865	0.000356533	8.44366e-05	0.000237801	0.000366758	0.00033965	0.000282999	0.000186925	0.000219369	0.000323129	0.00019864	0.000256079	0.000192535	0.000183411	0.000377667	0.000151182	0.000328813	0.000301258	0.000269494	0.000200943	0.000410592	0.00030444	0.000210362	0.000351658	0.000125773	0.000229345	0.000287598	0.000126484	0.000360308	0.000183374	0.00032013
-5.54628e-05	9.64649e-05	9.36009e-05	0.00013402	0.000201532	-1.66671e-05	7.23623e-05	8.63694e-05	2.40433e-05	4.65994e-05	7.17237e-05	2.8717e-05	0.000191312	9.96977e-05	7.48622e-06	0.000208105	0.000194248	-3.12389e-05	-9.96943e-05	4.887e-05	5.73932e-05	0.000160882	0.000223658	7.14215e-05	7.7046e-05	-3.46337e-05	4.45854e-05	4.771e-05	0.000128105	-6.2247e-06	5.38461e-05	9.11081e-05	6.01857e-06	7.28228e-05	9.8302e-05	0.000134918	0.000114361	0.00026623	0.000178828	4.27375e-05	8.5241e-05	5.38346e-06	0.000110667	4.13637e-05	2.17018e-05	0.000157773	0.000201133	-1.59095e-06	0.000115347	6.8607e-05
