# Supplementary material for: Computational mechanisms of distributed value representations and mixed learning strategies
Source: Nat Commun. 2021 Dec 10;12:7191. doi: 10.1038/s41467-021-27413-2 (PMC8664930; doi:10.1038/s41467-021-27413-2)
Supplement: Supplementary file 4 — Source Data [file 41467_2021_27413_MOESM4_ESM.zip › Source Data/SourceData_FigS3.xlsx]

## Sheet: FigS3a
ft-cnj
-0.00245896
-0.00794984
-0.0116567
-0.0112458
-0.0142392
-0.0135024
-0.0135947
-0.0162047
-0.0160855
-0.0151579
-0.016389
-0.0161361
-0.0163879
-0.0154818
-0.0157823
-0.0168507
-0.0166367
-0.0168028
-0.0169333
-0.0167838
-0.000843143
-0.00517171
-0.00721409
-0.00890113
-0.0112089
-0.0110098
-0.0116663
-0.0110551
-0.0125602
-0.0126983
-0.0130733
-0.0126417
-0.0121124
-0.0133296
-0.0139664
-0.0121733
-0.0127609
-0.0137644
-0.0120667
-0.014162
0.00294007
-0.00238131
-0.00527826
-0.00422207
-0.00711496
-0.00859937
-0.00866363
-0.00964655
-0.00998121
-0.0106011
-0.00987157
-0.0087119
-0.010687
-0.0109229
-0.0103678
-0.00921504
-0.0114284
-0.0118222
-0.0107836
-0.01096
0.00450733
0.000709077
0.000274452
-0.002637
-0.0063139
-0.00581497
-0.00748282
-0.00811189
-0.00676032
-0.00643734
-0.00741858
-0.00685094
-0.00953024
-0.00733468
-0.00666467
-0.00681481
-0.00702246
-0.00867217
-0.00946885
-0.00825158
0.00843416
0.00231076
-0.00032879
-0.00176619
-0.00158444
-0.00253874
-0.00291727
-0.00609976
-0.00429465
-0.00597758
-0.00591724
-0.00412293
-0.00582302
-0.00572788
-0.00476742
-0.00614409
-0.00769974
-0.00505842
-0.00632056
-0.00672114
0.00777974
0.00365586
0.002668
0.00132395
-0.00135558
-0.000860826
-0.00179272
-0.00376557
-0.00323458
-0.00306092
-0.00301659
-0.0049203
-0.0045932
-0.00370202
-0.00444814
-0.00489734
-0.00409282
-0.00307074
-0.00426994
-0.00402147
0.0116815
0.00817907
0.00521493
0.00248645
0.000100859
-0.00115797
-0.000655678
-0.001486
-0.00197168
-0.00271738
-0.00415582
-0.00124941
-0.00231512
-0.00318835
-0.00274505
-0.0035343
-0.000637952
-0.00141132
-0.000293733
-0.00210162
0.0108179
0.00863455
0.00530608
0.00539454
0.000174953
0.000971587
0.00142594
0.00149442
5.38847e-05
-0.000314506
-0.000362349
-0.000420673
0.000191233
-0.00145491
-0.00131655
-7.72816e-05
-0.00185119
-0.000205587
-0.00124126
-0.000227609
0.0135263
0.00877847
0.00331525
0.00579876
0.00308859
-0.000881619
0.00170781
0.00081744
4.77444e-05
0.001066
0.00183821
0.00184267
-0.00131179
-0.00169936
-0.00104761
-0.000618868
0.000470755
-0.000742583
0.000894827
8.44794e-05
0.0140885
0.0105635
0.00642171
0.00477198
0.00494716
0.00299066
0.00208977
0.00149059
0.000280638
0.000601374
0.00209633
7.67991e-05
0.0029001
0.000178205
0.00158628
0.000902272
0.000614297
-0.000679532
0.00342141
0.0025944
0.0138346
0.0114486
0.00873507
0.00480392
0.00560825
0.00324676
0.00310375
0.00278653
0.00111935
0.00189275
-0.00082751
0.00107072
0.0020401
0.0022729
0.00165033
0.00255503
0.00283489
0.00172709
0.00177592
0.00291441
0.0151627
0.0120101
0.00959343
0.00784197
0.00555524
0.00433316
0.00450765
0.0039619
0.00396705
0.004863
0.00472836
0.00307308
0.00325734
0.00125151
0.00273634
0.00401679
0.00201385
0.00325279
0.00208939
0.00135061
0.0174582
0.0134202
0.00796482
0.00909624
0.00661135
0.00444317
0.00409655
0.00258231
0.00474461
0.00591688
0.00491885
0.00257057
0.0025056
0.00502908
0.00416877
0.00323767
0.00355538
8.27677e-05
0.00502123
0.00236276
0.0175685
0.0118679
0.00982171
0.00841798
0.00797699
0.00714164
0.00577053
0.00427319
0.0047648
0.00307684
0.00508186
0.00256103
0.00443797
0.00398769
0.00477117
0.00459049
0.00331944
0.00378101
0.0039246
0.00369552
0.0165705
0.0113166
0.0101323
0.00837043
0.00741461
0.00471725
0.00541658
0.0055965
0.0052349
0.00432026
0.00602051
0.00401141
0.00359817
0.00435533
0.00435528
0.00459328
0.00556514
0.0049791
0.00481614
0.00359353
0.017604
0.0131088
0.0113002
0.00940051
0.00824873
0.00515926
0.00691311
0.00519481
0.00596653
0.00539327
0.00604567
0.00518858
0.0036136
0.00506947
0.00409695
0.00557517
0.00487866
0.00398234
0.00545953
0.00503899
0.0189592
0.0144152
0.0104549
0.0077712
0.00792285
0.00627589
0.00625226
0.00554819
0.00772996
0.00595846
0.00543167
0.00546987
0.00568768
0.00451546
0.00405474
0.00430861
0.00462099
0.00375429
0.00529859
0.00507975
0.0193748
0.0138194
0.0108467
0.00945303
0.00750787
0.00755231
0.00711325
0.004741
0.00611544
0.00545485
0.00507342
0.00535497
0.00691652
0.0052987
0.00559555
0.00680052
0.00519006
0.00653499
0.00475609
0.00595506
0.0176522
0.014657
0.0122995
0.00994859
0.00676003
0.00739655
0.0063541
0.00565606
0.00630107
0.00664948
0.00596763
0.00689278
0.00704446
0.00525245
0.00692433
0.00506621
0.00509197
0.00698212
0.00454331
0.00594791
0.0182458
0.0144844
0.0112507
0.00948448
0.00925604
0.00988315
0.00816466
0.00542601
0.00620922
0.00604459
0.00456376
0.00582142
0.00715213
0.00557625
0.00667655
0.00554438
0.00558481
0.00446468
0.00549735
0.005922

## Sheet: FigS3d
cnj-obj
-0.00227055
-0.00531934
-0.00735993
-0.00766752
-0.00972632
-0.00945071
-0.00998011
-0.011661
-0.0125226
-0.0111628
-0.0121417
-0.0122826
-0.0132016
-0.0112131
-0.0125171
-0.0132835
-0.0129834
-0.0141902
-0.0135369
-0.0132245
-0.000820209
-0.0037358
-0.00638176
-0.00695809
-0.00872407
-0.00903359
-0.00933835
-0.00946361
-0.0103346
-0.0104877
-0.0105628
-0.0105746
-0.00958418
-0.0109902
-0.011469
-0.0113789
-0.0105881
-0.0113088
-0.0115311
-0.0124426
-0.00026632
-0.00267454
-0.00403009
-0.00583435
-0.00689072
-0.00759931
-0.00864741
-0.00795892
-0.00930342
-0.00958913
-0.00881149
-0.00959385
-0.0103383
-0.00980699
-0.00969486
-0.0102911
-0.0100488
-0.0102357
-0.00974448
-0.0102605
0.00153563
-0.00107976
-0.00241114
-0.00433647
-0.0057608
-0.00655734
-0.00653318
-0.00762439
-0.0078459
-0.0073507
-0.00817553
-0.00777775
-0.00818816
-0.00798282
-0.00887852
-0.00825113
-0.00832593
-0.00877112
-0.00844914
-0.0101225
0.00262018
0.0003787
-0.000556984
-0.00316955
-0.00375327
-0.00509242
-0.00490287
-0.00565491
-0.00579128
-0.00681928
-0.00630131
-0.00588533
-0.00652027
-0.00705359
-0.00709145
-0.00752395
-0.0081002
-0.00733384
-0.00737244
-0.0075538
0.0050128
0.00225977
0.00062734
-0.00111821
-0.00246566
-0.00314933
-0.00368534
-0.00356215
-0.00504396
-0.00467825
-0.00479802
-0.00498262
-0.00573935
-0.00523267
-0.00575268
-0.0058658
-0.00644718
-0.00617478
-0.00522344
-0.00612494
0.00674533
0.00365868
0.00170618
0.00071819
-0.000392707
-0.00279994
-0.00225386
-0.00306114
-0.00304013
-0.00325286
-0.00374733
-0.00391423
-0.00377061
-0.00428924
-0.00281674
-0.00365593
-0.00405709
-0.00437158
-0.00457786
-0.00501697
0.00930291
0.004732
0.00417076
0.00249141
0.00111638
0.000176946
0.000270251
-0.00104647
-0.00141917
-0.0016948
-0.00185595
-0.00201854
-0.000721187
-0.000732169
-0.0027625
-0.00221608
-0.00360958
-0.00267793
-0.00365176
-0.00280873
0.0100494
0.00763879
0.00498503
0.00263163
0.00308518
0.00188653
0.00225723
0.000526643
-3.44047e-05
0.000997621
0.000525196
-9.21155e-05
0.000161115
-0.000295641
-0.000894256
0.000341851
0.000219141
-0.00129407
-0.0005309
-0.00200651
0.0115531
0.00779038
0.00578874
0.00527543
0.00473695
0.00348163
0.00276475
0.00246553
0.00196843
0.00164556
0.00145178
0.00093208
0.00100899
1.46451e-05
0.000596077
0.00102927
0.000259036
0.000509195
0.00180615
0.000384358
0.0133304
0.0108866
0.00809556
0.00649234
0.00685638
0.00594113
0.00459508
0.00483339
0.0035101
0.00308394
0.00358279
0.00331239
0.00316841
0.00299454
0.00253287
0.0014484
0.00362143
0.00110101
0.00315011
0.00303832
0.0151898
0.0119226
0.00959246
0.00898838
0.00728823
0.00712809
0.00544911
0.0072587
0.00468384
0.0058476
0.00580684
0.00537027
0.00478804
0.00516379
0.00507434
0.00432885
0.00403975
0.00264571
0.00287603
0.00415307
0.0166033
0.0145939
0.0119801
0.00980941
0.00869986
0.00752799
0.00886284
0.00782811
0.0077203
0.00601537
0.00695615
0.00663127
0.00605088
0.00667002
0.00437992
0.00584824
0.00591359
0.00605976
0.00653741
0.00531898
0.017833
0.014158
0.0128081
0.0119209
0.0102369
0.0100995
0.00899352
0.0081181
0.00920946
0.0087532
0.00845413
0.0093731
0.00812595
0.00772356
0.00770361
0.00762776
0.00781507
0.00723991
0.00640922
0.0082321
0.0210026
0.0173439
0.0160198
0.0134928
0.0129153
0.0134237
0.0112484
0.0110039
0.0102996
0.00991855
0.00961629
0.0107728
0.00936851
0.0103626
0.00960846
0.00926616
0.00955973
0.00858279
0.00930587
0.00869932
0.0193382
0.01764
0.0168004
0.0154817
0.0149556
0.0147051
0.012626
0.0131428
0.010834
0.0124636
0.0111888
0.0106589
0.0111442
0.0110571
0.00980506
0.0108379
0.0105134
0.00916077
0.0106064
0.00893877
0.0217822
0.0188441
0.0179405
0.0165415
0.0152127
0.0149733
0.0148698
0.0132501
0.0139033
0.0119356
0.0122525
0.0129593
0.0124854
0.012648
0.011229
0.01293
0.0120456
0.0115896
0.0116618
0.0109606
0.0234679
0.0212296
0.0203936
0.0181429
0.0170512
0.0166116
0.0160994
0.0151133
0.0155894
0.0143084
0.0137773
0.0147413
0.015247
0.0138599
0.0136456
0.0135474
0.012525
0.0110809
0.0128637
0.0141657
0.0268084
0.0228048
0.0213736
0.0192844
0.0189557
0.0192585
0.0166839
0.0176958
0.0156453
0.0160334
0.0134018
0.0148776
0.0153622
0.016269
0.0133106
0.0171515
0.0160197
0.0154115
0.0161862
0.0142361
0.0285005
0.0244534
0.0242738
0.0216293
0.0198903
0.0186178
0.0170248
0.0195306
0.0175399
0.0183571
0.0179736
0.0164001
0.016203
0.0179884
0.0170307
0.0175248
0.0170826
0.0180831
0.0148078
0.015532

## Sheet: FigS3g
ft-obj
-0.00330919
-0.00863046
-0.0119609
-0.0120476
-0.0147481
-0.0141995
-0.0146106
-0.0165663
-0.01674
-0.0159741
-0.0169068
-0.0168749
-0.0172283
-0.0161073
-0.0166227
-0.0175148
-0.0172497
-0.0175768
-0.0174111
-0.0173214
-0.00093093
-0.00562325
-0.00861668
-0.00982334
-0.011934
-0.0121294
-0.0125837
-0.012468
-0.01342
-0.0134804
-0.0137074
-0.0136766
-0.0129363
-0.0140156
-0.014453
-0.0137812
-0.0137352
-0.0142796
-0.0135751
-0.0146807
0.00171581
-0.00292855
-0.00535462
-0.00627073
-0.00823397
-0.00925121
-0.010095
-0.00994802
-0.0108661
-0.0106607
-0.0104369
-0.0104043
-0.0110415
-0.0111152
-0.0111034
-0.0104688
-0.0114968
-0.0113051
-0.0110832
-0.0112859
0.00456715
0.000235113
-0.00094421
-0.00376457
-0.00603948
-0.00646133
-0.00723948
-0.00776073
-0.00736056
-0.00716065
-0.0074737
-0.00762684
-0.00904908
-0.0080601
-0.00804523
-0.00795681
-0.00731963
-0.00860331
-0.00878037
-0.00891056
0.00781706
0.0028651
0.00100475
-0.00185922
-0.00213614
-0.0034286
-0.00327498
-0.00477798
-0.00441414
-0.00504017
-0.00535497
-0.00419247
-0.00554969
-0.00518378
-0.00466627
-0.00576439
-0.00649493
-0.00502864
-0.00570204
-0.0061524
0.00988644
0.00550546
0.0037479
0.00195344
-0.000231654
-0.000520125
-0.000973656
-0.001369
-0.00245904
-0.00242943
-0.00236358
-0.0028155
-0.00277776
-0.00256322
-0.00330613
-0.00311837
-0.00309957
-0.00323191
-0.00290948
-0.00314642
0.014032
0.00955819
0.00647749
0.004938
0.00276209
0.000391845
0.00153629
0.000531056
0.000623563
-0.000244399
-0.00106727
0.000516739
-0.000288507
-0.0010297
0.000831135
-0.000436087
0.00084504
0.000165988
-1.85683e-06
-6.20937e-05
0.0162305
0.0109027
0.00942909
0.00789198
0.00454254
0.00453114
0.00487476
0.0038218
0.0040089
0.00249004
0.00320225
0.00272952
0.00393838
0.00324008
0.00174042
0.0028686
0.0013839
0.00331968
0.00146465
0.00361927
0.0185493
0.0143316
0.00939938
0.00862143
0.00841493
0.0052342
0.00718635
0.00563207
0.00522666
0.00635572
0.00618703
0.00622598
0.00415045
0.00458886
0.00457944
0.00560061
0.00549812
0.00513856
0.00597977
0.0047911
0.0206247
0.0156097
0.0122043
0.0110443
0.0108067
0.00910521
0.00803512
0.00821869
0.0074552
0.00712072
0.00780852
0.00664968
0.00814497
0.00595891
0.00835115
0.00750949
0.00633612
0.00630506
0.00876072
0.00792008
0.0223562
0.0193674
0.0157351
0.0126322
0.0141553
0.0122544
0.010904
0.0106523
0.0104657
0.00999342
0.00842326
0.00965731
0.010599
0.00946091
0.00971686
0.00945687
0.0109594
0.00852323
0.0107079
0.00993967
0.025371
0.0210943
0.0182117
0.0168217
0.0142573
0.013622
0.012601
0.0140096
0.0122593
0.0135131
0.0132187
0.0126806
0.0131051
0.0122363
0.0123611
0.0127751
0.0117007
0.012118
0.0110749
0.0109316
0.0283236
0.0249346
0.0195023
0.0192547
0.0168836
0.015149
0.0160773
0.0146649
0.0156681
0.0152916
0.0150832
0.0144567
0.0152295
0.0156148
0.0139226
0.0138076
0.0147238
0.0120687
0.0153798
0.013293
0.0298661
0.0233632
0.0214041
0.0206276
0.0195418
0.018629
0.0169166
0.0161005
0.0173096
0.0170558
0.0174701
0.0160847
0.0169789
0.0164758
0.0166747
0.0160517
0.0168615
0.0159971
0.0151739
0.0174935
0.032184
0.0265995
0.025359
0.0221994
0.0214983
0.0214135
0.0194198
0.019567
0.0193349
0.0183636
0.01939
0.0187202
0.017901
0.019502
0.0183066
0.0189738
0.0193416
0.0178813
0.0187257
0.017592
0.0318043
0.0279877
0.0273045
0.0247882
0.0247079
0.0231341
0.0227376
0.0215901
0.0203523
0.0215264
0.0212739
0.0212988
0.0192965
0.0210445
0.0193384
0.0200605
0.0192362
0.0194003
0.0204371
0.0202133
0.0352157
0.0305536
0.0282684
0.0251472
0.0245795
0.0239553
0.0240048
0.0221773
0.0247468
0.0225055
0.0224833
0.0231371
0.0227074
0.0224535
0.0201404
0.0219325
0.0215151
0.0210588
0.0228548
0.022226
0.0370831
0.0321312
0.0304632
0.0275677
0.0268627
0.0259448
0.0261755
0.0244681
0.0256792
0.024121
0.0234833
0.0239765
0.0256176
0.0233684
0.0244318
0.0251907
0.0228902
0.0232439
0.0239978
0.0247755
0.0393883
0.0344465
0.0332935
0.0294835
0.0283836
0.0293759
0.025886
0.0267777
0.0263126
0.025502
0.0243174
0.0252955
0.0270394
0.0264756
0.0250188
0.0269225
0.0256694
0.0270059
0.0258448
0.0263148
0.0415123
0.0363102
0.0348828
0.0321013
0.0300703
0.0301161
0.0283353
0.0287565
0.0275705
0.0290319
0.0271967
0.0280293
0.0270712
0.028899
0.0278095
0.0277457
0.0284074
0.0267898
0.0264089
0.0271696

## Sheet: FigS3b
ft-cnj
-0.00346521
-0.00710231
-0.0102069
-0.0126364
-0.013417
-0.0142818
-0.0149831
-0.0156807
-0.0157817
-0.0158603
-0.0164392
-0.0170572
-0.0160194
-0.0170564
-0.0164303
-0.0167141
-0.0171495
-0.0168005
-0.0170438
-0.0172218
-0.00164321
-0.00470989
-0.00610805
-0.00899176
-0.0106336
-0.0116027
-0.0114397
-0.0127331
-0.0124271
-0.0125476
-0.013483
-0.0136099
-0.0131978
-0.013217
-0.012707
-0.0129465
-0.0142853
-0.0131271
-0.0144197
-0.0142006
0.00328098
-0.000143268
-0.00543444
-0.00661759
-0.00836167
-0.00910247
-0.00993094
-0.00930067
-0.00971806
-0.010085
-0.0100769
-0.00982719
-0.00986933
-0.0109636
-0.010822
-0.0115943
-0.010709
-0.0122555
-0.0125775
-0.0109877
0.00366711
0.00106861
-0.000772167
-0.0048935
-0.00625099
-0.00569245
-0.00710053
-0.00833277
-0.00871045
-0.00894589
-0.00964735
-0.00846716
-0.0094782
-0.00889722
-0.00965613
-0.00964803
-0.00939129
-0.00985571
-0.00955787
-0.00904697
0.00720537
0.00269705
0.000508148
-0.00342593
-0.0037862
-0.00400921
-0.00504187
-0.00618521
-0.00401725
-0.00637912
-0.00688452
-0.0074168
-0.00586193
-0.00703203
-0.00665072
-0.00724489
-0.00758097
-0.00686778
-0.007196
-0.00649132
0.00829837
0.0052425
0.00238289
-0.00120203
-0.00230072
-0.00121263
-0.0040749
-0.00380893
-0.00482931
-0.00528337
-0.00558802
-0.00508952
-0.0053375
-0.00417601
-0.00451809
-0.00259529
-0.00579639
-0.0059588
-0.00598511
-0.00440156
0.011444
0.00596499
0.00267181
0.00120736
-0.000629839
-0.00045944
-0.000940796
-0.00276915
-0.00358243
-0.000955042
-0.00115759
-0.00136573
-0.00318844
-0.00317514
-0.00393798
-0.00413992
-0.0047786
-0.00385843
-0.00273911
-0.00356796
0.0101045
0.00790945
0.00474905
0.00322472
-0.00085906
-0.00137671
-0.000332128
-0.0021577
0.00139129
-0.00111186
-0.00123759
-0.00263909
-0.00164468
-0.00112522
-0.00339183
-0.00312181
-0.00314903
-0.00194607
-0.00192327
-0.00336681
0.0138773
0.00831682
0.00563218
0.00308954
0.00216456
0.00316777
0.00110099
-0.0002904
-0.00114842
0.000270256
0.00058578
-0.000186684
0.000619764
-0.00256796
-0.00189467
0.000304333
-0.00155284
-0.00108192
-0.000914203
-0.00189652
0.0121626
0.00824907
0.00479877
0.00494408
0.00541383
0.00217449
0.000216558
0.00137877
0.00233944
0.000825907
-0.0007696
0.0005757
0.00143378
0.00194006
-0.000523041
0.000502598
-0.00146402
-0.0019446
-0.00181299
0.00104154
0.014465
0.00932522
0.00630821
0.00339219
0.00569927
0.00230306
0.00408592
0.00164263
0.00159086
0.00289065
0.00194361
0.000470257
-4.80846e-05
0.000529813
0.00190409
-0.00037115
0.000138057
0.00261023
0.00051362
4.96989e-05
0.0142056
0.0125302
0.00634029
0.00649052
0.00542632
0.00272687
0.00391663
0.00395527
0.000317704
0.00361741
0.00186429
0.00215947
0.00328825
0.00179968
0.00182056
0.00263281
0.00240893
0.00179225
0.00125736
0.00152972
0.0165884
0.0126093
0.00986246
0.00617414
0.00576269
0.00507175
0.00541051
0.00447744
0.00446898
0.0021701
0.00327011
0.00251788
0.00192346
0.00105108
0.00300374
0.00164793
0.00312608
0.00264308
0.00119778
0.0029004
0.0153935
0.0105691
0.0105387
0.00790472
0.00576304
0.00480185
0.00426095
0.00410947
0.00334668
0.00476169
0.00254246
0.00313419
0.00277849
0.00296459
0.00345762
0.00373703
0.00403199
0.00341932
0.00175359
0.0015172
0.0162362
0.012184
0.010356
0.0061211
0.00417081
0.00803027
0.00446573
0.00440775
0.00399592
0.00215157
0.00357796
0.00169858
0.00348733
0.00262132
0.00382176
0.00263614
0.00458544
0.00308934
0.00325419
0.00310164
0.0189978
0.013388
0.0125567
0.00886498
0.00801778
0.00708043
0.00627297
0.00450801
0.00470792
0.00486344
0.00534241
0.00450376
0.00339777
0.00427173
0.00274698
0.00296572
0.00420687
0.00518923
0.00361651
0.00484885
0.0181557
0.0133211
0.0104528
0.00853426
0.00869361
0.00688308
0.00482346
0.00513342
0.00716261
0.00477324
0.00475787
0.00396279
0.00466366
0.00209297
0.003574
0.00424089
0.00287109
0.00229907
0.00368308
0.00481942
0.0176182
0.016545
0.0124236
0.00824757
0.00737313
0.00782439
0.00691236
0.00432547
0.0059359
0.00350994
0.00622106
0.00518174
0.00379908
0.00504162
0.00180219
0.00543222
0.00486154
0.00592045
0.00546274
0.00407016
0.0178427
0.0124635
0.0100193
0.00813615
0.00827795
0.00795653
0.00704765
0.00389247
0.00475362
0.00860525
0.00477812
0.00460538
0.0055969
0.00540221
0.00541081
0.00492516
0.00454043
0.00438171
0.0038208
0.00333886
0.0190795
0.0125254
0.0118112
0.00947524
0.0101062
0.00660355
0.00683424
0.00736438
0.00535186
0.00689655
0.00620758
0.00477166
0.00541112
0.00542884
0.00494143
0.00854835
0.00576003
0.00643154
0.00621215
0.00441639

## Sheet: FigS3e
cnj-obj
-0.00245571
-0.00473438
-0.00649925
-0.00827582
-0.008973
-0.00992591
-0.0105111
-0.0113047
-0.0114693
-0.0112742
-0.0124113
-0.0130835
-0.0118405
-0.0125264
-0.0126103
-0.0127953
-0.0130051
-0.0138163
-0.0131988
-0.0133994
-0.00154225
-0.00406488
-0.00559256
-0.0069606
-0.00816949
-0.00892009
-0.00904498
-0.0103116
-0.0101239
-0.0105418
-0.0109071
-0.0113828
-0.0111375
-0.0112521
-0.0107159
-0.010517
-0.0127146
-0.0106757
-0.0121828
-0.0120668
-2.1635e-06
-0.001953
-0.0049454
-0.00594656
-0.00703562
-0.007683
-0.00798272
-0.00865964
-0.00860078
-0.00943353
-0.00935369
-0.00994165
-0.0101973
-0.00962487
-0.010133
-0.0102482
-0.00918743
-0.0110305
-0.0120771
-0.0110281
0.00122466
-0.00177472
-0.00326013
-0.00447912
-0.00557976
-0.00632392
-0.00712743
-0.00792571
-0.0079196
-0.00776482
-0.00886463
-0.00866401
-0.00850116
-0.0091492
-0.0092864
-0.00986047
-0.00905638
-0.00922129
-0.00987173
-0.0109897
0.0023989
0.000253611
-0.00185848
-0.00390627
-0.00420749
-0.00502984
-0.00566273
-0.00684062
-0.00573562
-0.00689552
-0.00789718
-0.00780667
-0.00692635
-0.00802971
-0.0073382
-0.00708991
-0.00755422
-0.00884111
-0.00808158
-0.00820125
0.00408185
0.000968207
-0.000603308
-0.00250046
-0.00275052
-0.00362181
-0.00480779
-0.00476033
-0.00597754
-0.00535573
-0.00572382
-0.00644527
-0.00575876
-0.00613884
-0.00692612
-0.00540695
-0.0074866
-0.00744949
-0.00670007
-0.00754351
0.0050017
0.0026011
-0.000115877
-0.000797823
-0.00155069
-0.00247701
-0.00399447
-0.00426934
-0.0042027
-0.00376257
-0.00461443
-0.00430205
-0.00431611
-0.00498708
-0.0048261
-0.00482111
-0.00485039
-0.00577026
-0.00488696
-0.00583698
0.00653097
0.00405271
0.00248783
0.000475389
0.000124369
-0.000926257
-0.00173487
-0.0010735
-0.00184162
-0.00332121
-0.00347023
-0.00252192
-0.00391516
-0.00338014
-0.00350543
-0.00328857
-0.00406377
-0.00438355
-0.00420166
-0.003792
0.00728682
0.00606595
0.00402201
0.00269702
0.00179092
0.00090424
-0.000151146
-0.000677455
-0.00108892
-0.00132739
-0.000932128
-0.00253816
-0.00188258
-0.00225564
-0.00270919
-0.00189313
-0.00208404
-0.00302234
-0.0033873
-0.00227086
0.0102242
0.0061273
0.00554447
0.00324818
0.00337933
0.00148788
0.00167851
0.00121027
0.000732873
-0.000409952
5.02489e-05
-0.000379488
-0.000136057
-0.000503035
-0.00121042
-0.00165211
-0.000915151
-0.000724841
-0.00162831
-0.00187526
0.0105334
0.00815827
0.00588862
0.00627275
0.004285
0.00444911
0.00308039
0.00256486
0.00185301
0.00114964
0.00180029
0.00052401
-8.9242e-05
0.000332387
0.000670731
0.00122455
0.000831076
0.000294633
0.000342513
0.000254976
0.0120633
0.00989475
0.00888001
0.00626715
0.00557246
0.00575737
0.00499777
0.00308124
0.00328895
0.0030273
0.00293773
0.00305548
0.00176992
0.00283963
0.00149541
0.00184963
0.00164254
0.00158026
0.00193492
0.00118558
0.013796
0.0114298
0.0094292
0.00883809
0.00725596
0.00666139
0.0051375
0.00557056
0.00463692
0.00487676
0.00300131
0.00427543
0.00430948
0.00361504
0.00343563
0.00398455
0.00404785
0.0024939
0.00436882
0.00280295
0.0152754
0.012942
0.0102248
0.00964044
0.00889608
0.00778802
0.00686573
0.00627635
0.00622537
0.00496526
0.00533789
0.0051206
0.00496857
0.00517758
0.00473789
0.00448448
0.00580703
0.00554558
0.0048988
0.00395413
0.0161817
0.0141852
0.0106501
0.0117847
0.0108645
0.0102471
0.00858767
0.0076612
0.00709681
0.0079835
0.00685552
0.00846226
0.00566991
0.00748982
0.0065439
0.00607875
0.00611883
0.00660951
0.00599932
0.00613873
0.0179914
0.0146014
0.0128566
0.0128134
0.0100912
0.0107102
0.00952786
0.0099813
0.00947691
0.00909026
0.00813891
0.00847165
0.00763016
0.00801604
0.00756875
0.00835567
0.00771419
0.00874149
0.00644529
0.00700415
0.0205079
0.0177532
0.0161315
0.0151291
0.0125404
0.0119102
0.0115548
0.0116141
0.00982774
0.00948189
0.00971925
0.00849891
0.00926852
0.00798581
0.0103294
0.00793282
0.00965972
0.0100354
0.00831547
0.0084394
0.0205541
0.0168462
0.0150267
0.0158272
0.0144143
0.0129025
0.0125741
0.0130204
0.0118826
0.0122563
0.0119356
0.0107353
0.011737
0.010894
0.0107382
0.00971191
0.0102951
0.0110594
0.010625
0.00909337
0.0210984
0.0205741
0.0194151
0.0177004
0.0160434
0.0136502
0.0153355
0.0129844
0.0121236
0.0126746
0.0114141
0.0128429
0.0117229
0.0120027
0.0107257
0.0108793
0.0115609
0.0107063
0.0101568
0.0127115
0.0228262
0.022261
0.0183612
0.0190613
0.0169734
0.0160729
0.0140298
0.0149777
0.0152038
0.0145937
0.0140636
0.0134551
0.013217
0.0133254
0.0149059
0.0139863
0.0132265
0.0125926
0.0130345
0.0119218

## Sheet: FigS3h
ft-obj
-0.00400933
-0.00779925
-0.0107311
-0.0131991
-0.0140436
-0.0150457
-0.0156357
-0.0163335
-0.0164769
-0.0164916
-0.0171864
-0.0174927
-0.0168433
-0.0175352
-0.0171606
-0.0174218
-0.0177072
-0.0174247
-0.0176859
-0.0176553
-0.00205653
-0.00577925
-0.00771484
-0.0100188
-0.0117133
-0.0125089
-0.0125388
-0.0138272
-0.0137131
-0.0137857
-0.0144427
-0.0144272
-0.014497
-0.0142934
-0.0139981
-0.0140842
-0.0150895
-0.0141384
-0.0151635
-0.0150368
0.00201562
-0.00143724
-0.00643298
-0.00776116
-0.00923561
-0.00998309
-0.0105297
-0.0105602
-0.010618
-0.0113483
-0.0110845
-0.0114843
-0.0116795
-0.0118013
-0.0118855
-0.0122461
-0.0112836
-0.0125291
-0.012752
-0.0120601
0.0035932
-0.000365438
-0.00235262
-0.00521783
-0.00665946
-0.00687175
-0.00802265
-0.00886624
-0.00883595
-0.00918213
-0.00961393
-0.00940711
-0.00957428
-0.00945628
-0.0100277
-0.0101535
-0.00984225
-0.00974723
-0.00985968
-0.0101799
0.00669039
0.00258611
-0.000221406
-0.0035063
-0.00378313
-0.00456544
-0.00537019
-0.00647732
-0.00506358
-0.00668004
-0.00719183
-0.0074657
-0.00662787
-0.00734367
-0.00684056
-0.00680156
-0.00721801
-0.00792651
-0.00770645
-0.00696476
0.00909072
0.00481286
0.00199177
-0.00110106
-0.0016421
-0.00153946
-0.00360642
-0.00312051
-0.00452302
-0.00433163
-0.00449439
-0.00439835
-0.00459882
-0.00450897
-0.00505709
-0.0035321
-0.00511995
-0.00555747
-0.00485151
-0.00531535
0.0119022
0.00690203
0.00311213
0.00200365
0.000798467
-0.000122792
-0.000735603
-0.00178244
-0.00241101
-0.000993098
-0.00136504
-0.00117839
-0.00191347
-0.00193396
-0.00176236
-0.00224575
-0.00300002
-0.00271695
-0.00216592
-0.00244777
0.0126813
0.00979157
0.00704921
0.00477475
0.00262153
0.0017228
0.00186318
0.00133722
0.00212906
0.000227104
0.000288523
0.000804159
-2.04688e-05
0.00103262
0.000121453
-3.27305e-05
-0.000548807
-0.000581019
-6.47105e-05
-0.000900084
0.015767
0.0120431
0.00893885
0.00716644
0.00596626
0.00576712
0.00412648
0.00288285
0.00234576
0.00321251
0.0039943
0.002285
0.0025766
0.0016791
0.00165741
0.00253239
0.00188945
0.00190428
0.0015853
0.00211576
0.0177961
0.0121652
0.0102836
0.00869644
0.00899307
0.00608151
0.00567024
0.00572423
0.00639093
0.00450995
0.00405267
0.00503519
0.00536819
0.00540745
0.00393035
0.00433397
0.00388251
0.00411247
0.00302711
0.00438569
0.019596
0.0147274
0.0113501
0.0105172
0.0106208
0.00943634
0.0092759
0.00790633
0.00721441
0.00719774
0.00740057
0.0063633
0.00545103
0.005595
0.00742812
0.00618823
0.00608479
0.0066207
0.00606805
0.00609174
0.0209579
0.0187946
0.0147979
0.0131007
0.0117927
0.0110529
0.010637
0.00947101
0.00865982
0.00962872
0.00950312
0.0090851
0.00901737
0.00834623
0.0087872
0.00833172
0.00869209
0.00811809
0.00855259
0.00791307
0.0246504
0.0203784
0.0175215
0.0149492
0.0139438
0.0129552
0.0127096
0.0126335
0.01158
0.0111735
0.0102671
0.0108904
0.011074
0.0106297
0.0103544
0.00994958
0.0115924
0.00955403
0.0110161
0.00969568
0.0252615
0.0205755
0.0192533
0.0172497
0.015387
0.0149689
0.013936
0.0131217
0.013026
0.012846
0.0119578
0.0126552
0.0123355
0.0122258
0.0127788
0.0124506
0.0138391
0.012607
0.0115386
0.0119321
0.0266552
0.0230472
0.0197023
0.0185376
0.0168203
0.018332
0.0161503
0.0145082
0.0155158
0.0140894
0.0145445
0.0146595
0.0136314
0.0145712
0.0146979
0.0138893
0.0148603
0.0145476
0.0141056
0.0141033
0.0310231
0.0246737
0.0228192
0.0212781
0.018615
0.0189503
0.0178661
0.0174662
0.0172487
0.0175251
0.016358
0.0166123
0.0162896
0.0153407
0.0149495
0.0153705
0.0168903
0.0173357
0.014321
0.0163088
0.0328654
0.0279352
0.0250616
0.0237638
0.0217614
0.020054
0.0194549
0.01988
0.019799
0.0175753
0.0175667
0.0179894
0.0175263
0.0156531
0.0178887
0.0168357
0.0183819
0.017148
0.0176292
0.017767
0.0327108
0.0292454
0.0256077
0.0240386
0.0232227
0.0221309
0.0220811
0.0211245
0.0207538
0.0196113
0.0208283
0.0196398
0.0203844
0.0191329
0.0181685
0.0186245
0.019417
0.020843
0.0209457
0.0178568
0.0334179
0.0301429
0.0286663
0.0259604
0.0250827
0.0229416
0.0242612
0.0203003
0.0203582
0.0230112
0.0202308
0.021262
0.0209055
0.0213276
0.0202481
0.0210336
0.0217434
0.0202407
0.019327
0.0218395
0.0360074
0.0319598
0.0286836
0.0282486
0.0275914
0.0248595
0.0238094
0.0246855
0.0236467
0.0244394
0.0236467
0.0220917
0.0225901
0.0235334
0.0242236
0.0253946
0.0230686
0.0233317
0.0242767
0.0209117

## Sheet: FigS3c
ft-cnj
-0.00245049
-0.0052928
-0.00844737
-0.0102765
-0.0127996
-0.0131663
-0.0137175
-0.0144688
-0.0141383
-0.0158879
-0.0160863
-0.0164659
-0.0157436
-0.0162884
-0.0161268
-0.0172383
-0.0176336
-0.0179036
-0.0166207
-0.0176367
-0.000526543
-0.00465079
-0.00673867
-0.00831221
-0.0108621
-0.0107925
-0.0117181
-0.0123223
-0.0128759
-0.0134551
-0.0130477
-0.0143366
-0.0136221
-0.0145361
-0.0151243
-0.0162742
-0.015338
-0.0146865
-0.015703
-0.0158553
0.000152019
-0.00165381
-0.00554127
-0.00533871
-0.00860703
-0.00905098
-0.0110092
-0.012632
-0.0110214
-0.0113299
-0.0119689
-0.0116515
-0.0141165
-0.0132955
-0.0136906
-0.014505
-0.0135958
-0.0146119
-0.0146122
-0.0149507
0.00288586
-0.00066724
-0.00328053
-0.0031538
-0.00595781
-0.00694016
-0.00952319
-0.0101926
-0.00957536
-0.00890598
-0.00964614
-0.0108418
-0.0115701
-0.0112868
-0.0114061
-0.0124174
-0.0119676
-0.012505
-0.0123128
-0.0124712
0.00257735
0.000577034
-0.0013401
-0.00373457
-0.0036597
-0.00652664
-0.0068633
-0.00954348
-0.006439
-0.00900364
-0.0076716
-0.00881063
-0.00766391
-0.0109817
-0.0100146
-0.0108701
-0.010764
-0.0104448
-0.0112517
-0.012024
0.00533014
0.00159097
5.90543e-05
-0.000773517
-0.00462196
-0.0052791
-0.00564696
-0.00626443
-0.00716105
-0.00862449
-0.00786663
-0.00936982
-0.00764697
-0.00718847
-0.00938155
-0.00933951
-0.0104079
-0.00776428
-0.00860804
-0.00855452
0.00696217
0.00402995
0.00011948
-0.0021511
-0.00247727
-0.00403397
-0.0045828
-0.00598496
-0.00678423
-0.00431739
-0.00608881
-0.00597142
-0.00768196
-0.00886002
-0.00732135
-0.00880824
-0.00721415
-0.00731332
-0.00820165
-0.00887977
0.00657916
0.00492396
0.0022226
-0.00075043
-0.00235446
-0.0021586
-0.00347912
-0.00516203
-0.00534079
-0.00474342
-0.00557918
-0.00607009
-0.00469167
-0.00422303
-0.00674978
-0.0058021
-0.00579745
-0.00610552
-0.00697615
-0.00744609
0.00979126
0.00443096
0.00220532
0.00183609
-0.00120048
-0.00133631
-0.00365904
-0.00434301
-0.0053351
-0.00365825
-0.00475512
-0.00404123
-0.00511799
-0.00419647
-0.00327182
-0.0062569
-0.00525764
-0.00658234
-0.00412362
-0.00578271
0.00963413
0.00594908
0.00470726
0.00225569
0.00095595
-0.00392489
0.000959298
-0.00374935
-0.00257872
-0.0023971
-0.00316176
-0.00410306
-0.00479823
-0.00524449
-0.00354527
-0.00260183
-0.00556261
-0.00652719
-0.00479173
-0.00454227
0.011402
0.00593434
0.00443568
0.00266859
0.00412406
0.00311917
-0.00108431
-0.000434077
-0.00154462
-0.00285191
-0.00233767
-0.0030427
-0.00329058
-0.00421339
-0.00230699
-0.00396283
-0.00514908
-0.00554543
-0.00479105
-0.00478501
0.0129188
0.00759227
0.00511207
0.00263533
0.00332119
0.000940551
0.000144003
0.00130279
0.00190445
-0.000799261
-0.00022519
-0.000337965
-0.00203849
-0.000976704
-0.00310552
-0.00373605
-0.0051461
-0.00339651
-0.00187801
-0.00506541
0.0129432
0.00898071
0.00765631
0.00596769
0.00394866
0.00109681
0.00148074
0.00176798
0.0001891
-0.00260796
0.00102656
-0.00138824
-0.000309836
-0.0016153
-0.00361837
-0.00163204
-0.00175427
-0.00145756
-0.00215018
-0.00233564
0.0120906
0.0095916
0.00783739
0.00466408
0.00268463
0.00343405
0.00151233
0.00157555
0.000496642
-0.00191431
-0.00104723
-0.00231271
-0.000988746
0.00188639
-0.000715532
-0.00136134
-0.0010822
-0.00135774
-0.000224262
-0.00186714
0.0130477
0.0113337
0.00772947
0.00479562
0.00350953
0.00376397
0.00356868
0.00111767
-0.000392688
0.000934937
0.000707038
-0.00141616
-0.00109583
0.000262013
-0.000743207
-0.000969052
-0.000793759
-0.00123665
-0.00114885
0.0011635
0.0140868
0.0115103
0.00875073
0.00643283
0.00448108
0.00559893
0.00499895
0.00350392
-0.000115143
4.89783e-05
0.000419182
0.00209283
-0.000948405
0.000213227
0.00104068
-0.0022802
6.09831e-05
-0.00105323
-0.000542408
-0.000494455
0.0147144
0.0137702
0.0104088
0.00687947
0.00493135
0.00397969
0.00273139
0.0019791
0.00217335
0.00113727
0.00186908
-0.000131251
0.00230699
0.000569426
-0.000632094
0.000241773
2.44698e-05
0.00124709
0.000128481
-0.000386067
0.0155082
0.0116245
0.00948924
0.00668757
0.00574702
0.00275643
0.00501186
0.0022738
0.00236525
0.0027949
0.00149873
0.00217264
0.00210725
0.000126602
0.000605185
0.00107693
0.00226232
0.000518742
0.000212675
0.00103949
0.015965
0.0118779
0.00989382
0.00730558
0.00821765
0.00683977
0.00425237
0.00563146
0.00180039
0.00189645
0.00196277
0.00311236
-0.000351806
0.00142663
0.00366642
0.000817261
0.00137749
0.00153105
-0.000831712
0.00137112
0.0172367
0.0107296
0.00938508
0.00811432
0.00694404
0.00756814
0.00495046
0.00318706
0.00383478
0.00272672
0.00459828
0.00105725
0.00340639
0.00160084
0.00211723
0.00282008
0.00117819
0.000762511
0.00257568
0.00367254

## Sheet: FigS3f
cnj-obj
-0.00183372
-0.0033689
-0.00525714
-0.00641017
-0.00790084
-0.00833602
-0.008859
-0.00917666
-0.00912139
-0.0102335
-0.0106616
-0.0110891
-0.0105359
-0.0108577
-0.0108735
-0.0117809
-0.0123475
-0.0126496
-0.0115452
-0.0123555
-0.00116393
-0.00310991
-0.0046267
-0.00586871
-0.0073491
-0.00750239
-0.00807973
-0.00859592
-0.00897894
-0.00938743
-0.00929898
-0.0105801
-0.0098545
-0.0106509
-0.0109131
-0.0123497
-0.0118088
-0.0111775
-0.0119849
-0.012382
-0.000675328
-0.00248751
-0.00417988
-0.00491913
-0.00654638
-0.00678454
-0.00781516
-0.00864549
-0.00846505
-0.00889792
-0.00917703
-0.00894755
-0.0103126
-0.0103335
-0.0112421
-0.0111075
-0.0111761
-0.0120446
-0.0115806
-0.0116891
4.33825e-06
-0.00153854
-0.00363914
-0.00394777
-0.00540137
-0.00584491
-0.00749489
-0.00768529
-0.00780291
-0.00758202
-0.0080859
-0.00844831
-0.00916659
-0.00974052
-0.00963417
-0.0101693
-0.0097319
-0.010119
-0.0095568
-0.0105504
0.000852039
-0.00133613
-0.00271202
-0.00332963
-0.00455068
-0.00571995
-0.00637968
-0.00743396
-0.00722782
-0.00756032
-0.00766226
-0.00752295
-0.00811107
-0.00886041
-0.0088354
-0.00977664
-0.0094964
-0.0102647
-0.0106088
-0.00996547
0.00176972
-0.000367223
-0.0013277
-0.00296295
-0.00411455
-0.0050217
-0.00565547
-0.00606489
-0.00651015
-0.00677253
-0.0066898
-0.0078746
-0.00787872
-0.00730171
-0.00882556
-0.00868224
-0.00947872
-0.00782195
-0.00882631
-0.0087702
0.00206572
0.000513384
-0.00133968
-0.00271883
-0.00310517
-0.00419812
-0.00472824
-0.00602061
-0.00635665
-0.00513115
-0.0066589
-0.00733439
-0.00729878
-0.00744013
-0.00759559
-0.00792024
-0.00701839
-0.00791005
-0.00834441
-0.00838366
0.00331368
0.00138298
-0.000270133
-0.00147225
-0.00221412
-0.00288246
-0.00385308
-0.00423211
-0.00524215
-0.00519905
-0.00580877
-0.00635702
-0.00535289
-0.00561997
-0.00673869
-0.00677069
-0.00601049
-0.00771541
-0.00732758
-0.00804127
0.00381106
0.00209841
0.000390772
-0.00112668
-0.00157678
-0.00205947
-0.00344208
-0.00430959
-0.00446989
-0.0042609
-0.0051015
-0.00488737
-0.00598491
-0.00608277
-0.00545622
-0.0063456
-0.00515689
-0.00652324
-0.00530976
-0.00756428
0.00427593
0.00292572
0.000754419
4.44625e-05
-0.000746394
-0.00130945
-0.00228956
-0.00281123
-0.00328621
-0.003904
-0.00411704
-0.00515181
-0.00513536
-0.00504948
-0.00543256
-0.00494899
-0.00619842
-0.00616837
-0.00591101
-0.00514703
0.00538806
0.00399045
0.00165971
0.00140944
0.000346977
-0.00116888
-0.00123726
-0.00154207
-0.00169825
-0.00333069
-0.00317857
-0.00325938
-0.00357214
-0.00365156
-0.00425012
-0.00507243
-0.00522945
-0.00476985
-0.00507239
-0.00491136
0.00616498
0.00448724
0.00325074
0.00268092
0.000998735
0.000380707
-0.000876606
-0.00100778
-0.00117277
-0.00236062
-0.00224516
-0.0023239
-0.00377603
-0.0035357
-0.00429255
-0.00370016
-0.00379056
-0.00288476
-0.00425667
-0.00456387
0.00721964
0.00529691
0.00419184
0.00272792
0.00175728
0.000918816
6.22305e-05
0.000395736
-0.000937437
-0.00119061
-0.00138241
-0.0026006
-0.00211695
-0.0025272
-0.00365284
-0.00308948
-0.00209957
-0.00300736
-0.00383531
-0.00291217
0.00875799
0.00566469
0.00486326
0.00303176
0.00217105
0.00163233
0.000698829
0.000314159
0.000623589
-0.000543173
2.2992e-05
-0.0010217
-0.00116753
-0.00073655
-0.00151775
-0.00216353
-0.00173511
-0.00210276
-0.00214658
-0.00282544
0.00908548
0.00734063
0.00528376
0.00428421
0.00317655
0.0023581
0.00101147
0.0012927
0.000996448
0.00151768
-0.000352902
-0.000301006
-0.000872854
7.50467e-06
-0.000127356
-0.000980436
-0.000703134
-0.000972916
-0.00275075
-0.000298567
0.00992588
0.00826601
0.00661641
0.00610151
0.00371488
0.00320734
0.00313182
0.00241426
0.00194807
0.00131212
0.000487101
0.00117474
0.00123566
0.00107306
0.00127606
0.000926461
-4.41334e-05
-0.0009874
-0.000605374
-0.000489974
0.0109292
0.00810031
0.00649074
0.00564737
0.00584706
0.00443086
0.0042091
0.00338578
0.00273147
0.00245504
0.00230995
0.0012164
0.00172231
0.00128926
0.00124531
0.0011069
0.00142395
0.000951224
0.000294268
0.00104386
0.0115772
0.0100348
0.00829659
0.00684597
0.00691466
0.00596043
0.004956
0.00434775
0.00421969
0.00330355
0.0031357
0.00268743
0.00290759
0.000852512
0.00293473
0.00168985
0.00190423
0.00171816
0.000807698
0.000890873
0.0125613
0.010927
0.00900381
0.00864854
0.00633536
0.00595291
0.0055255
0.00469845
0.00444402
0.00399681
0.00379677
0.00334428
0.00263604
0.00234424
0.0026081
0.00319038
0.00235833
0.00325135
0.00163769
0.0022052
0.0125751
0.0121503
0.00988275
0.00850006
0.00816347
0.00647402
0.00653761
0.00593079
0.00585529
0.00461806
0.0055581
0.00437913
0.00413692
0.00498647
0.00444335
0.00381954
0.00280424
0.00224476
0.00202005
0.00343815

## Sheet: FigS3i
ft-obj
-0.00297661
-0.00580399
-0.00900485
-0.0108378
-0.0131752
-0.0136958
-0.0142983
-0.0148774
-0.0146796
-0.0161551
-0.0165299
-0.0169229
-0.016314
-0.0167389
-0.0166447
-0.0176418
-0.0180612
-0.018264
-0.0172033
-0.0180436
-0.0013232
-0.00513658
-0.00747797
-0.00927851
-0.01163
-0.0117245
-0.0125556
-0.0131758
-0.0136877
-0.0142314
-0.01396
-0.0152853
-0.0145924
-0.01549
-0.0158779
-0.0169262
-0.0162444
-0.0157111
-0.0165589
-0.0168438
-0.000433444
-0.00302572
-0.00636279
-0.00690998
-0.00970945
-0.0101327
-0.0117222
-0.0129298
-0.0120956
-0.0126076
-0.0130277
-0.0128088
-0.0146359
-0.014257
-0.0148329
-0.0150951
-0.0147262
-0.0155355
-0.0152533
-0.0154133
0.00164813
-0.00151796
-0.00464249
-0.00481451
-0.00730167
-0.00812803
-0.0104291
-0.0109261
-0.0107178
-0.010341
-0.0109454
-0.0116948
-0.0124291
-0.012626
-0.0126685
-0.0132392
-0.0128506
-0.0132916
-0.0129735
-0.0135149
0.00239818
-0.000586928
-0.00269654
-0.00441113
-0.00536955
-0.00744605
-0.00806638
-0.0099339
-0.00858823
-0.00997448
-0.00938267
-0.00980388
-0.00965525
-0.0114561
-0.0109669
-0.0117669
-0.011713
-0.0115346
-0.012021
-0.0123524
0.0048053
0.000959716
-0.000630202
-0.00249538
-0.00506236
-0.00615062
-0.00678889
-0.00730798
-0.00805689
-0.00874602
-0.00849179
-0.00964256
-0.00917969
-0.00863348
-0.0102672
-0.0102107
-0.0109835
-0.0090128
-0.0099302
-0.00989081
0.0060113
0.00316272
-0.000502627
-0.00252887
-0.00306235
-0.00449324
-0.00529089
-0.00668415
-0.00722017
-0.00561473
-0.00717474
-0.0076733
-0.00816435
-0.00889055
-0.00833319
-0.00909075
-0.0078706
-0.00842866
-0.00889798
-0.00932355
0.00710866
0.00452442
0.00181008
-0.000711411
-0.00203262
-0.00219044
-0.00381901
-0.00484452
-0.00539066
-0.00506425
-0.00603141
-0.00647272
-0.0052499
-0.00538758
-0.00682829
-0.00653953
-0.00627284
-0.00714313
-0.0075416
-0.00756001
0.00937732
0.00499701
0.00258431
0.00116877
-0.000621162
-0.00106659
-0.00331975
-0.00411541
-0.00435772
-0.0037361
-0.00465555
-0.00435493
-0.00523689
-0.0052018
-0.00443536
-0.00572758
-0.00481381
-0.00613247
-0.00452854
-0.00625207
0.00985252
0.00685151
0.00437811
0.00249144
0.00122007
-0.00126978
0.000110059
-0.00235537
-0.0023815
-0.00259727
-0.00271105
-0.00377535
-0.00400437
-0.00448899
-0.00348256
-0.00317356
-0.0051153
-0.00498631
-0.00486882
-0.00395907
0.0119995
0.00787487
0.00511899
0.0042256
0.00378215
0.0022573
0.000334989
0.00045356
-0.000166583
-0.00176504
-0.00132369
-0.00178286
-0.00199174
-0.0025138
-0.00213889
-0.00341661
-0.0035897
-0.00388175
-0.00316221
-0.00345057
0.0137363
0.00933802
0.00719758
0.00556848
0.00444754
0.00275691
0.00151574
0.00219387
0.00211282
9.22156e-05
0.000535369
0.000579986
-0.00125816
-0.000605496
-0.00184703
-0.00160456
-0.00244701
-0.00132851
-0.00153046
-0.002797
0.0148099
0.0109603
0.00934046
0.00749747
0.00573935
0.00362576
0.00329848
0.00380923
0.00185972
0.000542269
0.0021605
0.000198644
0.00114507
0.000598835
-0.000729275
0.000555477
0.000381515
0.000175717
-0.000490079
-0.000336082
0.0158428
0.0118321
0.0103678
0.00715319
0.00558011
0.00555976
0.0040406
0.00407755
0.00375464
0.0017434
0.00242634
0.00152401
0.00191033
0.00334085
0.0015747
0.000957886
0.00180693
0.000754349
0.00194999
0.000582867
0.0167635
0.0145678
0.0108595
0.00859041
0.00703846
0.00660134
0.00557609
0.00461173
0.00392625
0.00474372
0.00368674
0.00275955
0.00226025
0.00343085
0.00300867
0.00263734
0.00290871
0.00251482
0.00112759
0.00419
0.0183127
0.0157237
0.0130334
0.0111759
0.00837143
0.00838132
0.00846939
0.00718376
0.00515389
0.00441212
0.00429057
0.00584971
0.00441743
0.00479322
0.00553212
0.00358034
0.0040347
0.00351784
0.00314247
0.00395724
0.0197575
0.0170707
0.0136501
0.0113205
0.0104548
0.00900174
0.00835492
0.00746862
0.0067241
0.00640179
0.00680596
0.00509168
0.00649945
0.00557044
0.00497933
0.00489909
0.00549293
0.00572269
0.00454889
0.0050684
0.0209752
0.0175131
0.0150146
0.0122621
0.0122911
0.00978672
0.0104754
0.00884362
0.00867935
0.00842409
0.00750359
0.00728959
0.00773811
0.00538926
0.00739346
0.00647804
0.00765016
0.00678359
0.00594564
0.00659143
0.0223174
0.0186763
0.0162192
0.0145459
0.0132424
0.0124384
0.0107533
0.0109766
0.00834269
0.00868298
0.00833581
0.00920496
0.00687705
0.00756571
0.00854812
0.00785438
0.00751957
0.00823003
0.00604087
0.00769336
0.0233685
0.0192569
0.0167229
0.0146362
0.0143715
0.0131405
0.0122558
0.011147
0.0107938
0.00979456
0.0114039
0.00895637
0.0102595
0.00968313
0.00949924
0.00989106
0.0087217
0.00767879
0.00787561
0.00978888
