# Supplementary material for: Computational mechanisms of distributed value representations and mixed learning strategies
Source: Nat Commun. 2021 Dec 10;12:7191. doi: 10.1038/s41467-021-27413-2 (PMC8664930; doi:10.1038/s41467-021-27413-2)
Supplement: Supplementary file 4 — Source Data [file 41467_2021_27413_MOESM4_ESM.zip › Source Data/SourceData_FigS2.xlsx]

## Sheet: FigS2
MSE_ft_ 1	MSE_ft_ 2	MSE_ft_ 3	MSE_ft_ 4	MSE_ft_ 5	MSE_ft_ 6	MSE_ft_ 7	MSE_ft_ 8	MSE_ft_ 9	MSE_ft_ 10	MSE_ft_ 11	MSE_ft_ 12	MSE_ft_ 13	MSE_ft_ 14	MSE_ft_ 15	MSE_ft_ 16	MSE_ft_ 17	MSE_ft_ 18	MSE_ft_ 19	MSE_ft_ 20	MSE_ft_ 21	MSE_ft_ 22	MSE_ft_ 23	MSE_ft_ 24	MSE_ft_ 25	MSE_ft_ 26	MSE_ft_ 27	MSE_ft_ 28	MSE_ft_ 29	MSE_ft_ 30	MSE_ft_ 31	MSE_ft_ 32	MSE_ft_ 33	MSE_ft_ 34	MSE_ft_ 35	MSE_ft_ 36	MSE_ft_ 37	MSE_ft_ 38	MSE_ft_ 39	MSE_ft_ 40	MSE_ft_ 41	MSE_ft_ 42	MSE_ft_ 43	MSE_ft_ 44	MSE_ft_ 45	MSE_ft_ 46	MSE_ft_ 47	MSE_ft_ 48	MSE_ft_ 49	MSE_ft_ 50
0.0663778	0.0663778	0.0663778	0.0663778	0.0663778	0.0663778	0.0663778	0.0663778	0.0663778	0.0663778	0.0663778	0.0663778	0.0663778	0.0663778	0.0663778	0.0663778	0.0663778	0.0663778	0.0663778	0.0663778	0.0663778	0.0663778	0.0663778	0.0663778	0.0663778	0.0663778	0.0663778	0.0663778	0.0663778	0.0663778	0.0663778	0.0663778	0.0663778	0.0663778	0.0663778	0.0663778	0.0663778	0.0663778	0.0663778	0.0663778	0.0663778	0.0663778	0.0663778	0.0663778	0.0663778	0.0663778	0.0663778	0.0663778	0.0663778	0.0663778
0.0636417	0.0695306	0.0636417	0.0665861	0.0665861	0.0665861	0.0695306	0.0665861	0.0695306	0.0665861	0.0636417	0.0636417	0.0695306	0.0665861	0.0695306	0.0665861	0.0695306	0.0636417	0.0665861	0.0636417	0.0665861	0.0636417	0.0665861	0.0636417	0.0665861	0.0636417	0.0636417	0.0636417	0.0636417	0.0665861	0.0695306	0.0636417	0.0636417	0.0695306	0.0695306	0.0665861	0.0636417	0.0636417	0.0665861	0.0695306	0.0636417	0.0695306	0.0636417	0.0636417	0.0636417	0.0636417	0.0636417	0.0636417	0.0636417	0.0665861
0.0638576	0.0697288	0.0638576	0.0638488	0.0638488	0.0638488	0.0667844	0.0638488	0.0729116	0.0638488	0.0638576	0.0609131	0.0729116	0.0638488	0.0697288	0.0697376	0.0697288	0.0614283	0.06717	0.0614283	0.06717	0.066802	0.0638488	0.0638576	0.0697376	0.0609131	0.0638576	0.0665255	0.0609131	0.0697376	0.0667844	0.0665255	0.0609131	0.0662311	0.0662311	0.06717	0.0609131	0.0609131	0.0638488	0.0729116	0.0614283	0.0697288	0.0665255	0.066802	0.0614283	0.0614283	0.0665255	0.0614283	0.0638576	0.0663783
0.064449	0.0703026	0.0611278	0.0667314	0.0616341	0.0636498	0.0669902	0.061119	0.073098	0.0636498	0.0611278	0.0638054	0.073098	0.0616341	0.0695109	0.0669902	0.0703026	0.0596739	0.0680729	0.0587047	0.0644291	0.0670078	0.0644391	0.0616415	0.0731175	0.0587073	0.0611278	0.063789	0.0587073	0.0728791	0.0634942	0.0637622	0.0611366	0.0664398	0.0664398	0.0665292	0.0611366	0.0587059	0.061119	0.073098	0.064019	0.0669814	0.0696779	0.0670078	0.0645936	0.0596739	0.0667334	0.0616491	0.0611278	0.0665668
0.0676046	0.0675517	0.0617257	0.0639668	0.0642237	0.0638448	0.0637006	0.0589105	0.0766561	0.0638866	0.0589207	0.0640209	0.0692281	0.0598785	0.0667648	0.0647656	0.0675517	0.0583216	0.0712156	0.061601	0.0616959	0.0647802	0.0675947	0.0598845	0.0736772	0.0565034	0.064018	0.0610333	0.0616054	0.0695683	0.0612798	0.0610334	0.0589266	0.0662325	0.0637295	0.0696811	0.0617356	0.0569577	0.058912	0.0692281	0.064234	0.0647568	0.0663779	0.0698821	0.0648043	0.0628417	0.0639689	0.0648131	0.0640197	0.0638295
0.0685031	0.0653237	0.0595136	0.0612368	0.0640264	0.067004	0.0614834	0.0587266	0.0764143	0.0616688	0.0567141	0.0646118	0.0664823	0.0630451	0.0701516	0.0681566	0.0684505	0.0585455	0.0684593	0.0588501	0.0645826	0.0681712	0.0684924	0.0604813	0.0745565	0.0567367	0.0646068	0.0612565	0.0641976	0.0726974	0.0585847	0.0588273	0.0615255	0.066461	0.0615386	0.0663807	0.059522	0.0556118	0.061509	0.0664823	0.0671596	0.0645541	0.0636152	0.0665844	0.0653905	0.0595573	0.0637697	0.0646089	0.0669027	0.0616151
0.0652028	0.064691	0.0604338	0.0641267	0.0617372	0.0637109	0.0612912	0.0569757	0.0719731	0.0622818	0.054967	0.0618499	0.0693566	0.0628475	0.0703259	0.0642991	0.0662155	0.0583533	0.0651591	0.0590781	0.0674631	0.0643137	0.0662544	0.0577555	0.0706813	0.0549881	0.0618463	0.0590461	0.0671247	0.0693924	0.0564089	0.0565996	0.0592411	0.0637239	0.058814	0.0695201	0.0573104	0.0558432	0.0621028	0.0642594	0.0644205	0.061274	0.0638313	0.0663792	0.0621022	0.0618423	0.0639643	0.0628364	0.0641361	0.0647792
0.066379	0.0672728	0.0630248	0.0613694	0.0590129	0.0668576	0.0614903	0.0571834	0.0721837	0.0605171	0.055574	0.0596331	0.0727026	0.0662429	0.0731886	0.0625297	0.0644398	0.0585574	0.0682963	0.05889	0.0646947	0.0611141	0.0629608	0.0571427	0.0738158	0.0575983	0.059628	0.0588593	0.0673308	0.0691821	0.0546604	0.0592045	0.0590566	0.0610208	0.056612	0.0693699	0.0555584	0.0556585	0.0614815	0.0676183	0.0622041	0.0615172	0.0669777	0.0636727	0.0594039	0.064994	0.0637856	0.0595554	0.0647225	0.0645982
0.0677809	0.0639895	0.0642063	0.0619614	0.057197	0.0666733	0.0640861	0.0558303	0.0727668	0.0598729	0.0565008	0.0625399	0.0689217	0.0623874	0.0763323	0.0631139	0.0678222	0.0617246	0.0660605	0.0618015	0.0619311	0.0609256	0.0619006	0.054942	0.0705897	0.0574146	0.062226	0.0571068	0.0644864	0.069356	0.0533149	0.056926	0.0593074	0.0588125	0.0572167	0.0660998	0.0564833	0.0546553	0.0613563	0.0674082	0.0627955	0.0612993	0.0703549	0.0665407	0.0572248	0.0652041	0.0666856	0.0598	0.0656286	0.0613128
0.0655321	0.0671312	0.0671259	0.059721	0.0574506	0.0644414	0.0639096	0.0548294	0.0720849	0.0604322	0.0554477	0.0657251	0.068713	0.0626263	0.076865	0.0640182	0.0639656	0.0584396	0.0672237	0.0620015	0.0648328	0.0583068	0.0592034	0.0575478	0.0736712	0.055132	0.06161	0.0573582	0.065075	0.0660885	0.0523213	0.055116	0.0570955	0.0614107	0.0581411	0.0692533	0.0576782	0.0575588	0.0591405	0.0676333	0.0621695	0.0644492	0.0665164	0.0697071	0.0555013	0.061944	0.0698374	0.0571075	0.0628597	0.0615746
0.0637438	0.0676527	0.0685221	0.0626278	0.0552476	0.0646942	0.0612097	0.0564545	0.0755972	0.0598562	0.0549519	0.0683075	0.0688886	0.0649104	0.0735104	0.062947	0.0607662	0.0590206	0.0639524	0.0651902	0.0657292	0.0585119	0.0574414	0.0574323	0.0704637	0.0574355	0.0621468	0.0560033	0.068243	0.0659099	0.0525567	0.053345	0.0577221	0.0620214	0.0563989	0.069374	0.0559083	0.0578006	0.0568598	0.0658496	0.0647615	0.0646604	0.0698632	0.0699266	0.054899	0.0600618	0.0670352	0.0557438	0.0606172	0.0588779
0.0610258	0.0653447	0.0701057	0.0608392	0.0535039	0.0629183	0.0589187	0.0542452	0.0728288	0.0571343	0.0575686	0.0676759	0.0694434	0.0682685	0.0743742	0.0637745	0.0593937	0.0584198	0.0621741	0.0650053	0.0629361	0.0583504	0.0569523	0.0551566	0.0671616	0.055616	0.0599064	0.0550009	0.067602	0.063206	0.0541914	0.053583	0.0603744	0.064896	0.0575931	0.0692376	0.0545386	0.0609831	0.0550478	0.0644691	0.0619273	0.0614074	0.0675982	0.0671785	0.0531373	0.0598719	0.0637444	0.0586275	0.0618011	0.0571164
0.0632971	0.0647835	0.0676671	0.0617453	0.0521626	0.0596666	0.0591871	0.0548332	0.0756804	0.0594359	0.0562005	0.0653637	0.0688228	0.0663587	0.0716084	0.0648843	0.0583742	0.061575	0.060799	0.0651759	0.0658446	0.0585378	0.0592501	0.0574693	0.0644494	0.0537449	0.0581286	0.0566264	0.0652797	0.061021	0.0548023	0.0521779	0.0633522	0.0678193	0.0601895	0.0665439	0.0559571	0.0615863	0.0536466	0.0607173	0.0648627	0.0587407	0.0711373	0.0677768	0.0530341	0.0622465	0.0639217	0.0605973	0.0646988	0.0557587
0.0648855	0.0629454	0.0659671	0.0649278	0.051173	0.0570013	0.0573615	0.0542503	0.0754889	0.0575556	0.0539097	0.0658845	0.0719801	0.0648677	0.0693653	0.0634762	0.0573374	0.0620938	0.0627406	0.0633826	0.0635891	0.0583943	0.0597041	0.0601681	0.0622562	0.0523367	0.0558397	0.0554594	0.0658079	0.0635955	0.0569351	0.0508052	0.0659461	0.0710154	0.058828	0.0643666	0.0575634	0.0625063	0.0556634	0.060497	0.0653926	0.0569717	0.0716945	0.0644549	0.0553194	0.0653853	0.0612201	0.0603873	0.0618975	0.0547537
0.062671	0.066325	0.0649085	0.0672124	0.0509757	0.0556391	0.0571351	0.0541602	0.0726947	0.0580699	0.0558953	0.0653241	0.0752854	0.0654634	0.0655298	0.0668295	0.0547221	0.0629426	0.0641322	0.0632202	0.066188	0.0562784	0.0578247	0.0583454	0.0634225	0.0525968	0.0540204	0.0532232	0.0652393	0.0609215	0.056324	0.0528329	0.0636336	0.0719109	0.0573324	0.0669185	0.059842	0.0591777	0.0539043	0.0607129	0.0648295	0.0575755	0.0742709	0.0617264	0.0576313	0.0621495	0.0640953	0.063555	0.0596263	0.0553898
0.0652255	0.064883	0.0681134	0.0683706	0.0502888	0.0534886	0.0557193	0.0563047	0.0684385	0.0589172	0.0563625	0.0619897	0.0719415	0.0674952	0.0623487	0.069107	0.0526164	0.0596807	0.0614409	0.0634877	0.0673449	0.0564544	0.0607093	0.0586526	0.0648173	0.0532292	0.052649	0.0538467	0.0686396	0.0586655	0.0562092	0.055295	0.0617912	0.0691446	0.0564532	0.0636348	0.0579325	0.0580903	0.0542187	0.0613045	0.0653114	0.0604418	0.0751405	0.0595113	0.0579455	0.062391	0.0646513	0.0659628	0.0581432	0.0532047
0.0678799	0.0653499	0.0658636	0.0664395	0.0505274	0.0532725	0.0535398	0.0545434	0.0661845	0.0618104	0.0545329	0.0651597	0.0682477	0.0658624	0.0654437	0.0653428	0.0509577	0.0586241	0.0630268	0.0601554	0.0658475	0.0570144	0.0638772	0.0572359	0.0628716	0.0556219	0.0521271	0.0532178	0.0722173	0.058937	0.0545308	0.0558994	0.0611525	0.0657364	0.0571849	0.0609406	0.0602912	0.0597491	0.0526739	0.0581987	0.0648066	0.0577381	0.0727754	0.0577557	0.0560584	0.0603967	0.0619164	0.0661649	0.0592289	0.0524985
0.0696067	0.0615409	0.0640754	0.068798	0.0490973	0.053521	0.0537609	0.052862	0.0664502	0.0603226	0.0531161	0.0650874	0.06551	0.0694031	0.0622789	0.0680206	0.0504952	0.0578798	0.0614899	0.058767	0.0635201	0.0552342	0.0623912	0.0579064	0.0654398	0.0549861	0.0520896	0.0514403	0.0759296	0.058704	0.0571405	0.0568235	0.0634884	0.0635035	0.0601291	0.0638525	0.0579076	0.0629146	0.0548126	0.0612727	0.0624936	0.0563593	0.0716843	0.0571267	0.0567378	0.0610131	0.0613363	0.0641059	0.0579104	0.0507648
0.072484	0.0583843	0.0675049	0.0701772	0.0480299	0.0560996	0.0520343	0.0551734	0.0646541	0.0575603	0.0539248	0.0651576	0.066019	0.0687331	0.06126	0.0710156	0.0505088	0.0574069	0.0593036	0.0577342	0.0626462	0.0538605	0.0657872	0.0599192	0.0628205	0.0530001	0.0510684	0.0505912	0.0763673	0.056908	0.0600849	0.0557677	0.063345	0.0607036	0.0633448	0.0616669	0.0593897	0.0637519	0.0534445	0.0645931	0.0624734	0.0572774	0.0724803	0.0557739	0.0552632	0.0594439	0.0591264	0.0646874	0.0561205	0.0501215
0.0696227	0.0614822	0.0697721	0.0735598	0.0486417	0.0538646	0.0509722	0.0553102	0.0611163	0.0564436	0.0524002	0.0650926	0.0637989	0.0685617	0.0607922	0.0680058	0.0509308	0.0547243	0.056946	0.0549977	0.0607935	0.0528419	0.0665496	0.059214	0.0656346	0.0519294	0.0534285	0.0500301	0.0789736	0.0547515	0.0572542	0.0547204	0.0613954	0.0618896	0.0625482	0.0617979	0.0573805	0.0658946	0.0531877	0.06396	0.065123	0.0592566	0.0715033	0.0586733	0.0545625	0.0567917	0.0568647	0.0671597	0.0584357	0.0514383
0.067158	0.0603941	0.0658044	0.0751133	0.0481961	0.0536751	0.0515707	0.0534332	0.0597337	0.0542061	0.0513327	0.063234	0.0663788	0.0686861	0.0582103	0.064885	0.053167	0.0537659	0.058422	0.055646	0.0615041	0.0537255	0.0654055	0.0567873	0.0669115	0.0536392	0.053518	0.0505946	0.0784225	0.0549684	0.0574059	0.0542234	0.0598718	0.064479	0.0645103	0.0590105	0.0593655	0.0670074	0.0521717	0.0628996	0.0627415	0.0577276	0.0672137	0.0585375	0.0534557	0.0546534	0.0551165	0.0665278	0.0610733	0.053727
0.0651789	0.059622	0.063901	0.0768221	0.0499022	0.0556788	0.050233	0.0539623	0.0594787	0.0524315	0.0501775	0.0599424	0.0633298	0.0643745	0.0582247	0.0679471	0.0524337	0.051604	0.0609763	0.0573028	0.0600577	0.0530065	0.0615415	0.0592499	0.068397	0.0558351	0.0551877	0.0492049	0.0733967	0.054808	0.0573	0.0559032	0.0569684	0.0674023	0.065153	0.0572821	0.0578056	0.0637082	0.0514654	0.0634196	0.0631301	0.0606095	0.0667951	0.0586913	0.0515952	0.0529661	0.0577602	0.0632448	0.0637686	0.0555935
0.0628585	0.0604275	0.0662642	0.0786555	0.0496855	0.0581206	0.049246	0.0563543	0.0614531	0.0541777	0.0512686	0.057242	0.0628027	0.0678746	0.0561465	0.064836	0.0520527	0.0513678	0.0597997	0.0561003	0.0572565	0.0513096	0.0632587	0.0590569	0.0660926	0.0542693	0.0573494	0.0500944	0.0691648	0.0534143	0.0576184	0.0563692	0.0571287	0.0645387	0.0685833	0.0595517	0.0566217	0.061961	0.0516522	0.0642681	0.0602945	0.0595644	0.0632192	0.0559412	0.0501517	0.0523452	0.055429	0.0605512	0.0613215	0.0542065
0.0610068	0.0572816	0.0629697	0.0747025	0.0496709	0.0609262	0.0509617	0.0543692	0.0585383	0.0528052	0.0499565	0.0596024	0.0632679	0.0636986	0.054512	0.0640614	0.0524295	0.0496518	0.0575334	0.0538807	0.0582736	0.0508573	0.0600549	0.0569722	0.0642551	0.0548384	0.0573125	0.052089	0.0667543	0.0560004	0.0573372	0.0571758	0.0570131	0.0659362	0.0709752	0.0577091	0.0550354	0.0592545	0.0512087	0.0659074	0.0632405	0.0583992	0.06135	0.0549231	0.0490729	0.0522226	0.0553562	0.0634248	0.059362	0.054782
0.0628602	0.0547085	0.0602659	0.0766449	0.0505807	0.0611373	0.0502761	0.0528162	0.0561695	0.0515252	0.0491208	0.0596846	0.0640719	0.062432	0.0527469	0.0616169	0.0537769	0.0483335	0.0566837	0.055708	0.0595451	0.0518186	0.0574312	0.0572199	0.0628267	0.0557331	0.0573923	0.0505505	0.0694387	0.0580101	0.0576276	0.0559493	0.0600029	0.0636393	0.0737324	0.0562803	0.0541768	0.0606152	0.0510715	0.0646661	0.0613289	0.0556614	0.0598967	0.0578359	0.0482766	0.052394	0.0539999	0.0639542	0.0586509	0.052924
0.0612948	0.0538048	0.0582747	0.0745509	0.0493083	0.0642402	0.0524774	0.0516415	0.0546512	0.0505035	0.0483495	0.0624231	0.0669953	0.0622989	0.0513871	0.0622596	0.0519787	0.0479294	0.0561184	0.0566665	0.0572596	0.0511751	0.0585036	0.0552704	0.0644841	0.0547299	0.0601356	0.0526625	0.0698569	0.0609344	0.0563055	0.057042	0.0601413	0.0618094	0.0697468	0.0552134	0.0529644	0.0592594	0.0512381	0.0664646	0.05848	0.056491	0.0602667	0.0577167	0.0477614	0.0522865	0.0521402	0.0612269	0.0592657	0.0514824
0.0601032	0.0533042	0.0607292	0.0712566	0.0482503	0.0624298	0.0533826	0.0503218	0.0549169	0.0497917	0.0498049	0.059926	0.0641481	0.0625913	0.0503815	0.0653254	0.0510536	0.0469567	0.054306	0.0589576	0.0561586	0.0498616	0.0598216	0.0577088	0.0633993	0.0555499	0.0576438	0.0538184	0.0663305	0.0611918	0.0540022	0.0557117	0.0589691	0.0633976	0.0731287	0.0551245	0.0509162	0.0570616	0.0510175	0.0699691	0.0561689	0.0556461	0.0599078	0.0580227	0.0483721	0.0510867	0.0541235	0.0606833	0.0569193	0.0523831
0.0620551	0.0529351	0.0586449	0.0685463	0.0490813	0.0592773	0.0529443	0.0498286	0.0570324	0.0493489	0.0493077	0.0579235	0.0671828	0.0591175	0.0508086	0.068045	0.052611	0.0476472	0.0522658	0.0571815	0.0587881	0.0488948	0.0585161	0.0605116	0.060722	0.05771	0.0556465	0.052376	0.0671015	0.0583934	0.0521707	0.053615	0.0560538	0.0610036	0.0692416	0.0552485	0.0503459	0.05532	0.0509997	0.06856	0.0543302	0.0550869	0.0588098	0.0552451	0.0477529	0.0514048	0.0542455	0.0585387	0.0550494	0.0512962
0.0605795	0.0530275	0.0611611	0.0668995	0.0481377	0.0591024	0.0555448	0.0498161	0.0576655	0.0504525	0.0502981	0.0578859	0.0641288	0.0581865	0.0495472	0.0689797	0.0522845	0.0477174	0.0536119	0.0560871	0.0571417	0.0479338	0.0600358	0.0603068	0.0625208	0.0568173	0.055621	0.0520144	0.0703275	0.0613271	0.0507526	0.051964	0.0590465	0.059581	0.0666304	0.0551705	0.0516948	0.0572619	0.0492827	0.0675046	0.0529057	0.0561912	0.0605134	0.0569099	0.047471	0.050093	0.0547599	0.0610977	0.0574943	0.0502399
0.0594651	0.0509547	0.0606998	0.0689313	0.0471996	0.0565251	0.0567084	0.0488397	0.0560051	0.0502308	0.0513328	0.0563144	0.067063	0.0614128	0.0514386	0.0664573	0.0526284	0.0493281	0.0518035	0.054719	0.0601095	0.0475175	0.0617238	0.0634098	0.0644329	0.055104	0.0539022	0.0503366	0.0678492	0.0610961	0.0505176	0.0541802	0.0561224	0.0615683	0.0675685	0.0544052	0.053243	0.0557614	0.0498235	0.0711583	0.053655	0.0575348	0.060614	0.0566379	0.0480235	0.0498331	0.0532506	0.0639887	0.0554349	0.0519572
0.0558521	0.0520155	0.063583	0.0667213	0.0479572	0.0544531	0.0596362	0.0492377	0.0547358	0.0492532	0.0525851	0.0541242	0.0661597	0.0620643	0.0500295	0.0692018	0.0523379	0.0488644	0.0514819	0.0537052	0.0590951	0.0487711	0.063599	0.06026	0.066433	0.053343	0.0539804	0.0501934	0.0643782	0.0613274	0.0507268	0.0532715	0.0560236	0.0599214	0.0643456	0.0557697	0.0528944	0.0544125	0.0499681	0.0701489	0.0528652	0.0557084	0.062805	0.0543895	0.0497631	0.0516885	0.05564	0.0668827	0.0538167	0.0509649
0.0576979	0.0503875	0.0614051	0.0649627	0.0480744	0.0530586	0.0581515	0.0485591	0.0556826	0.0485775	0.0518748	0.052392	0.0657897	0.0586345	0.0507999	0.0660961	0.0509336	0.0477145	0.052245	0.0531781	0.0561996	0.0505829	0.0664098	0.0633563	0.0684989	0.0519864	0.0544573	0.0488993	0.0623982	0.0619327	0.051316	0.0526577	0.0551697	0.0575996	0.0617038	0.0535029	0.0545989	0.0564818	0.0486316	0.0693841	0.0535508	0.054542	0.0610339	0.0531846	0.0484819	0.0503228	0.057745	0.0700559	0.0547497	0.0497151
0.0594522	0.0491476	0.0614159	0.0636816	0.0483452	0.0520224	0.0591075	0.0481459	0.0568957	0.0472347	0.0533384	0.0527767	0.0688233	0.057982	0.0518654	0.0635344	0.0498892	0.0468912	0.0511073	0.0512995	0.0538475	0.0499109	0.0637053	0.0616747	0.0662819	0.0506672	0.0531274	0.0499482	0.0656138	0.0612927	0.0522282	0.0508771	0.0566329	0.0557508	0.0595731	0.0536239	0.0544517	0.0584195	0.0485845	0.0731519	0.0524722	0.0542127	0.058092	0.0550236	0.0483927	0.049312	0.0572562	0.0699747	0.0532798	0.051419
0.0614	0.0496438	0.05868	0.0596024	0.0476723	0.0545518	0.0584413	0.0477906	0.0587797	0.0478689	0.055323	0.0535152	0.0721086	0.0572708	0.0538862	0.0624258	0.0487768	0.0479046	0.0505921	0.0536922	0.0534017	0.0495036	0.0622183	0.061882	0.0687626	0.0496969	0.0515485	0.0518353	0.0666643	0.0584757	0.0541935	0.0531836	0.0569571	0.0569162	0.0578911	0.0562734	0.0517289	0.0567791	0.050516	0.0726358	0.0534631	0.0551081	0.0580283	0.0576639	0.0502816	0.0494995	0.0556081	0.0671998	0.0553421	0.0536099
0.0634287	0.0487353	0.0615824	0.0586762	0.0468259	0.0548157	0.0555878	0.0476038	0.0568529	0.0488726	0.0548598	0.0521705	0.0692309	0.0584794	0.0551952	0.0598987	0.0505318	0.048372	0.0516503	0.0517121	0.0526042	0.0481639	0.064031	0.0640946	0.0715864	0.0486843	0.0503511	0.0518606	0.0679604	0.0569031	0.0553748	0.0528141	0.0545755	0.059362	0.0591069	0.0539348	0.0508016	0.0583176	0.0512298	0.0721554	0.0523141	0.0549848	0.0566629	0.0606332	0.0526251	0.0487924	0.0560685	0.0675421	0.0542936	0.0544199
0.0620266	0.0481224	0.0615974	0.0580418	0.0480301	0.0576935	0.0551853	0.0467092	0.0553273	0.0476885	0.0528112	0.0511773	0.065619	0.0590798	0.0544376	0.0626954	0.0497912	0.0478253	0.0539928	0.051675	0.0520876	0.0485663	0.0660339	0.0674296	0.0687404	0.047981	0.0494869	0.0541984	0.0645291	0.0557103	0.0542767	0.0555042	0.0526752	0.0617117	0.057002	0.0520725	0.051238	0.060022	0.0536198	0.0668128	0.0532238	0.0527362	0.0570175	0.0638704	0.0506683	0.0493595	0.0588363	0.0652899	0.0551432	0.0534894
0.0611871	0.0476566	0.0647798	0.0549337	0.0471741	0.0608563	0.0560577	0.0467139	0.0576846	0.04861	0.0537628	0.0533495	0.0688876	0.0599989	0.0539533	0.060657	0.0493246	0.0494397	0.0534295	0.0501241	0.0502031	0.0505225	0.0679525	0.0700324	0.0708453	0.0473011	0.0489126	0.0543805	0.0617032	0.0548492	0.0528103	0.0553453	0.0533675	0.0630937	0.0557024	0.0511146	0.0523527	0.0623964	0.0531358	0.0668223	0.0556469	0.0527996	0.0566944	0.0604257	0.051532	0.0483592	0.0610479	0.0634998	0.057347	0.0517433
0.0624954	0.0469236	0.0614538	0.0560691	0.0475593	0.0600886	0.0554621	0.0461012	0.0600929	0.0481826	0.0562066	0.052655	0.0723614	0.0571743	0.0522403	0.0590559	0.0503276	0.0490049	0.0527154	0.0522702	0.0499278	0.0514646	0.0707639	0.0698254	0.0699744	0.0468863	0.0479117	0.0547053	0.0594101	0.0547198	0.0545318	0.0546232	0.0523268	0.0611111	0.0540403	0.0496649	0.0538633	0.060349	0.0526023	0.0667576	0.0573691	0.0539544	0.0597027	0.0606997	0.051599	0.049682	0.0618367	0.0621147	0.056414	0.051108
0.0614365	0.0469324	0.0597139	0.0538019	0.0469056	0.059595	0.054622	0.046439	0.0628247	0.0477204	0.0541252	0.055236	0.0724295	0.0563219	0.0511729	0.058525	0.049046	0.0490419	0.0507879	0.0539561	0.0506466	0.0522191	0.0691021	0.0674706	0.0693817	0.0476141	0.048715	0.0559655	0.0620381	0.054143	0.0530229	0.055223	0.0533231	0.0639127	0.0554763	0.0512672	0.0554525	0.0625214	0.0525534	0.0622581	0.0601598	0.0541665	0.0567518	0.0578634	0.0527323	0.0489873	0.0600435	0.0655223	0.0571866	0.0507315
0.0574311	0.0464667	0.0583742	0.056057	0.0463343	0.0593386	0.0542786	0.0461089	0.0658665	0.0466674	0.0554684	0.0529759	0.0683059	0.0557557	0.0536431	0.0559364	0.0481086	0.0511673	0.0492856	0.0543331	0.0506779	0.0515888	0.071096	0.06559	0.0690299	0.0489274	0.0483757	0.0586637	0.0604591	0.0552734	0.0541049	0.0552464	0.0518241	0.0654774	0.0570971	0.0517795	0.0530909	0.0607239	0.0523006	0.0622819	0.0575733	0.0545164	0.0543515	0.0576224	0.0529479	0.0484374	0.0575054	0.0644747	0.0554169	0.0498611
0.0593575	0.0460862	0.0587959	0.0542124	0.0465192	0.0560542	0.0541541	0.0462336	0.062808	0.0464407	0.0579692	0.0511814	0.0648711	0.0554377	0.0533914	0.0538544	0.0482702	0.0516058	0.0506158	0.0531184	0.0502009	0.0512168	0.0731552	0.0657633	0.0666855	0.0480162	0.0476633	0.0581411	0.0587368	0.0555725	0.0554321	0.0527971	0.0506956	0.0631261	0.0588685	0.0506854	0.0548049	0.0580717	0.0526626	0.0585188	0.0597842	0.0526932	0.0533239	0.0578785	0.0526845	0.0480082	0.055467	0.0651608	0.0579228	0.0495225
0.0609352	0.04695	0.0595637	0.0534051	0.0471837	0.0533589	0.0545967	0.0474131	0.063896	0.0462253	0.0595049	0.0497947	0.0653567	0.053134	0.0533459	0.0526385	0.0481683	0.0499362	0.0511365	0.0538487	0.0525996	0.051068	0.0703674	0.0663169	0.0692147	0.0472409	0.0472191	0.0582451	0.057661	0.055312	0.0542732	0.0529875	0.0524437	0.0615602	0.0578691	0.0515302	0.0535384	0.0596515	0.0526093	0.0584884	0.0579984	0.0512766	0.0514041	0.0585062	0.0540529	0.0479435	0.0540837	0.066149	0.0589825	0.0518189
0.0628143	0.0484309	0.0606245	0.054798	0.0468403	0.0533142	0.0522765	0.0475626	0.0652252	0.0468117	0.0573163	0.0493491	0.0625265	0.0538889	0.0528292	0.0544891	0.0474905	0.0507202	0.0502285	0.0521537	0.0536183	0.0511114	0.0681008	0.0626298	0.0698155	0.0487714	0.0480301	0.0581842	0.0564692	0.0555848	0.0529914	0.0510165	0.0516915	0.0589192	0.0565526	0.0506071	0.0555856	0.0619289	0.0522615	0.0553735	0.0559133	0.0506982	0.050686	0.0578574	0.0540571	0.0498302	0.0524813	0.0622529	0.0602897	0.0545036
0.0615887	0.0481901	0.0596081	0.0571444	0.0478058	0.0536199	0.0534119	0.0493083	0.0631668	0.0467803	0.0588889	0.0513417	0.0633533	0.0520595	0.0529585	0.0531225	0.0468354	0.0494348	0.0517661	0.0544029	0.0552307	0.0503061	0.0702047	0.0635173	0.0710593	0.0485633	0.0471642	0.0596577	0.0556084	0.0532911	0.052154	0.0503792	0.0539192	0.0567891	0.0584382	0.0494594	0.0539802	0.0595909	0.0526	0.0551068	0.0542722	0.0526614	0.0508257	0.0555531	0.055611	0.0501834	0.0516353	0.0635066	0.0588949	0.0548319
0.0606927	0.0481555	0.056866	0.0598689	0.0466132	0.0542384	0.051567	0.0480018	0.0615461	0.0463563	0.057153	0.0523086	0.0624122	0.0534569	0.0532398	0.0530912	0.0471525	0.0490901	0.0512778	0.0535045	0.0556637	0.0527143	0.0727177	0.064678	0.072848	0.0483069	0.0469534	0.0571202	0.0550949	0.0525128	0.0540324	0.0502391	0.0534327	0.05825	0.0574492	0.0512442	0.0558564	0.057978	0.0505947	0.0557822	0.055437	0.0540342	0.0507417	0.0578888	0.0540226	0.0499679	0.0506066	0.0618279	0.0578553	0.0555199
0.0591729	0.04856	0.0581743	0.061286	0.0459933	0.0571096	0.0512768	0.0479006	0.0636889	0.0464912	0.0559867	0.051569	0.0653681	0.0546423	0.0528507	0.0550833	0.0484007	0.050158	0.0534015	0.0550181	0.0536611	0.0524275	0.0703709	0.0616184	0.0749742	0.0472138	0.0476694	0.0550788	0.0555651	0.0506849	0.0534733	0.0501088	0.0546649	0.0562003	0.0589621	0.0504513	0.0580168	0.0563762	0.0509306	0.058861	0.0576354	0.0564322	0.0508706	0.0606064	0.0516925	0.0485423	0.0502909	0.0629837	0.0556873	0.0585196
0.0605846	0.0474994	0.0597863	0.0602706	0.0462929	0.0564582	0.0514384	0.0469352	0.0619442	0.0462842	0.057735	0.0522177	0.0624832	0.0560557	0.0507306	0.0535719	0.0475556	0.0491967	0.0523163	0.0539491	0.0544423	0.0503812	0.0685532	0.0601384	0.0725545	0.0474787	0.0486869	0.0529596	0.0563747	0.0501827	0.0531611	0.0502599	0.0561156	0.0548413	0.0578058	0.0500719	0.0564227	0.0554055	0.0516267	0.0583828	0.0558626	0.0543532	0.0513906	0.0587584	0.0500879	0.048226	0.0490672	0.0622157	0.0549572	0.0595019
0.0595118	0.047108	0.0575584	0.0582969	0.0470788	0.0537327	0.0500027	0.0470438	0.063468	0.0468264	0.055535	0.0531799	0.0601395	0.0546153	0.0532626	0.0519173	0.0469976	0.0479063	0.0548601	0.0531964	0.056916	0.0505738	0.0706604	0.0576409	0.070609	0.0472498	0.0481049	0.0543304	0.0554747	0.0512297	0.0538855	0.0502346	0.0558405	0.0558681	0.0597792	0.0514906	0.0587683	0.0575843	0.0526282	0.0581403	0.0581782	0.0559131	0.0522435	0.0563056	0.0502546	0.0488687	0.0492074	0.0589809	0.0575092	0.0604064
0.0583527	0.0472333	0.0557907	0.0557996	0.047506	0.0547723	0.049905	0.0473159	0.0609491	0.0471049	0.0541994	0.0544063	0.0582713	0.0526874	0.0561407	0.052006	0.0465534	0.0477652	0.0526755	0.0524429	0.0560794	0.0530474	0.0728551	0.0590387	0.0727645	0.0474626	0.0493705	0.052723	0.054883	0.0498092	0.0553932	0.048687	0.0537924	0.0541811	0.0560242	0.0518752	0.0613478	0.0558548	0.0536878	0.0550315	0.0567506	0.0542616	0.0517618	0.0543428	0.0505675	0.0490148	0.0510733	0.0603681	0.0590045	0.0597645
0.0549448	0.0472248	0.0579157	0.0537962	0.0473759	0.0546357	0.0502318	0.046634	0.0636943	0.0479028	0.052884	0.0537302	0.0578867	0.0547137	0.0561025	0.0519812	0.0472236	0.0478153	0.0526666	0.0522055	0.053981	0.0509027	0.0709554	0.0571219	0.07493	0.0472892	0.0490256	0.0508541	0.0545437	0.0518439	0.0548712	0.0485727	0.0551298	0.056328	0.0531792	0.0526136	0.059081	0.05856	0.054949	0.0554131	0.0553797	0.0545637	0.0502293	0.0567932	0.0493507	0.0510547	0.0509966	0.0577072	0.0567424	0.058576
0.0567421	0.0471502	0.0601955	0.0530937	0.048794	0.0548032	0.0509212	0.0478514	0.0623278	0.0489866	0.0519152	0.0521734	0.0564342	0.057173	0.0561401	0.0507105	0.0470035	0.0479438	0.0509367	0.0524644	0.0536778	0.0512275	0.0694663	0.0560052	0.073385	0.0464964	0.0497761	0.0507401	0.0575164	0.0502869	0.0534058	0.047398	0.0533137	0.0588877	0.052461	0.0516266	0.0571332	0.0581348	0.0542172	0.0553704	0.0545641	0.0555628	0.0490711	0.0566564	0.0504603	0.050619	0.0496145	0.0557906	0.0562571	0.0579606
0.0559748	0.047516	0.0616977	0.0518226	0.0490901	0.0553555	0.0519181	0.0469875	0.060119	0.0493732	0.053325	0.0534237	0.0553465	0.0584683	0.0561061	0.0507942	0.0479759	0.0489157	0.0496077	0.0506376	0.0539997	0.0513801	0.0720598	0.0552093	0.0718209	0.0471776	0.0504273	0.0519992	0.0545997	0.0491089	0.0523037	0.047708	0.0532444	0.0575791	0.0520102	0.0526617	0.0582694	0.058179	0.0566869	0.0549844	0.0526564	0.0577249	0.0482397	0.0568275	0.0500091	0.0515735	0.0513184	0.0552951	0.05792	0.0549977
0.0529828	0.0482363	0.0642295	0.0527968	0.0496109	0.054804	0.0539735	0.0474774	0.0586204	0.0505832	0.0552625	0.0518683	0.0545769	0.059972	0.0533552	0.0507746	0.0479466	0.0482326	0.0500122	0.0520201	0.0528212	0.0519162	0.0741891	0.053198	0.0706358	0.048504	0.0517254	0.0534717	0.0544676	0.0488982	0.0515186	0.0478366	0.053355	0.0566157	0.051791	0.0513224	0.0564602	0.0557483	0.0595125	0.0524368	0.0511717	0.0570082	0.0479789	0.0553815	0.0491233	0.0509462	0.0500983	0.0581323	0.060504	0.0525863
0.0547152	0.048636	0.0620701	0.0516657	0.0485471	0.0540875	0.052374	0.0478566	0.0605636	0.049203	0.0537604	0.0540042	0.0549472	0.0578566	0.0538434	0.0498378	0.0475873	0.0478135	0.0490268	0.0506052	0.0519732	0.0527785	0.0770921	0.051621	0.0728017	0.0487732	0.0500888	0.0551199	0.0551885	0.050566	0.0528498	0.0475448	0.0515097	0.0543768	0.0535275	0.0503331	0.0550599	0.0580368	0.0568332	0.0525196	0.0500568	0.0547157	0.0479258	0.0533195	0.0485268	0.0514749	0.0504434	0.0554411	0.0634194	0.0538063
0.0569255	0.0478635	0.0649586	0.0500897	0.0475048	0.0540219	0.0545393	0.0483497	0.0590671	0.0485344	0.0518457	0.0551254	0.0556718	0.0598077	0.0534981	0.0499155	0.0464284	0.0486836	0.0486697	0.0512393	0.0503077	0.0510564	0.0720194	0.0530204	0.0719155	0.0506498	0.049181	0.0538551	0.0556482	0.052394	0.0538929	0.0478197	0.0515047	0.0569869	0.0557404	0.0496487	0.0536738	0.0607153	0.0546692	0.0526451	0.0490321	0.0529553	0.0473581	0.053206	0.0471265	0.049892	0.0494041	0.0551732	0.0605144	0.0529825
0.0564294	0.0470899	0.0621736	0.0496441	0.0472057	0.0541209	0.055785	0.0497861	0.0579397	0.047772	0.0507204	0.0542495	0.0566968	0.0582803	0.0538864	0.0487455	0.0467104	0.0475586	0.0478669	0.0532719	0.0509888	0.0532669	0.0708758	0.0551683	0.0713051	0.051288	0.0486406	0.0542957	0.0532734	0.0545585	0.0555572	0.0475585	0.0514121	0.0546761	0.0573542	0.0509256	0.054717	0.0587577	0.0529575	0.0554238	0.048751	0.0544012	0.047683	0.051584	0.0481478	0.0495115	0.0485085	0.0558324	0.0602278	0.0544219
0.0561702	0.047752	0.063554	0.0484411	0.0464709	0.0519093	0.0549515	0.0503721	0.0553918	0.0468922	0.0494833	0.052553	0.0543826	0.0561451	0.0546256	0.0505544	0.0461336	0.0470001	0.0479696	0.0517119	0.0504166	0.0543997	0.0668904	0.0534638	0.070072	0.0507545	0.0501637	0.0560902	0.0544229	0.0568544	0.0548093	0.0466839	0.0517968	0.0528366	0.0573056	0.0492619	0.0534846	0.057228	0.0516419	0.0556893	0.0489206	0.0539431	0.0467622	0.0503494	0.0485483	0.0489976	0.0477757	0.0546122	0.0601474	0.0524927
0.0578306	0.0474414	0.066448	0.0478836	0.0467924	0.0514517	0.0544014	0.0492889	0.0545304	0.0466453	0.0504442	0.051964	0.0556632	0.0544796	0.055446	0.0521476	0.0458927	0.048508	0.0484673	0.0510836	0.0497157	0.0525523	0.0638416	0.0524771	0.0691595	0.053089	0.0498655	0.0572041	0.0525295	0.05515	0.0522448	0.0469442	0.0515043	0.0516723	0.0575305	0.0485446	0.0524387	0.0593387	0.0535485	0.0560853	0.0488132	0.0525655	0.0464998	0.049453	0.0498288	0.0489662	0.0473153	0.0524439	0.0577701	0.0524008
0.0604273	0.0469269	0.0636305	0.0497141	0.0469343	0.0512297	0.0540971	0.0487566	0.0524868	0.0468295	0.0516698	0.0541968	0.05513	0.0530543	0.056487	0.0521345	0.0458568	0.0474473	0.0493016	0.0499026	0.0503332	0.0529506	0.0608645	0.051164	0.070409	0.0511624	0.0506001	0.0591152	0.0510566	0.0538427	0.0535474	0.0463467	0.0527265	0.0502496	0.05507	0.0498422	0.0517059	0.0623428	0.0519722	0.0565326	0.0489694	0.0541848	0.0476174	0.0515265	0.0481411	0.0488033	0.0480065	0.0519808	0.0558676	0.0525431
0.0622191	0.0462357	0.0617164	0.0494892	0.0464705	0.0494644	0.0523457	0.0503845	0.052162	0.0462246	0.0509617	0.0528443	0.0566152	0.0551616	0.0542512	0.0508052	0.0459968	0.0467015	0.0485899	0.050477	0.0514818	0.0534581	0.0584375	0.0501977	0.0643735	0.0508632	0.0496202	0.0556667	0.0502914	0.0519806	0.0526298	0.0474594	0.0541688	0.051864	0.0565725	0.048945	0.0512451	0.0627747	0.0531096	0.0573172	0.0482375	0.0517167	0.0483688	0.0509176	0.0477842	0.0475808	0.0477728	0.0529149	0.0543812	0.0515354
0.0598245	0.0460507	0.0632835	0.049468	0.0477928	0.0494425	0.0507657	0.0491382	0.0525013	0.0464565	0.0524031	0.0538582	0.056311	0.0576892	0.0568567	0.0496763	0.0458968	0.0462294	0.0498869	0.0524272	0.0507122	0.0519875	0.0576472	0.049505	0.0640193	0.0502197	0.0485302	0.0575051	0.0495062	0.0522272	0.0508392	0.0478439	0.0557929	0.05128	0.056319	0.0485013	0.0510198	0.0635503	0.052606	0.0603752	0.0474149	0.0499934	0.048304	0.0512249	0.0489599	0.0476505	0.0487635	0.0511864	0.0563779	0.0500211
0.057906	0.0459407	0.0609887	0.0497517	0.0483368	0.0497278	0.0498133	0.0497899	0.0508916	0.0467705	0.0541551	0.0551272	0.0541827	0.0599108	0.0545486	0.0488721	0.0457237	0.0461587	0.0489807	0.0515639	0.0529597	0.0530076	0.0556993	0.0507718	0.0629553	0.0501325	0.0502529	0.0566814	0.0501731	0.0520409	0.050222	0.0470486	0.0575651	0.0518236	0.0544629	0.0494458	0.0494617	0.0618665	0.0512077	0.0571899	0.0488564	0.0497629	0.0474849	0.0518967	0.049771	0.0482104	0.0481166	0.0498566	0.0581481	0.0493186
0.054868	0.0456524	0.0591608	0.0496863	0.0502062	0.0483639	0.0484705	0.0497326	0.0496675	0.0463996	0.0536957	0.0534683	0.0527539	0.058115	0.0539681	0.0478818	0.0458106	0.0462578	0.0480901	0.0539619	0.0543411	0.051963	0.0535194	0.0491275	0.065092	0.0502294	0.0510559	0.0552498	0.0494905	0.05443	0.0514597	0.0472172	0.0582872	0.0507517	0.0523015	0.0506144	0.0504005	0.0651253	0.0497417	0.0576691	0.0502129	0.0486864	0.046705	0.052878	0.0494328	0.0473224	0.0493053	0.0488752	0.0600358	0.0498458
0.0565544	0.045575	0.0615331	0.0500398	0.0525334	0.0493625	0.048375	0.050449	0.0503665	0.0469909	0.0534691	0.0531063	0.0526709	0.0609923	0.0552506	0.0493161	0.0463153	0.0461962	0.0475306	0.0534032	0.0552708	0.0522796	0.0530118	0.0486929	0.0649226	0.0507828	0.0497987	0.0572237	0.0501001	0.053451	0.0504687	0.0477666	0.0568063	0.0495925	0.050867	0.0520135	0.0492104	0.0642484	0.0486419	0.0567171	0.0501245	0.0486604	0.0468124	0.052498	0.0488594	0.0467271	0.0484749	0.0478106	0.062015	0.0493373
0.0538735	0.0456788	0.0632541	0.0497245	0.0552417	0.0483537	0.0479649	0.0512213	0.0521539	0.0477823	0.0550764	0.0542708	0.053041	0.0632981	0.0533977	0.0493899	0.0462305	0.0459641	0.0472205	0.053915	0.0543053	0.0545915	0.0540298	0.0484899	0.0641344	0.050199	0.0508891	0.0566695	0.0521905	0.0514757	0.051921	0.0471549	0.0556892	0.0490758	0.0522525	0.0501011	0.0504134	0.0649432	0.0496788	0.0572923	0.0504593	0.0488097	0.0474809	0.0537333	0.0487298	0.0471973	0.0484171	0.0475592	0.0603516	0.0498188
0.0562282	0.0457232	0.0651049	0.0500472	0.0560972	0.0500019	0.0469614	0.0502658	0.053157	0.0473583	0.0568348	0.0524296	0.054087	0.0643312	0.0530526	0.049378	0.0465649	0.0466007	0.0466054	0.0533222	0.0536415	0.0526156	0.055432	0.0474822	0.0636108	0.0507033	0.0522961	0.0550935	0.0516593	0.0530954	0.0515272	0.0470357	0.0575791	0.0482433	0.0521896	0.0494707	0.0495417	0.0684093	0.0513968	0.056871	0.0494515	0.0507856	0.0467447	0.0535642	0.0501163	0.0467449	0.0485377	0.0475148	0.0590706	0.0506393
0.0589567	0.0458172	0.0630533	0.0498029	0.0561679	0.0488295	0.0462645	0.0502526	0.0550211	0.0474577	0.0590469	0.0509652	0.0522184	0.061592	0.0513776	0.0483833	0.0462303	0.0478887	0.046502	0.0529825	0.0518132	0.0550028	0.0570397	0.0482884	0.063877	0.0515403	0.05363	0.0538939	0.0500248	0.0555591	0.050818	0.0475074	0.0567633	0.0482094	0.054185	0.0488097	0.0494793	0.0643188	0.0501663	0.0542505	0.0491731	0.0492404	0.0462211	0.0519659	0.0505419	0.0479942	0.0479684	0.0468187	0.0552151	0.0519684
0.0588437	0.0460518	0.0598451	0.0497648	0.0572926	0.0493246	0.0466453	0.0506415	0.0536225	0.0468823	0.0561402	0.0508131	0.0519217	0.0596724	0.052174	0.0476814	0.0465343	0.0497289	0.0461258	0.0509697	0.0530546	0.0562664	0.0586304	0.0493821	0.0660256	0.0517657	0.0526312	0.0513826	0.0487781	0.054404	0.0503742	0.0469569	0.0587428	0.0482959	0.0542929	0.0484099	0.0488848	0.0677487	0.0512435	0.0545636	0.0482333	0.0491988	0.0464653	0.0544641	0.050197	0.0476412	0.0468038	0.0463071	0.0555935	0.0507971
0.0589139	0.0460905	0.062159	0.0500764	0.0547953	0.0484749	0.0479199	0.0499677	0.0525816	0.0462354	0.0560868	0.0499594	0.0542762	0.057458	0.051638	0.0469864	0.0467853	0.050788	0.045753	0.0504746	0.0516382	0.0541849	0.0574356	0.0486655	0.0604506	0.0502085	0.0516834	0.0524557	0.0484834	0.0561896	0.05016	0.0466497	0.0581444	0.0497679	0.0526897	0.0480197	0.0492015	0.0713487	0.0521966	0.0533038	0.047525	0.0491358	0.0461716	0.0544819	0.0517731	0.0484805	0.0470701	0.0462761	0.0566558	0.0499128
0.0589125	0.04587	0.0597968	0.0486833	0.0561568	0.0480099	0.0479827	0.0506955	0.0518525	0.046778	0.0542148	0.0499997	0.0570064	0.0587492	0.0506152	0.0482968	0.0463737	0.0524353	0.0456028	0.050933	0.0528287	0.0525421	0.0591792	0.0499338	0.0612961	0.0505674	0.0499306	0.0539847	0.0478807	0.0548795	0.0481363	0.0469375	0.0594577	0.0517641	0.051466	0.0492918	0.0476846	0.0723139	0.0538588	0.0560959	0.048838	0.0479642	0.0467639	0.0523035	0.0514058	0.0485101	0.0467373	0.0463941	0.053759	0.0517215
0.0563628	0.0457105	0.0582001	0.0484403	0.0563616	0.0494905	0.0470866	0.0502681	0.0507035	0.0470156	0.0527563	0.0501598	0.0569	0.0570588	0.0503253	0.0478674	0.046188	0.0528017	0.0456621	0.0517327	0.051343	0.0546722	0.0582982	0.0490368	0.0568799	0.0526521	0.0514884	0.0531111	0.0477973	0.0551003	0.0479457	0.0475865	0.0584393	0.0502514	0.0505736	0.0507746	0.0473491	0.0677558	0.0560807	0.056474	0.0507	0.0474594	0.0471246	0.0505786	0.0521658	0.0479578	0.0471251	0.0476701	0.0529947	0.0508004
0.0591219	0.0459248	0.0569848	0.049115	0.054337	0.0499408	0.0464822	0.0482017	0.0493686	0.0473887	0.0530404	0.0498436	0.0569773	0.0555589	0.0502479	0.0476702	0.0461969	0.0514318	0.0459961	0.0501415	0.0524402	0.0542666	0.0554875	0.0503636	0.0565265	0.050955	0.0503777	0.0523476	0.0468697	0.0530207	0.0492566	0.0485422	0.0546724	0.0491122	0.0499695	0.0516491	0.0470717	0.0689912	0.0548714	0.056112	0.0508717	0.0466143	0.0476007	0.0507757	0.0516006	0.0470934	0.0464256	0.0477194	0.0525039	0.0494705
0.0572543	0.045728	0.0553681	0.0480624	0.0558836	0.0495292	0.0466188	0.0471682	0.0513189	0.0482402	0.0519495	0.050737	0.0557239	0.0537998	0.0506266	0.0467619	0.0463398	0.0535817	0.0460187	0.0522922	0.0513671	0.0543363	0.0534663	0.0503086	0.0563869	0.0496498	0.0495879	0.051857	0.0469633	0.0528558	0.047462	0.0490707	0.055737	0.0483174	0.0502057	0.0514571	0.0481546	0.0676326	0.0539953	0.0534608	0.0502116	0.047004	0.0466274	0.0530253	0.0533242	0.0465186	0.0458399	0.048169	0.0541511	0.0491256
0.0603267	0.0459233	0.0580943	0.0473226	0.0562103	0.0499406	0.0462735	0.0482219	0.0526617	0.0478691	0.0511742	0.0493062	0.0587602	0.0558887	0.0529989	0.0468222	0.0461488	0.0525601	0.0456648	0.0505761	0.0531884	0.0558073	0.0521319	0.050591	0.0583614	0.051508	0.0484992	0.0528175	0.0472149	0.0531247	0.0474345	0.049686	0.0528971	0.0497337	0.0517372	0.0529442	0.0494795	0.065963	0.0534093	0.0562705	0.0514653	0.0464494	0.0465221	0.0520844	0.0543603	0.0469444	0.045744	0.0482068	0.0538821	0.0484946
0.0601765	0.0457813	0.0572057	0.0486402	0.0556051	0.0489007	0.0459165	0.0485205	0.0520936	0.0472527	0.0506733	0.0494525	0.0580814	0.0545273	0.0538145	0.0467982	0.046499	0.0532762	0.0459608	0.0504182	0.0548827	0.0558519	0.0545752	0.050336	0.0545028	0.0509738	0.0479728	0.0506415	0.0470913	0.0514832	0.0474208	0.049535	0.0522103	0.0516831	0.0520921	0.052944	0.0476733	0.067858	0.0523367	0.0567479	0.0513575	0.0475574	0.0468827	0.052852	0.0541882	0.0466176	0.0458378	0.0481066	0.0513416	0.048123
0.0589682	0.0457876	0.0602426	0.0477215	0.0557388	0.048535	0.0467944	0.0493471	0.0526232	0.0474124	0.0516772	0.0483799	0.0579034	0.0528917	0.0565584	0.0483304	0.0471352	0.0542952	0.0461531	0.0504537	0.0562142	0.0557063	0.0539935	0.0497029	0.0548731	0.053307	0.0496293	0.052047	0.0486305	0.0512743	0.0475772	0.0495687	0.0517868	0.0540799	0.0537749	0.0549452	0.047526	0.0663604	0.0520034	0.059842	0.0499692	0.0480207	0.0479326	0.0510152	0.0560338	0.0473993	0.0457061	0.0485291	0.0531896	0.0479756
0.0558288	0.0458247	0.0596306	0.047652	0.0560201	0.0478217	0.0469034	0.0506401	0.0550317	0.0463997	0.0509632	0.0500918	0.0581199	0.0518701	0.0540383	0.04872	0.0471178	0.053564	0.0463193	0.0495799	0.0577488	0.0539341	0.0567977	0.0479381	0.0541807	0.0536017	0.0484468	0.0514409	0.0487496	0.0515058	0.0476994	0.0480805	0.0526629	0.0540557	0.053367	0.0573781	0.0482387	0.0699083	0.0528511	0.0604014	0.0517928	0.0475821	0.0472955	0.0520777	0.0579812	0.0470601	0.0456165	0.0482292	0.0514095	0.0499365
0.0558733	0.0459888	0.0592715	0.0469482	0.0537012	0.0481924	0.0467693	0.0501828	0.0558871	0.0467063	0.051955	0.0494883	0.0614035	0.051402	0.0551354	0.0507673	0.0475658	0.0561227	0.0459916	0.0497522	0.05992	0.0518221	0.0598991	0.047885	0.053833	0.0526863	0.0502653	0.0525709	0.0476205	0.051337	0.0475875	0.0482889	0.0518826	0.0541276	0.0531783	0.0575289	0.0487116	0.0655324	0.055477	0.0604712	0.0538079	0.0476157	0.0475793	0.0544149	0.0579664	0.0478263	0.0456685	0.0500955	0.052633	0.052341
0.0559814	0.0462978	0.0600472	0.0484825	0.0520906	0.0478648	0.0472656	0.0502731	0.0538741	0.047511	0.0499413	0.0482491	0.0577505	0.0503919	0.0537853	0.0515054	0.0466447	0.0556516	0.0457939	0.0484244	0.0581478	0.0504076	0.0595409	0.0480096	0.0545407	0.0536962	0.0489299	0.0517794	0.0479869	0.0516029	0.0474574	0.047761	0.0532226	0.0545987	0.0536124	0.0603147	0.0483664	0.0645187	0.0565974	0.0603176	0.0524684	0.0473096	0.047434	0.0524628	0.0571456	0.0472857	0.0458824	0.0496611	0.0525657	0.0528699
0.0553707	0.0460983	0.0590698	0.0482897	0.0541981	0.0474115	0.0466554	0.049647	0.0563471	0.0489379	0.0486133	0.0501165	0.0610101	0.0508467	0.0517599	0.0521653	0.0468449	0.0554156	0.0461089	0.0503635	0.0604345	0.0504582	0.0563645	0.0468935	0.0541022	0.0533257	0.0494227	0.0498745	0.04847	0.0538337	0.0463471	0.0478572	0.0525976	0.0526058	0.0554013	0.0601501	0.0495883	0.0665611	0.0564481	0.0605864	0.0544343	0.0465448	0.0475686	0.0537669	0.0572885	0.0483407	0.0459506	0.0482578	0.0511289	0.0508533
0.0552131	0.0465264	0.0560391	0.048533	0.0546024	0.0471935	0.0474821	0.0478925	0.0542432	0.0478979	0.0481759	0.0497575	0.061338	0.0495895	0.0514415	0.0532072	0.0461286	0.0531635	0.0460735	0.0500367	0.0626988	0.0496461	0.059454	0.0463406	0.0559735	0.0513829	0.0489581	0.0486412	0.0489607	0.0528285	0.0462794	0.0466767	0.0505969	0.0517516	0.0559173	0.0580675	0.0509568	0.0673359	0.0568969	0.0612121	0.0568449	0.0464461	0.0468098	0.0535223	0.0575727	0.0481904	0.0461794	0.0472132	0.0512363	0.0492728
0.0557329	0.0466861	0.0556175	0.0474251	0.0560063	0.0478224	0.0486403	0.0467869	0.0525857	0.0486701	0.0491216	0.0520839	0.0577436	0.0491743	0.0498451	0.0519665	0.0461231	0.0519779	0.0462951	0.0485642	0.0608071	0.0493563	0.0627849	0.0475375	0.0526426	0.0514789	0.0484177	0.050266	0.0484102	0.051047	0.0463915	0.0466314	0.0496395	0.0511856	0.0526909	0.056677	0.0508153	0.0656926	0.0545451	0.0579459	0.059299	0.0459468	0.0481208	0.0519776	0.0570024	0.0486569	0.0466522	0.0472512	0.050149	0.0493874
0.0565824	0.046816	0.0556646	0.0472138	0.0539621	0.0479523	0.047708	0.0470312	0.0537182	0.0502871	0.0483967	0.0529353	0.0581965	0.0492288	0.0520012	0.0513085	0.0459101	0.0501934	0.0472259	0.0506333	0.0631531	0.0495145	0.0590534	0.0467004	0.0535182	0.0519712	0.0481246	0.0496186	0.0475696	0.0516796	0.0458376	0.0465293	0.0511992	0.0496147	0.0526629	0.0573175	0.0512695	0.0644344	0.0531601	0.0552615	0.0596045	0.0469592	0.0485145	0.0519328	0.0589913	0.0483434	0.0464116	0.0472557	0.0517999	0.0498953
0.0555888	0.046004	0.0531946	0.0476447	0.0552618	0.0496728	0.0477368	0.0466534	0.0524412	0.0523997	0.0499578	0.0510263	0.0584293	0.0492357	0.0545681	0.0508514	0.0457119	0.0524932	0.0465663	0.0507625	0.0612306	0.0493587	0.0588937	0.0469676	0.0529667	0.0536021	0.0471151	0.0510298	0.0480127	0.0540003	0.0457685	0.0473849	0.0500745	0.0504201	0.0527996	0.0565384	0.0502856	0.0635124	0.05129	0.0558972	0.0624193	0.0462705	0.0503681	0.0534261	0.0599043	0.0482439	0.0458998	0.0471392	0.0505521	0.0486853
0.0551416	0.0463133	0.053649	0.0468583	0.0567636	0.0501934	0.0469217	0.0474845	0.0514678	0.0534567	0.0505974	0.0504616	0.0575296	0.0483084	0.05556	0.0506298	0.0456956	0.0518864	0.0469921	0.05326	0.0590649	0.0479912	0.0598534	0.0468984	0.0547306	0.0557314	0.0475547	0.0508881	0.0487949	0.0567054	0.0461154	0.0485159	0.051807	0.0500906	0.0533913	0.0562773	0.0499384	0.062883	0.049837	0.0565929	0.0597984	0.0458471	0.0502356	0.0535426	0.060284	0.0495303	0.0457135	0.0472112	0.0496394	0.0478096
0.0551553	0.0457997	0.0532183	0.0482551	0.057243	0.051047	0.0463878	0.047844	0.0533553	0.0521187	0.0494936	0.0528728	0.0577887	0.0487228	0.0554233	0.0490147	0.0459279	0.0518409	0.0465791	0.053051	0.0570827	0.0480247	0.0567554	0.0465744	0.0540731	0.0581748	0.0468459	0.0510771	0.0478589	0.0542678	0.0460318	0.048574	0.0530116	0.0488829	0.053655	0.0536314	0.0498096	0.0663806	0.0510123	0.0573461	0.0577796	0.0463063	0.0503479	0.0538099	0.0594954	0.0499143	0.0456811	0.0473133	0.0498778	0.0472246
0.0551735	0.0460186	0.0526528	0.0479444	0.0578155	0.0501033	0.0471307	0.0472112	0.0547148	0.0525127	0.0511507	0.0533896	0.0581783	0.0483498	0.0566646	0.0488567	0.0458083	0.0523676	0.0468352	0.0535591	0.0555911	0.048186	0.0567795	0.0466539	0.0537417	0.0561178	0.0464054	0.0532227	0.0474594	0.0523178	0.0462728	0.0488819	0.0517299	0.0506981	0.0540384	0.0538973	0.0491096	0.0621638	0.0502208	0.0565538	0.0556706	0.0459781	0.0508494	0.0542052	0.0585897	0.0495364	0.045953	0.0465578	0.0483285	0.0468205
0.0553497	0.0463748	0.0506656	0.0498768	0.0584649	0.0488458	0.0462942	0.0470426	0.0540256	0.0530178	0.0528932	0.0545293	0.0552058	0.0477111	0.0567038	0.0490381	0.0455794	0.0504616	0.0474579	0.0535422	0.0569877	0.0483804	0.0569099	0.0460886	0.0556136	0.0556604	0.0473426	0.0522406	0.0488695	0.0515901	0.0469601	0.0493103	0.0508988	0.0517812	0.0556625	0.0517616	0.0475686	0.0612798	0.0497091	0.0593349	0.0582151	0.0467617	0.0493996	0.0562737	0.0597762	0.0478271	0.0459377	0.0464217	0.0498119	0.0464786
0.0584139	0.046465	0.0510797	0.0522582	0.0600996	0.0479289	0.047357	0.0475187	0.0555776	0.0539686	0.0550484	0.0537588	0.0557091	0.0489395	0.0544214	0.049602	0.0457895	0.0489762	0.0479667	0.0530187	0.0550859	0.0482404	0.0581365	0.0460385	0.0551867	0.0556779	0.0467106	0.0538576	0.0494142	0.0525264	0.0470357	0.0493261	0.0496215	0.051646	0.0561321	0.0531032	0.0466491	0.0577704	0.04944	0.0565931	0.0560236	0.0481745	0.0488548	0.0587595	0.0599598	0.04892	0.0460956	0.0459307	0.0508964	0.0462924
0.0552737	0.0464228	0.0518425	0.055013	0.058377	0.0474732	0.0466241	0.0471515	0.0532977	0.0522182	0.0572722	0.056542	0.0532767	0.0481905	0.0558713	0.0495603	0.0462257	0.0490937	0.0472377	0.0508653	0.0538554	0.0485738	0.0556004	0.0457172	0.054983	0.0557129	0.0474854	0.0537339	0.0494724	0.0520594	0.0470277	0.0506688	0.0489321	0.053923	0.0567452	0.0521875	0.046267	0.0573934	0.0514965	0.0543684	0.0566928	0.0486052	0.0477655	0.0592454	0.0589927	0.0501091	0.0460725	0.0464231	0.0495234	0.0461588
0.0556876	0.0469486	0.0529005	0.0580745	0.0565845	0.0472527	0.0461617	0.0473024	0.0547417	0.0510241	0.0582123	0.0539767	0.0538739	0.0477165	0.0540428	0.0489861	0.0460256	0.0511487	0.0470154	0.0491634	0.0527311	0.0475191	0.0540013	0.0460777	0.0556741	0.0540905	0.0486832	0.052049	0.0500998	0.0509897	0.0469038	0.0497941	0.0479899	0.0539682	0.055439	0.0504986	0.047542	0.0580907	0.0514293	0.054927	0.0560018	0.0476186	0.0469916	0.0608569	0.0550153	0.0493451	0.0463733	0.0474441	0.0498881	0.0467091
0.0531152	0.0463769	0.0513234	0.0582796	0.057056	0.0466137	0.0463143	0.0476007	0.0527236	0.0496746	0.0565005	0.0534722	0.0545482	0.0487292	0.0541682	0.0477319	0.0462246	0.0511591	0.0472284	0.0513982	0.051175	0.0467756	0.0551352	0.0457212	0.0556645	0.0545315	0.0504457	0.0508965	0.0505446	0.05343	0.0461081	0.0500282	0.0474386	0.0520665	0.0571921	0.0527495	0.0475922	0.0579263	0.0506635	0.0531505	0.054263	0.0492272	0.0469294	0.0597683	0.0546902	0.0502008	0.0461004	0.0474895	0.050875	0.0462263
0.0526762	0.0471146	0.0526287	0.0581347	0.0543732	0.0472448	0.0466152	0.0466326	0.0522859	0.0486723	0.0577077	0.0562784	0.0525773	0.0488226	0.0558049	0.0480718	0.046347	0.0510682	0.0478138	0.0515394	0.0529369	0.0470523	0.0549395	0.0460493	0.0550889	0.0532899	0.0515129	0.0526915	0.0513267	0.0562334	0.046169	0.049847	0.0467882	0.0533714	0.0590512	0.0543058	0.0494193	0.0589188	0.0490455	0.0539384	0.054876	0.048829	0.0472817	0.0600569	0.0561401	0.0516147	0.0461127	0.047139	0.0502811	0.04745
0.052592	0.0479869	0.052266	0.0550457	0.0529819	0.0468515	0.0461704	0.0461855	0.0520795	0.0477251	0.0561808	0.0571086	0.0531662	0.0479813	0.0575876	0.0471619	0.0459943	0.0519178	0.048397	0.0519897	0.0516523	0.0476941	0.0563002	0.0460667	0.0570332	0.0516018	0.0513653	0.052997	0.0520113	0.0559804	0.0467826	0.0513806	0.0466032	0.0534973	0.0572226	0.053209	0.0480423	0.0601661	0.0491544	0.0525477	0.0558079	0.0498213	0.0477343	0.0604675	0.0581085	0.0496635	0.0465281	0.0471415	0.050441	0.0475045
0.0526354	0.0481266	0.0510489	0.0548489	0.0519408	0.0469237	0.0462761	0.0460247	0.0506112	0.0470392	0.0572935	0.0544906	0.0538958	0.0494489	0.0546039	0.0465475	0.0462604	0.0520006	0.0481473	0.0546164	0.0538022	0.0489916	0.0542438	0.0462522	0.0571636	0.0506963	0.0514088	0.0516941	0.0527566	0.0568111	0.047113	0.0517229	0.0478422	0.0520112	0.0591855	0.0524321	0.0482467	0.0584806	0.051322	0.0533729	0.0547499	0.0498955	0.0468774	0.0622176	0.0600022	0.049067	0.04607	0.0471803	0.0503222	0.047643
0.0525826	0.0495008	0.0528486	0.0548932	0.0525075	0.0464884	0.0472571	0.0467703	0.0505998	0.048266	0.0586457	0.0542058	0.0523304	0.049938	0.0562785	0.0477317	0.0460682	0.0531217	0.0488002	0.0522482	0.0521112	0.0508354	0.052377	0.0465808	0.0591753	0.052232	0.0501147	0.0507379	0.0546856	0.0541916	0.0475621	0.0521788	0.0475256	0.0508919	0.0550637	0.053063	0.0485944	0.0574341	0.0513561	0.0542279	0.0572523	0.0503693	0.0475913	0.0591718	0.0619867	0.0502069	0.0464724	0.0464791	0.0491324	0.0494434
0.0505144	0.0497879	0.0526952	0.0550753	0.0531538	0.0460936	0.0479262	0.046853	0.0508283	0.048552	0.0573036	0.0553166	0.0516139	0.0489164	0.0571518	0.0482449	0.0468626	0.054478	0.0496755	0.0530355	0.0540302	0.0517865	0.0529538	0.0462475	0.0549839	0.051838	0.0487835	0.0514055	0.0557283	0.0570088	0.0481106	0.0526167	0.0474257	0.0491565	0.0569373	0.0512424	0.0484258	0.0545351	0.0519978	0.0550762	0.0581002	0.0524997	0.0467937	0.0568982	0.0619397	0.048945	0.0469843	0.0477668	0.0480273	0.049886
0.0530104	0.0509188	0.0513174	0.0548928	0.0546601	0.0460637	0.0471932	0.0478851	0.0495206	0.0476728	0.0588523	0.0566651	0.0514004	0.0484603	0.0565166	0.0474384	0.0472574	0.054539	0.0502174	0.0530284	0.0534019	0.050351	0.0525482	0.0457405	0.0546253	0.0519107	0.0489379	0.0507238	0.0536864	0.0576759	0.048283	0.0521946	0.0475121	0.0480696	0.0533094	0.0506035	0.0491415	0.0540523	0.0513249	0.0559475	0.0609517	0.0541032	0.0470491	0.0594399	0.0620615	0.0484434	0.0468764	0.0477739	0.0479837	0.0506726
0.0534475	0.0522822	0.0502921	0.0523626	0.0538846	0.0458464	0.0472474	0.0483873	0.0493115	0.0485418	0.0570245	0.0545317	0.0515276	0.0484793	0.0576523	0.0482817	0.0477642	0.0570295	0.051416	0.0521401	0.0539751	0.0523267	0.0509358	0.045876	0.0548916	0.0519013	0.0479612	0.049396	0.0520989	0.0567327	0.0470235	0.0538669	0.0477508	0.048932	0.0505682	0.0500926	0.0481024	0.0516978	0.0495783	0.054857	0.0595725	0.0529639	0.046517	0.0572257	0.0623272	0.0476561	0.0471953	0.0476186	0.0488925	0.0505031
0.053003	0.0538383	0.0517776	0.0551321	0.0555474	0.0464546	0.0470389	0.0496738	0.0499129	0.0479406	0.0593295	0.0526959	0.0503275	0.0501501	0.0599619	0.0479885	0.0483645	0.0551681	0.0521293	0.0520483	0.0526681	0.0535345	0.0521938	0.0467158	0.051676	0.0519699	0.0472749	0.0513498	0.0541718	0.05633	0.0479322	0.0556702	0.0468777	0.0487457	0.0510251	0.048677	0.0473742	0.04982	0.0482336	0.0557413	0.0627134	0.052529	0.0468972	0.0557182	0.0606629	0.0486187	0.047794	0.0481442	0.049213	0.0505287
0.0508453	0.0557351	0.051046	0.055318	0.0567415	0.0460396	0.0469276	0.0492665	0.051981	0.0475837	0.0583132	0.0534347	0.0494532	0.0494471	0.0580028	0.0487107	0.0477612	0.0539709	0.0510013	0.0547303	0.0512183	0.0559426	0.051999	0.0468412	0.0492972	0.0506573	0.047095	0.0506758	0.0566629	0.0567049	0.0467764	0.0554385	0.0469752	0.0487567	0.0525447	0.047622	0.0479988	0.0498273	0.0481149	0.0568294	0.0616737	0.0525661	0.047391	0.053392	0.0610476	0.0498446	0.0481504	0.0493386	0.0489576	0.0491671
0.0491399	0.0533635	0.0510503	0.0554765	0.0557712	0.0458538	0.0485443	0.0475243	0.0503724	0.0476448	0.0599001	0.0548083	0.0488624	0.049013	0.0554285	0.0481686	0.0464203	0.0538233	0.0527655	0.0522989	0.0501336	0.0573625	0.0507504	0.0462547	0.0488131	0.0495638	0.0480035	0.0502665	0.0579563	0.0562212	0.0471281	0.057338	0.0468455	0.0477856	0.0528	0.048193	0.0475714	0.0521969	0.0479479	0.0583352	0.058424	0.0525858	0.0463922	0.0515355	0.0572004	0.0495532	0.0488568	0.0484467	0.048148	0.0502283
0.0495423	0.0518403	0.0511941	0.056017	0.0529821	0.0459094	0.0487678	0.0473461	0.0496719	0.0478671	0.0615997	0.0531348	0.0498812	0.0488117	0.05461	0.0492482	0.046082	0.053199	0.0508989	0.05238	0.0491651	0.0589641	0.0498381	0.0462498	0.0486876	0.0513009	0.0474095	0.0500862	0.0585059	0.0559748	0.0475944	0.0593175	0.0474585	0.0480026	0.0531781	0.049089	0.0485818	0.0521922	0.0481323	0.0549394	0.0615526	0.0530126	0.0460902	0.0506575	0.055925	0.0490122	0.0485196	0.0484925	0.0471044	0.0489194
0.0482388	0.0532827	0.050725	0.0563309	0.0509731	0.0457033	0.0488333	0.0462503	0.0484485	0.0490008	0.063681	0.0519867	0.0491034	0.0494144	0.0530829	0.0485185	0.0468246	0.0532411	0.0500395	0.0520209	0.0507652	0.0564404	0.049828	0.0473804	0.0487475	0.0503273	0.0485806	0.0506792	0.0562428	0.0566083	0.0473851	0.0597926	0.0483887	0.0497638	0.0522611	0.0483303	0.0473783	0.0524413	0.0486985	0.0562855	0.0649158	0.0513294	0.0458115	0.0492145	0.0576726	0.0489225	0.049172	0.0478893	0.048508	0.050869
0.0479489	0.0521163	0.0515947	0.0571873	0.0503141	0.0456968	0.0486392	0.0464562	0.0475613	0.0503661	0.0617246	0.0514095	0.0496082	0.0498361	0.0525419	0.0476	0.0472356	0.0510598	0.0486621	0.0523456	0.0496305	0.0561269	0.0512772	0.0466142	0.0489659	0.0519412	0.0478014	0.04918	0.0549714	0.0573313	0.0468012	0.0597065	0.0484294	0.0495687	0.052789	0.048025	0.0483059	0.0522312	0.0481188	0.0542655	0.0660002	0.050945	0.0457241	0.0481319	0.054766	0.0490145	0.0490331	0.0483351	0.0504445	0.0493582
0.0478721	0.0524717	0.0532446	0.0576134	0.0488173	0.0456559	0.0474534	0.0472755	0.0488588	0.0501102	0.0600263	0.0513246	0.0504394	0.049429	0.0522454	0.0472204	0.0486097	0.049333	0.0481473	0.0525754	0.0488497	0.0540243	0.0514238	0.046124	0.0473396	0.0508019	0.0480122	0.0491841	0.0531852	0.0583541	0.0458507	0.0602564	0.0473386	0.0495729	0.0533981	0.0475313	0.0472342	0.0502416	0.0470992	0.0521312	0.062199	0.0496552	0.0456373	0.0488135	0.0539677	0.05043	0.0497415	0.0495241	0.05038	0.048218
0.0479782	0.0529415	0.0526049	0.056768	0.0492633	0.0458903	0.0465971	0.0476106	0.0482627	0.0482012	0.058493	0.0500436	0.0493761	0.0482042	0.0510749	0.0467129	0.050518	0.0495362	0.0484081	0.0532513	0.049734	0.0540475	0.0507687	0.0468926	0.0470362	0.0495381	0.0486023	0.0512564	0.0528537	0.0596421	0.0464543	0.0603097	0.0467226	0.0503414	0.0540739	0.0474305	0.0467521	0.0502309	0.0471415	0.0533986	0.0635328	0.0514687	0.045575	0.0480364	0.0518843	0.0500968	0.0497717	0.049115	0.0511995	0.0475087
0.0482409	0.0519366	0.0537351	0.0557357	0.0488629	0.045875	0.0468079	0.0487021	0.0480754	0.0494745	0.0606881	0.0490759	0.047661	0.0473151	0.0528242	0.0464477	0.0506812	0.0500634	0.047372	0.0536088	0.0508951	0.0542361	0.0486947	0.0479192	0.046058	0.0487203	0.0480874	0.0521579	0.0551128	0.0627605	0.0460166	0.062331	0.0461918	0.0514026	0.0520812	0.048576	0.0465276	0.0486642	0.04642	0.0554821	0.0603752	0.0501439	0.0456603	0.0490175	0.053227	0.0499764	0.050733	0.0491748	0.049706	0.0473079
0.0501614	0.0535499	0.0529108	0.0559747	0.0496408	0.0456513	0.0469967	0.0492204	0.0477299	0.0494652	0.0627494	0.0492135	0.0484411	0.0482443	0.0543528	0.0471456	0.0505073	0.0523096	0.0477597	0.0540828	0.0522878	0.0545656	0.0498493	0.0478287	0.0464659	0.0481866	0.0489946	0.0523145	0.0551439	0.0618322	0.0459766	0.0629428	0.0461438	0.0500721	0.0511066	0.0471115	0.0475306	0.0486925	0.046325	0.0537208	0.0596082	0.0491688	0.0459029	0.049494	0.0513793	0.0500389	0.0494059	0.0483716	0.0508095	0.047544
0.0505508	0.0538209	0.0526441	0.0533815	0.0501814	0.0456934	0.046815	0.0505545	0.0485592	0.0509404	0.0652329	0.0482659	0.0479273	0.0497811	0.0550719	0.0466839	0.0528705	0.0531607	0.0470206	0.0533105	0.0503897	0.0528778	0.0497599	0.0479651	0.0460436	0.0481824	0.0501744	0.050656	0.0533851	0.060597	0.0459061	0.0584142	0.0473122	0.051377	0.0513482	0.0462578	0.0483734	0.0475004	0.0476208	0.0543124	0.0570206	0.0484985	0.0459956	0.0489669	0.0514908	0.051614	0.0493999	0.0483724	0.0521523	0.0473343
0.0498961	0.0529418	0.05325	0.0512921	0.0489879	0.0456563	0.046641	0.0517357	0.0504282	0.0521044	0.0670409	0.0476192	0.048427	0.0487026	0.056771	0.0464583	0.0530143	0.0530094	0.0463838	0.0539072	0.049546	0.0533236	0.0504272	0.0484917	0.0464316	0.0478898	0.0494385	0.0493856	0.0535853	0.0599652	0.045695	0.0581068	0.0475173	0.0496189	0.053017	0.0459835	0.049498	0.047648	0.0477291	0.0549811	0.0549366	0.0480928	0.0462429	0.0501879	0.0513409	0.0515981	0.0486723	0.0487832	0.0510048	0.0475497
0.0500937	0.0546883	0.0546244	0.0520791	0.0477212	0.0456952	0.0466409	0.0521677	0.0506796	0.0522497	0.0651961	0.0481413	0.0474966	0.0479418	0.0581224	0.0459627	0.053542	0.053624	0.0468339	0.0544704	0.0508313	0.0538701	0.0517723	0.0479837	0.0461094	0.0486383	0.0508411	0.049681	0.054772	0.0567577	0.0456286	0.058561	0.0473375	0.0515328	0.0533722	0.0456551	0.0494535	0.0476427	0.0482296	0.0561229	0.0564762	0.0471186	0.0465958	0.0507409	0.0499475	0.0514456	0.0484483	0.0505926	0.051398	0.047863
0.050123	0.0540779	0.0564061	0.0531542	0.0491627	0.0459926	0.0468206	0.0536893	0.0492908	0.0521086	0.0629853	0.0477478	0.0484743	0.0487005	0.0554507	0.0463253	0.0562766	0.0526506	0.0470134	0.0524654	0.0502808	0.0545004	0.0512975	0.0479581	0.0468427	0.0481497	0.0503624	0.0508335	0.0528662	0.0541305	0.0456967	0.0550635	0.0474086	0.0527349	0.0535173	0.0461044	0.0487394	0.0476007	0.0490641	0.05749	0.0589618	0.0487181	0.0468076	0.0513758	0.0487832	0.0516293	0.0486572	0.050054	0.0505779	0.0470336
0.0504579	0.0511209	0.0553837	0.0556346	0.048921	0.0457473	0.0462217	0.0542101	0.0499152	0.0499923	0.0649061	0.0472398	0.0480862	0.0497554	0.0544723	0.0460621	0.0537059	0.0522232	0.0465356	0.0531105	0.049976	0.0559449	0.0504557	0.0472558	0.0460243	0.049183	0.0519478	0.0493307	0.0552064	0.0569673	0.0461617	0.0545757	0.0473755	0.0528566	0.0527355	0.0457776	0.0500869	0.0480156	0.0481122	0.0557108	0.0584442	0.047578	0.0464514	0.0510479	0.0481902	0.0533481	0.0483635	0.049762	0.0519652	0.0468575
0.0499512	0.0489685	0.054666	0.0584657	0.0482598	0.0463914	0.0458756	0.0532896	0.0508571	0.0485745	0.0613982	0.0477109	0.0486784	0.0484953	0.0531309	0.0457119	0.0545569	0.0522662	0.0460729	0.055496	0.0498833	0.0537495	0.0518655	0.0468221	0.0459077	0.049243	0.0516083	0.0497447	0.0579215	0.0578886	0.0462434	0.0528214	0.0479629	0.0531298	0.0528891	0.0459091	0.0496261	0.0471401	0.047186	0.0543287	0.0581657	0.0467632	0.0464816	0.0509282	0.0471548	0.0551903	0.0485128	0.0484167	0.051641	0.0463091
0.0499417	0.0500343	0.0517301	0.0597649	0.0502524	0.0470599	0.0460227	0.0546816	0.0502816	0.0477305	0.0636948	0.0470018	0.0479461	0.0498828	0.0547132	0.0456603	0.0539846	0.0504181	0.0470366	0.0547983	0.0492846	0.0522573	0.0538052	0.0482755	0.0458963	0.0492443	0.0533417	0.0502667	0.0553719	0.0552192	0.0468528	0.0536481	0.0492098	0.0535316	0.0546759	0.0457931	0.0505264	0.0478656	0.0467766	0.052315	0.0559724	0.0471401	0.0470711	0.0516124	0.0471854	0.0554804	0.0492559	0.0491642	0.0498524	0.0465086
0.0500768	0.0492565	0.0512472	0.0600809	0.0508145	0.0470519	0.0468098	0.05635	0.0522878	0.048771	0.0619364	0.0465612	0.0486105	0.0492139	0.0564534	0.0455904	0.0529754	0.0489854	0.046938	0.0575534	0.0489365	0.0507565	0.0535493	0.0472622	0.0460565	0.0493015	0.0530581	0.0513071	0.055678	0.0564254	0.0470952	0.0510781	0.0483916	0.0520095	0.0549452	0.0465213	0.0520678	0.0473845	0.0483073	0.0530273	0.0585082	0.0478708	0.0475228	0.0530001	0.0473833	0.0574098	0.0500476	0.0502089	0.0497483	0.0462015
0.0504699	0.048752	0.0507979	0.0605159	0.0492842	0.0471066	0.0473609	0.0535821	0.0507346	0.0500615	0.0599873	0.0475023	0.0486651	0.0498157	0.0554326	0.0457005	0.0509168	0.0494345	0.0469676	0.0573509	0.049682	0.0502123	0.0517771	0.0470514	0.0464872	0.0486086	0.0529075	0.0531522	0.0584168	0.0555912	0.047889	0.0503651	0.0478575	0.0525161	0.0568292	0.047042	0.0521552	0.0471419	0.0472093	0.0516894	0.0601841	0.0476528	0.0480737	0.0532586	0.0477239	0.0573707	0.0498051	0.0515035	0.050971	0.0459274
0.0507494	0.049123	0.0517518	0.0610509	0.0514057	0.0466565	0.046773	0.051593	0.0519338	0.0514971	0.0622262	0.0473084	0.0481805	0.0491748	0.0526363	0.0459642	0.0512042	0.051479	0.048556	0.0575786	0.0500727	0.0504909	0.0529958	0.0474277	0.0471443	0.0490646	0.0532749	0.0537484	0.0579166	0.0534355	0.0482567	0.0485734	0.0489517	0.0545365	0.0572028	0.0474972	0.049859	0.048642	0.0475036	0.0535629	0.0579017	0.0490868	0.0473634	0.0539933	0.0482269	0.0574954	0.0506333	0.0497903	0.0513824	0.0466856
0.0511587	0.047686	0.0534038	0.0582802	0.0519849	0.0464409	0.0462104	0.0505073	0.0533579	0.0504552	0.0606941	0.0468587	0.047928	0.0511106	0.0542626	0.0462637	0.0495924	0.0499035	0.047419	0.0561068	0.0497613	0.0491977	0.0514756	0.0474112	0.0481098	0.0480837	0.0543267	0.0522636	0.0563953	0.0559952	0.0476239	0.0487677	0.0507728	0.0528701	0.05916	0.0469929	0.0482833	0.0506601	0.047277	0.0516843	0.0585656	0.0490676	0.04611	0.0536319	0.0486801	0.0594827	0.0503887	0.0496768	0.050369	0.0461722
0.0516773	0.0470284	0.055199	0.0564735	0.0503197	0.0464275	0.0464894	0.0492004	0.0529965	0.0519497	0.0624983	0.0484151	0.0478757	0.0505159	0.0535447	0.046348	0.0503951	0.05206	0.0474295	0.0591831	0.0492135	0.0482486	0.0529135	0.0466797	0.0484001	0.0496933	0.054963	0.0535341	0.0554913	0.0554341	0.0489132	0.0491035	0.0524554	0.0542489	0.05938	0.0480272	0.0483035	0.0502782	0.049001	0.0522409	0.060385	0.0510279	0.0466458	0.051511	0.0492355	0.0588706	0.0512388	0.0497502	0.0496624	0.0460128
0.0512653	0.0472107	0.0544859	0.057101	0.0490464	0.046411	0.0461617	0.0498025	0.0551104	0.0512039	0.0594611	0.0473042	0.0483089	0.0529067	0.053093	0.0470005	0.0491598	0.0515941	0.0474582	0.0597888	0.0491065	0.0493014	0.0528374	0.0469582	0.0488168	0.0485469	0.0521811	0.0550097	0.0562062	0.0531946	0.0490868	0.0484469	0.0546287	0.0529564	0.0587662	0.0476946	0.0482019	0.0506452	0.0489734	0.0507234	0.0623136	0.0513035	0.0475061	0.0500803	0.0484441	0.0609274	0.0521104	0.0517083	0.049331	0.0457374
0.0497158	0.0463952	0.0542283	0.0559425	0.0484749	0.0477554	0.0457924	0.050481	0.0567083	0.0507277	0.0615321	0.0465143	0.0484969	0.0541508	0.0539875	0.0472313	0.0489115	0.0541613	0.0473982	0.0602083	0.0491835	0.048641	0.0531514	0.0465022	0.0480242	0.0481292	0.0514123	0.055654	0.0572205	0.0558017	0.0501648	0.047307	0.0547084	0.0509649	0.0592255	0.046992	0.0482856	0.0513449	0.0490353	0.0516503	0.0636113	0.052325	0.0486404	0.0507228	0.0490778	0.0562767	0.0525584	0.0528842	0.0477694	0.0456511
0.0485393	0.0474057	0.0561247	0.0544167	0.0480664	0.0477951	0.0458645	0.0497501	0.0565436	0.0504851	0.0641776	0.0464992	0.0479577	0.0533075	0.0555979	0.0468948	0.0507583	0.0551538	0.0475187	0.0611169	0.0488581	0.0496482	0.0511473	0.0462675	0.047651	0.0476777	0.0509176	0.0572871	0.0546337	0.0554766	0.0492288	0.0477567	0.0529966	0.0499759	0.0612407	0.0478397	0.0485278	0.052073	0.0477603	0.0536715	0.0654509	0.0536003	0.0487819	0.051672	0.0498797	0.056026	0.0536721	0.0529733	0.0473242	0.0463517
0.0488709	0.0477312	0.0566823	0.0572715	0.0478871	0.049686	0.0457489	0.0513817	0.0565694	0.0504437	0.0658593	0.0469085	0.0483578	0.0513196	0.0573626	0.046919	0.0507102	0.0547445	0.0492865	0.0616298	0.0487454	0.0489596	0.0508781	0.0462369	0.0484418	0.0494644	0.0522325	0.0556069	0.0550154	0.0566445	0.0495293	0.0471768	0.0529776	0.0512646	0.0612376	0.0468824	0.0478388	0.0505021	0.0478977	0.0520121	0.0674614	0.0545842	0.0490685	0.0511145	0.0493396	0.0560778	0.0545683	0.0514378	0.0472036	0.0458684
0.0480136	0.0470118	0.0562101	0.054499	0.0477998	0.0482496	0.0458191	0.0535031	0.0566561	0.050307	0.0688179	0.0470595	0.0490504	0.0512246	0.0594632	0.0465979	0.0517825	0.054074	0.049556	0.0622299	0.0501727	0.0502535	0.049559	0.0459944	0.0485342	0.0495137	0.0502574	0.0573977	0.0562929	0.0565223	0.0481775	0.04764	0.0516258	0.0503198	0.0567625	0.0481785	0.0489267	0.0493111	0.0469533	0.0526312	0.0659663	0.0560737	0.0493879	0.0518907	0.0478546	0.0566028	0.0547345	0.0502759	0.0483063	0.045958
0.0474401	0.0474524	0.0527755	0.0549507	0.0468464	0.0502708	0.0462991	0.0518531	0.0564817	0.050528	0.0720385	0.0473596	0.0472423	0.049667	0.0587935	0.0458516	0.0519005	0.0518361	0.0495519	0.0655117	0.0480871	0.0485468	0.0505513	0.0466984	0.049968	0.0495132	0.0489628	0.0562297	0.0573626	0.0569208	0.0475278	0.0481831	0.050306	0.0485799	0.0555814	0.0489566	0.0475363	0.0503375	0.048489	0.0538063	0.0680396	0.055381	0.0478717	0.049533	0.0489525	0.0577846	0.0513004	0.051115	0.0469173	0.0461206
0.0471126	0.0471532	0.0525485	0.0543813	0.0471789	0.05071	0.0465201	0.0524153	0.0540895	0.0505819	0.0703271	0.0469301	0.0467765	0.0491014	0.0570636	0.0460478	0.0504771	0.0522316	0.0517933	0.0617235	0.0484566	0.0474849	0.0504816	0.0459055	0.0498228	0.0517796	0.0480287	0.0566758	0.0601601	0.0598563	0.0479483	0.0488127	0.0503843	0.049765	0.0575263	0.0488125	0.0471018	0.0498442	0.0487678	0.055929	0.0701583	0.0532688	0.0472586	0.0482474	0.050287	0.0568521	0.050399	0.0505407	0.046975	0.0459666
0.0478022	0.0476951	0.0543322	0.057249	0.0471781	0.0491319	0.0473257	0.0529111	0.052431	0.050617	0.0690058	0.0473074	0.0465097	0.049428	0.0592644	0.0460651	0.0517831	0.0518169	0.0521927	0.0623889	0.0485447	0.0470715	0.049307	0.0456314	0.0487937	0.0499465	0.0473925	0.0558148	0.0593993	0.0583724	0.0491091	0.0483665	0.0503702	0.0500374	0.0574564	0.0506591	0.0480955	0.0495902	0.047644	0.0544815	0.0682691	0.0556936	0.047389	0.0479532	0.049978	0.0570531	0.0517769	0.0496987	0.0479806	0.0460412
0.0472793	0.0478358	0.0548686	0.0576887	0.047417	0.0479336	0.0476729	0.0511368	0.0507096	0.0504711	0.0707953	0.04807	0.0470342	0.0505709	0.0574181	0.045821	0.050706	0.0544387	0.0517728	0.063114	0.047183	0.0468871	0.0487047	0.0455792	0.0476707	0.0522977	0.047127	0.0576971	0.0589109	0.0575015	0.0483554	0.0481472	0.0507687	0.0504386	0.0572071	0.0492601	0.048436	0.0483821	0.0476039	0.0570355	0.0671021	0.0570632	0.0477903	0.0491785	0.0515017	0.0566692	0.0523474	0.0510986	0.0480806	0.0459183
0.0482566	0.0473486	0.0543805	0.0548819	0.0467524	0.0483017	0.04784	0.0533736	0.0493854	0.0505134	0.0726098	0.0472449	0.0476478	0.0498111	0.0586058	0.0461434	0.0522123	0.0551728	0.0544125	0.0663517	0.0470357	0.0477238	0.0475273	0.0459087	0.0481782	0.0520445	0.0483304	0.0589878	0.0619995	0.0586139	0.0481136	0.0476115	0.0497827	0.0488901	0.0579035	0.0497696	0.0493185	0.0474977	0.0476445	0.0547173	0.0693412	0.0586278	0.0469835	0.0475129	0.0513868	0.0586619	0.0531533	0.0491701	0.046858	0.0461997
0.0475446	0.0482676	0.0541259	0.0556659	0.0464544	0.0480318	0.0468529	0.0560023	0.0512977	0.0484217	0.069065	0.0486895	0.048	0.0493276	0.0557858	0.0463299	0.052213	0.0560967	0.0547786	0.0626227	0.0467144	0.048286	0.0466788	0.0460385	0.0476322	0.0519985	0.0476333	0.0580043	0.058805	0.0582793	0.0483119	0.0475857	0.0494336	0.0482149	0.0599456	0.0487319	0.0508098	0.0489835	0.0480379	0.0531482	0.0714839	0.0603518	0.0470335	0.0464827	0.0490486	0.0579998	0.0540286	0.0503051	0.047854	0.045936
0.0482218	0.0488848	0.0560164	0.0548652	0.0466081	0.0479716	0.0471622	0.0565717	0.0518379	0.0470233	0.0709708	0.0483943	0.0479036	0.0503501	0.0543635	0.046493	0.0500054	0.0552995	0.0523777	0.0637471	0.0459479	0.0478302	0.0481234	0.0463204	0.0472793	0.0500452	0.0483426	0.0569657	0.0585421	0.0585976	0.0500606	0.0482588	0.0514376	0.0487212	0.0598527	0.0497952	0.0502594	0.0499095	0.0485436	0.0522022	0.0730959	0.0582548	0.0473176	0.0461858	0.0491224	0.0584158	0.052925	0.0497407	0.0487887	0.0459912
0.0474284	0.0494005	0.0565709	0.0539369	0.0471485	0.0470906	0.0478707	0.0572217	0.0514596	0.0472372	0.0674454	0.0473857	0.0474633	0.0491469	0.0535042	0.0462785	0.0507705	0.0568412	0.0528598	0.060647	0.045697	0.0474274	0.0500944	0.0460265	0.0465549	0.0485189	0.0501322	0.0584783	0.0599975	0.0578198	0.0493722	0.0481886	0.0515477	0.0476606	0.0599337	0.0511059	0.0491554	0.0519142	0.0491433	0.0526256	0.0717439	0.059515	0.048344	0.0461019	0.0505213	0.0604763	0.0537549	0.0508448	0.0486255	0.0462097
0.0480452	0.0502425	0.0561016	0.0541673	0.0467292	0.0466675	0.0469813	0.0565764	0.0526139	0.0475897	0.0706431	0.0476939	0.0481331	0.0484686	0.0549394	0.0460666	0.0502433	0.0598048	0.0532057	0.0614105	0.0458896	0.0464903	0.052507	0.0461864	0.0478697	0.0485607	0.0507429	0.0549916	0.0599252	0.0584957	0.0516157	0.0464443	0.0500227	0.0472462	0.055689	0.0507198	0.0483692	0.0508475	0.0477951	0.0522128	0.0697259	0.0619869	0.0487443	0.0456352	0.0507361	0.0615622	0.0553173	0.0525285	0.0479308	0.0459772
0.0473341	0.0509176	0.0580829	0.054534	0.047714	0.0460744	0.0474024	0.0572923	0.051133	0.0485823	0.0691563	0.0469873	0.0488649	0.0491507	0.0565673	0.04624	0.0499593	0.0586965	0.0522735	0.0627542	0.045715	0.0463144	0.0529355	0.0465819	0.0478107	0.0486811	0.0521039	0.0549474	0.0578158	0.0577593	0.0542543	0.0465869	0.0488726	0.0470576	0.0555573	0.0505571	0.0484986	0.0515711	0.0482318	0.0527405	0.0645788	0.0610535	0.0474361	0.045659	0.0503398	0.0632194	0.054038	0.0542567	0.0491777	0.0456801
0.0478952	0.0501962	0.0575842	0.0522535	0.0475243	0.046176	0.0470345	0.0548435	0.050019	0.0490411	0.0725684	0.0476563	0.0491584	0.0484448	0.0583446	0.0462198	0.0498851	0.061928	0.0519042	0.0642839	0.0455935	0.0460735	0.0509036	0.0464786	0.0476644	0.0475138	0.053035	0.052357	0.0551908	0.0583759	0.0544252	0.0468753	0.0480498	0.0475524	0.0561827	0.0497889	0.0487791	0.05403	0.0473919	0.0508807	0.0666662	0.0583075	0.0483672	0.0458492	0.0503587	0.0618736	0.052879	0.0529893	0.0481065	0.0456906
0.0474215	0.0513718	0.0596297	0.050438	0.0468509	0.0462041	0.0464951	0.0553089	0.0514004	0.0500445	0.0714273	0.0472093	0.0492031	0.0482487	0.0554203	0.0460177	0.049098	0.0611238	0.0499854	0.0617587	0.0461363	0.0460833	0.0508109	0.0457782	0.0480177	0.0466734	0.0517082	0.0511902	0.0579925	0.0597496	0.0542405	0.0468585	0.048551	0.0486195	0.0581375	0.0512857	0.0500083	0.0568493	0.0468349	0.050928	0.0650845	0.0611485	0.047636	0.0458446	0.048312	0.0636827	0.0537378	0.0520627	0.0472327	0.0459376
0.0479451	0.0521028	0.061726	0.0509178	0.0468514	0.0465959	0.0467582	0.0534214	0.0531081	0.0491356	0.0673754	0.0468756	0.0498451	0.0495478	0.0543725	0.0462486	0.050484	0.0624874	0.0500795	0.0625507	0.0463157	0.0468227	0.0533037	0.0456104	0.0480568	0.0480958	0.0536147	0.0519276	0.0580928	0.0568944	0.0572187	0.0472657	0.0500018	0.0499298	0.0544539	0.0529534	0.0504045	0.058213	0.0463738	0.0508532	0.0638746	0.0605071	0.0484761	0.0461716	0.0486788	0.0632448	0.0527803	0.051433	0.0472472	0.0456939
0.0473016	0.0531964	0.0614251	0.0514955	0.0470746	0.0473387	0.0468519	0.0539779	0.0518228	0.048401	0.0691566	0.0466521	0.0497975	0.0486727	0.0532811	0.0466514	0.0505689	0.0615067	0.0500701	0.0607659	0.045923	0.0469916	0.0511803	0.0457997	0.0482213	0.0470815	0.0526315	0.0514091	0.0611824	0.0588172	0.0570222	0.0477349	0.0489965	0.0514424	0.0539519	0.0547598	0.0509094	0.0572553	0.0467748	0.0514602	0.0660014	0.0616498	0.0478783	0.046565	0.0487537	0.0630294	0.0521131	0.0502215	0.046652	0.0458919
0.0471529	0.051205	0.063549	0.0510944	0.0466588	0.0483787	0.0460489	0.0520188	0.0516223	0.0479353	0.0657732	0.0476122	0.0496334	0.0477771	0.0549583	0.0471624	0.0500335	0.0580757	0.0500062	0.0582128	0.0467846	0.0473051	0.0513123	0.0459395	0.0480599	0.0475159	0.0542345	0.0505624	0.0597744	0.0581773	0.0570231	0.0482343	0.0482994	0.0510172	0.0511763	0.0560644	0.0503385	0.0603716	0.0460689	0.0500829	0.0650986	0.0589319	0.0489868	0.0470055	0.0480646	0.0630056	0.0515106	0.0489789	0.0463086	0.0457791
0.0472489	0.0502992	0.0640474	0.0511542	0.0461306	0.0480051	0.0462691	0.0528314	0.053482	0.0481908	0.0676755	0.0475795	0.0505811	0.0493047	0.0528627	0.0472761	0.0497386	0.0578051	0.048512	0.059049	0.0461988	0.0467947	0.0512302	0.0464639	0.0477372	0.0477605	0.0565998	0.0519789	0.0565533	0.0611399	0.0540973	0.048597	0.0478699	0.0508166	0.050922	0.0579101	0.0500108	0.0598643	0.0464665	0.0504356	0.0640652	0.0617918	0.0482031	0.047736	0.0493655	0.0652664	0.0523842	0.0486037	0.0457912	0.0463487
0.0471138	0.0517193	0.0649226	0.0499203	0.0466064	0.046745	0.0465158	0.0551926	0.0520395	0.0485777	0.0668353	0.0474309	0.0509273	0.049536	0.0514639	0.0475386	0.0499609	0.0571291	0.047388	0.0617096	0.0460493	0.0467226	0.0515693	0.0465232	0.0467979	0.0481402	0.0577839	0.0530173	0.0567996	0.0643713	0.0543088	0.0491412	0.0495482	0.0524807	0.050872	0.0578781	0.0489424	0.0591903	0.0472127	0.0489826	0.0634394	0.0609562	0.0494083	0.0482697	0.0475847	0.0653978	0.0492299	0.0476907	0.0460261	0.046597
0.0468441	0.0502606	0.0663983	0.0498465	0.0464094	0.047553	0.0461354	0.0558141	0.0509575	0.0495005	0.0633516	0.0462797	0.0516844	0.0484649	0.0536568	0.0481174	0.0480368	0.0603378	0.0477426	0.059096	0.0462098	0.0468298	0.052738	0.046829	0.0471144	0.0497542	0.0598854	0.0512396	0.057785	0.0642142	0.0545584	0.0479888	0.0483312	0.0542802	0.0502618	0.0563875	0.0492466	0.0604108	0.0483089	0.0478918	0.0655832	0.0623352	0.0495812	0.0488893	0.0484355	0.0633546	0.0496398	0.0470728	0.0460007	0.0466663
0.0471274	0.0522181	0.0613274	0.0484253	0.0469784	0.0485063	0.0458395	0.0548138	0.0525103	0.0488175	0.0605729	0.0465556	0.0527146	0.0499971	0.0553382	0.0476438	0.0479438	0.0615732	0.0474202	0.0563204	0.0473551	0.045993	0.0534398	0.0472574	0.0477931	0.0502442	0.0579082	0.0524779	0.0581526	0.0627233	0.0543541	0.047503	0.047864	0.0544993	0.0499028	0.0565623	0.04992	0.0595541	0.0484845	0.0495617	0.0651853	0.0604172	0.0498976	0.0498929	0.0486106	0.059147	0.0507427	0.0479985	0.0468149	0.0464242
0.0477347	0.0513692	0.0625436	0.0473628	0.0477928	0.0479469	0.045991	0.0555085	0.0524759	0.0476089	0.0623721	0.0470324	0.053916	0.0492398	0.0535898	0.0476973	0.0466893	0.0617403	0.0475531	0.0546733	0.0473891	0.0460893	0.0544469	0.047789	0.0470681	0.0490219	0.0562373	0.0539353	0.0554905	0.0615997	0.0573325	0.0481409	0.0483071	0.0563969	0.0501808	0.0584742	0.0494174	0.0595274	0.0477231	0.0517197	0.0644177	0.059171	0.051305	0.0505731	0.049807	0.0559031	0.0515197	0.0476259	0.0472079	0.0473099
0.0483225	0.0498029	0.064569	0.04774	0.0488939	0.0477789	0.0457586	0.0534269	0.0526928	0.0469742	0.0601063	0.0480292	0.0521951	0.0490707	0.055879	0.048353	0.0470439	0.0615819	0.0474456	0.0551622	0.0472571	0.0460694	0.0532689	0.0484062	0.0464116	0.0481309	0.0547706	0.051899	0.055973	0.058172	0.0579378	0.0488452	0.0480888	0.0563297	0.0499111	0.0593601	0.0489046	0.0599114	0.0472366	0.0499612	0.0639125	0.062335	0.0517297	0.0487239	0.0482337	0.0582852	0.0506575	0.0485096	0.0466585	0.0484677
0.0489894	0.0503599	0.0636222	0.0480754	0.0501278	0.0466672	0.0462233	0.0529696	0.054406	0.0465527	0.0595466	0.0496225	0.0538207	0.0479914	0.0540183	0.0483362	0.0479395	0.0582028	0.0466201	0.0579029	0.0475519	0.0460805	0.0541936	0.0485726	0.0461964	0.048706	0.0569935	0.0508695	0.0549633	0.0584551	0.0550015	0.0491144	0.0488698	0.0559087	0.0479552	0.0613636	0.0498897	0.0606456	0.0464189	0.0506633	0.058689	0.0642693	0.0530684	0.0487151	0.0485452	0.0610321	0.0501393	0.0479027	0.0462933	0.0485647
0.050245	0.0510079	0.0629671	0.0485607	0.0498779	0.0477695	0.0462337	0.051325	0.0536053	0.0474052	0.0592299	0.0484859	0.0546178	0.0475003	0.0527907	0.0480603	0.0468153	0.0583655	0.0470702	0.0568351	0.047276	0.0459804	0.0559463	0.048878	0.0474273	0.0474332	0.0554442	0.0522179	0.0577733	0.0581954	0.0526121	0.0490769	0.0507174	0.0559031	0.0478147	0.0574431	0.0513222	0.0600536	0.0462266	0.0503256	0.0607656	0.0609791	0.0520437	0.0488243	0.0479117	0.0608488	0.0500951	0.0468403	0.0463892	0.0485091
0.0509761	0.0502449	0.0612622	0.0492433	0.0498335	0.047796	0.0464139	0.052076	0.0533479	0.0468029	0.0611306	0.0502488	0.0554514	0.0477613	0.0518995	0.0487949	0.0462166	0.0582341	0.0485066	0.0576094	0.0490116	0.0456871	0.0546557	0.048237	0.0480448	0.0481898	0.0542719	0.0514688	0.0590041	0.0553759	0.0553062	0.049821	0.0498612	0.0560035	0.046535	0.0563123	0.0492892	0.0592267	0.0459675	0.049551	0.0628819	0.0594778	0.0525637	0.0500873	0.0483391	0.0582173	0.0509067	0.0463354	0.0460785	0.0483318
0.0517599	0.0508788	0.0623553	0.0484455	0.0484874	0.0470289	0.04626	0.0508019	0.0528133	0.0462003	0.0592996	0.051438	0.0563123	0.0483938	0.0504469	0.0471733	0.0465975	0.0585297	0.0504721	0.0586698	0.0492385	0.045843	0.0537088	0.0484257	0.0472048	0.0492392	0.0553483	0.0509919	0.057331	0.0545732	0.0562301	0.050177	0.0498294	0.0561481	0.0465858	0.0556321	0.050617	0.0588845	0.0459634	0.0492942	0.0625944	0.060415	0.0505472	0.0515576	0.0479475	0.0560926	0.0522501	0.0461762	0.0458311	0.0483473
0.049482	0.0515842	0.0584576	0.0475306	0.0487963	0.0472152	0.0465348	0.0487652	0.0546388	0.046725	0.0578739	0.0509025	0.0549703	0.0481274	0.0519652	0.0473803	0.0476655	0.0603615	0.0516189	0.0577124	0.0501782	0.0463833	0.0530614	0.0492405	0.0467896	0.0489106	0.0566703	0.0519549	0.0576089	0.0547649	0.0537757	0.0508764	0.048426	0.0525885	0.046685	0.0552117	0.0509851	0.0596458	0.0466269	0.0493537	0.0623739	0.0593169	0.0498205	0.0531987	0.048471	0.0567071	0.0530965	0.0466321	0.0464823	0.0484466
0.0485289	0.0523474	0.0554879	0.0467552	0.0479244	0.0466673	0.0461608	0.0493648	0.0565699	0.0475794	0.058551	0.0508534	0.0539676	0.0473341	0.0508753	0.0471599	0.0478211	0.0635527	0.0508562	0.0551068	0.0495647	0.0458124	0.0542429	0.0501437	0.0462272	0.0502177	0.0581965	0.0534943	0.0571699	0.0524745	0.0549707	0.0486687	0.0504152	0.0528879	0.0466139	0.0522503	0.0491989	0.0593479	0.0465543	0.051634	0.0628315	0.0581783	0.0504285	0.0540326	0.048287	0.0584344	0.0539692	0.0466589	0.0472633	0.0486984
0.0473318	0.0531566	0.0533284	0.047391	0.04894	0.046604	0.0464653	0.051167	0.0564733	0.0487288	0.0551292	0.0512218	0.0548432	0.0468198	0.0501153	0.0476491	0.0472928	0.0602095	0.0532733	0.057889	0.049751	0.0457299	0.0554566	0.0508215	0.0459142	0.0517297	0.0563766	0.0527335	0.0561496	0.050654	0.0534307	0.0477305	0.0511167	0.0522474	0.0464536	0.052067	0.0480683	0.056181	0.0467009	0.0518852	0.0631809	0.0573631	0.0489643	0.0532722	0.0488894	0.0602903	0.0558366	0.0462757	0.0468207	0.0490796
0.0477102	0.0528772	0.0520562	0.0473726	0.0504306	0.0479591	0.0468947	0.0515103	0.0561348	0.0489996	0.0546063	0.0529964	0.0557324	0.0467459	0.0490447	0.0482348	0.0475948	0.0588243	0.0546524	0.0591999	0.0503199	0.0457898	0.0537309	0.0523257	0.0457104	0.0517501	0.0580705	0.0544333	0.0534755	0.0501242	0.0545315	0.048321	0.0495675	0.0524358	0.0457668	0.0537723	0.0475054	0.0592844	0.0459558	0.0520342	0.06269	0.0546628	0.0502447	0.0526142	0.0474241	0.0597968	0.0557706	0.0458152	0.0473102	0.0475807
0.0474063	0.0537208	0.0512487	0.0472918	0.0497088	0.04828	0.0467165	0.0511122	0.0562049	0.0480311	0.0563989	0.0526804	0.0566289	0.0464625	0.0488031	0.0489005	0.0471742	0.0594805	0.0537022	0.0622712	0.0499486	0.0458754	0.0559853	0.0506122	0.0457065	0.0518628	0.0599006	0.05393	0.0513163	0.0512095	0.0525547	0.0486875	0.0516731	0.0523277	0.0462595	0.0542781	0.047432	0.0594369	0.045852	0.0501601	0.0622653	0.0524821	0.0484803	0.0522117	0.0474341	0.0617477	0.0566574	0.0458271	0.047093	0.047738
0.047896	0.0524466	0.0503111	0.0486584	0.0503483	0.0473043	0.0473296	0.0517768	0.0564264	0.0476082	0.0583065	0.051387	0.0576628	0.0473812	0.0480235	0.049064	0.047138	0.0604471	0.0530526	0.0590563	0.0493843	0.0459897	0.054145	0.0517205	0.0459331	0.0535428	0.0616838	0.0512443	0.0508622	0.0517881	0.0524855	0.0493278	0.0526731	0.0541213	0.0458984	0.05298	0.0467194	0.0562863	0.0459536	0.0510448	0.0619922	0.0519503	0.0496617	0.0495892	0.0469282	0.0600252	0.0550658	0.0460353	0.0485131	0.0482388
0.048148	0.0525987	0.049671	0.0496107	0.0492967	0.0468533	0.0473346	0.0503424	0.052822	0.0473787	0.054843	0.0517223	0.0589305	0.0485676	0.0472597	0.0504735	0.0475352	0.0576926	0.0510282	0.0572424	0.0492347	0.0458467	0.0532899	0.0530639	0.0461567	0.0528865	0.060287	0.0509886	0.0512772	0.0503673	0.052596	0.0497941	0.0527734	0.0560275	0.0467097	0.0520244	0.0464114	0.0557345	0.0458878	0.0504645	0.0641209	0.0502197	0.0510663	0.0477291	0.0460084	0.0563545	0.0549917	0.045873	0.0480387	0.0473617
0.047472	0.0543418	0.0492892	0.0486346	0.0502487	0.0469716	0.0466053	0.0503985	0.0531887	0.0474215	0.0568079	0.0507683	0.05816	0.0484705	0.0475278	0.0488824	0.0467827	0.0565587	0.0515449	0.0546155	0.0492783	0.0457757	0.0527217	0.0518882	0.0459623	0.0526834	0.0622203	0.0516139	0.0513505	0.0520457	0.0510298	0.0503517	0.0510782	0.0559009	0.0472851	0.0532121	0.0459588	0.0562763	0.0464753	0.0490046	0.0640261	0.051077	0.049039	0.0485438	0.0461636	0.0560914	0.0549195	0.0467994	0.0480183	0.0482515
0.0470559	0.0552046	0.050668	0.0501988	0.0514668	0.0469762	0.0458552	0.050849	0.0504741	0.0478669	0.0565012	0.0514623	0.0544082	0.0498728	0.0481665	0.0494479	0.046305	0.0594663	0.0540312	0.0558247	0.0515215	0.0462679	0.0524022	0.0523728	0.0458376	0.0544872	0.0641362	0.0528895	0.0521048	0.0509829	0.0510208	0.0512747	0.051096	0.0556004	0.047369	0.0523706	0.046065	0.0536926	0.0458135	0.0496394	0.0641068	0.0501218	0.0503107	0.0479626	0.0468876	0.0533255	0.0536925	0.0472267	0.0480154	0.0497489
0.047667	0.0557224	0.0520768	0.0506154	0.0507482	0.0468946	0.0460109	0.0516354	0.0520146	0.0486556	0.0549246	0.0501337	0.052455	0.0499224	0.0491199	0.0503351	0.0466849	0.0614608	0.0535274	0.055854	0.0496875	0.0459202	0.0509549	0.0504817	0.0459018	0.0564014	0.0626715	0.0521815	0.0503769	0.0497736	0.0496844	0.0498192	0.0533126	0.055645	0.0476117	0.0502817	0.046844	0.0516139	0.0460497	0.0492982	0.0662545	0.0509072	0.0507219	0.0481366	0.0477684	0.0513424	0.0527903	0.0472511	0.0481646	0.0504141
0.0474669	0.0565604	0.0510552	0.0526989	0.0499812	0.0462162	0.0465871	0.0500905	0.0512736	0.0486071	0.0548242	0.0494681	0.0536502	0.0499818	0.0486069	0.0514938	0.0476964	0.0646457	0.0531169	0.0557258	0.0482652	0.0467994	0.0498699	0.0492553	0.0460014	0.052845	0.0646328	0.0534441	0.050598	0.0506703	0.0504383	0.0484558	0.0545636	0.0555375	0.0484933	0.0488885	0.0466212	0.0510697	0.0458817	0.0491765	0.0684053	0.0500558	0.0497772	0.0492248	0.0487955	0.0513006	0.0496366	0.0487884	0.0484639	0.0524255
0.0479449	0.0551028	0.0491787	0.0539131	0.0495239	0.046574	0.0467203	0.0520657	0.0529859	0.0489226	0.0549051	0.0490657	0.0544687	0.0501792	0.0483358	0.0534541	0.0473487	0.063081	0.0530906	0.0557844	0.0484587	0.0462117	0.0515481	0.050144	0.0462062	0.0524193	0.0630723	0.0552603	0.0516379	0.0518421	0.0514465	0.0488319	0.0529265	0.0557271	0.049648	0.0482349	0.0472514	0.0494348	0.0459678	0.0501134	0.0681297	0.0487123	0.0502896	0.0484448	0.0500742	0.0526064	0.050002	0.0483737	0.0474267	0.0530033
0.0472371	0.0562099	0.0484706	0.0522636	0.0504655	0.0461523	0.046532	0.0525307	0.0531427	0.0507025	0.0523492	0.0499646	0.0553149	0.0481748	0.0482734	0.05391	0.048474	0.0651844	0.0529035	0.0536519	0.0483015	0.0473566	0.0514282	0.051872	0.0460336	0.052385	0.0654735	0.0534	0.0529258	0.0503888	0.0535772	0.0493168	0.053714	0.0553258	0.0481443	0.0492733	0.048677	0.0516389	0.0462224	0.0501694	0.06779	0.0483983	0.0496265	0.0479395	0.04944	0.0541169	0.0507143	0.0485594	0.0478167	0.05396
0.047787	0.0570716	0.0480297	0.0507211	0.0489461	0.0459595	0.0465409	0.053095	0.0534409	0.0517799	0.052595	0.0489719	0.0535707	0.0481946	0.0471749	0.0523894	0.0500989	0.0634917	0.0532839	0.0538696	0.04823	0.0474545	0.0535925	0.0540757	0.0462942	0.0497233	0.0633457	0.0546761	0.0511735	0.0496192	0.0524007	0.048856	0.0551293	0.0553922	0.0475404	0.0487075	0.0476927	0.0521377	0.0464575	0.0490306	0.0682317	0.0480764	0.0492197	0.0491577	0.0498315	0.0542237	0.0514857	0.0486058	0.0474098	0.0563924
0.0483337	0.0539128	0.0478373	0.0494653	0.048302	0.046026	0.0474336	0.0514976	0.0552612	0.0528047	0.0546885	0.0505918	0.0530649	0.0479264	0.0466141	0.0547946	0.0518089	0.0668997	0.0538533	0.0521739	0.0488522	0.0466761	0.0536514	0.0546415	0.0469252	0.0512741	0.0658099	0.0565323	0.0515138	0.0514739	0.0517982	0.0500656	0.0541381	0.0557892	0.0478915	0.0483902	0.0481997	0.052972	0.0461894	0.0492432	0.062231	0.0479751	0.0498067	0.0494464	0.0509081	0.0544825	0.0524812	0.0489307	0.0474675	0.0542181
0.0479133	0.0558225	0.0466314	0.0505816	0.0479178	0.0467205	0.0476008	0.0535794	0.0556632	0.052109	0.0529644	0.0494342	0.0527881	0.0484396	0.0476984	0.0526889	0.0519281	0.0629935	0.0517239	0.0506112	0.0477884	0.0475395	0.0537271	0.0527739	0.0467627	0.0510585	0.0623529	0.0580176	0.0504073	0.0509756	0.051691	0.0500972	0.0534522	0.0523703	0.0475265	0.0496283	0.0477128	0.0526272	0.0461903	0.0495949	0.0643623	0.0481034	0.049608	0.0508725	0.0492358	0.0548704	0.0518496	0.050984	0.0491043	0.0524929
0.0472709	0.0542692	0.0471863	0.049215	0.0474045	0.0467041	0.0487565	0.0518552	0.0547254	0.050818	0.0516347	0.0488238	0.0498268	0.047165	0.0469506	0.0517916	0.0507706	0.0616875	0.0513691	0.0509671	0.0481428	0.0490206	0.0535857	0.0515168	0.0477784	0.0527608	0.0597674	0.0565985	0.0498744	0.0520424	0.0542551	0.0515127	0.0524719	0.0519789	0.0485682	0.0487611	0.0472733	0.0537388	0.0468097	0.0513135	0.0638394	0.0481825	0.0502621	0.0524788	0.0482041	0.0553671	0.0528699	0.0514205	0.0495051	0.0531301
0.0470736	0.056632	0.0467967	0.0484482	0.047236	0.0469104	0.0501401	0.0529182	0.0545292	0.0494884	0.0519978	0.0479861	0.0497738	0.0479813	0.0477984	0.0524806	0.0512817	0.058447	0.0539262	0.0503785	0.0477191	0.0485184	0.0549441	0.0511822	0.0493865	0.0528674	0.0579418	0.0555377	0.0485246	0.0506403	0.0545673	0.0493589	0.0506633	0.0537394	0.0472267	0.0481819	0.0465763	0.0563366	0.0460867	0.0502202	0.064267	0.0486937	0.0502411	0.0534525	0.0478352	0.0575551	0.0520524	0.0497754	0.0488208	0.051919
0.047683	0.0545232	0.047662	0.049112	0.0477472	0.0466439	0.0504269	0.0515262	0.0545229	0.0485081	0.0510009	0.0472924	0.050502	0.0474337	0.047889	0.0549561	0.053083	0.0593141	0.0540266	0.0505414	0.047407	0.0490114	0.053075	0.050141	0.0514947	0.0528206	0.0567717	0.0578327	0.0475253	0.051952	0.057473	0.0499184	0.0502409	0.0544879	0.0466808	0.0469604	0.0470318	0.0561874	0.0458703	0.0506863	0.0637877	0.0489249	0.0514701	0.0527023	0.0476897	0.0591878	0.0532885	0.0493136	0.0490306	0.0526284
0.0481565	0.052641	0.0485814	0.0481807	0.0468606	0.0471584	0.0499337	0.0521547	0.0512897	0.0478321	0.0492273	0.0469297	0.0512783	0.0483967	0.0473923	0.0559397	0.0526026	0.0566532	0.0518138	0.0496158	0.0466411	0.0500684	0.0543314	0.0501993	0.0520387	0.050021	0.0580195	0.0570758	0.0468314	0.0539356	0.0589028	0.0484592	0.0498109	0.051499	0.0468182	0.0478919	0.046593	0.0538622	0.0462231	0.0501468	0.0659343	0.0486701	0.0496778	0.053081	0.0485114	0.0572879	0.0540733	0.049324	0.0493813	0.0512761
0.0477467	0.0536889	0.0483473	0.047823	0.046582	0.0481577	0.0497009	0.0528547	0.0529913	0.0490886	0.050412	0.0475347	0.0513672	0.0480852	0.0464185	0.0571775	0.0548814	0.05569	0.0523127	0.0483105	0.0469573	0.0490256	0.0526722	0.051016	0.0516628	0.051596	0.0564038	0.0583797	0.0464027	0.0549831	0.0586239	0.0486338	0.0484043	0.0493201	0.0471055	0.0486858	0.0463683	0.0564998	0.0466922	0.050089	0.065661	0.0495172	0.049777	0.0525852	0.0475879	0.0546344	0.0522768	0.0497469	0.0481458	0.0531254
0.0484263	0.0542317	0.0483169	0.0493741	0.046514	0.0477617	0.0477554	0.053809	0.0531464	0.050403	0.04971	0.0469641	0.0502871	0.0479877	0.0471798	0.0549658	0.0530472	0.056836	0.0518901	0.0486156	0.0467465	0.0483198	0.0508981	0.0533468	0.0526008	0.0518373	0.0581918	0.056459	0.0458786	0.053432	0.0576083	0.0489466	0.0488174	0.050739	0.0475198	0.0498229	0.0463971	0.0565291	0.0457297	0.0504445	0.0653343	0.0485597	0.0509174	0.0518241	0.0476246	0.0552098	0.0498483	0.0489987	0.0486106	0.0538837
0.0488972	0.0528789	0.04726	0.0514349	0.0472352	0.0465475	0.0477286	0.0524403	0.0533283	0.0495058	0.0509029	0.0466432	0.0500993	0.0491992	0.0481719	0.0564175	0.0516269	0.0582152	0.0527192	0.047643	0.0464634	0.0496238	0.0498832	0.0544421	0.0509198	0.0522071	0.0560174	0.0583171	0.0459946	0.0549459	0.0577765	0.0495673	0.0484353	0.0509712	0.0473376	0.0515347	0.0463704	0.0566464	0.0456477	0.0491076	0.0652451	0.0475159	0.0506765	0.049337	0.0477909	0.0533198	0.0493077	0.0492318	0.0477344	0.0547188
0.0486881	0.0535105	0.0480874	0.0512874	0.0473385	0.0473954	0.0480836	0.054293	0.0536115	0.0504832	0.050329	0.0475064	0.0495834	0.0487698	0.0492291	0.0546486	0.0503698	0.0575284	0.0536492	0.0480677	0.0470825	0.0487378	0.0521729	0.0545844	0.0498377	0.0526852	0.0585938	0.056892	0.0459834	0.054203	0.0550085	0.0502549	0.0494069	0.0506722	0.0482739	0.0527383	0.0463694	0.0542592	0.0457976	0.0498151	0.0651083	0.0491721	0.0490783	0.0490946	0.0495079	0.0545344	0.0499622	0.0479601	0.0468346	0.0536303
0.046982	0.0544505	0.0471446	0.0537725	0.0469302	0.0467672	0.0482332	0.0527802	0.0554118	0.0493556	0.0521035	0.0489857	0.0472667	0.049166	0.0494472	0.0525038	0.0524121	0.0571044	0.0518805	0.047383	0.0466695	0.050432	0.0548506	0.0532179	0.0485522	0.0515437	0.0576217	0.059276	0.0464455	0.0558821	0.0542979	0.0496181	0.049495	0.0496318	0.048273	0.0541665	0.0465128	0.0529187	0.0460959	0.0503552	0.0672388	0.0491843	0.0490512	0.0492738	0.0493391	0.0530459	0.0509215	0.0477256	0.046227	0.0544297
0.0477997	0.0556499	0.0472802	0.0516272	0.0461301	0.0469021	0.0479161	0.0539852	0.0521137	0.0487436	0.0507482	0.0483766	0.0472514	0.0476044	0.049803	0.0517897	0.0514898	0.0599419	0.0505166	0.0480944	0.046154	0.0499765	0.0578479	0.0512636	0.0476101	0.0491041	0.0605439	0.057249	0.0462316	0.0571722	0.055596	0.0503725	0.0494685	0.0496602	0.0470818	0.0528917	0.0460306	0.0539198	0.0465203	0.0513517	0.0613002	0.0499496	0.0475005	0.0475342	0.0480774	0.0544739	0.0492846	0.0477545	0.0458728	0.0529038
0.0477919	0.0539585	0.0466482	0.0516604	0.046996	0.0474379	0.0478079	0.0554052	0.0525155	0.0478629	0.0510244	0.0473287	0.0478906	0.0487203	0.048489	0.0519896	0.0539653	0.0572164	0.049612	0.047354	0.0472064	0.0499962	0.0578427	0.0522798	0.0469671	0.0492097	0.0591936	0.0556568	0.0461295	0.0562344	0.0547051	0.0495163	0.048406	0.0489187	0.0475746	0.0519569	0.0463156	0.0527266	0.0467354	0.0503305	0.0613798	0.0487257	0.0485515	0.0473284	0.0477031	0.0533352	0.0485593	0.0481776	0.0458267	0.0523663
0.0479211	0.0523001	0.047812	0.0509833	0.0470495	0.0468712	0.0465683	0.054234	0.0500647	0.0472737	0.0507825	0.047213	0.0477836	0.0500739	0.0477611	0.0523296	0.0539613	0.0600713	0.0486029	0.0485793	0.0488471	0.0487705	0.0548607	0.0510706	0.0467818	0.0491031	0.0563959	0.0536454	0.0467241	0.0580483	0.0541068	0.0495943	0.0477554	0.0501974	0.046948	0.0513182	0.0472862	0.0508219	0.0473229	0.0518745	0.0614169	0.0489607	0.0479656	0.0485058	0.0482691	0.0539632	0.0474804	0.0472379	0.0460749	0.0532017
0.0477136	0.0510026	0.0480897	0.0535286	0.0478406	0.0471477	0.0474999	0.0520931	0.0491671	0.0481579	0.0492725	0.0488849	0.0478563	0.0516248	0.0470367	0.0545603	0.0540097	0.0582074	0.0501719	0.0477732	0.0486502	0.0506319	0.0578545	0.0508859	0.047626	0.0490098	0.0583496	0.0557948	0.0475197	0.0573897	0.0539778	0.0501658	0.0494619	0.0503816	0.0475327	0.0529194	0.04768	0.0493384	0.0482268	0.0539228	0.0612275	0.0481254	0.0466048	0.0469765	0.0501585	0.0555887	0.0479664	0.0480037	0.0461124	0.0535636
0.0481914	0.0528138	0.047724	0.0564167	0.0493526	0.0486366	0.0474311	0.0512497	0.0506049	0.0477764	0.0492383	0.0494227	0.0485446	0.0513918	0.0464829	0.0526779	0.0533651	0.0594525	0.0509302	0.0495676	0.0488196	0.0492563	0.0548687	0.0508986	0.0476278	0.0493025	0.0568599	0.0544722	0.047938	0.0561542	0.0542761	0.0493902	0.0482312	0.0507084	0.0461513	0.0546738	0.0480866	0.0487309	0.0470965	0.052234	0.0565239	0.0499656	0.0468646	0.0469282	0.0525048	0.0571782	0.0485487	0.0495403	0.0469209	0.0523839
0.047185	0.0539124	0.0484768	0.0565902	0.0500195	0.0482929	0.0475415	0.0519637	0.0509052	0.0476188	0.0503231	0.0502894	0.0487571	0.0510261	0.0466373	0.0521367	0.0529807	0.057797	0.0498168	0.0492846	0.0476295	0.0492968	0.0556526	0.0533232	0.047834	0.0476209	0.0564442	0.0527677	0.0475094	0.0552504	0.0571965	0.0496095	0.0473378	0.0492772	0.0463059	0.0540518	0.0473728	0.0485455	0.0469703	0.0528333	0.0585219	0.0485965	0.047829	0.0460164	0.052598	0.055854	0.0472379	0.0505987	0.0473647	0.0497707
0.0474792	0.0545782	0.0476502	0.0571403	0.0494864	0.0483685	0.0487232	0.0527307	0.0508859	0.0472521	0.050453	0.0503383	0.0486847	0.0509837	0.0472247	0.0524167	0.0529739	0.0567775	0.0490182	0.0495577	0.0476205	0.0486723	0.0557994	0.0512502	0.0468844	0.0487443	0.056497	0.0514602	0.0486149	0.0548366	0.0578503	0.0503848	0.0477188	0.0502962	0.0461359	0.0536817	0.0466805	0.0485585	0.0462528	0.0514288	0.0587491	0.0475817	0.0479824	0.0463146	0.0506686	0.0548684	0.0467701	0.0526436	0.0467841	0.0504766
0.0470075	0.0553067	0.0471062	0.056984	0.0504589	0.048605	0.0489744	0.0521384	0.0516067	0.046248	0.0507339	0.0514744	0.0490206	0.0511138	0.0475191	0.0537729	0.0533764	0.0540433	0.0483001	0.0493046	0.0467511	0.0486893	0.0548925	0.053739	0.0478195	0.0488108	0.0569514	0.0504996	0.048416	0.0518142	0.0550428	0.0479288	0.0471119	0.0507363	0.046092	0.0535292	0.0479274	0.0487784	0.047088	0.050135	0.0585819	0.0468758	0.0473012	0.046946	0.0511603	0.0563044	0.0476959	0.0510151	0.0471463	0.0521553
0.0481108	0.0566171	0.0462802	0.0578684	0.0516935	0.0489784	0.0493564	0.050694	0.049495	0.0457924	0.0496876	0.0500315	0.0485447	0.0527938	0.0488116	0.0561152	0.0542618	0.0538231	0.0500553	0.0479478	0.0461704	0.0487253	0.054519	0.0546468	0.0493609	0.0492089	0.0558183	0.0515019	0.0501013	0.0496077	0.0562346	0.0482868	0.0478424	0.0497747	0.0465683	0.0553859	0.0475353	0.0485908	0.0472241	0.0513812	0.0589246	0.0464382	0.0465558	0.0479611	0.0524222	0.054791	0.0480955	0.0531693	0.048233	0.0543153
0.0481983	0.0545934	0.0467521	0.0578226	0.0506	0.0494515	0.0486247	0.0484607	0.0489333	0.0458159	0.0509925	0.0510767	0.0488454	0.052652	0.0497113	0.0541361	0.0538834	0.0533612	0.049603	0.0481972	0.0460351	0.0507367	0.0548395	0.0574838	0.0489496	0.0491852	0.055009	0.0504087	0.0492291	0.0490056	0.0539621	0.0469267	0.0490224	0.0485008	0.0468187	0.0549299	0.0478979	0.0491297	0.0470448	0.0517914	0.0580546	0.0461984	0.0461365	0.049257	0.0542406	0.0522799	0.0488951	0.0533071	0.0474528	0.0538514
0.0467897	0.0531254	0.0474385	0.0580815	0.0520501	0.0502604	0.0500249	0.0494379	0.0493622	0.0456569	0.0525001	0.0498159	0.0495656	0.0534308	0.0515508	0.0538698	0.0567256	0.0511454	0.048317	0.0471865	0.0463268	0.0492004	0.0551239	0.0564023	0.0497217	0.0490387	0.0564184	0.0516658	0.0498336	0.0486558	0.052157	0.0462004	0.0507707	0.0490406	0.0476376	0.0549391	0.0470157	0.047986	0.0470999	0.0532401	0.0539916	0.0468846	0.0459009	0.0483784	0.0527275	0.0527176	0.0499796	0.0545926	0.048224	0.0546039
0.0477947	0.0520175	0.0485902	0.0570448	0.050013	0.0491377	0.0498568	0.0482735	0.0498946	0.0458374	0.0528761	0.0485371	0.0502105	0.0528377	0.0519543	0.0538099	0.0561182	0.0511238	0.0473748	0.0473627	0.0464636	0.04964	0.0526737	0.0572231	0.0495299	0.0503766	0.0593578	0.0531387	0.0495031	0.0484682	0.0513379	0.0465945	0.0503344	0.0496676	0.047375	0.0551103	0.0484878	0.0485823	0.0473161	0.0510991	0.0543146	0.0478356	0.0461055	0.0477915	0.0535562	0.054198	0.0492881	0.0528464	0.0492848	0.0549309
0.0477491	0.0512236	0.0495857	0.0567995	0.0511254	0.0502279	0.050283	0.0486226	0.0487047	0.0462267	0.0506189	0.0476175	0.0498682	0.0527458	0.052467	0.0553417	0.056478	0.0511361	0.0483699	0.0471328	0.0461806	0.0492452	0.0522778	0.0573501	0.0484175	0.0507434	0.0583602	0.0523385	0.0482659	0.0498556	0.0508024	0.046374	0.0501303	0.0505679	0.0477508	0.0547994	0.0486733	0.0477669	0.0476692	0.0516107	0.0544933	0.0484995	0.047001	0.0474485	0.0546708	0.0533312	0.0478909	0.0531259	0.0497349	0.0528599
0.0464935	0.0517756	0.0506942	0.0574234	0.0503653	0.049413	0.0518681	0.0498618	0.047312	0.0469638	0.0520087	0.0478185	0.0506415	0.0528328	0.0510149	0.0554446	0.0576415	0.0512837	0.0490521	0.0470235	0.0458242	0.0488372	0.052366	0.0572669	0.0475823	0.0499953	0.0555306	0.0502691	0.0486068	0.0506352	0.0531355	0.0465882	0.0511483	0.0517343	0.0488355	0.0515376	0.0490032	0.0486356	0.047648	0.0506175	0.0563865	0.0495009	0.0472755	0.0467548	0.0567773	0.0521956	0.0488813	0.0513535	0.0483767	0.0535636
0.0467198	0.0512416	0.049901	0.0606037	0.0498799	0.0488759	0.0520251	0.0513136	0.0465191	0.0474642	0.0513133	0.0487812	0.0514546	0.0527652	0.0521608	0.0556998	0.060775	0.0515811	0.0484011	0.0469957	0.045687	0.0492331	0.0550824	0.0571942	0.0493105	0.0496479	0.0571436	0.048893	0.0481878	0.0511672	0.0528364	0.0467485	0.0511329	0.0502738	0.0474079	0.0532736	0.0494554	0.0482162	0.0466599	0.049924	0.0560844	0.05076	0.0466405	0.0480422	0.0554295	0.0500065	0.050126	0.0502597	0.0476122	0.0517301
0.046041	0.0518677	0.0511525	0.0640085	0.0512157	0.0485795	0.0523253	0.0509547	0.0461932	0.0486327	0.051492	0.0476577	0.0522979	0.0524051	0.0527497	0.0573766	0.0614814	0.0515779	0.0499992	0.0472207	0.0459513	0.0488691	0.0525818	0.0562407	0.0480402	0.0498324	0.0559835	0.0481968	0.0478917	0.0523631	0.0527503	0.0460484	0.0499115	0.0497628	0.0480389	0.0503971	0.05144	0.0476646	0.0462142	0.0510878	0.0525666	0.0500902	0.0462616	0.0476956	0.0564497	0.0513909	0.0496757	0.0510915	0.0489631	0.0527333
0.0458629	0.0525617	0.0503812	0.0647917	0.050955	0.0471856	0.0540443	0.0488063	0.046823	0.0496736	0.0530731	0.0470301	0.0527468	0.0542116	0.0513662	0.0569685	0.062489	0.0515758	0.0493009	0.0478209	0.0459904	0.0476855	0.0553294	0.0563475	0.0480299	0.0496883	0.0551505	0.0474226	0.0481981	0.0515205	0.0554579	0.0463635	0.0500706	0.0498806	0.0485224	0.0509272	0.0510782	0.0488003	0.0463604	0.0502119	0.0522139	0.0513092	0.0460564	0.0475698	0.055251	0.0529657	0.0490689	0.0497156	0.0495631	0.0550069
0.0459761	0.0506285	0.0517752	0.0658615	0.050136	0.0466883	0.0534967	0.0495232	0.0461109	0.0483828	0.0522804	0.0479087	0.0536188	0.0540516	0.0527477	0.0553688	0.0637501	0.0519901	0.0481586	0.0479535	0.0456273	0.0486191	0.0555522	0.0536348	0.0477214	0.0500025	0.0559305	0.0480892	0.0491479	0.0509467	0.0584789	0.0465109	0.049424	0.0491877	0.0480266	0.0505161	0.0516241	0.0484834	0.0467002	0.0496204	0.0540094	0.0496951	0.0457378	0.0479077	0.0575567	0.0505649	0.0488576	0.050827	0.0487465	0.0576648
0.046241	0.0503241	0.0507852	0.0653647	0.0483533	0.0476851	0.0535868	0.0489961	0.0466845	0.0476791	0.0498517	0.0476931	0.0527533	0.0547428	0.0523103	0.0557723	0.0605208	0.052513	0.0499339	0.0479146	0.0457856	0.0489855	0.0552808	0.0536341	0.0478653	0.0481141	0.0550734	0.0475613	0.0510408	0.0506211	0.0577885	0.0460134	0.0481013	0.0487574	0.0470661	0.0503302	0.0540435	0.0498464	0.0471388	0.050195	0.0509167	0.048714	0.0459267	0.0486047	0.0558879	0.0497406	0.0471844	0.0497921	0.049678	0.0589046
0.0465741	0.0502264	0.0523735	0.0651022	0.0497459	0.048937	0.0547147	0.04846	0.0460465	0.0474823	0.0513189	0.0488889	0.0536439	0.0547715	0.0538933	0.0576003	0.0578732	0.0507019	0.0486362	0.0488363	0.0459077	0.0497083	0.0549688	0.0532403	0.0480186	0.0481495	0.0545155	0.0468705	0.0504122	0.0521911	0.0576013	0.0458234	0.0471253	0.0472128	0.0469864	0.0508166	0.0543301	0.0514043	0.0467261	0.0515001	0.0508842	0.0505198	0.0464087	0.0476969	0.0585841	0.0491962	0.0461489	0.0494724	0.0499186	0.0603545
0.0468058	0.0483874	0.05079	0.0686594	0.0509682	0.0488377	0.0518705	0.0481665	0.0465686	0.0474338	0.0529604	0.0500385	0.0541943	0.0516842	0.0556315	0.0544678	0.059357	0.0513136	0.0499095	0.0500274	0.045748	0.048953	0.0552551	0.0510583	0.0483213	0.0483457	0.0552241	0.0465859	0.0516243	0.0516008	0.0577635	0.0461485	0.0476697	0.0470137	0.046207	0.0505714	0.0522051	0.051156	0.0469956	0.0530036	0.0507326	0.0491908	0.0462536	0.0470827	0.0561626	0.0502121	0.0461404	0.0480739	0.0489131	0.0619776
0.0471808	0.0495724	0.0519327	0.0685801	0.0499675	0.048918	0.0510212	0.0495101	0.0464289	0.0481381	0.0524224	0.0514203	0.0550572	0.0518867	0.0560023	0.053252	0.0572105	0.0498966	0.0505271	0.0492676	0.0457812	0.0496143	0.0552693	0.0536386	0.0473521	0.0486785	0.0544577	0.046513	0.0539806	0.0523409	0.0547337	0.0459298	0.0492402	0.0472603	0.0459457	0.0517307	0.0511078	0.0511092	0.0465194	0.0506642	0.0524046	0.0487622	0.0458996	0.0463356	0.0548779	0.0494796	0.0463025	0.0473595	0.0486259	0.0637411
0.0477721	0.0509765	0.051417	0.0722652	0.0498887	0.0488973	0.0512671	0.0496037	0.0464773	0.048351	0.0533751	0.0520316	0.0538233	0.0535626	0.0580051	0.0523675	0.0563583	0.0485212	0.0523572	0.0491694	0.0462571	0.0489796	0.0583259	0.0513801	0.047866	0.0498719	0.0551049	0.0471049	0.0567157	0.0517956	0.0545756	0.0461502	0.0501108	0.0476393	0.045882	0.0508953	0.0536113	0.051323	0.0465941	0.0513022	0.0524248	0.0482752	0.045733	0.0468595	0.0567792	0.0496742	0.0470839	0.0486379	0.0486617	0.0612122
0.0470406	0.0514805	0.0500126	0.0708644	0.0514739	0.0492565	0.0528665	0.0477362	0.046775	0.0489428	0.0507868	0.0532954	0.0549722	0.0508398	0.0563844	0.0520052	0.0542574	0.0474766	0.0510071	0.0486722	0.0458999	0.0486041	0.0585067	0.0517509	0.0482808	0.0502649	0.0547758	0.0474827	0.0597625	0.051447	0.0548471	0.045955	0.0500923	0.0467077	0.0456269	0.0503417	0.0539473	0.0530322	0.0466465	0.0526877	0.052606	0.0493064	0.0459979	0.0466363	0.0548385	0.0480317	0.0471897	0.0496639	0.0479587	0.0581177
0.0463212	0.0515271	0.0510582	0.0717895	0.0535605	0.0476142	0.0522732	0.0476331	0.0476024	0.0484669	0.0523568	0.052405	0.0543137	0.0522132	0.0560391	0.0518615	0.0536976	0.0474801	0.0500094	0.0484122	0.0464421	0.0494644	0.0594036	0.0524759	0.0491155	0.0507623	0.0524584	0.0470105	0.0567294	0.0511351	0.055312	0.0461959	0.0500102	0.0471993	0.0458762	0.0509646	0.0536288	0.0527702	0.0466377	0.051075	0.0529243	0.0486298	0.0460153	0.0468787	0.0534073	0.0483711	0.0474757	0.0496887	0.0481517	0.0572456
0.046496	0.0494344	0.0523541	0.0720203	0.0520028	0.0487667	0.0532963	0.0478756	0.0480143	0.0476147	0.0511708	0.0515443	0.0552143	0.0541188	0.057896	0.051246	0.0522962	0.0478893	0.0490347	0.0487983	0.0458601	0.0509425	0.0600519	0.0532775	0.0502294	0.04955	0.0523457	0.0463986	0.0542566	0.0528407	0.0528471	0.0472517	0.0520992	0.0471586	0.0458205	0.052577	0.0540818	0.0500048	0.0465415	0.0526637	0.0531405	0.0486733	0.0457619	0.0466803	0.0554448	0.0488298	0.0477212	0.0498801	0.0493961	0.0599446
0.045986	0.0496435	0.0534086	0.073211	0.0510688	0.0501504	0.0536505	0.0479424	0.0480986	0.0473695	0.0526944	0.0496788	0.0542447	0.0556821	0.0600034	0.0523421	0.0506039	0.0495243	0.0484301	0.0484798	0.0457125	0.0528002	0.0610106	0.0514773	0.0495194	0.0492485	0.0504925	0.0469406	0.0560546	0.0546766	0.0556003	0.0472411	0.0511003	0.0467528	0.0459426	0.0522555	0.0518718	0.0498438	0.0468632	0.0537513	0.0504521	0.0482568	0.045602	0.0463095	0.0578782	0.0499417	0.0467808	0.0502135	0.0497291	0.0601619
0.0462915	0.0509139	0.052681	0.0741443	0.0493985	0.0500145	0.0553852	0.0479339	0.0486223	0.048268	0.0526323	0.049111	0.053565	0.0541502	0.0598488	0.0540363	0.0517189	0.0483047	0.0489846	0.0484188	0.045616	0.0514218	0.0579132	0.0507096	0.0500138	0.0506667	0.0490534	0.0466393	0.054072	0.0553475	0.0530841	0.046514	0.0506498	0.0470514	0.0456911	0.0517693	0.0521338	0.0502793	0.0464987	0.0541966	0.050903	0.0472492	0.0458061	0.0465449	0.0572796	0.0494335	0.0463899	0.0506671	0.0486469	0.0605128
0.0460191	0.0514798	0.052223	0.0724628	0.0494895	0.0510859	0.0545781	0.0467432	0.0492343	0.0476833	0.0533206	0.0479135	0.0500298	0.054459	0.061793	0.055864	0.0527627	0.0474176	0.0483048	0.0491412	0.0457031	0.0503995	0.0553825	0.0513772	0.0495541	0.0511499	0.0483839	0.0476478	0.0525215	0.0561055	0.0528413	0.0466688	0.0489892	0.0460777	0.045654	0.0493235	0.0546831	0.0499195	0.0472622	0.0533469	0.0524328	0.0470566	0.0456072	0.0474092	0.0571752	0.0491611	0.0467966	0.0497776	0.0481354	0.0609765
0.0458256	0.0510987	0.0510248	0.0735592	0.0502354	0.0511368	0.0516467	0.0461243	0.0490178	0.0488493	0.055086	0.0472927	0.0508537	0.053285	0.0621632	0.0575267	0.0520037	0.0468198	0.0478902	0.0505276	0.0456167	0.0493556	0.0547455	0.0499797	0.0493231	0.0527544	0.0488533	0.0469637	0.0511962	0.0580535	0.0540208	0.0461999	0.0490765	0.0463634	0.0457342	0.0476184	0.0543904	0.0505447	0.0477788	0.0550719	0.0521185	0.0476422	0.0457985	0.0470181	0.0599803	0.0476975	0.0463953	0.0500446	0.0472407	0.0626108
0.0459921	0.0510839	0.0507947	0.0748878	0.0503016	0.0503549	0.0529283	0.0464955	0.0494773	0.0495221	0.0567857	0.0466858	0.050442	0.0537093	0.0603794	0.0562182	0.0515194	0.0475658	0.0471683	0.0521044	0.0456445	0.0487059	0.0536189	0.049299	0.0498926	0.0522247	0.0477811	0.0482195	0.0518589	0.0544059	0.0532272	0.0459783	0.0490956	0.0470297	0.0459733	0.0487991	0.0521007	0.0504054	0.0472074	0.0544858	0.0538004	0.0480855	0.0458196	0.0468247	0.0601143	0.046855	0.0467964	0.0488218	0.0467353	0.0600285
0.04654	0.0512331	0.0499175	0.0764294	0.051353	0.0505594	0.0508096	0.0469914	0.04847	0.0490461	0.0540977	0.0463342	0.050249	0.0554041	0.058995	0.0552495	0.0501998	0.0479481	0.0467164	0.053458	0.0459706	0.0479743	0.0545021	0.0487442	0.0485289	0.0539892	0.0474521	0.0500315	0.0528334	0.0557535	0.0534304	0.0459187	0.0513037	0.0472895	0.0461858	0.049766	0.0522596	0.0508275	0.0461695	0.054142	0.054393	0.0488734	0.0458015	0.046656	0.0585231	0.0470974	0.0464732	0.0506767	0.0461307	0.0618045
0.0468432	0.0526889	0.0498821	0.0714373	0.0512213	0.0518668	0.0502216	0.0478182	0.0496133	0.0486934	0.0535872	0.0459984	0.0506641	0.0545263	0.0553489	0.0571747	0.049227	0.0489786	0.0475795	0.0510736	0.0461085	0.0472484	0.0524627	0.0498643	0.0484973	0.0510154	0.0466875	0.0523115	0.0540706	0.0576383	0.0514062	0.0456877	0.0539131	0.0470266	0.0465538	0.0513315	0.0514973	0.0519298	0.0464947	0.0540075	0.0562092	0.048465	0.0456133	0.0466833	0.0584264	0.0467659	0.0461685	0.0492436	0.0461031	0.0607969
0.0477067	0.0503915	0.0482108	0.070212	0.0512787	0.0508949	0.0515741	0.0476551	0.0482269	0.0485593	0.0533167	0.0458579	0.0514147	0.0517287	0.0571971	0.0564857	0.0485563	0.0500906	0.048721	0.0511698	0.0463952	0.0485763	0.0520737	0.0504727	0.0486726	0.052672	0.0472659	0.0530981	0.0524982	0.0594832	0.053895	0.0463867	0.0515843	0.0474255	0.0464286	0.0501866	0.0496851	0.0535186	0.0469425	0.0545028	0.0567087	0.0477338	0.045763	0.0460779	0.0558375	0.0467095	0.0468874	0.0481701	0.0461485	0.0606708
0.0483914	0.0510192	0.0493716	0.0693151	0.0525624	0.0490171	0.0506092	0.0481131	0.0486612	0.0489867	0.0519559	0.0463316	0.0503908	0.0508763	0.0568189	0.0564477	0.0498293	0.0513706	0.0472842	0.0514212	0.0468082	0.0476713	0.0519098	0.0524971	0.0472641	0.0529911	0.0481674	0.0525728	0.051498	0.0588745	0.0517813	0.0466038	0.051704	0.0466465	0.0461928	0.0519232	0.0495296	0.0552635	0.047233	0.0563181	0.0561537	0.0468824	0.0460602	0.0462796	0.0546277	0.0477292	0.046096	0.0475331	0.0461251	0.060571
0.0479519	0.0523582	0.0496496	0.0651192	0.0512338	0.0502617	0.0507423	0.0492026	0.0482231	0.0487304	0.0538773	0.0462068	0.0478932	0.0488705	0.0557775	0.056578	0.0508496	0.0518414	0.048238	0.0518045	0.0469572	0.0470614	0.0530567	0.0509452	0.0476589	0.0526866	0.0480294	0.0520484	0.0502941	0.0556977	0.0512497	0.0471978	0.0521341	0.0472452	0.046662	0.0504396	0.0497555	0.05243	0.0468891	0.0550841	0.0549316	0.04656	0.0462089	0.0459216	0.0525436	0.0477523	0.0467527	0.049194	0.0465008	0.06065
0.0480502	0.0506823	0.0490487	0.0685553	0.0531157	0.0495824	0.0488911	0.0492042	0.0499665	0.0486796	0.0519847	0.0458567	0.0478955	0.0502719	0.0550419	0.0585644	0.0501406	0.0509984	0.0492312	0.050152	0.0461679	0.0465779	0.0514302	0.0526573	0.0486497	0.0533453	0.0493973	0.0547304	0.0495958	0.0553523	0.0523335	0.0485479	0.0502823	0.0478786	0.046705	0.052667	0.0500231	0.0519382	0.0460735	0.051745	0.0558459	0.0463687	0.0463507	0.0460921	0.052679	0.0490144	0.0475594	0.0490561	0.046224	0.0585645
0.0475349	0.0486705	0.0504407	0.06448	0.0546017	0.0499019	0.0482198	0.0482789	0.0504994	0.0489617	0.0519159	0.0463217	0.048062	0.0492519	0.0558039	0.0545484	0.0497119	0.0524695	0.0502888	0.0506516	0.0464736	0.0463332	0.0499891	0.0548549	0.0498939	0.0551464	0.0505645	0.0523277	0.0491648	0.0552231	0.0540013	0.0485044	0.05013	0.0473945	0.0467418	0.0537438	0.0497596	0.0529112	0.0461186	0.0534735	0.0526398	0.0477029	0.0461618	0.0468942	0.0510363	0.0491346	0.0485309	0.0494298	0.0474179	0.0569159
0.0485314	0.047998	0.050174	0.0610862	0.0547825	0.0503421	0.0478089	0.0485276	0.0491554	0.0486127	0.0520271	0.0462002	0.0477871	0.0493323	0.0553356	0.0543604	0.051187	0.0515115	0.0496324	0.0512448	0.0469024	0.0469	0.0500066	0.0542605	0.0508072	0.0521055	0.049581	0.0522883	0.0502892	0.0528912	0.0545841	0.0494125	0.0509005	0.0483087	0.0473054	0.0519278	0.0501136	0.0546184	0.0460025	0.0531892	0.0519245	0.048295	0.0464464	0.0463294	0.0501528	0.0494665	0.0484108	0.0488234	0.0478137	0.0568695
0.0501215	0.0478399	0.0513069	0.0626315	0.053287	0.0508836	0.049034	0.0489063	0.0497737	0.0499833	0.0522921	0.0458613	0.0484465	0.0501448	0.0550978	0.054938	0.0507219	0.0517753	0.0489497	0.0502186	0.0465438	0.0480966	0.04876	0.0530759	0.0512902	0.0516557	0.0488997	0.0519888	0.0516508	0.0513971	0.0540091	0.0505915	0.0509314	0.0480484	0.0474745	0.0506175	0.0524267	0.0539322	0.0458819	0.053153	0.0514722	0.0473738	0.0459668	0.0462235	0.0495619	0.0491773	0.0478398	0.0491207	0.046994	0.0589837
0.0503629	0.0480014	0.0504961	0.0620149	0.0536049	0.0492167	0.0492923	0.0493946	0.0483549	0.0498391	0.0507684	0.0466585	0.0479975	0.0514613	0.0519558	0.0568489	0.0516375	0.0495863	0.0502456	0.0491702	0.0466391	0.0475188	0.0479289	0.0513285	0.0495872	0.0514364	0.0484807	0.0519029	0.0532091	0.0528439	0.0561772	0.0524793	0.0510942	0.0469147	0.0472523	0.0504698	0.0518838	0.0555562	0.0459422	0.0532856	0.0517829	0.0489246	0.0460567	0.0468779	0.0494868	0.0489815	0.0475168	0.0478782	0.0464571	0.0559753
0.0491773	0.0478375	0.0504269	0.05921	0.052463	0.0481838	0.0476509	0.0499745	0.0473625	0.0508313	0.0495472	0.0475072	0.0479504	0.0508957	0.0513634	0.0580371	0.0509813	0.0490194	0.0498143	0.0499235	0.0468168	0.0474321	0.0481092	0.0499842	0.0511181	0.051416	0.0498611	0.051971	0.0549287	0.052891	0.054469	0.0509738	0.0496393	0.0473906	0.0474648	0.0514523	0.0520341	0.0551185	0.0459971	0.0536459	0.0515458	0.0478346	0.0463014	0.0465706	0.0491451	0.048891	0.0463744	0.048127	0.0460858	0.0567098
0.0488937	0.0484397	0.050536	0.0588472	0.05164	0.0477327	0.0485143	0.0512667	0.0478035	0.0501179	0.0483971	0.0469751	0.0463105	0.0519814	0.0510196	0.0597844	0.0505833	0.049411	0.0481062	0.0491737	0.0466629	0.0473767	0.0479769	0.0505301	0.0531561	0.0515659	0.0498606	0.0520629	0.0558629	0.0508359	0.0527856	0.0513317	0.0505333	0.0473215	0.0480972	0.052694	0.0523336	0.0549094	0.0456871	0.0507575	0.0491961	0.0474257	0.0459269	0.0464781	0.0490235	0.0488802	0.0468362	0.0487971	0.0459913	0.0549655
0.0506679	0.0480024	0.0504818	0.0605458	0.049497	0.047247	0.0478885	0.0513808	0.0471018	0.0505682	0.0501243	0.0466888	0.0463455	0.0512287	0.0509757	0.0584001	0.0514038	0.0486703	0.0492961	0.0482581	0.0464284	0.0465384	0.047958	0.0496631	0.0521015	0.0493578	0.0514235	0.0525219	0.0531136	0.049695	0.0514972	0.0510588	0.049445	0.0481344	0.0465678	0.0512631	0.0527596	0.0535964	0.0458997	0.0504003	0.0496257	0.0491536	0.046066	0.0477858	0.0491345	0.0492077	0.0467328	0.0478892	0.045686	0.0527979
0.0506998	0.0479413	0.0518639	0.0582527	0.0508447	0.0472337	0.0482743	0.052014	0.0476399	0.0516947	0.0498215	0.0481627	0.0465572	0.0504963	0.0511044	0.0603964	0.0511655	0.0487783	0.048864	0.0477768	0.0467122	0.0466556	0.0486393	0.0490862	0.0511669	0.0507093	0.051576	0.0505709	0.0511462	0.0483343	0.0501819	0.0509954	0.0505095	0.048231	0.047033	0.0496478	0.0507946	0.0511475	0.04615	0.0483124	0.0501416	0.0492917	0.0461079	0.0476197	0.049638	0.0493929	0.0461665	0.0471929	0.0457664	0.051462
0.0508978	0.0480583	0.0534279	0.0555249	0.0512649	0.0472009	0.0487717	0.0517976	0.0465054	0.0509038	0.0498734	0.0501591	0.0470415	0.0517888	0.0513804	0.0565042	0.0526075	0.0473364	0.0497597	0.0484219	0.047358	0.0469273	0.050501	0.0510627	0.0506855	0.052094	0.051333	0.0529754	0.0527224	0.0475192	0.0507127	0.0520704	0.0522237	0.048773	0.0476206	0.0516505	0.0509642	0.0501875	0.0463378	0.048178	0.0485306	0.0491009	0.0466247	0.0477054	0.0483418	0.047741	0.0460886	0.0469714	0.0458422	0.0504751
0.0520227	0.0483273	0.0551515	0.0537106	0.0517893	0.0471877	0.0493625	0.0500917	0.0462772	0.0490664	0.0485678	0.0503081	0.0469687	0.0500848	0.050885	0.0584062	0.0515457	0.0470233	0.0506959	0.0490895	0.0478612	0.0463506	0.0490829	0.0534809	0.0506454	0.0519792	0.05185	0.0525026	0.0518023	0.0467569	0.0526601	0.0505912	0.050965	0.0490071	0.0485244	0.0516637	0.0494211	0.0484857	0.0460919	0.0482297	0.048095	0.0491092	0.0468203	0.0479655	0.0491781	0.0487989	0.0461832	0.046953	0.0457691	0.0497922
0.0523502	0.0492397	0.054121	0.0535584	0.0533104	0.0469481	0.0500305	0.0482448	0.0462983	0.0478915	0.0476067	0.0502175	0.047001	0.0514389	0.0509664	0.0578958	0.0514999	0.0480702	0.0522135	0.0497946	0.0478067	0.0466605	0.0492185	0.0531392	0.0490094	0.0526234	0.0521396	0.0527301	0.0538868	0.0469169	0.0521563	0.0509501	0.0503448	0.0485577	0.0490708	0.0518545	0.0499431	0.0478299	0.0458174	0.048499	0.0486266	0.0478287	0.0471691	0.0485952	0.048235	0.050443	0.0462529	0.0475493	0.0461129	0.0511833
0.0536993	0.0504997	0.0539912	0.0521429	0.0509486	0.0469086	0.051108	0.0481707	0.0464879	0.0474478	0.0491587	0.0486733	0.0474324	0.05264	0.0509279	0.0568411	0.050739	0.0478903	0.0515686	0.0479015	0.0483914	0.0470482	0.0501944	0.0511022	0.0489438	0.0539152	0.0516869	0.0527254	0.0522487	0.046755	0.0511946	0.0498425	0.0499808	0.0475477	0.0479343	0.0529942	0.050485	0.0474341	0.0458083	0.0497997	0.0476397	0.0477326	0.047996	0.0476568	0.0490005	0.0494424	0.047423	0.0484648	0.0459916	0.049278
0.0541342	0.0519701	0.054046	0.0521765	0.0523624	0.0470407	0.050672	0.0493645	0.046534	0.0472373	0.0493274	0.049204	0.0471655	0.0516917	0.0486845	0.0588248	0.0508603	0.0466071	0.0529776	0.0484531	0.0476157	0.0463751	0.0514292	0.0519567	0.0490597	0.0529236	0.0520911	0.052726	0.0516145	0.0462161	0.0527939	0.0490544	0.0512762	0.0481737	0.0477074	0.0543682	0.0492959	0.0480358	0.0456242	0.049348	0.0474184	0.0467904	0.0469484	0.0491813	0.0500599	0.0504008	0.0473545	0.0473908	0.0463977	0.0507087
0.0546712	0.0536139	0.0558773	0.0523737	0.0502677	0.0473191	0.0513849	0.0507766	0.0469801	0.046713	0.048206	0.0492857	0.0477208	0.0507667	0.0500946	0.0585268	0.0524638	0.0459103	0.0510396	0.0493932	0.0477203	0.0460645	0.0528802	0.0530914	0.0493305	0.0520054	0.0525998	0.0524998	0.0503574	0.04624	0.0532745	0.0503711	0.0495635	0.0481998	0.0483311	0.0552786	0.0498964	0.0489027	0.0458026	0.0494085	0.0469708	0.0461465	0.0472614	0.0494002	0.0490808	0.0497696	0.0475793	0.0475282	0.0474873	0.0494823
0.0527709	0.0539714	0.052649	0.0527104	0.0491653	0.0462793	0.0521626	0.051228	0.0465167	0.0466946	0.0491039	0.049527	0.0472197	0.0501111	0.0481069	0.0600901	0.0523768	0.0457196	0.04994	0.0503689	0.0474509	0.0457249	0.0507866	0.0514745	0.0497456	0.0513112	0.0502484	0.0525103	0.0516608	0.0459351	0.0528269	0.0518922	0.05076	0.0466718	0.0482879	0.0568499	0.0516285	0.050085	0.0463614	0.0495925	0.0475799	0.0464677	0.0466816	0.049758	0.0477939	0.0485696	0.0493223	0.0474806	0.0476277	0.0490559
0.0550057	0.0532582	0.0526912	0.052116	0.0485937	0.0457998	0.0529309	0.0512911	0.0462866	0.046946	0.0485138	0.0499039	0.0471412	0.0497159	0.0479495	0.0621363	0.053678	0.0459639	0.0495413	0.049653	0.0477012	0.0456028	0.0527881	0.0528433	0.0484612	0.0506796	0.0516505	0.0553	0.0531715	0.046554	0.0552385	0.0529563	0.0516082	0.0471192	0.0490806	0.0562001	0.0502778	0.0485988	0.0463273	0.0497983	0.0475913	0.0466143	0.0468015	0.0506805	0.0470949	0.048192	0.0515424	0.0490467	0.0484931	0.0500018
0.0562249	0.0525523	0.0542971	0.0510368	0.0489165	0.0462006	0.0506401	0.0515074	0.0470621	0.0463515	0.0502748	0.0493527	0.0477685	0.048225	0.0484169	0.0642342	0.055441	0.0459691	0.0482848	0.0484818	0.0483387	0.0456677	0.0530377	0.0515985	0.048032	0.0502419	0.0504988	0.0557092	0.052228	0.0472764	0.057349	0.0543335	0.0506577	0.0466629	0.0491976	0.0586401	0.05115	0.0477283	0.0472022	0.0495277	0.0480025	0.0469106	0.0462316	0.0501099	0.0464205	0.0473163	0.0518811	0.0479243	0.0501922	0.0489765
0.0576582	0.0526912	0.0541439	0.0511743	0.0493599	0.0462901	0.0492185	0.0520329	0.0481266	0.0462501	0.0518015	0.049811	0.0462229	0.0493102	0.0471244	0.0648178	0.0573243	0.0458277	0.0492455	0.0488357	0.0478798	0.0459398	0.0543696	0.0497412	0.0484082	0.0483658	0.0513825	0.0557	0.0518131	0.0467662	0.0557009	0.0562452	0.0520787	0.0468509	0.0490075	0.0563264	0.051562	0.0473902	0.0474503	0.0510246	0.0486749	0.0464947	0.0457617	0.051312	0.047002	0.0481171	0.0500563	0.047124	0.0498779	0.0487639
0.059268	0.0544824	0.0529231	0.0527272	0.0490093	0.0465348	0.0483983	0.0523662	0.0480279	0.0465722	0.0538438	0.0502932	0.0456389	0.0506387	0.0470032	0.0642816	0.0539444	0.0455927	0.0490643	0.0500694	0.0480402	0.0460145	0.0527557	0.0488389	0.0480234	0.0481638	0.0493388	0.0558618	0.0526684	0.0460953	0.0557246	0.0554816	0.0501167	0.0459657	0.0496823	0.0577745	0.0537871	0.0469531	0.0472083	0.0526883	0.049409	0.0460827	0.0460394	0.0501742	0.0466075	0.047947	0.0503968	0.0470442	0.0502093	0.048752
0.0573242	0.054029	0.0520331	0.0519363	0.0495451	0.0468049	0.0480977	0.0539092	0.0493453	0.0462719	0.0543853	0.049067	0.0457512	0.0488566	0.0462972	0.0639799	0.054652	0.0458196	0.0479455	0.0505275	0.0464331	0.0466626	0.054862	0.0486685	0.0477572	0.0494228	0.0506558	0.0589372	0.0541386	0.0462597	0.0537161	0.0571632	0.0514336	0.0462114	0.0495874	0.0556504	0.0527463	0.0467489	0.0473326	0.0544868	0.0493278	0.0469597	0.0463131	0.049358	0.047208	0.0490295	0.0489708	0.0465136	0.0496268	0.0476616
0.0596229	0.051009	0.0496985	0.0518423	0.0493954	0.0472024	0.0482441	0.0544912	0.0499592	0.0472642	0.0528167	0.0481421	0.0457469	0.0486706	0.0459324	0.0661075	0.0564359	0.0463029	0.0471413	0.0519646	0.0457961	0.0459486	0.0530223	0.0501661	0.0478003	0.0508949	0.0499869	0.0557679	0.0558112	0.0465709	0.0541494	0.0545268	0.0529558	0.0462294	0.0498092	0.0539726	0.0522564	0.0473524	0.0462915	0.0547912	0.0501025	0.0466628	0.0460521	0.0507261	0.0467823	0.0490426	0.0494275	0.0466076	0.049297	0.0469271
0.0570356	0.0507884	0.0511478	0.0535592	0.0506712	0.0479165	0.0480642	0.0519371	0.0506374	0.0479466	0.0516283	0.0476654	0.0461483	0.0486814	0.0457315	0.0648025	0.0583375	0.0459621	0.0471502	0.0535785	0.0459669	0.0457958	0.0533863	0.0521803	0.0480092	0.0508645	0.0514996	0.0531724	0.0532127	0.0462755	0.0566328	0.0560989	0.0523358	0.0466018	0.0480769	0.0535614	0.0526579	0.0474731	0.0470837	0.0547071	0.0495745	0.0469528	0.0460554	0.0491885	0.0476822	0.0477069	0.0483482	0.0474239	0.0480507	0.0477713
0.0585295	0.0505658	0.0516283	0.0507741	0.0510217	0.0471337	0.0469456	0.0501286	0.0501821	0.0478503	0.0538822	0.0494748	0.0462733	0.0480014	0.045967	0.0669502	0.0603307	0.0461874	0.0480126	0.0547961	0.0457597	0.0460651	0.0538652	0.0527174	0.0470439	0.0525034	0.051075	0.0534713	0.0521402	0.0468188	0.0545279	0.0574316	0.0539014	0.0469113	0.0485877	0.0544216	0.0552899	0.0474062	0.0470239	0.055118	0.0472383	0.0476087	0.0464632	0.0482721	0.0474873	0.046965	0.047582	0.0471152	0.0479337	0.0480431
0.060189	0.0505412	0.0512548	0.048774	0.0498572	0.0473322	0.0463183	0.0494189	0.0499593	0.0471252	0.055706	0.0498963	0.047013	0.0492171	0.0457478	0.0674817	0.0623929	0.0460592	0.0481809	0.0565548	0.0460713	0.0458673	0.0528877	0.0515513	0.0463789	0.0542856	0.0509071	0.056259	0.0538082	0.0476862	0.0567599	0.0559278	0.0527406	0.0463436	0.0482989	0.0538175	0.0548457	0.0489553	0.0471405	0.0541283	0.0476003	0.0476801	0.0471031	0.0484006	0.0468706	0.0467357	0.048128	0.0470184	0.0486091	0.0475745
0.0581349	0.048347	0.0506433	0.0482681	0.0513599	0.0476684	0.0459466	0.0482798	0.0505333	0.0487277	0.0565685	0.0485238	0.0472786	0.0480986	0.0455899	0.0669398	0.0637187	0.0461203	0.0476246	0.0583196	0.0461062	0.0468513	0.0531822	0.0511718	0.0459746	0.0512445	0.0486655	0.0558268	0.0531372	0.0488273	0.0549725	0.0536206	0.0519045	0.0462833	0.049371	0.0525186	0.0524392	0.0493092	0.0471132	0.0509912	0.0463504	0.0477645	0.0466654	0.048682	0.0465093	0.0469617	0.0487605	0.0472387	0.0476833	0.0466172
0.0605083	0.0468591	0.050284	0.0469529	0.0516831	0.0467864	0.0467499	0.0484102	0.0487846	0.0488111	0.0556104	0.0487943	0.0472903	0.0472387	0.0456247	0.0659471	0.0658313	0.0470942	0.0473133	0.0601908	0.0463037	0.0461852	0.0514373	0.0520362	0.0460481	0.0514891	0.0484814	0.0589262	0.054689	0.0487106	0.0533086	0.0556883	0.0513506	0.0462985	0.0506813	0.0505243	0.0529305	0.0482149	0.0478314	0.0526686	0.046724	0.0476356	0.046191	0.0490932	0.0470991	0.0479005	0.0483992	0.0475867	0.0481554	0.0476131
0.0610539	0.047016	0.0482469	0.047934	0.0513093	0.0461751	0.0469024	0.0482048	0.0500349	0.0476421	0.0551967	0.0483662	0.0464211	0.0481007	0.0458337	0.0605314	0.0676841	0.0464215	0.0472136	0.0593098	0.0464571	0.0462164	0.0500902	0.052948	0.0458638	0.0512379	0.0484918	0.0585134	0.0568419	0.0472009	0.0519272	0.0540616	0.0509594	0.046243	0.0487949	0.0516788	0.0535176	0.0474401	0.047312	0.0528933	0.0474447	0.0485966	0.045889	0.0480739	0.0469613	0.0481446	0.0491008	0.0486717	0.0475296	0.0486112
0.0588974	0.0461382	0.0490303	0.0491744	0.0507189	0.0459321	0.0472365	0.0467401	0.0512523	0.0474271	0.0556037	0.0487405	0.0462829	0.047518	0.0458466	0.0614123	0.0661316	0.0462236	0.0471052	0.0595103	0.0459976	0.0458016	0.0490909	0.0544306	0.0463711	0.0511898	0.0486353	0.0589023	0.0564105	0.0468107	0.051547	0.0528207	0.0507906	0.0462557	0.0486935	0.0507302	0.0561792	0.0470036	0.0470331	0.0501272	0.047747	0.0479539	0.0468582	0.0473602	0.0465382	0.0475178	0.0493594	0.0499962	0.0485116	0.0479513
0.0595226	0.0457898	0.0476928	0.0501955	0.0484981	0.0461762	0.046653	0.0475532	0.0497083	0.0476605	0.0563607	0.0506981	0.0466737	0.0465227	0.0460288	0.0606994	0.0681105	0.0464347	0.0471949	0.0617489	0.0457714	0.0459947	0.0479425	0.0533853	0.0468426	0.0507314	0.0485709	0.0585892	0.0581127	0.0468897	0.050271	0.0512571	0.0486356	0.0467203	0.0498953	0.0500812	0.0561888	0.0483895	0.0472908	0.0503882	0.0474522	0.0468184	0.0469067	0.0480727	0.0463442	0.0473281	0.0490247	0.0496623	0.0481322	0.0491993
0.0578506	0.0464114	0.0469504	0.0518067	0.0483594	0.0458673	0.047178	0.047984	0.0508309	0.0480313	0.0545305	0.0491648	0.0467102	0.0476347	0.046197	0.0621371	0.0699678	0.0460086	0.0471206	0.0597717	0.0458647	0.0465665	0.0473611	0.0523644	0.0476509	0.0505031	0.0488673	0.058938	0.0578937	0.0469414	0.0503562	0.0502933	0.0486659	0.0468032	0.0499606	0.0496922	0.0561199	0.049351	0.0479436	0.0507601	0.0473657	0.0462498	0.0469507	0.0490834	0.0463474	0.0485462	0.0484788	0.0511788	0.0469785	0.0488055
0.0603013	0.0459627	0.0464056	0.051689	0.048408	0.0468305	0.0482664	0.0471335	0.0503146	0.0482308	0.0555847	0.0498883	0.0467701	0.0468659	0.0465098	0.0609944	0.072273	0.0463509	0.048227	0.0582161	0.0456859	0.0467403	0.0466657	0.0531961	0.0475583	0.0483143	0.0502672	0.0557581	0.060442	0.0471536	0.0503353	0.0496316	0.0487904	0.0467403	0.0505042	0.0488808	0.0536334	0.0487198	0.0490066	0.0517226	0.0476553	0.0458651	0.046278	0.0486151	0.0468391	0.0477311	0.0492247	0.0514915	0.0481522	0.0479612
0.0580692	0.0457458	0.0461755	0.0500836	0.048617	0.0468372	0.0476922	0.0461682	0.0516691	0.0476466	0.0543338	0.0509101	0.0474339	0.0470032	0.0468091	0.0630949	0.0749505	0.0468127	0.0495687	0.060178	0.0459317	0.0465264	0.0478994	0.0522868	0.0471656	0.0485954	0.0499894	0.0588533	0.060409	0.0471896	0.0522562	0.0492323	0.0486205	0.0472881	0.0519025	0.0497469	0.0523926	0.0483476	0.0486671	0.0532815	0.0468087	0.0457047	0.0467201	0.0498705	0.0462393	0.0471996	0.0471516	0.0519232	0.0490215	0.0472761
0.0598514	0.0460294	0.0470717	0.0488907	0.0487109	0.0470672	0.0469125	0.0468153	0.0498423	0.0467845	0.0566503	0.0512711	0.046657	0.0465579	0.0472308	0.0622511	0.0779339	0.0470253	0.0497788	0.0604817	0.0459054	0.0468348	0.0483873	0.0515464	0.0469976	0.0495774	0.0515708	0.0595544	0.0605459	0.0469219	0.0526474	0.0482992	0.0486441	0.0460341	0.0497647	0.0484679	0.0527619	0.0481996	0.0487173	0.05259	0.0474669	0.0457373	0.0479536	0.0496209	0.0458676	0.0474182	0.0472818	0.0509828	0.0484476	0.0468572
0.0580608	0.0459998	0.0473179	0.0480279	0.0490448	0.0480093	0.0473901	0.046351	0.0516754	0.0473732	0.054757	0.0525338	0.0472614	0.0465831	0.0477695	0.0616828	0.0762168	0.0479192	0.0501242	0.0625052	0.0461458	0.0468068	0.0475034	0.0499498	0.0460742	0.0488874	0.0522136	0.0563881	0.0582111	0.0479726	0.0523038	0.0479066	0.0482964	0.0462682	0.0483208	0.0494479	0.0507785	0.0472147	0.0500271	0.0527552	0.0471718	0.046221	0.0487402	0.0478887	0.0463779	0.0480144	0.0478767	0.0526583	0.0476399	0.0472441
0.0599538	0.0462839	0.0467186	0.0474523	0.0475332	0.0496028	0.0487262	0.0461206	0.0513878	0.0482822	0.0557214	0.0529981	0.0477412	0.0468636	0.0472586	0.0611882	0.0716146	0.0494208	0.0516416	0.0645803	0.0463713	0.0472279	0.0471999	0.0494794	0.0460021	0.0484612	0.0531228	0.0556026	0.055521	0.0479816	0.0508649	0.0497899	0.0481651	0.0466213	0.047063	0.0483099	0.0511589	0.0469112	0.0501298	0.0503688	0.0470853	0.0463733	0.0489435	0.0467998	0.0465341	0.0477136	0.0485492	0.0528893	0.0470723	0.0481818
0.0619333	0.0465098	0.0473342	0.0485761	0.0477707	0.0497653	0.0495406	0.0463476	0.0520981	0.0497409	0.0580791	0.0517851	0.0483173	0.0468436	0.0481317	0.0565698	0.0684676	0.0499753	0.0516817	0.06655	0.046739	0.046397	0.0466142	0.0491096	0.0460169	0.0498339	0.050748	0.0530154	0.0570789	0.0478213	0.0512231	0.0501726	0.0467324	0.0469816	0.048049	0.0477744	0.0516532	0.0462277	0.0499658	0.0487142	0.0463242	0.0472012	0.0480735	0.0462118	0.0464219	0.047041	0.049285	0.0532507	0.0467404	0.0489255
0.0605112	0.0471658	0.0482675	0.0482377	0.0468687	0.0486375	0.0485887	0.0459253	0.0533462	0.0486814	0.0593009	0.0523423	0.0481091	0.048213	0.0470299	0.0562539	0.067166	0.048846	0.0533514	0.066929	0.0472221	0.0472669	0.0471072	0.0478876	0.0467384	0.047926	0.0502683	0.0536679	0.0552146	0.0479874	0.0501609	0.0487573	0.0469048	0.0473213	0.048257	0.0486688	0.0500772	0.0467672	0.0482006	0.0479843	0.0467629	0.0471979	0.0472087	0.0468136	0.045894	0.0466316	0.048939	0.0505258	0.0475416	0.0481378
0.062554	0.0464189	0.047932	0.0482673	0.0462806	0.0491853	0.0482164	0.0458816	0.0519526	0.0476296	0.0577396	0.0529814	0.0487558	0.0501185	0.0475494	0.0561452	0.0636154	0.0505217	0.0537714	0.0674079	0.0469625	0.0475031	0.0467588	0.0489096	0.046911	0.0491963	0.0517415	0.0544772	0.0537612	0.0482972	0.0494144	0.0494927	0.0479145	0.0477827	0.048599	0.0483686	0.0496868	0.0470727	0.048234	0.0492507	0.0473042	0.0473649	0.0466331	0.0469692	0.0457296	0.0473911	0.0488048	0.0512783	0.0489807	0.0496463
0.0646428	0.0468089	0.0491075	0.0484612	0.0466604	0.048374	0.0486431	0.0462269	0.0534156	0.0468901	0.056246	0.0547075	0.0492241	0.0505154	0.0476099	0.0562147	0.0626683	0.0502816	0.050962	0.0627128	0.0469059	0.0484465	0.0462678	0.0490085	0.0467292	0.0489782	0.0510742	0.0523948	0.0536575	0.0483031	0.0514766	0.0515093	0.0479495	0.0482251	0.0498196	0.0477445	0.0502712	0.0468085	0.0495941	0.0495631	0.0479307	0.0484591	0.0475786	0.0472729	0.0456806	0.0467965	0.0492815	0.052657	0.0484514	0.0485942
0.0664692	0.0473982	0.0508507	0.0483153	0.047152	0.0478442	0.0483417	0.0463506	0.0529012	0.0470176	0.0573714	0.0533148	0.0499419	0.0490291	0.0475863	0.0559391	0.0601069	0.0491593	0.0511427	0.0609709	0.0474958	0.049602	0.0467174	0.0483329	0.0471084	0.048959	0.0527184	0.0507562	0.0553814	0.0484041	0.0509975	0.0512995	0.0466694	0.0487698	0.0501384	0.0484838	0.0509362	0.0464304	0.0486165	0.0486416	0.0486274	0.0470554	0.0469492	0.0480806	0.0463578	0.0481988	0.0495898	0.0519691	0.0483795	0.0492733
0.0687431	0.0478918	0.052045	0.0486387	0.0472572	0.04928	0.0482544	0.0466818	0.0508499	0.0478357	0.0554009	0.0516079	0.0508216	0.0490442	0.0470482	0.0561509	0.0615981	0.0513482	0.0501906	0.0573146	0.0484001	0.0498182	0.0462787	0.0501987	0.0470868	0.0504239	0.0522961	0.0500845	0.0573544	0.0496682	0.0507569	0.0512904	0.0469656	0.0493947	0.0505734	0.0481176	0.0512389	0.0467054	0.0498148	0.050116	0.0483517	0.0473592	0.0476696	0.0493409	0.0458924	0.0472259	0.05036	0.0538992	0.0503539	0.0486274
0.0639091	0.0472121	0.050526	0.0499557	0.0468869	0.049239	0.0490073	0.0465945	0.0498	0.0473463	0.0538595	0.0523133	0.0489036	0.04792	0.0469074	0.056657	0.0604827	0.0516996	0.0517477	0.0545502	0.0484986	0.0501719	0.0461374	0.0497826	0.0467756	0.0503336	0.0520992	0.0495334	0.0580153	0.0491793	0.0507218	0.0523067	0.0462645	0.0500454	0.0511057	0.0476032	0.0518996	0.0475818	0.0491268	0.0496713	0.0483863	0.0471285	0.0488754	0.0489241	0.0456624	0.0470347	0.0511729	0.0520036	0.0507005	0.0479298
0.0665856	0.0481856	0.0513476	0.0480787	0.0469711	0.0496142	0.0480226	0.047052	0.0508335	0.0476072	0.0524935	0.0541951	0.0484788	0.0472935	0.0475018	0.0531221	0.0584174	0.0518964	0.0519671	0.0566947	0.0483879	0.0515377	0.0457742	0.0507122	0.0474918	0.0519648	0.0495574	0.0482767	0.0552489	0.0495025	0.0508632	0.0525535	0.0464504	0.0505513	0.0525078	0.0466029	0.0528639	0.0471414	0.0493101	0.0486874	0.048579	0.0463212	0.0480523	0.0490188	0.0456698	0.0475619	0.0519658	0.0507764	0.0518099	0.0496341
0.0660574	0.0480131	0.0524524	0.0492948	0.0459782	0.0486155	0.0490678	0.0466674	0.0521831	0.0486942	0.0517278	0.0526526	0.0496423	0.0475023	0.047432	0.0534835	0.0602308	0.0516891	0.0522708	0.057301	0.0482875	0.0530947	0.046595	0.0530467	0.0476357	0.0522494	0.0505664	0.0493997	0.0536703	0.0477978	0.0511553	0.0523316	0.0467763	0.049251	0.0503221	0.0464506	0.0516126	0.0477854	0.0488903	0.0487934	0.0487307	0.0462899	0.0475127	0.0481047	0.0458465	0.0475612	0.0529683	0.051703	0.0515099	0.0508794
0.0623028	0.0481467	0.0511452	0.048759	0.0462388	0.0479472	0.0494909	0.0467415	0.0537325	0.0490747	0.0505951	0.0537611	0.0501776	0.0479462	0.0480989	0.0546777	0.0621556	0.0519172	0.051618	0.0588405	0.0494516	0.0506908	0.0471084	0.0535329	0.0471174	0.049663	0.0521663	0.0484834	0.0552828	0.0467369	0.0495203	0.0547843	0.0472206	0.0483814	0.0497227	0.0472433	0.0523235	0.0487427	0.0486981	0.048352	0.0492582	0.0466975	0.0485273	0.0491987	0.046197	0.0468635	0.0521554	0.0506092	0.0518296	0.0496484
0.0597068	0.048726	0.0505806	0.0487788	0.0461012	0.0486711	0.0488032	0.0472918	0.0553898	0.0483682	0.0523683	0.0545057	0.0515545	0.0496845	0.0480865	0.0520388	0.0645944	0.0516783	0.051796	0.0595051	0.0485983	0.0522494	0.046555	0.0562489	0.0463177	0.0493677	0.0521693	0.0501889	0.0547711	0.0476437	0.0492008	0.0560469	0.047736	0.0480336	0.0498117	0.0483249	0.0544146	0.0481357	0.0471644	0.0487497	0.0499783	0.0463992	0.0496065	0.0485665	0.0460531	0.0477097	0.0532258	0.0490878	0.0525127	0.048755
0.0600416	0.0503052	0.0496113	0.0471326	0.0460134	0.0496967	0.0483801	0.0479269	0.0541506	0.0480902	0.0511991	0.0558337	0.0523788	0.0484119	0.0480946	0.0511229	0.061083	0.0518849	0.0514352	0.0576415	0.0488239	0.0536972	0.0465938	0.0557791	0.0469623	0.0508896	0.0504023	0.0507866	0.0557536	0.0487098	0.0494856	0.0566554	0.0468097	0.0483612	0.0496813	0.0483433	0.0525651	0.0479001	0.0477065	0.047653	0.0507472	0.0466194	0.0488674	0.0487912	0.0460032	0.04796	0.0526738	0.0492547	0.0509962	0.0479084
0.0597183	0.0491019	0.0507207	0.047234	0.0459341	0.0492717	0.0492783	0.0486316	0.0532463	0.04827	0.0503594	0.0546252	0.0517208	0.0491973	0.0482652	0.0504969	0.0627785	0.0523287	0.0511847	0.0561841	0.0502167	0.0531493	0.0477897	0.0533291	0.0466752	0.0515424	0.0492868	0.0495526	0.0545343	0.0482221	0.049128	0.0562109	0.0461847	0.0490373	0.0503005	0.0484957	0.0534558	0.047537	0.048804	0.0478988	0.0515739	0.0458751	0.05006	0.0499336	0.0459618	0.0469977	0.0539724	0.0491469	0.050237	0.0473021
0.059606	0.0496115	0.0500528	0.0462192	0.0455883	0.0485444	0.0489444	0.0490717	0.0548812	0.0489122	0.0501158	0.05374	0.0532818	0.0510865	0.0481811	0.0515782	0.0606145	0.0505126	0.0511998	0.0544	0.0481858	0.0519604	0.0474781	0.0548934	0.0473431	0.0532335	0.051409	0.0504701	0.0538282	0.0476134	0.0478821	0.0540893	0.0458012	0.0492297	0.0509279	0.049369	0.0523597	0.0481615	0.0497507	0.0476107	0.0491776	0.046082	0.0513285	0.0491044	0.0455961	0.0479704	0.0547824	0.0498	0.0512236	0.0479098
0.059922	0.0487291	0.0517435	0.0464748	0.0456962	0.0498124	0.0488277	0.0485111	0.0542644	0.048425	0.0488153	0.0516668	0.0538703	0.0508701	0.0465427	0.0531004	0.0593136	0.0510581	0.0511392	0.0563208	0.0482466	0.049871	0.0466632	0.0537888	0.0482976	0.0533228	0.0515792	0.0523311	0.053387	0.0488029	0.048544	0.0524418	0.0462155	0.0497908	0.0522357	0.0504557	0.0506156	0.0493696	0.0491017	0.0472284	0.0480514	0.0461998	0.0496851	0.0477422	0.0457271	0.0495438	0.0556755	0.0486529	0.0533315	0.0473343
0.0617677	0.0475265	0.0504343	0.0472309	0.0455925	0.0512928	0.0481929	0.0492657	0.0530382	0.0487404	0.0482543	0.051084	0.055573	0.0494327	0.0465396	0.0507877	0.0611246	0.0516906	0.0528394	0.0539454	0.0468984	0.0490172	0.04656	0.0538037	0.0478036	0.05279	0.051024	0.0546524	0.0551318	0.0480096	0.0476277	0.0507738	0.0464778	0.0490256	0.0507197	0.0498544	0.0528389	0.0492168	0.0486952	0.0472736	0.0483521	0.046534	0.0488583	0.046976	0.0458138	0.0491372	0.0571605	0.047832	0.0545736	0.0485251
0.0637156	0.0489592	0.0491961	0.0473868	0.045636	0.051063	0.0494657	0.0491779	0.0521448	0.0491775	0.0501856	0.0520864	0.0566593	0.0483572	0.0463054	0.0524619	0.0630474	0.0502582	0.0500084	0.0531999	0.0471196	0.0476258	0.0469888	0.0518379	0.0466525	0.0524952	0.0509545	0.0536229	0.052281	0.0472825	0.0491402	0.0494971	0.0461394	0.0483909	0.050196	0.0491038	0.0509801	0.048751	0.0482964	0.0464796	0.0477464	0.0462678	0.0483152	0.0467247	0.0459096	0.0495403	0.0544723	0.0472948	0.0560334	0.0479159
0.0633704	0.0486889	0.0482954	0.0471969	0.0459476	0.0510336	0.0498982	0.0470514	0.0538328	0.0501171	0.0487322	0.050176	0.0573071	0.0494205	0.046284	0.0529203	0.0648901	0.0487927	0.0501176	0.0534053	0.0468485	0.0477433	0.0474302	0.0510484	0.0463971	0.0524057	0.0492475	0.0517163	0.0502244	0.0477438	0.048443	0.0485621	0.0465243	0.0484951	0.0511455	0.0478016	0.0517925	0.0485183	0.0469613	0.0465535	0.0478544	0.045695	0.0478235	0.0465209	0.0458925	0.0484184	0.0521045	0.0470035	0.054349	0.0475886
0.0632364	0.0492028	0.0476886	0.0468665	0.0460735	0.0512453	0.0513877	0.0474017	0.0532143	0.0487603	0.05079	0.0489329	0.0589603	0.0493833	0.0466908	0.051616	0.0634104	0.0477349	0.0502701	0.0558002	0.0478014	0.0469504	0.0470141	0.0495076	0.0458117	0.0524926	0.0491704	0.0512465	0.0493275	0.0490804	0.0490437	0.0483368	0.046403	0.0492204	0.0504325	0.0473268	0.0541004	0.0484865	0.0479539	0.0467508	0.046619	0.0458862	0.0468208	0.0465335	0.0458685	0.0476196	0.0504623	0.0465375	0.0538182	0.0493562
0.0632839	0.0488499	0.0486754	0.0469096	0.0461598	0.0507463	0.0530508	0.0463333	0.0528154	0.0497267	0.0509876	0.0479844	0.0607751	0.0506849	0.0471492	0.0507058	0.0616616	0.0483115	0.0505173	0.0541791	0.0477874	0.0469523	0.0464659	0.0495477	0.0458658	0.0523734	0.0478678	0.0512537	0.0491118	0.049885	0.048421	0.0483142	0.0467035	0.047138	0.0508582	0.0466148	0.0546101	0.0484942	0.0477563	0.0462184	0.0465189	0.0461432	0.0465158	0.046771	0.0463644	0.0472585	0.0497202	0.0473736	0.0535297	0.0492413
0.063224	0.0496809	0.0483125	0.0471158	0.0459835	0.0504845	0.0541599	0.0471332	0.0501636	0.0485165	0.0521474	0.0482803	0.0629005	0.0508101	0.046208	0.0521216	0.0581942	0.0475571	0.048479	0.0521022	0.047947	0.0463829	0.046516	0.0483797	0.0463647	0.0525823	0.0469109	0.0528648	0.048497	0.0509789	0.0484635	0.0473147	0.0465568	0.0469126	0.0513872	0.0462524	0.0552111	0.0486236	0.048999	0.0459288	0.0473252	0.0464113	0.0473151	0.0462136	0.0471215	0.0467935	0.0492442	0.0481141	0.0522216	0.0479383
0.0610953	0.0491563	0.0478648	0.0481608	0.0466518	0.0504271	0.0537434	0.0485569	0.0509862	0.0478805	0.0513734	0.0476328	0.0611562	0.0510859	0.0464813	0.053722	0.0604151	0.0479943	0.0497538	0.0519047	0.0467727	0.0474978	0.0465079	0.0483976	0.0462353	0.0543676	0.0476096	0.054978	0.048136	0.0496583	0.0473598	0.0466582	0.0472113	0.0470481	0.0495456	0.0472599	0.057886	0.0470758	0.0504569	0.0458639	0.0470441	0.0468047	0.0472139	0.0459033	0.0466237	0.0477886	0.0482346	0.0492375	0.0512567	0.0480864
0.0594085	0.0481231	0.0476491	0.0480923	0.0468765	0.0501679	0.0535522	0.0475317	0.0506226	0.0471109	0.0508773	0.0481682	0.0592741	0.0493342	0.0467169	0.0512483	0.0578285	0.0473539	0.0500313	0.0502786	0.0465608	0.0482655	0.0461968	0.048823	0.0457209	0.0546946	0.0489511	0.0534827	0.0494628	0.0511075	0.0490674	0.0462065	0.0472435	0.0460363	0.0501671	0.0465832	0.0608732	0.0461474	0.0504301	0.0457791	0.0477297	0.0473096	0.0476079	0.0460605	0.0465332	0.0471332	0.046786	0.0478463	0.0505907	0.0479559
0.0592525	0.0474018	0.0482232	0.0482003	0.0461146	0.0517848	0.0535551	0.047156	0.0504788	0.0476402	0.0514512	0.0485817	0.061204	0.048934	0.0462679	0.0502821	0.055994	0.0465541	0.0503888	0.0524486	0.046547	0.047512	0.0465942	0.0479729	0.0461775	0.0551355	0.0480402	0.0538976	0.0476488	0.0530075	0.0492541	0.0463476	0.0473067	0.0463287	0.0489794	0.0463839	0.0615254	0.0464293	0.04833	0.0461236	0.0472457	0.0470955	0.0473071	0.046654	0.0465106	0.047494	0.0463446	0.0488551	0.0485736	0.049878
0.0579438	0.0468394	0.0480649	0.0484589	0.0458419	0.0520498	0.0527205	0.0474946	0.0519255	0.046936	0.0524935	0.0479969	0.0604675	0.0490184	0.0460208	0.0517699	0.0575502	0.046801	0.051848	0.0550264	0.0468766	0.0472648	0.0473417	0.0474301	0.0458459	0.0549702	0.0496423	0.052249	0.0474998	0.0540112	0.0479991	0.0467471	0.0465443	0.0468562	0.0496753	0.0466221	0.0584275	0.0459897	0.0481075	0.0464669	0.0482222	0.0480781	0.0470189	0.0465363	0.0465579	0.0482115	0.0463714	0.0498921	0.0484812	0.0504061
0.0583117	0.0467957	0.0493002	0.0471224	0.0456084	0.0519835	0.0528593	0.0473997	0.0508627	0.0464979	0.0508871	0.047217	0.0624888	0.0479324	0.0459768	0.0534291	0.0561143	0.0463047	0.0522226	0.0550012	0.0477265	0.0467829	0.0485033	0.0468594	0.0465561	0.0518552	0.0485114	0.0530136	0.0487184	0.0563631	0.0498746	0.0479712	0.0463762	0.0463918	0.0478641	0.0461994	0.0558901	0.0461967	0.0480842	0.0467702	0.0487666	0.0486736	0.0469413	0.0474403	0.046986	0.0476586	0.0467996	0.049205	0.0471492	0.0512644
0.0573465	0.047928	0.0505262	0.047512	0.0456303	0.0516888	0.0537181	0.0466816	0.0524948	0.0473468	0.0503228	0.048536	0.0609995	0.0481762	0.0462219	0.0552273	0.0538481	0.0460222	0.0513542	0.0540402	0.0478597	0.0470486	0.0502353	0.046555	0.0470144	0.0523959	0.0486131	0.0518725	0.049348	0.0583417	0.0496923	0.0497546	0.0463995	0.0463816	0.0472664	0.0468068	0.0538455	0.0462887	0.0494119	0.0464016	0.0480963	0.0473409	0.0470444	0.0486125	0.0466834	0.0473532	0.0465561	0.0504617	0.0475351	0.0497866
0.0566765	0.0483042	0.0496453	0.0478015	0.0458445	0.0523035	0.055507	0.0479803	0.054042	0.0482562	0.0491009	0.0484429	0.061119	0.0473559	0.0466114	0.0521239	0.0558599	0.0470211	0.0515414	0.054796	0.048976	0.0465185	0.0494282	0.0473024	0.0468942	0.053017	0.0503893	0.0506018	0.0506263	0.0595928	0.0495741	0.0505032	0.0468416	0.0472583	0.0467902	0.047731	0.0548981	0.0470046	0.0475502	0.0460938	0.047689	0.0489423	0.0461547	0.0470516	0.0465951	0.0469255	0.0465147	0.0492441	0.0468093	0.0488142
0.0563011	0.0475429	0.0510859	0.0470464	0.0460271	0.0518124	0.0549436	0.0486862	0.0517421	0.0493876	0.048397	0.0485195	0.0630541	0.0481846	0.0475639	0.0498454	0.0547475	0.0486156	0.0518636	0.0558452	0.0503229	0.0462332	0.0493083	0.0469205	0.0482505	0.0533427	0.0503494	0.0497816	0.0506554	0.0610597	0.0498817	0.0491501	0.0474176	0.0479973	0.0473198	0.0486317	0.0556113	0.0467768	0.0476907	0.0459975	0.0487894	0.04936	0.0460342	0.0473184	0.0466912	0.0461654	0.0472718	0.0506767	0.0480585	0.0488449
0.0527854	0.0489106	0.0527081	0.0475323	0.0458523	0.0519054	0.0568427	0.0493774	0.0531815	0.0479499	0.0497059	0.0478683	0.0627965	0.0495664	0.0479375	0.0491569	0.0571958	0.0491504	0.049625	0.0545369	0.051861	0.0461593	0.0515274	0.0465895	0.0483162	0.0540357	0.0507255	0.0516772	0.0497293	0.0589827	0.0484623	0.0510757	0.0475832	0.0480838	0.0477869	0.050144	0.0568933	0.0470063	0.0478018	0.0462998	0.0474311	0.0486291	0.0456727	0.0477143	0.0466691	0.0459208	0.0476694	0.049809	0.0486887	0.0490242
0.052642	0.0479719	0.054478	0.0472791	0.0458309	0.0536499	0.057859	0.051239	0.0548028	0.0481447	0.0496358	0.0483553	0.0648727	0.0485607	0.0475367	0.0487308	0.0600043	0.0491773	0.0480937	0.0548319	0.0522498	0.0458802	0.0519954	0.0460774	0.048544	0.0517638	0.049424	0.0527262	0.0511595	0.0574432	0.0504746	0.0510982	0.0467175	0.0492316	0.0475231	0.0516959	0.0583758	0.0461918	0.0480636	0.0466989	0.0486659	0.0488791	0.0459169	0.0467686	0.0467045	0.0461195	0.0487072	0.0488111	0.0480462	0.0486064
0.0530285	0.0474846	0.0544459	0.0467854	0.0464184	0.0533654	0.0544442	0.0498484	0.0565723	0.0484816	0.0497603	0.0485445	0.0632299	0.0489135	0.0475989	0.0485314	0.0591905	0.0486345	0.0485382	0.0525508	0.0498229	0.0459779	0.0517171	0.0461528	0.0489097	0.0531113	0.0484689	0.051292	0.0505138	0.0554785	0.0510828	0.051862	0.047618	0.0506049	0.0469753	0.0506322	0.0607514	0.0468295	0.0479476	0.0459532	0.0496797	0.0476915	0.0462948	0.0472741	0.0466858	0.0459505	0.047947	0.0482274	0.0471887	0.0490102
0.0504163	0.0471547	0.0546122	0.0471026	0.0470246	0.0533056	0.0518963	0.0493758	0.0565526	0.0479445	0.0488673	0.0488773	0.0587159	0.0500115	0.0480863	0.0469786	0.0605632	0.0474694	0.0490804	0.0507375	0.0500602	0.0458965	0.0513847	0.0461112	0.0483148	0.0510929	0.0491964	0.0502198	0.0521206	0.0568392	0.0495311	0.051351	0.048786	0.0496034	0.0459049	0.0498843	0.0623912	0.0471853	0.0483452	0.0460305	0.051473	0.0478343	0.0463322	0.0472846	0.0467722	0.046214	0.0480569	0.0475976	0.0468786	0.0510888
0.0516121	0.0465042	0.0516755	0.0481132	0.0471704	0.0539924	0.0501041	0.0491404	0.0567007	0.0480876	0.0479584	0.0496832	0.0607876	0.0513467	0.0486707	0.0469787	0.0579247	0.0474124	0.0477555	0.0517586	0.0492277	0.0459956	0.0512707	0.0461813	0.0485505	0.0507021	0.0485308	0.0516723	0.0522838	0.0583977	0.0492698	0.0523995	0.048594	0.0511721	0.0458561	0.0487807	0.0641644	0.0471239	0.049546	0.0462656	0.0501294	0.0484645	0.0464094	0.0479732	0.0461997	0.0471736	0.0482414	0.0468978	0.0476469	0.0494673
0.0531698	0.0462451	0.0510481	0.0482888	0.0484312	0.0510972	0.0493684	0.0501392	0.056481	0.0472668	0.0494994	0.0487383	0.0590416	0.0494723	0.0473779	0.0471472	0.055797	0.0465703	0.0481953	0.0533729	0.0494249	0.0462491	0.0494655	0.0470161	0.0475836	0.0488342	0.0497776	0.0506488	0.0520653	0.0568377	0.0495543	0.0509001	0.0488131	0.0513912	0.0461206	0.0479976	0.0648713	0.0472378	0.0509646	0.0466348	0.0489383	0.0502701	0.0466028	0.0485512	0.0458776	0.0469447	0.0485655	0.0465571	0.0471413	0.0516533
0.0548892	0.0461942	0.0521823	0.0473262	0.0487248	0.0505676	0.0489044	0.0513952	0.0552026	0.0479337	0.0484211	0.0482623	0.0589721	0.0489315	0.0466715	0.0472871	0.05481	0.046646	0.0492007	0.0519691	0.0497914	0.0459957	0.0495367	0.0474906	0.0469192	0.0479713	0.0508034	0.0522888	0.0495954	0.0556535	0.049133	0.0506157	0.0491676	0.049936	0.0464423	0.0474931	0.0675819	0.0475016	0.0488622	0.0462938	0.048323	0.0501058	0.0470645	0.048703	0.045917	0.0462968	0.0484988	0.0464359	0.0465566	0.0524
0.0521309	0.0465143	0.0513701	0.0472462	0.0483132	0.0522025	0.0477722	0.0528655	0.0570037	0.0472	0.0476607	0.0483892	0.0554984	0.0492123	0.0466079	0.0476049	0.0541269	0.0468918	0.0495445	0.0529462	0.0501121	0.046377	0.0498133	0.0470354	0.0481589	0.0492475	0.0499451	0.0515202	0.0491963	0.0544565	0.0500692	0.0494774	0.0505507	0.0496918	0.0459495	0.0488613	0.0683246	0.0467591	0.0481488	0.0464635	0.0492955	0.0510426	0.0478598	0.0478393	0.0457704	0.0459095	0.0491812	0.045984	0.0471221	0.0506494
0.0501551	0.0471951	0.0523041	0.0488947	0.0474168	0.0531989	0.0471258	0.0527964	0.0569701	0.0474826	0.0481694	0.0503092	0.0541549	0.0484984	0.0469594	0.0486703	0.0555384	0.0478473	0.0488148	0.0549597	0.0493566	0.0465565	0.050457	0.0470545	0.0477394	0.0494787	0.0493746	0.0536574	0.0491755	0.053589	0.0507217	0.0512133	0.0521201	0.0485288	0.0463966	0.0479121	0.065557	0.0471967	0.0483358	0.0458162	0.0483057	0.0496818	0.0489373	0.0484849	0.0456485	0.0457653	0.0478644	0.0457654	0.0482723	0.0504373
0.0498101	0.0484404	0.0516433	0.0494788	0.0475073	0.052465	0.0465612	0.0529055	0.0540774	0.0467899	0.0490128	0.0503044	0.0542698	0.0482528	0.046593	0.0495361	0.0551056	0.047219	0.0493437	0.056195	0.0494477	0.0463258	0.0527725	0.046486	0.0477893	0.0498434	0.0486778	0.0562086	0.0493258	0.0527216	0.0500997	0.0511284	0.049642	0.0476925	0.0473967	0.047263	0.0623511	0.0477349	0.0486637	0.0461393	0.0498847	0.0496963	0.0493718	0.0487647	0.0461392	0.0458128	0.0492007	0.0457479	0.0493454	0.0510394
0.048516	0.0494292	0.049556	0.0482793	0.0484071	0.0542418	0.0477876	0.0531667	0.0557117	0.0471943	0.0505668	0.0499271	0.056135	0.0495373	0.0469799	0.0488956	0.0549017	0.0466551	0.0505907	0.0546216	0.0478186	0.0465312	0.0537223	0.0461678	0.0487822	0.0513077	0.0497958	0.054994	0.0476042	0.0544249	0.0510604	0.0524051	0.0511034	0.0487384	0.0489914	0.0468744	0.059924	0.0480994	0.0491108	0.0463991	0.0491978	0.0516383	0.0496618	0.0491658	0.0462084	0.0460399	0.0496538	0.0459849	0.0486313	0.0533272
0.0476562	0.0497981	0.0509541	0.0491839	0.0495781	0.0512537	0.0488035	0.051072	0.0542757	0.0477086	0.0500612	0.0498436	0.0579128	0.0483734	0.0465124	0.0500243	0.0564866	0.0477783	0.0507183	0.0530656	0.0482786	0.0470086	0.0517791	0.0458493	0.0506045	0.0491067	0.0490303	0.0559274	0.0474111	0.0517219	0.049849	0.0524896	0.0517165	0.0500331	0.0510883	0.0465846	0.0577144	0.0486212	0.048969	0.0470244	0.0490871	0.0518147	0.0487228	0.0498537	0.0464389	0.0462448	0.0505973	0.0458471	0.0478448	0.0529083
0.0484753	0.0508573	0.0495703	0.0491113	0.050976	0.0507841	0.0487394	0.0499646	0.0517317	0.0472539	0.0511812	0.0483608	0.0581555	0.0474716	0.0470036	0.0491994	0.0582262	0.0473996	0.0513095	0.0518887	0.0493748	0.0467469	0.052993	0.0457466	0.0510608	0.0489209	0.0503109	0.0536969	0.0485689	0.0531796	0.0489711	0.0507939	0.0521573	0.0494573	0.051877	0.0474813	0.0563902	0.0494639	0.0490121	0.0474534	0.0492418	0.0541972	0.0491467	0.0494885	0.0468636	0.0465902	0.0518024	0.0461368	0.0472875	0.0527187
0.0499182	0.0496993	0.0508064	0.0480728	0.0503255	0.048612	0.0488561	0.0495967	0.051871	0.0478517	0.0509051	0.0484433	0.0551242	0.0468631	0.0475903	0.0486541	0.0564867	0.0473639	0.0527435	0.0510416	0.0499227	0.0469166	0.0553773	0.0456239	0.0533519	0.0489268	0.0498191	0.0549006	0.048848	0.0525923	0.0501895	0.0510401	0.0512254	0.0491293	0.0502093	0.0464365	0.0540959	0.0483341	0.0495386	0.0479856	0.0488113	0.0531083	0.0490865	0.0485916	0.0480344	0.0463749	0.0523352	0.0458639	0.0467786	0.0537435
0.0493453	0.0506156	0.0498209	0.0484445	0.0505293	0.049996	0.0480159	0.0496612	0.0521587	0.0487286	0.0495302	0.0485335	0.0574509	0.0477586	0.0485112	0.0490596	0.0564465	0.0474402	0.0529878	0.0498536	0.0496885	0.0470883	0.0533256	0.0456959	0.0529301	0.0474325	0.0516532	0.0575009	0.050223	0.0515326	0.0486346	0.0507274	0.0507201	0.0506181	0.0503032	0.0463485	0.0537288	0.0489298	0.048144	0.0480922	0.0487116	0.0510682	0.04962	0.0493465	0.0483934	0.0463577	0.0529545	0.0463936	0.0463166	0.0564107
0.048333	0.0497318	0.050857	0.047972	0.0520998	0.0515712	0.0494821	0.0488696	0.0541238	0.0492996	0.0484015	0.0474041	0.0554229	0.0473941	0.0491784	0.0477131	0.0536012	0.0474104	0.0533555	0.0509831	0.051002	0.0461323	0.0534963	0.0459274	0.0533417	0.0476064	0.0529075	0.05892	0.0501868	0.0496262	0.0482387	0.0529612	0.0504508	0.0511955	0.0490159	0.0472437	0.0520115	0.0493754	0.0473448	0.0469044	0.0475748	0.0513793	0.0482046	0.0494401	0.0488699	0.0465371	0.0519231	0.0466662	0.0468214	0.053983
0.0480046	0.0490012	0.0501659	0.0470903	0.0524267	0.0522877	0.0484687	0.0474965	0.0545309	0.0486241	0.0475954	0.0473512	0.0532236	0.0480869	0.0506991	0.0474002	0.0552218	0.0466376	0.0511082	0.052449	0.0497683	0.0464503	0.0519207	0.0459685	0.0529654	0.0479209	0.0515157	0.0605248	0.0503202	0.0488855	0.0476344	0.0519243	0.0506871	0.0524284	0.0492619	0.0480627	0.0520658	0.0487928	0.0475357	0.047175	0.047366	0.0522015	0.0480646	0.0494251	0.0506032	0.0469865	0.0504255	0.0464311	0.0478838	0.0527497
0.0489723	0.0484014	0.0493046	0.0465004	0.0528708	0.0517535	0.0477648	0.0467217	0.05602	0.0501232	0.0468248	0.0465399	0.0536059	0.0492543	0.0527277	0.0466448	0.0538688	0.0470189	0.0495665	0.051411	0.0512957	0.0468892	0.0503028	0.0463495	0.0530526	0.0483526	0.0529833	0.0599543	0.0506899	0.048541	0.0467052	0.0514409	0.0485463	0.050275	0.050321	0.0481483	0.0507344	0.0473004	0.047224	0.0464438	0.0465445	0.0512311	0.0468926	0.047246	0.0513552	0.047538	0.0488293	0.0476436	0.0476491	0.0527368
0.0502023	0.0473765	0.0507639	0.0475862	0.0545753	0.0514605	0.0494077	0.0462096	0.0544117	0.0489887	0.046299	0.0460094	0.0540997	0.048759	0.0530162	0.0471517	0.0513657	0.0466656	0.048637	0.0505349	0.0516287	0.0474295	0.0506184	0.046443	0.0530192	0.0477639	0.0526936	0.0596292	0.0487039	0.048415	0.0465275	0.0496149	0.0484758	0.0493912	0.0516248	0.0472198	0.0508347	0.0478574	0.0472179	0.0462189	0.0465298	0.0519823	0.047876	0.0478636	0.0519165	0.0472945	0.0481234	0.0478555	0.0484851	0.0520807
0.0509961	0.0487116	0.04973	0.0472489	0.0536145	0.0511867	0.0482358	0.0459381	0.0531811	0.0481735	0.0473557	0.0457221	0.0554556	0.0485961	0.0536645	0.0478384	0.0496108	0.0480548	0.0492809	0.0498014	0.0521547	0.0471857	0.0501376	0.046798	0.0511527	0.047999	0.0543319	0.059516	0.0491895	0.0479262	0.0461672	0.0496122	0.0488405	0.0487971	0.0519808	0.0468294	0.0493135	0.0482419	0.047822	0.0465443	0.0459807	0.0530268	0.0466343	0.048624	0.0525611	0.0461047	0.0485649	0.047608	0.0501359	0.0522389
0.0524157	0.0477937	0.0485258	0.0476918	0.0531671	0.0510919	0.0473936	0.0458744	0.0524336	0.0488283	0.0481124	0.0456449	0.0560299	0.0499787	0.0521046	0.0491634	0.0497489	0.0478644	0.0475311	0.0484385	0.0516949	0.0478075	0.0502583	0.0463742	0.0497041	0.0471396	0.0561156	0.0570865	0.0494488	0.0476743	0.0461762	0.0500186	0.0493174	0.0501745	0.0534779	0.0469022	0.0504161	0.0488724	0.0483909	0.0467476	0.0461042	0.0513918	0.0469728	0.0500103	0.0535842	0.046076	0.0497869	0.0482825	0.048927	0.0521437
0.0514093	0.0486177	0.0478995	0.0484786	0.0503223	0.0510122	0.0488574	0.0464965	0.0526261	0.0482771	0.0478731	0.0457482	0.0540756	0.0496975	0.0504455	0.0497637	0.0487493	0.0497895	0.0480153	0.0476748	0.049376	0.0479915	0.0505321	0.0468439	0.0517652	0.0468729	0.0531212	0.0571646	0.0500144	0.0464445	0.0460253	0.0496299	0.0498882	0.050026	0.0524736	0.0462602	0.0502562	0.0495691	0.0490611	0.0473231	0.0457955	0.051001	0.0474298	0.050702	0.0522353	0.0462942	0.0488864	0.0500766	0.0488765	0.0502017
0.049848	0.0477107	0.0471777	0.0477289	0.0501127	0.0527103	0.0484027	0.0466021	0.0517267	0.0480953	0.0480781	0.045798	0.052735	0.0496231	0.0509182	0.04952	0.047646	0.0497918	0.0472365	0.047215	0.0491527	0.0481993	0.0526834	0.0468783	0.0501821	0.0474129	0.0547969	0.0600808	0.0512276	0.0457934	0.046193	0.0496497	0.0499544	0.0515882	0.0529248	0.0467265	0.052174	0.0490621	0.0497918	0.0469412	0.0463033	0.0514104	0.0467573	0.0512069	0.0514772	0.0466518	0.0482752	0.0499213	0.0479445	0.0508789
0.0491527	0.047341	0.0467269	0.0468678	0.051709	0.0530154	0.0493885	0.046861	0.0511151	0.0483415	0.0497468	0.04605	0.0531419	0.0497264	0.0514895	0.0497148	0.0471044	0.0483209	0.0474175	0.0469668	0.0491263	0.0485402	0.0509204	0.0473115	0.0505659	0.0462291	0.0546826	0.0583876	0.0515867	0.0457465	0.0465057	0.0498385	0.051246	0.0516144	0.0522086	0.0469457	0.0535058	0.0493643	0.050571	0.0462572	0.0471428	0.0501354	0.0473129	0.0505959	0.0499753	0.0464106	0.0493559	0.0494674	0.0480724	0.0504313
0.0502808	0.0477101	0.0476983	0.0463915	0.0534542	0.0548501	0.0487431	0.0470181	0.0514318	0.0480211	0.0519082	0.0464338	0.0518833	0.0512752	0.0536426	0.0503844	0.0486998	0.0484904	0.0480587	0.0472314	0.049558	0.0492049	0.0499941	0.046815	0.0502304	0.0468889	0.052045	0.0584186	0.0529999	0.0458764	0.046521	0.0501713	0.0514525	0.0533261	0.0527508	0.0467056	0.0520093	0.0501328	0.0507133	0.0460745	0.0474535	0.0498292	0.0460648	0.051053	0.0522169	0.0458281	0.047945	0.0504524	0.0488178	0.0489127
0.0519578	0.0473362	0.0470565	0.0461524	0.0536596	0.0545118	0.0486955	0.0473192	0.0530697	0.048719	0.0533249	0.0465898	0.0511519	0.0488905	0.0542886	0.0511189	0.0475344	0.0473751	0.0483696	0.0478666	0.0500904	0.0499287	0.050388	0.0473698	0.049512	0.0475282	0.0509605	0.0595703	0.0536065	0.046367	0.0472297	0.0506261	0.0510168	0.0529187	0.0539161	0.0463108	0.0508801	0.0479022	0.0504395	0.0462123	0.0473443	0.0505851	0.0464438	0.0517919	0.0526766	0.045982	0.048937	0.04913	0.0498589	0.0486955
0.0541238	0.0471865	0.0482815	0.0467896	0.0555146	0.0551542	0.0476625	0.0466041	0.0534912	0.0483957	0.0523489	0.0465207	0.0495571	0.0472365	0.0535158	0.0508695	0.0475441	0.0490861	0.0487986	0.0488167	0.0507065	0.0506996	0.0526396	0.0482364	0.0482971	0.0478833	0.0525145	0.0603413	0.0542779	0.0466514	0.0467484	0.0506761	0.0525093	0.0527323	0.0555515	0.0461414	0.0490911	0.0485319	0.0512967	0.0460471	0.0474208	0.0515598	0.0462788	0.0507081	0.0532558	0.0462835	0.0501825	0.0494091	0.0489436	0.048681
0.0523852	0.0468514	0.0481603	0.0464639	0.0520922	0.0570896	0.0472673	0.0460865	0.0530894	0.0482679	0.0529296	0.0463066	0.0504866	0.0483655	0.0560743	0.0510257	0.0474608	0.0493918	0.0497264	0.0503427	0.050809	0.0499935	0.0533549	0.0488774	0.0474176	0.0491697	0.0542291	0.0574695	0.0547048	0.0462677	0.0470785	0.0511237	0.0525063	0.052834	0.0573257	0.0456665	0.0479571	0.04819	0.0524218	0.0464724	0.0485326	0.0503148	0.0465415	0.0514934	0.051376	0.0468516	0.0497905	0.0484301	0.0502291	0.0475172
0.0510465	0.0484277	0.0484667	0.046787	0.05243	0.0571356	0.0476309	0.0466338	0.0548504	0.0483219	0.055507	0.0463424	0.0492636	0.0489134	0.0589668	0.0518058	0.0474151	0.0498239	0.0487724	0.052382	0.0514835	0.0501003	0.0559951	0.0503527	0.04683	0.0482336	0.054617	0.0569144	0.0554174	0.0461084	0.0472641	0.0506294	0.0526645	0.054668	0.0579207	0.0460826	0.0479671	0.0489211	0.0508025	0.0464826	0.0482362	0.0515494	0.0470229	0.0507063	0.0499105	0.0462042	0.0490569	0.0477561	0.0484915	0.0466804
0.052402	0.0487541	0.0476319	0.0480899	0.0517374	0.0570884	0.0474557	0.0475042	0.0553491	0.0484351	0.0532634	0.0462747	0.0494622	0.0484867	0.0595254	0.0515714	0.0475105	0.0503622	0.0475334	0.0507897	0.0498813	0.0498044	0.0535659	0.0492304	0.0471722	0.0491952	0.0518519	0.0545771	0.0542648	0.0465084	0.0475927	0.0529664	0.0523228	0.0514304	0.0563385	0.0466123	0.0481814	0.0496049	0.0498064	0.0470024	0.048149	0.0510194	0.0476421	0.050146	0.0519057	0.0466214	0.04984	0.0473469	0.047862	0.0481077
0.0505827	0.0476183	0.0473765	0.0479171	0.0534933	0.0569352	0.0481688	0.0464342	0.0572126	0.0491655	0.0541638	0.0463065	0.051265	0.0482869	0.0588205	0.050525	0.0475661	0.0504363	0.0468693	0.0529406	0.0501214	0.0474211	0.0529489	0.0477485	0.0466974	0.0485435	0.0515203	0.0572329	0.0558255	0.0467698	0.0486022	0.0533682	0.050011	0.0490348	0.0580798	0.0461978	0.0479908	0.0506171	0.0506159	0.0472441	0.0467304	0.0500927	0.0476215	0.0505332	0.0528009	0.0465452	0.0500306	0.0466687	0.0490435	0.0479703
0.0494237	0.0481701	0.0476536	0.0485977	0.0534186	0.0569668	0.049184	0.0467919	0.0559791	0.0489404	0.0557882	0.0462447	0.0501731	0.0487884	0.0559243	0.0497836	0.0476456	0.049125	0.0474204	0.053985	0.0491373	0.0475784	0.0521411	0.0469607	0.0476961	0.0496895	0.0507292	0.0569123	0.0575299	0.0472736	0.0490407	0.0529209	0.0506222	0.0495237	0.0566612	0.0461892	0.047432	0.0518747	0.0512838	0.0461211	0.0459147	0.0494616	0.0477693	0.0517837	0.0539653	0.0470472	0.0483573	0.0462551	0.0492679	0.0481091
0.0484316	0.0477976	0.0490368	0.0491554	0.0535176	0.0589676	0.0508597	0.047265	0.0524694	0.0490298	0.0546161	0.046208	0.0524518	0.0473486	0.0535658	0.0505946	0.0467919	0.0481562	0.0461507	0.0551927	0.049866	0.0473347	0.0518547	0.0464491	0.0473973	0.0485127	0.0502144	0.0545057	0.0552488	0.0481048	0.0495815	0.0509232	0.0490264	0.0509941	0.0555944	0.0463532	0.0466168	0.0516982	0.0522487	0.0459006	0.0456197	0.0505208	0.0480608	0.0508083	0.0553549	0.0478778	0.049782	0.047162	0.0504167	0.0483996
0.0477456	0.0476491	0.0505136	0.048246	0.0536261	0.0610297	0.0496471	0.0462852	0.0522715	0.0490231	0.057243	0.0466652	0.0532837	0.0465158	0.0542564	0.0507131	0.0467565	0.0486217	0.0465258	0.0544728	0.0505146	0.0475265	0.0520167	0.0459474	0.0475511	0.0480221	0.0500816	0.0543993	0.0554737	0.0478133	0.0492354	0.0512908	0.048053	0.0507793	0.05748	0.0459481	0.0472129	0.0498723	0.0530757	0.0458944	0.0459776	0.0501458	0.0484739	0.0501282	0.0577708	0.048172	0.0496016	0.0469413	0.0518151	0.0488188
0.0472663	0.0468224	0.0495629	0.0478575	0.0538619	0.0565232	0.0496447	0.0461881	0.0525815	0.0495092	0.0563888	0.0468874	0.0536002	0.0467485	0.05249	0.0519116	0.0461859	0.0479438	0.046367	0.0540215	0.0514623	0.0481534	0.0525625	0.04636	0.0487494	0.048913	0.0501356	0.0547854	0.0558234	0.0468148	0.0491021	0.0497179	0.0480147	0.0519407	0.0569118	0.0462502	0.0466832	0.0505926	0.0539278	0.0460615	0.0461259	0.0515791	0.0475416	0.0508537	0.0556152	0.0486736	0.0495939	0.0467406	0.0534003	0.0490879
0.0470249	0.0462791	0.0485353	0.0493853	0.0533631	0.0559362	0.0505669	0.0456992	0.0499555	0.0502849	0.0558212	0.046915	0.0547037	0.0464352	0.051717	0.0524149	0.046255	0.0487405	0.0466339	0.0565839	0.0501224	0.0483956	0.0528286	0.047378	0.0505145	0.0480814	0.0503493	0.0561588	0.0527534	0.0469887	0.0491519	0.0485217	0.0487031	0.0511001	0.0534245	0.0466111	0.0471863	0.050594	0.0537749	0.0462135	0.0464008	0.0514125	0.0480706	0.0518699	0.056111	0.0497798	0.0507457	0.046976	0.0531295	0.0496091
0.0469888	0.0459816	0.0501284	0.0492189	0.0504237	0.0561046	0.0493101	0.0457796	0.04809	0.047973	0.0534867	0.0466592	0.0551312	0.0460258	0.0519531	0.0541707	0.047385	0.049915	0.0472643	0.0543154	0.050987	0.046823	0.0537096	0.04697	0.0498356	0.0470517	0.0500399	0.0542233	0.0532219	0.0473	0.0497489	0.0490296	0.0493743	0.0516631	0.0535221	0.0462202	0.0482705	0.0507562	0.0538006	0.0468309	0.0462351	0.0494056	0.0468598	0.0526584	0.0576705	0.0503626	0.0496935	0.0463506	0.0531243	0.0485435
0.0472811	0.0458961	0.0490044	0.0481211	0.0502981	0.0557899	0.0483909	0.0460188	0.0480875	0.0477955	0.0546419	0.0472076	0.0531982	0.0458424	0.0500836	0.0517787	0.0482342	0.0490442	0.0474678	0.0557292	0.0521169	0.0465586	0.0546849	0.0473256	0.0503758	0.0465745	0.0497434	0.0523548	0.0509661	0.0477364	0.0484647	0.0480053	0.0503494	0.053063	0.0509131	0.0466382	0.0475441	0.0510552	0.0536572	0.0466921	0.0459881	0.0494379	0.0472108	0.0534835	0.0582436	0.0516914	0.0499447	0.0469564	0.0548534	0.0482526
0.0467029	0.045993	0.0507678	0.0481435	0.0502158	0.0554433	0.04989	0.0457196	0.0468821	0.0482163	0.0531944	0.0459994	0.0545283	0.0461891	0.0504539	0.0524441	0.0487117	0.0480619	0.0479245	0.0554855	0.0524324	0.045967	0.0562594	0.0477145	0.051658	0.0465733	0.0496516	0.0547544	0.051517	0.0471001	0.0486602	0.0471398	0.0485732	0.0526376	0.0525232	0.0458747	0.0471196	0.05147	0.0534849	0.0469911	0.0456833	0.0495788	0.047677	0.0507312	0.0599458	0.0513443	0.048501	0.0478804	0.0570578	0.0484855
0.0464648	0.0456887	0.0500381	0.0474337	0.0504932	0.0559174	0.0500326	0.0464243	0.0473186	0.047013	0.0542579	0.045948	0.0530042	0.0456076	0.0498505	0.0510225	0.0481493	0.0491573	0.0484783	0.0536637	0.0531678	0.0461592	0.0552706	0.0470109	0.0511383	0.0466779	0.0496466	0.0535527	0.0500557	0.046719	0.0495225	0.0470185	0.0477884	0.051617	0.0506838	0.0459559	0.0469258	0.0502847	0.0521462	0.047415	0.0458755	0.0482717	0.0469517	0.0502849	0.0581904	0.0512082	0.048276	0.0478452	0.0572069	0.0477221
0.0460087	0.0456809	0.0498241	0.047623	0.0505485	0.057898	0.0489617	0.0464682	0.0478571	0.047386	0.0523863	0.0460722	0.0518478	0.0457613	0.0497098	0.0517498	0.0477008	0.0504916	0.0481771	0.0517087	0.0539441	0.0462873	0.054143	0.0465753	0.0533951	0.0466989	0.0499627	0.0544786	0.0485329	0.0465583	0.0506531	0.046657	0.0479166	0.0509027	0.0509455	0.0457474	0.0469308	0.0510183	0.0521587	0.0473331	0.0457777	0.0481062	0.0469595	0.048927	0.0568005	0.0492794	0.0474408	0.0481166	0.0598032	0.048322
0.0457869	0.0458207	0.0485351	0.0474711	0.050584	0.0599479	0.0509854	0.0464628	0.0466334	0.0478735	0.0520449	0.0463464	0.0535265	0.0458946	0.0520686	0.0525815	0.0469224	0.0504062	0.0491009	0.0516715	0.0543447	0.0459241	0.0568751	0.0476412	0.053886	0.046742	0.0515235	0.0556733	0.0491084	0.047083	0.0512954	0.0466263	0.04917	0.0504546	0.0513387	0.0458579	0.0464454	0.0503892	0.0513999	0.0476069	0.0458641	0.0497989	0.0475055	0.0487089	0.0554557	0.0504909	0.0466999	0.0477233	0.0627265	0.0476253
0.0457671	0.0459771	0.0504526	0.0474614	0.0504395	0.0597816	0.0509427	0.0459633	0.0474965	0.0490003	0.0519218	0.0459031	0.0516704	0.0457993	0.052217	0.0514928	0.0480631	0.0503326	0.0495867	0.0518098	0.0532432	0.0457117	0.0544007	0.0472912	0.0530003	0.0461784	0.0525325	0.0541493	0.0494799	0.0479331	0.0496874	0.0467719	0.0492507	0.0520726	0.0534525	0.04644	0.0472582	0.0511667	0.05226	0.0468299	0.0464266	0.0498233	0.0483739	0.0496304	0.0572878	0.0505302	0.0466697	0.0466567	0.0629954	0.0481708
0.0457037	0.0458332	0.0490179	0.0466581	0.0501424	0.0597993	0.0517792	0.0461582	0.0464327	0.0498343	0.0519863	0.046249	0.0528912	0.0456711	0.0520876	0.0507143	0.0475623	0.0506468	0.0502254	0.0503855	0.0540575	0.0457567	0.0561665	0.0465713	0.0545062	0.0460679	0.0542533	0.0521194	0.048561	0.0479436	0.0507139	0.0482419	0.0490687	0.0495776	0.0539491	0.0472961	0.046322	0.0516538	0.0527195	0.0477691	0.0466736	0.0491065	0.047291	0.0495963	0.0576599	0.049242	0.0479965	0.046148	0.0624792	0.0487456
0.0455977	0.0456879	0.0492453	0.0468141	0.0507919	0.0554988	0.0524927	0.0464955	0.046578	0.0489991	0.0532737	0.0466695	0.0515743	0.0462526	0.0501095	0.0519491	0.046794	0.0521885	0.0486388	0.0491119	0.052421	0.046028	0.0541826	0.0461217	0.0534494	0.046495	0.0534893	0.0532748	0.04817	0.048033	0.0504121	0.0471852	0.0493289	0.0493516	0.0551499	0.047791	0.046574	0.0520108	0.052866	0.0479864	0.0470553	0.049712	0.0467637	0.0502759	0.058141	0.0475537	0.0481397	0.0471554	0.0601065	0.0481151
0.0456907	0.0459118	0.0498497	0.0474015	0.050828	0.055032	0.0509027	0.0468798	0.0468697	0.0501078	0.051782	0.0471258	0.0520683	0.0458489	0.0504098	0.0527106	0.0463025	0.0538943	0.0482165	0.049398	0.0526306	0.0461229	0.0528877	0.0464644	0.052707	0.0469374	0.0529947	0.051683	0.0488094	0.0469907	0.0489953	0.0488394	0.0476145	0.0476061	0.053511	0.0490509	0.0461893	0.0514258	0.0531479	0.0483413	0.0466198	0.051897	0.0465991	0.051013	0.0553047	0.0479157	0.0478268	0.0469861	0.0571731	0.0479775
0.0460279	0.046273	0.0507744	0.0467667	0.0487807	0.0552187	0.0499798	0.0465876	0.0472855	0.0506632	0.0532752	0.0466391	0.0526553	0.0456726	0.0510739	0.0517401	0.0467242	0.0511675	0.0470543	0.051382	0.0520957	0.046302	0.0513331	0.0471653	0.0508809	0.0480597	0.0531958	0.0508975	0.0480264	0.0468026	0.0499458	0.048931	0.0476175	0.0475857	0.0517563	0.0485816	0.0465568	0.0522228	0.0540021	0.0477235	0.0464127	0.0501256	0.0466247	0.051135	0.0558893	0.0479385	0.0468828	0.0474468	0.0547842	0.04745
[truncated: 350 more columns]
