# Supplementary material for: Computational mechanisms of distributed value representations and mixed learning strategies
Source: Nat Commun. 2021 Dec 10;12:7191. doi: 10.1038/s41467-021-27413-2 (PMC8664930; doi:10.1038/s41467-021-27413-2)
Supplement: Supplementary file 4 — Source Data [file 41467_2021_27413_MOESM4_ESM.zip › Source Data/SourceData_Fig6.xlsx]

## Sheet: Fig6a
w_ft_ 1	w_ft_ 2	w_ft_ 3	w_ft_ 4	w_ft_ 5	w_ft_ 6	w_ft_ 7	w_ft_ 8	w_ft_ 9	w_ft_10	w_ft_11	w_ft_12	w_ft_13	w_ft_14	w_ft_15	w_ft_16	w_ft_17	w_ft_18	w_ft_19	w_ft_20	w_ft_21	w_ft_22	w_ft_23	w_ft_24	w_ft_25	w_ft_26	w_ft_27	w_ft_28	w_ft_29	w_ft_30	w_ft_31	w_ft_32	w_ft_33	w_ft_34	w_ft_35	w_ft_36	w_ft_37	w_ft_38	w_ft_39	w_ft_40	w_ft_41	w_ft_42	w_ft_43	w_ft_44	w_ft_45	w_ft_46	w_ft_47	w_ft_48	w_ft_49	w_ft_50
0.487071	0.503625	0.404769	0.424304	0.455541	0.450376	0.537974	0.381753	0.49058	0.449689	0.440881	0.452274	0.490163	0.508961	0.461903	0.490773	0.435738	0.42973	0.491414	0.449405	0.477038	0.477108	0.460234	0.520382	0.381826	0.508559	0.489282	0.454367	0.452998	0.465393	0.418549	0.383877	0.506567	0.411768	0.372168	0.42973	0.480584	0.45183	0.401452	0.383261	0.426823	0.425738	0.461172	0.465288	0.385254	0.525407	0.423701	0.478094	0.529424	0.424921
0.517782	0.476101	0.434347	0.506408	0.421968	0.444216	0.417129	0.450915	0.397251	0.487461	0.319492	0.418809	0.455539	0.415409	0.496876	0.462723	0.567383	0.492977	0.435066	0.431214	0.434995	0.448128	0.393496	0.420706	0.404023	0.55483	0.426654	0.459613	0.448561	0.457752	0.489184	0.496135	0.444223	0.490259	0.458648	0.408482	0.467051	0.398832	0.523397	0.404422	0.475358	0.427557	0.522364	0.462218	0.458705	0.62023	0.418545	0.434336	0.51792	0.440218
0.56185	0.445769	0.475213	0.552436	0.495853	0.53297	0.464692	0.429367	0.489037	0.538929	0.525919	0.546739	0.545986	0.59499	0.603837	0.506967	0.545988	0.420355	0.357405	0.574336	0.388049	0.496635	0.496662	0.540869	0.413978	0.579358	0.481443	0.468878	0.525786	0.553383	0.529976	0.434377	0.523741	0.474451	0.485151	0.530093	0.40661	0.588314	0.49282	0.426527	0.491298	0.505958	0.554337	0.440379	0.515825	0.473449	0.587531	0.429005	0.495172	0.50301
0.506767	0.334435	0.440208	0.431155	0.409815	0.505636	0.42893	0.472143	0.377612	0.425901	0.417147	0.436937	0.428209	0.437034	0.460775	0.445642	0.501694	0.496035	0.414231	0.383446	0.439376	0.436822	0.48269	0.575978	0.398815	0.404478	0.470699	0.418029	0.414089	0.457329	0.413651	0.455313	0.409172	0.426489	0.432224	0.393337	0.52014	0.497263	0.444219	0.45085	0.516014	0.438346	0.621087	0.483507	0.424267	0.462029	0.509194	0.499074	0.386224	0.491806
0.536564	0.530459	0.496828	0.552944	0.587079	0.600072	0.380389	0.458539	0.487121	0.532947	0.51603	0.545294	0.612275	0.467887	0.545312	0.51371	0.570421	0.607491	0.574156	0.617128	0.520356	0.515722	0.603998	0.565569	0.504429	0.553278	0.494529	0.544606	0.387788	0.56252	0.544639	0.580489	0.572502	0.546089	0.548119	0.471604	0.539649	0.497581	0.509285	0.585089	0.662997	0.596886	0.562986	0.410735	0.514405	0.555056	0.507853	0.451542	0.564388	0.535025
0.458248	0.476485	0.538334	0.528064	0.459937	0.425083	0.577068	0.49904	0.564028	0.572151	0.486323	0.441009	0.457491	0.464344	0.570463	0.57873	0.464002	0.4691	0.370908	0.397796	0.43896	0.456537	0.535476	0.39581	0.50995	0.488765	0.538149	0.535991	0.447389	0.451779	0.47899	0.527415	0.613188	0.50118	0.472944	0.556666	0.595336	0.497978	0.475353	0.471196	0.531966	0.424682	0.479138	0.495309	0.522695	0.480819	0.46137	0.530378	0.490338	0.580529
0.442429	0.496366	0.497629	0.467911	0.536245	0.455382	0.507813	0.438569	0.385498	0.460413	0.428978	0.418304	0.471612	0.479216	0.492189	0.495837	0.498968	0.433975	0.478771	0.499507	0.513506	0.415258	0.489928	0.508686	0.511081	0.449775	0.431032	0.401913	0.520029	0.457604	0.53499	0.45864	0.494477	0.529167	0.487813	0.469978	0.477967	0.486377	0.449867	0.480436	0.454327	0.484179	0.416373	0.540791	0.478448	0.575224	0.477299	0.525394	0.444236	0.519252
0.546434	0.470787	0.576387	0.448213	0.550222	0.458846	0.570911	0.554801	0.553837	0.55597	0.548602	0.546456	0.555521	0.528496	0.445762	0.433031	0.520821	0.52771	0.464426	0.54927	0.520709	0.534044	0.522735	0.479951	0.521426	0.48624	0.452246	0.482437	0.52053	0.371012	0.51441	0.66801	0.474728	0.518989	0.517735	0.43341	0.538789	0.510322	0.438251	0.475124	0.452464	0.519143	0.513202	0.561166	0.509093	0.478787	0.50384	0.566152	0.466584	0.483155
0.547056	0.491879	0.472709	0.55286	0.512215	0.540619	0.551908	0.466764	0.569763	0.477089	0.439776	0.474186	0.517413	0.391134	0.476936	0.435708	0.451046	0.571229	0.452294	0.49613	0.415624	0.418491	0.606929	0.417077	0.495544	0.518358	0.547879	0.558593	0.515173	0.437694	0.446043	0.452917	0.551577	0.436015	0.427432	0.476239	0.497053	0.466208	0.431871	0.575425	0.51407	0.434279	0.45412	0.459615	0.516295	0.505998	0.533915	0.50483	0.473193	0.480418
0.391714	0.394597	0.377541	0.409626	0.528602	0.460996	0.420829	0.514277	0.411472	0.454067	0.423091	0.4739	0.423505	0.406891	0.460946	0.369011	0.406579	0.403282	0.497487	0.477815	0.481591	0.487506	0.438956	0.508666	0.458945	0.485712	0.405643	0.459509	0.459771	0.465899	0.458312	0.323639	0.446437	0.520924	0.508562	0.432654	0.379974	0.457242	0.390412	0.492642	0.524871	0.501449	0.35085	0.324479	0.442105	0.446468	0.373179	0.444299	0.372431	0.446268
[truncated: 100 more columns]

## Sheet: Fig6b
w_ft_ 1	w_ft_ 2	w_ft_ 3	w_ft_ 4	w_ft_ 5	w_ft_ 6	w_ft_ 7	w_ft_ 8	w_ft_ 9	w_ft_10	w_ft_11	w_ft_12	w_ft_13	w_ft_14	w_ft_15	w_ft_16	w_ft_17	w_ft_18	w_ft_19	w_ft_20	w_ft_21	w_ft_22	w_ft_23	w_ft_24	w_ft_25	w_ft_26	w_ft_27	w_ft_28	w_ft_29	w_ft_30	w_ft_31	w_ft_32	w_ft_33	w_ft_34	w_ft_35	w_ft_36	w_ft_37	w_ft_38	w_ft_39	w_ft_40	w_ft_41	w_ft_42	w_ft_43	w_ft_44	w_ft_45	w_ft_46	w_ft_47	w_ft_48	w_ft_49	w_ft_50
0.262608	0.185582	0.224665	0.0771703	0.0117299	0.116622	0.115134	0.110475	0.0858334	0.205212	0.177897	0.205558	0.215898	0.122677	0.117461	0.095746	0.105327	0.12063	0.0849854	0.189314	0.27798	0.151967	0.189247	0.108317	0.219015	0.145527	0.0603809	0.145947	0.110857	0.186134	0.174339	0.108827	0.2102	0.129892	0.227818	0.11682	0.0613201	0.163131	0.201444	0.165799	0.152198	0.181382	0.175608	0.196454	0.144275	0.16274	0.0660366	0.131726	0.0657916	0.187386
0.0748579	0.139763	0.264124	0.225655	0.340011	0.285769	0.23976	0.282656	0.291406	0.253561	0.135875	0.199129	0.312186	0.199007	0.247589	0.318118	0.151368	0.249608	0.233934	0.217517	0.135783	0.111866	0.251896	0.14671	0.367293	0.364643	0.154955	0.179311	0.284091	0.16322	0.23327	0.255414	0.30113	0.260635	0.336901	0.37752	0.167691	0.208234	0.251951	0.130969	0.227186	0.154247	0.28655	0.199319	0.379441	0.327743	0.23797	0.181845	0.365899	0.121072
0.270541	0.266514	0.361863	0.252257	0.491997	0.47352	0.229442	0.171913	0.314958	0.328077	0.202241	0.233953	0.33394	0.316202	0.486946	0.40132	0.181718	0.173824	0.411787	0.378536	0.150535	0.273234	0.316938	0.228891	0.471058	0.375282	0.269432	0.186047	0.441704	0.331723	0.232544	0.334707	0.377833	0.314208	0.458256	0.360315	0.180141	0.247503	0.324854	0.372433	0.154398	0.362233	0.360044	0.287634	0.600146	0.465179	0.119199	0.231045	0.372558	0.360763
0.29363	0.465733	0.507711	0.326242	0.599203	0.487052	0.342539	0.284853	0.621349	0.544837	0.279482	0.604637	0.436723	0.456977	0.624835	0.463246	0.417377	0.298105	0.57832	0.508837	0.307158	0.572561	0.440233	0.51348	0.579029	0.505566	0.440312	0.202676	0.689455	0.552565	0.334603	0.595917	0.524147	0.431562	0.600998	0.500878	0.35002	0.305437	0.585784	0.393004	0.309331	0.528747	0.575686	0.486027	0.592055	0.467953	0.368148	0.207413	0.603877	0.476807
0.296437	0.56113	0.708852	0.314723	0.696829	0.342069	0.446673	0.397478	0.434691	0.591234	0.346033	0.597605	0.598982	0.274225	0.539374	0.42797	0.403403	0.402235	0.509658	0.629063	0.320196	0.546375	0.580947	0.436079	0.694179	0.34819	0.456625	0.357027	0.490713	0.60271	0.353212	0.613843	0.63712	0.28557	0.67671	0.457328	0.409263	0.325694	0.45611	0.602489	0.259753	0.624878	0.677875	0.328129	0.760668	0.332396	0.470421	0.413186	0.497853	0.586486
0.496816	0.635586	0.466523	0.293357	0.475	0.56125	0.306166	0.393189	0.528514	0.65425	0.56218	0.501604	0.415479	0.275231	0.500609	0.485071	0.344304	0.421329	0.451623	0.718829	0.385294	0.591076	0.470664	0.235587	0.528889	0.506688	0.274041	0.413469	0.463961	0.711659	0.456587	0.601004	0.443773	0.242273	0.46958	0.53084	0.25792	0.441195	0.490549	0.687156	0.471783	0.581487	0.394781	0.265751	0.447124	0.52097	0.313708	0.441521	0.506519	0.676706
0.477852	0.521997	0.520414	0.34046	0.51261	0.492387	0.380982	0.435253	0.514098	0.585943	0.503943	0.491947	0.550559	0.430737	0.507237	0.488554	0.432297	0.39386	0.468973	0.70154	0.503252	0.49747	0.440575	0.435225	0.543543	0.570295	0.324393	0.348061	0.424635	0.63465	0.498335	0.426695	0.539491	0.291592	0.617404	0.52082	0.403299	0.428187	0.436653	0.512936	0.43044	0.544883	0.520198	0.232122	0.545427	0.589812	0.343632	0.367993	0.468992	0.680924
0.382364	0.508208	0.477915	0.305791	0.611228	0.599493	0.293391	0.386697	0.476366	0.741327	0.298904	0.561858	0.533911	0.280809	0.569003	0.686183	0.470213	0.377029	0.473035	0.673868	0.418344	0.539204	0.384864	0.204172	0.513383	0.653732	0.503339	0.372529	0.432169	0.681932	0.475509	0.508479	0.569309	0.227027	0.554765	0.679242	0.387285	0.398724	0.513034	0.671978	0.41235	0.523486	0.461721	0.229541	0.481411	0.694724	0.320532	0.410916	0.490999	0.69467
0.416827	0.614215	0.488967	0.268908	0.382617	0.446191	0.259823	0.37974	0.536054	0.483759	0.386845	0.697481	0.585487	0.213222	0.323974	0.537918	0.279643	0.411109	0.376686	0.715539	0.331874	0.667939	0.536439	0.165368	0.249309	0.557829	0.311623	0.346362	0.402651	0.58508	0.231358	0.698566	0.511195	0.203778	0.247303	0.425859	0.235279	0.365262	0.52211	0.521923	0.352764	0.736785	0.47032	0.198551	0.237885	0.464371	0.317975	0.333847	0.524035	0.683204
0.290141	0.769397	0.435841	0.151118	0.389634	0.477469	0.243935	0.376857	0.483344	0.564834	0.218446	0.673516	0.423247	0.171173	0.4533	0.41093	0.331411	0.393907	0.372107	0.627035	0.296124	0.641737	0.425645	0.20958	0.538687	0.40952	0.266116	0.319054	0.417864	0.628339	0.119893	0.569234	0.578768	0.114809	0.423633	0.399906	0.264551	0.34268	0.433095	0.627737	0.211662	0.634382	0.447372	0.130296	0.420641	0.478737	0.19428	0.31583	0.458391	0.65737
[truncated: 100 more columns]

## Sheet: Fig6c
w_ft_ 1	w_ft_ 2	w_ft_ 3	w_ft_ 4	w_ft_ 5	w_ft_ 6	w_ft_ 7	w_ft_ 8	w_ft_ 9	w_ft_10	w_ft_11	w_ft_12	w_ft_13	w_ft_14	w_ft_15	w_ft_16	w_ft_17	w_ft_18	w_ft_19	w_ft_20	w_ft_21	w_ft_22	w_ft_23	w_ft_24	w_ft_25	w_ft_26	w_ft_27	w_ft_28	w_ft_29	w_ft_30	w_ft_31	w_ft_32	w_ft_33	w_ft_34	w_ft_35	w_ft_36	w_ft_37	w_ft_38	w_ft_39	w_ft_40	w_ft_41	w_ft_42	w_ft_43	w_ft_44	w_ft_45	w_ft_46	w_ft_47	w_ft_48	w_ft_49	w_ft_50
-0.000358302	0.109673	0.267115	-0.134732	0.0438221	0.102736	0.243612	0.226336	-0.0164759	0.15074	0.0321583	0.217998	0.185051	0.00447399	0.156364	0.0844075	0.176925	0.089375	0.12655	0.208603	0.0958045	0.181674	0.165909	-0.00937364	0.0990859	0.0486519	0.117573	0.192822	0.177369	0.242332	0.0699163	0.169997	0.178962	-0.0340674	0.0697774	0.200891	0.222052	0.0644248	0.0292729	0.15418	0.0386824	0.179302	0.174813	-0.0157505	0.144654	0.206947	0.0929617	0.110853	0.174149	0.119748
0.669693	0.100981	0.998661	1.00368	1.38033	0.989269	1.43996	0.397674	1.01887	0.806363	0.566783	0.0389684	0.942545	1.08328	1.35865	1.02201	1.37365	0.483462	1.04758	0.865479	0.678542	0.106079	0.853148	0.987655	1.37147	1.07351	1.39042	0.506072	1.00424	0.767892	0.610177	0.0705689	1.08603	0.967103	1.24101	1.03727	1.44317	0.458955	1.0343	0.95948	0.585226	0.145839	1.02203	0.920676	1.33559	1.03519	1.50598	0.507784	0.934207	0.886704
0.70246	0.794379	1.13008	0.750567	2.43894	1.23479	1.54396	0.644623	1.37554	1.48366	0.634541	0.948434	1.14842	0.815639	2.47148	1.2623	1.60672	0.6004	1.37581	1.51897	0.582508	0.910654	1.14039	0.817506	2.51011	1.15491	1.59152	0.579499	1.30021	1.61556	0.641326	0.851611	1.14363	0.778638	2.47223	1.18197	1.57096	0.676924	1.35743	1.57473	0.726699	0.777712	1.04758	0.812699	2.47674	1.25773	1.52209	0.604513	1.30932	1.53298
0.831665	2.54801	2.21188	0.886567	3.00346	1.43703	1.2976	0.0867357	2.2031	1.83326	0.946878	2.58868	2.28191	1.02176	2.94805	1.38461	1.21618	0.0388064	2.22301	1.94613	0.869559	2.59565	2.22927	0.999717	3.01732	1.35278	1.30463	0.144179	2.27962	1.84859	0.871474	2.66179	2.25611	0.995223	3.04035	1.3344	1.3181	0.0572895	2.22817	1.81542	0.934502	2.59026	2.18192	0.925773	2.96371	1.26947	1.27988	0.0344576	2.11304	1.99459
0.900273	3.02368	1.88302	1.04597	3.06003	1.06932	1.82873	0.879186	2.36531	3.61944	0.88021	3.18335	1.90858	1.05132	3.01833	1.08525	1.83348	0.792153	2.27786	3.50255	0.938396	3.07499	1.93959	1.04771	3.03606	0.999306	1.88721	0.960965	2.38547	3.49211	0.92685	3.09988	2.01446	0.998492	3.05257	1.07673	1.8144	1.00438	2.29644	3.51211	0.899778	3.13926	1.90693	1.00008	3.0894	1.00865	1.85325	0.948022	2.34546	3.53478
1.46533	3.10776	2.42688	0.0356897	3.1696	1.21209	0.819514	1.13949	2.49145	2.73292	1.54261	3.09028	2.3131	0.0802194	3.30047	1.24212	0.767312	1.18203	2.53903	2.6751	1.46299	3.04545	2.47603	-0.0630517	3.15915	1.11538	0.788656	1.1841	2.54874	2.79265	1.59424	3.09725	2.37499	0.0900597	3.17567	1.06837	0.776886	1.08749	2.53236	2.65535	1.46677	3.18751	2.48568	0.0674784	3.16644	1.1685	0.844966	1.22029	2.52861	2.70203
1.73919	2.76074	2.57305	1.03206	2.68464	1.12754	1.5742	1.18125	1.87042	2.35294	1.87345	2.84717	2.67582	0.960515	2.72466	1.11848	1.62107	1.2323	1.78393	2.3574	1.68942	2.82914	2.51142	1.04196	2.71104	1.08824	1.59779	1.272	1.84617	2.25955	1.73209	2.74973	2.64995	0.998553	2.67194	1.04714	1.58247	1.2389	1.79103	2.43666	1.75371	2.84946	2.70105	0.960465	2.67143	1.08202	1.54924	1.26606	1.90829	2.35604
1.92534	3.62292	3.35234	1.07504	2.90902	1.70003	2.17502	1.14276	2.35474	2.81023	1.91954	3.62552	3.29656	1.01597	2.88132	1.81451	2.12092	1.07666	2.38538	2.82011	1.95271	3.55439	3.27029	1.07455	2.9299	1.75578	2.12511	1.04521	2.40168	2.85034	2.02572	3.58935	3.29317	1.23297	2.97145	1.80416	2.18099	1.11536	2.44801	2.85172	1.93321	3.62264	3.27189	1.19026	2.88423	1.77878	2.15439	1.11296	2.32525	2.75279
1.91506	4.75689	2.45652	1.04486	2.29484	1.94179	1.22516	2.06913	3.1037	2.69012	1.92539	4.69739	2.50902	0.999309	2.17869	1.93549	1.27434	2.22927	3.16809	2.71051	1.91663	4.75609	2.56157	0.938766	2.24904	1.88849	1.35368	2.2147	3.10846	2.75874	1.9427	4.80623	2.47882	1.10541	2.20295	1.93704	1.26191	2.14563	2.98928	2.651	1.85432	4.73179	2.48731	1.01611	2.2428	1.94824	1.20557	2.15162	3.06766	2.71272
2.30086	2.77765	2.10453	0.982999	2.62375	1.86728	1.30443	2.91315	3.7345	3.63694	2.38063	2.78686	2.25016	0.969326	2.52625	1.88654	1.38187	2.93247	3.73312	3.57368	2.31307	2.64498	2.17216	0.971273	2.61295	1.74487	1.30488	2.96462	3.75937	3.572	2.30578	2.67782	2.10033	1.01774	2.70869	1.80413	1.31277	2.96579	3.7745	3.58616	2.34268	2.74495	2.16533	0.996531	2.73187	1.91702	1.35886	2.91713	3.73503	3.58937
[truncated: 100 more columns]

## Sheet: Fig6d
w_ft_ 1	w_ft_ 2	w_ft_ 3	w_ft_ 4	w_ft_ 5	w_ft_ 6	w_ft_ 7	w_ft_ 8	w_ft_ 9	w_ft_10	w_ft_11	w_ft_12	w_ft_13	w_ft_14	w_ft_15	w_ft_16	w_ft_17	w_ft_18	w_ft_19	w_ft_20	w_ft_21	w_ft_22	w_ft_23	w_ft_24	w_ft_25	w_ft_26	w_ft_27	w_ft_28	w_ft_29	w_ft_30	w_ft_31	w_ft_32	w_ft_33	w_ft_34	w_ft_35	w_ft_36	w_ft_37	w_ft_38	w_ft_39	w_ft_40	w_ft_41	w_ft_42	w_ft_43	w_ft_44	w_ft_45	w_ft_46	w_ft_47	w_ft_48	w_ft_49	w_ft_50
-0.0794856	0.101426	0.0643168	-0.0323849	0.0365007	0.178445	0.016651	0.0295078	0.0811423	0.128718	0.136708	0.131155	0.100017	0.0852971	0.109106	0.0675464	0.135156	0.16117	0.0395357	0.0786241	0.201074	0.0655648	0.0582759	0.0681601	0.115161	0.00127729	-0.00555744	0.104307	0.0635746	0.0659053	0.0589728	0.0674243	0.100033	0.0464958	0.104486	0.0685013	0.0763505	0.0507615	0.0652028	0.0410955	0.0456462	0.0978456	0.00492531	0.0876146	0.098966	0.111809	-0.011295	0.0418523	0.141721	0.00907565
0.170521	0.150521	0.336948	0.311492	0.44607	0.46397	0.346211	0.326831	0.337993	0.256824	0.10565	0.127914	0.351754	0.312824	0.360254	0.36553	0.357374	0.277866	0.395926	0.243275	0.313066	0.0367468	0.289303	0.264768	0.436437	0.426581	0.355272	0.16249	0.352337	0.249614	0.184611	0.0666187	0.332565	0.242697	0.468304	0.50039	0.332349	0.188127	0.347266	0.259711	0.283513	0.197639	0.374817	0.225557	0.382825	0.648508	0.369779	0.252764	0.378083	0.247812
0.298048	0.439353	0.424481	0.289033	1.04375	0.627991	0.351674	0.147382	0.5464	0.674073	0.281922	0.356361	0.426472	0.227301	1.06172	0.567044	0.25592	0.35794	0.696302	0.695316	0.300314	0.454274	0.404557	0.223348	0.995887	0.56905	0.382499	0.248601	0.65729	0.653219	0.233062	0.393129	0.483959	0.201804	0.931183	0.575691	0.278995	0.313861	0.750297	0.687714	0.137973	0.481957	0.428314	0.260241	1.12995	0.55128	0.355973	0.203442	0.693542	0.626499
0.463842	1.20099	0.953756	0.464498	1.28694	0.770508	0.615865	0.159323	1.06827	0.96009	0.394566	1.0656	0.794506	0.576842	1.22485	0.841748	0.745021	0.150291	1.13026	0.880088	0.402968	1.08871	0.940217	0.57627	1.33307	0.791438	0.652049	0.216827	1.17873	1.01121	0.455931	1.20106	0.970085	0.472341	1.28548	0.754516	0.656575	0.190476	1.08595	0.820136	0.359422	1.09827	0.931704	0.550172	1.2541	0.805336	0.690147	0.127716	1.21022	0.84077
0.526498	1.17895	1.0603	0.418795	1.33416	0.542509	0.620044	0.347236	1.00553	1.1969	0.585521	1.13081	1.10796	0.310843	1.46046	0.446173	0.638135	0.46623	0.86695	1.12258	0.419496	1.19532	1.00861	0.320561	1.40971	0.476375	0.649795	0.386483	0.914252	1.14556	0.494581	1.19177	1.09149	0.364064	1.29727	0.482805	0.617007	0.366493	0.97479	1.34712	0.461544	1.23056	1.1045	0.398909	1.3736	0.563551	0.548746	0.466107	1.01056	1.19656
0.784031	1.41813	1.26792	0.113214	1.27843	0.726171	0.484209	0.591255	0.858447	1.48855	0.791682	1.49196	1.21766	0.126085	1.27537	0.580534	0.563109	0.603419	0.859145	1.50593	0.7087	1.47544	1.22676	0.0572736	1.33214	0.718984	0.548255	0.611993	0.887658	1.4867	0.720687	1.47612	1.21375	0.102379	1.34736	0.615979	0.560241	0.605919	0.933888	1.53386	0.780528	1.45022	1.20943	0.092001	1.25979	0.718873	0.450502	0.644033	0.854586	1.44723
0.751248	1.39366	1.18311	0.332637	1.14785	0.718659	0.659091	0.620682	0.801139	1.18223	0.876549	1.34755	1.18406	0.427296	1.22227	0.616504	0.679002	0.58949	0.975907	1.12474	0.81366	1.41941	1.19338	0.48089	1.19193	0.729289	0.692376	0.699174	0.803518	1.16042	0.800141	1.48117	1.21781	0.393063	1.26976	0.73768	0.666876	0.644763	0.7733	1.19425	0.748193	1.43389	1.20335	0.394883	1.28791	0.62127	0.746625	0.679372	0.724295	1.13535
0.681082	1.39362	1.30009	0.493551	1.28298	0.929942	1.07766	0.703636	1.08738	1.72245	0.697161	1.48544	1.20243	0.50827	1.33773	0.901106	1.03402	0.628719	1.0724	1.74881	0.730027	1.46555	1.19022	0.467747	1.16121	0.917509	1.05963	0.66257	1.0743	1.69654	0.70262	1.38094	1.31254	0.468775	1.34516	0.926932	1.12273	0.688927	1.04591	1.76047	0.712666	1.47592	1.23133	0.478736	1.22707	0.947274	1.18766	0.743495	1.04608	1.72435
0.834145	1.6486	1.32092	0.531424	1.22924	0.942862	0.70873	0.887677	1.20372	1.34895	0.77842	1.74542	1.22178	0.575733	1.25854	0.949182	0.585026	0.82026	1.29163	1.44181	0.777479	1.74571	1.2086	0.466526	1.3144	0.928496	0.581346	0.886425	1.22144	1.35365	0.77178	1.72789	1.27462	0.452154	1.37871	0.936913	0.694038	0.882782	1.28488	1.37083	0.82856	1.72453	1.3023	0.548766	1.36396	1.0245	0.704157	0.913932	1.25045	1.39828
0.966707	1.5055	1.27108	0.468785	1.60734	0.985021	0.61951	1.37714	1.47157	1.57173	1.09135	1.52621	1.34893	0.454781	1.51423	1.04059	0.586369	1.29638	1.50399	1.57718	1.06415	1.45464	1.30388	0.492974	1.4646	0.923304	0.63792	1.25591	1.42012	1.55964	1.02915	1.39227	1.29297	0.485952	1.52414	1.04607	0.595386	1.33672	1.60946	1.57313	1.03441	1.44132	1.29888	0.598925	1.51567	1.01859	0.547619	1.28029	1.50299	1.60658
[truncated: 100 more columns]

## Sheet: Fig6e
w_ft_ 1	w_ft_ 2	w_ft_ 3	w_ft_ 4	w_ft_ 5	w_ft_ 6	w_ft_ 7	w_ft_ 8	w_ft_ 9	w_ft_10	w_ft_11	w_ft_12	w_ft_13	w_ft_14	w_ft_15	w_ft_16	w_ft_17	w_ft_18	w_ft_19	w_ft_20	w_ft_21	w_ft_22	w_ft_23	w_ft_24	w_ft_25	w_ft_26	w_ft_27	w_ft_28	w_ft_29	w_ft_30	w_ft_31	w_ft_32	w_ft_33	w_ft_34	w_ft_35	w_ft_36	w_ft_37	w_ft_38	w_ft_39	w_ft_40	w_ft_41	w_ft_42	w_ft_43	w_ft_44	w_ft_45	w_ft_46	w_ft_47	w_ft_48	w_ft_49	w_ft_50
0.164436	0.0373793	0.281419	0.0191366	0.0176784	0.11517	0.0448747	0.0425308	0.0519349	0.163421	0.0255654	0.152394	0.14692	-0.0352145	0.16729	0.0565053	0.107358	0.0232464	0.0737392	0.135033	0.102964	0.0520304	0.286398	0.00667362	0.138555	0.0215366	0.020616	0.12752	0.0217577	0.122139	0.172265	0.0901064	0.285632	0.0857903	0.0201834	0.133708	0.042705	-0.00296214	0.0625831	0.122174	0.075296	0.088076	0.233391	0.0722281	0.11688	0.194552	0.0345851	-0.0166813	0.0366089	0.132907
0.324226	0.104143	0.45132	0.347657	0.45703	0.563108	0.38118	0.162532	0.378333	0.336759	0.233369	0.123941	0.379895	0.452778	0.497202	0.389547	0.459773	0.274342	0.340779	0.279666	0.203524	0.160622	0.42147	0.321176	0.464481	0.530661	0.363337	0.203698	0.402995	0.321598	0.323514	-0.0123862	0.309858	0.342656	0.407853	0.476461	0.503469	0.237528	0.351783	0.179478	0.192843	0.0129863	0.349806	0.438507	0.499589	0.464773	0.441028	0.154986	0.337706	0.324343
0.249854	0.346914	0.44361	0.321129	0.607463	0.448957	0.391364	0.229884	0.50063	0.628778	0.218535	0.385884	0.454612	0.332893	0.769673	0.399875	0.40336	0.258818	0.445303	0.60895	0.265535	0.34479	0.474638	0.337924	0.738456	0.475674	0.309075	0.264907	0.432263	0.622374	0.215318	0.302103	0.318138	0.332772	0.662153	0.429589	0.410382	0.241515	0.487112	0.565042	0.27425	0.414562	0.447765	0.349468	0.741598	0.441975	0.378397	0.138095	0.482931	0.47245
0.44744	0.789112	0.704912	0.392665	0.904428	0.665008	0.492522	0.208583	0.629446	0.630732	0.414363	0.765547	0.607437	0.401616	0.93026	0.586622	0.41541	0.147979	0.643025	0.719381	0.443351	0.790541	0.707827	0.517005	0.771787	0.536367	0.428046	0.292369	0.725675	0.697095	0.438583	0.675414	0.658642	0.441021	0.832252	0.685752	0.465817	0.268664	0.746903	0.658508	0.425007	0.794363	0.712286	0.469681	0.852934	0.720446	0.434712	0.225056	0.644807	0.689514
0.485747	0.849604	0.637292	0.446578	0.798996	0.439682	0.564857	0.449089	0.60296	0.997844	0.340211	0.80956	0.697235	0.294201	0.773648	0.437216	0.553152	0.424296	0.583529	1.07283	0.387209	0.752294	0.633662	0.430654	0.782228	0.40985	0.466045	0.377379	0.574631	1.0726	0.387648	0.797096	0.68985	0.347463	0.862092	0.461348	0.572663	0.473387	0.598104	1.10162	0.335234	0.718318	0.644594	0.508639	0.832256	0.475471	0.499648	0.3586	0.574455	0.929846
0.559266	0.810503	0.562617	0.216963	0.753135	0.548201	0.262825	0.370501	0.691397	1.0168	0.526358	0.710487	0.562476	0.128232	0.80941	0.503246	0.279336	0.388787	0.634908	0.997256	0.61264	0.636494	0.609208	0.123427	0.82509	0.62098	0.22475	0.378569	0.608964	1.09165	0.641387	0.717974	0.564751	0.195559	0.820831	0.538985	0.308844	0.482463	0.647396	0.938408	0.542677	0.646771	0.625619	0.110096	0.766225	0.549325	0.128863	0.441151	0.685336	1.00677
0.756778	0.679037	0.82971	0.455392	0.882589	0.44479	0.462324	0.629763	0.580906	1.1037	0.810359	0.735498	0.774428	0.46233	0.922203	0.515483	0.474209	0.609498	0.529851	1.10435	0.779261	0.643197	0.760981	0.43447	0.810797	0.549911	0.468797	0.576903	0.656977	1.14247	0.642526	0.675826	0.793875	0.373345	0.867401	0.576481	0.502392	0.583223	0.543514	1.05583	0.808092	0.663076	0.793454	0.516228	0.864399	0.617331	0.461605	0.599059	0.545048	1.05158
0.709816	0.557144	0.356136	0.368131	0.778507	0.797916	0.431785	0.463602	0.597043	0.837173	0.676165	0.479313	0.473286	0.411217	0.833376	0.732949	0.531842	0.56989	0.63978	0.822059	0.740837	0.504193	0.531897	0.496489	0.797038	0.841437	0.498473	0.497515	0.669099	0.853872	0.712243	0.615667	0.328265	0.342356	0.782207	0.785994	0.572155	0.579588	0.698256	0.899061	0.67306	0.519769	0.45487	0.406246	0.754956	0.679497	0.569255	0.367417	0.65266	0.874211
0.711865	0.508322	0.417825	0.467454	0.570322	0.580244	0.407723	0.704631	0.719598	0.974903	0.709452	0.55192	0.27575	0.351275	0.573301	0.674323	0.426278	0.71301	0.877502	0.916712	0.655244	0.545005	0.333451	0.330626	0.587004	0.715046	0.455836	0.691449	0.796463	0.950194	0.705999	0.558487	0.320341	0.348056	0.613814	0.628489	0.335107	0.755479	0.730491	0.963346	0.693085	0.645543	0.314796	0.307945	0.552027	0.675146	0.395037	0.640229	0.720566	0.852989
0.661524	0.5515	0.11943	0.183103	0.53999	0.622204	0.437849	0.790156	0.789483	1.27842	0.693726	0.586756	0.15925	0.2249	0.612816	0.565638	0.376567	0.746582	0.783486	1.24177	0.679	0.623043	0.140952	0.302543	0.561026	0.665413	0.34557	0.738791	0.84481	1.1392	0.727291	0.624788	0.192557	0.215688	0.571562	0.709761	0.353815	0.675769	0.848776	1.22135	0.723663	0.643011	0.0950538	0.217313	0.518445	0.59845	0.37326	0.669107	0.850079	1.08884
[truncated: 100 more columns]

## Sheet: Fig6f
w_ft_ 1	w_ft_ 2	w_ft_ 3	w_ft_ 4	w_ft_ 5	w_ft_ 6	w_ft_ 7	w_ft_ 8	w_ft_ 9	w_ft_10	w_ft_11	w_ft_12	w_ft_13	w_ft_14	w_ft_15	w_ft_16	w_ft_17	w_ft_18	w_ft_19	w_ft_20	w_ft_21	w_ft_22	w_ft_23	w_ft_24	w_ft_25	w_ft_26	w_ft_27	w_ft_28	w_ft_29	w_ft_30	w_ft_31	w_ft_32	w_ft_33	w_ft_34	w_ft_35	w_ft_36	w_ft_37	w_ft_38	w_ft_39	w_ft_40	w_ft_41	w_ft_42	w_ft_43	w_ft_44	w_ft_45	w_ft_46	w_ft_47	w_ft_48	w_ft_49	w_ft_50
0.201746	0.0769353	0.401524	0.316084	0.168061	0.21474	0.0407656	0.100217	0.159233	0.310508	0.257426	0.0567638	0.435688	0.181889	0.236845	0.340871	0.0316559	0.154443	0.137145	0.32413	0.177433	0.177845	0.396341	0.24619	0.108395	0.253133	0.0506095	0.207814	0.188108	0.27297	0.14903	0.162468	0.455459	0.334665	0.181584	0.197718	0.100756	0.0675312	0.169882	0.191782	0.203811	0.0729309	0.440537	0.233148	0.154824	0.362035	-0.0214608	0.158176	0.153396	0.220205
0.349627	0.147119	0.494926	0.526375	0.474887	0.531105	0.690423	0.287934	0.532523	0.458336	0.341095	0.0955719	0.470626	0.526369	0.425426	0.458101	0.556248	0.246648	0.46289	0.392931	0.380204	0.037924	0.391046	0.521131	0.513291	0.47201	0.703272	0.232705	0.482435	0.446629	0.359536	0.0778808	0.481053	0.604836	0.467442	0.480755	0.677788	0.188868	0.444973	0.471458	0.366162	0.0806584	0.456986	0.489114	0.381127	0.498224	0.628892	0.322901	0.459638	0.434993
0.460902	0.333595	0.402805	0.32467	0.8805	0.411479	0.672958	0.450056	0.410291	0.809064	0.335345	0.3359	0.532555	0.464075	0.894864	0.424008	0.63658	0.534388	0.510799	0.8034	0.466097	0.340093	0.462952	0.476381	0.9934	0.432865	0.622325	0.482453	0.498988	0.910359	0.396937	0.323029	0.397521	0.386729	0.941324	0.423553	0.586906	0.436182	0.522344	0.906613	0.433691	0.279067	0.482595	0.456088	1.03057	0.472191	0.646187	0.453826	0.538611	0.798635
0.59528	0.96874	0.959488	0.654523	1.20159	0.510058	0.585098	0.238619	0.629385	0.849502	0.665887	0.96578	0.906881	0.681013	1.22958	0.520088	0.446249	0.237743	0.728476	0.767292	0.595516	0.999662	0.977768	0.69407	1.14095	0.544702	0.65482	0.281892	0.733761	0.733137	0.509311	0.951609	0.898403	0.585048	1.20353	0.444213	0.566973	0.227439	0.706232	0.779971	0.602338	0.966519	0.858795	0.550978	1.1838	0.557859	0.477706	0.262891	0.610102	0.762072
0.99375	0.909542	0.989243	0.716947	1.07062	0.405242	0.753148	0.607893	0.705189	1.40045	0.913017	0.890326	0.993518	0.765149	1.06099	0.60076	0.679494	0.657805	0.737724	1.46517	1.07063	0.869223	0.88665	0.740385	1.00267	0.439466	0.749109	0.675078	0.62416	1.4234	1.03096	0.908937	1.01202	0.76351	1.07838	0.507277	0.758847	0.68492	0.65204	1.36443	1.00012	0.86675	0.980393	0.729431	1.00788	0.453155	0.750149	0.553145	0.641974	1.43306
1.00806	0.758268	1.0436	0.311562	1.27064	0.850929	0.561355	0.99933	0.741555	1.52403	1.11848	0.816908	0.915778	0.409886	1.25086	0.820204	0.488845	0.946821	0.83514	1.50983	1.08536	0.841722	1.06275	0.29537	1.25814	0.799164	0.476061	1.00288	0.80444	1.5636	1.04833	0.864217	0.991635	0.306242	1.21267	0.891027	0.62978	0.949724	0.79806	1.64849	1.13048	0.948491	1.02608	0.154124	1.36462	0.708771	0.499914	0.990217	0.804175	1.46436
1.70015	0.888133	1.63916	0.714628	1.18647	0.651489	0.668154	0.854768	0.643607	1.52807	1.68387	0.83707	1.50615	0.733631	1.27738	0.589367	0.67408	0.920604	0.791213	1.56424	1.69089	0.837336	1.52752	0.688519	1.24413	0.73385	0.627346	0.948754	0.74326	1.48518	1.59342	0.894231	1.5394	0.740633	1.23155	0.593507	0.647672	0.830927	0.734608	1.44214	1.6728	0.789483	1.6032	0.762672	1.19305	0.704448	0.571089	0.91498	0.743269	1.43185
1.63948	1.37624	1.17731	0.978357	1.59082	1.16862	0.828224	1.06185	1.10328	1.46108	1.64306	1.46284	1.04691	1.00115	1.55546	1.08087	0.831754	1.02357	1.12968	1.55021	1.76451	1.40444	1.21532	0.912583	1.48389	1.11949	0.850213	0.991898	1.05141	1.42799	1.64981	1.42964	1.14054	0.874876	1.56631	1.14236	0.94103	1.01228	1.11987	1.46443	1.60143	1.40695	1.18188	0.930944	1.50931	1.13947	0.891342	0.934572	1.13154	1.5123
1.89209	0.949929	1.22303	0.815812	0.649129	0.987859	0.945474	1.40894	1.28586	1.63894	1.96925	1.00773	1.14331	0.881399	0.659756	1.09264	0.893639	1.40613	1.33741	1.53242	1.93417	1.07234	1.20899	0.907804	0.654056	1.11193	1.02433	1.39901	1.30738	1.52695	1.89316	1.10322	1.14819	0.785283	0.723486	1.11237	1.02	1.33852	1.36785	1.6092	1.92146	1.05625	1.19598	0.817536	0.728955	1.14861	1.04882	1.31688	1.42908	1.57951
1.48826	1.28658	0.562458	0.67313	1.47375	1.26864	1.06716	1.4511	1.63554	1.8214	1.55246	1.34091	0.516158	0.690698	1.57971	1.23272	1.04728	1.45464	1.70636	1.87755	1.43011	1.26878	0.591868	0.652868	1.44948	1.12042	0.963211	1.44346	1.83491	1.80716	1.56376	1.36754	0.519476	0.734214	1.55067	1.24722	0.949886	1.39365	1.71238	1.80093	1.46359	1.35087	0.630779	0.655704	1.5695	1.19852	1.01214	1.44388	1.83761	1.76347
[truncated: 100 more columns]

## Sheet: Fig6g
w_ft_ 1	w_ft_ 2	w_ft_ 3	w_ft_ 4	w_ft_ 5	w_ft_ 6	w_ft_ 7	w_ft_ 8	w_ft_ 9	w_ft_10	w_ft_11	w_ft_12	w_ft_13	w_ft_14	w_ft_15	w_ft_16	w_ft_17	w_ft_18	w_ft_19	w_ft_20	w_ft_21	w_ft_22	w_ft_23	w_ft_24	w_ft_25	w_ft_26	w_ft_27	w_ft_28	w_ft_29	w_ft_30	w_ft_31	w_ft_32	w_ft_33	w_ft_34	w_ft_35	w_ft_36	w_ft_37	w_ft_38	w_ft_39	w_ft_40	w_ft_41	w_ft_42	w_ft_43	w_ft_44	w_ft_45	w_ft_46	w_ft_47	w_ft_48	w_ft_49	w_ft_50
0.267774	0.278561	0.48331	0.149394	0.23284	0.323389	0.175695	0.180051	0.134535	0.374111	0.281869	0.23102	0.57843	0.195916	0.214096	0.310335	0.246092	0.187588	0.2238	0.367227	0.304654	0.340691	0.494353	0.14761	0.183784	0.304678	0.180375	0.218093	0.131255	0.432853	0.243133	0.262287	0.564426	0.215283	0.212906	0.343844	0.119143	0.159086	0.151582	0.323113	0.2551	0.28687	0.416782	0.111735	0.135367	0.297752	0.114621	0.170676	0.0955417	0.482615
0.849136	-0.0391686	1.35287	1.32715	1.74741	1.37506	2.05759	0.569869	1.29695	1.3127	0.887674	-0.0572123	1.33054	1.30683	1.77703	1.30696	1.91903	0.477195	1.33642	1.35935	0.915877	0.0731382	1.30881	1.42401	1.82969	1.36308	1.84816	0.510658	1.40513	1.22502	0.940709	0.0377267	1.42811	1.36689	1.86262	1.33548	1.99513	0.551731	1.30024	1.2505	0.905055	0.026002	1.36542	1.36845	1.73064	1.41797	1.9636	0.521712	1.29027	1.31493
0.807013	0.787318	1.23667	1.02768	2.91463	1.39554	1.91655	0.579027	1.63359	2.00036	0.839687	0.810567	1.31574	0.992072	2.8503	1.41876	1.8688	0.66872	1.64024	2.11959	0.828412	0.824821	1.32784	1.01409	3.02596	1.42059	1.93417	0.611174	1.58123	2.16322	0.936954	0.844761	1.29154	0.97205	2.90552	1.42859	1.86795	0.588289	1.60651	2.0304	0.828744	0.907264	1.41266	1.02345	2.94903	1.40094	1.92853	0.603975	1.53831	2.0315
1.23216	2.84471	2.4855	1.53541	3.80719	1.83327	1.49016	0.128699	2.4921	2.27312	1.27159	2.98025	2.6121	1.58271	3.77275	1.86942	1.44016	0.230323	2.47258	2.37613	1.34926	2.97556	2.49628	1.54498	3.80295	1.81845	1.35991	0.159704	2.47018	2.40294	1.27155	2.89357	2.55817	1.4717	3.83418	1.82843	1.44864	0.137164	2.35039	2.38675	1.19917	2.85372	2.68504	1.47112	3.86655	1.83293	1.48852	0.154745	2.46684	2.36771
1.36076	3.37711	2.17027	1.48691	3.69383	1.01051	2.37893	1.3119	2.46869	4.26552	1.197	3.46929	2.17616	1.49347	3.70061	1.00611	2.24158	1.24257	2.39194	4.1703	1.30649	3.33808	2.21324	1.46469	3.591	1.12084	2.26388	1.28168	2.52234	4.25488	1.34171	3.37721	2.27036	1.42463	3.60796	1.05049	2.36666	1.29857	2.44255	4.18732	1.31029	3.52768	2.23011	1.40517	3.6365	0.963959	2.31493	1.30728	2.51324	4.216
2.06892	3.66057	3.37548	0.333789	4.13661	1.88915	1.04801	1.74166	3.17049	3.64474	2.01642	3.6336	3.45956	0.29453	4.10447	1.9843	1.05514	1.66223	3.06087	3.60865	2.02919	3.62225	3.42698	0.236751	4.01225	1.93906	1.01262	1.73652	3.1226	3.6314	2.03045	3.76407	3.42678	0.306222	4.03587	1.80693	1.07355	1.69658	3.11807	3.56626	2.07551	3.71044	3.37051	0.269246	4.10072	1.90804	1.02101	1.68911	3.07131	3.52566
2.60861	3.60321	3.89273	1.47876	3.6197	1.46534	2.06496	1.6755	2.25243	3.16677	2.69791	3.61702	3.86297	1.46021	3.69491	1.43316	2.13376	1.66037	2.34218	3.30156	2.74571	3.61629	3.84221	1.40912	3.72712	1.41212	2.09286	1.59946	2.301	3.14519	2.58442	3.62974	3.75465	1.57396	3.59179	1.50217	2.15703	1.69599	2.2219	3.23986	2.72549	3.62595	3.94624	1.55689	3.65144	1.5023	2.05552	1.58595	2.24552	3.22118
3.11218	4.93612	4.59539	1.57404	4.24219	2.64314	3.12815	1.74581	3.00392	3.63599	3.12784	4.88801	4.5943	1.56892	4.31202	2.62089	3.06043	1.67257	3.04176	3.65282	3.18795	4.88536	4.48241	1.58983	4.23999	2.55715	3.05627	1.81114	3.00034	3.59589	3.09491	4.95039	4.51053	1.5605	4.19997	2.57158	3.03145	1.65826	3.10885	3.5654	3.20661	4.96512	4.58272	1.65106	4.18308	2.63374	3.18107	1.82163	2.98976	3.73453
3.06588	6.02529	3.85427	1.40027	3.21218	2.81149	2.18867	3.0573	3.92382	4.04819	3.09045	6.0168	3.85385	1.35047	3.14082	2.81542	2.18935	3.09914	3.96826	4.01828	3.06735	5.99742	3.85248	1.31612	3.0801	2.84537	2.20834	3.04256	3.85718	4.01146	3.08228	5.9744	3.83281	1.29188	3.07713	2.90111	2.17786	3.11988	3.96048	3.95625	3.07424	6.02104	3.89106	1.33207	3.00283	2.84677	2.2073	3.16536	3.94728	4.01546
3.53772	3.79723	3.27428	1.29332	4.10391	2.72132	2.57204	4.3424	4.72765	4.98729	3.57152	3.8494	3.2585	1.33662	4.0728	2.83183	2.53532	4.24015	4.71985	4.9001	3.61602	3.71284	3.30739	1.36711	4.0474	2.78745	2.62093	4.26726	4.71106	5.02517	3.61969	3.73852	3.251	1.315	4.10252	2.79912	2.44275	4.3102	4.71349	4.9615	3.62674	3.71582	3.2657	1.29946	4.0341	2.81086	2.54526	4.42361	4.59617	5.10895
[truncated: 100 more columns]

## Sheet: Fig6h
w_ft_ 1	w_ft_ 2	w_ft_ 3	w_ft_ 4	w_ft_ 5	w_ft_ 6	w_ft_ 7	w_ft_ 8	w_ft_ 9	w_ft_10	w_ft_11	w_ft_12	w_ft_13	w_ft_14	w_ft_15	w_ft_16	w_ft_17	w_ft_18	w_ft_19	w_ft_20	w_ft_21	w_ft_22	w_ft_23	w_ft_24	w_ft_25	w_ft_26	w_ft_27	w_ft_28	w_ft_29	w_ft_30	w_ft_31	w_ft_32	w_ft_33	w_ft_34	w_ft_35	w_ft_36	w_ft_37	w_ft_38	w_ft_39	w_ft_40	w_ft_41	w_ft_42	w_ft_43	w_ft_44	w_ft_45	w_ft_46	w_ft_47	w_ft_48	w_ft_49	w_ft_50
0.16712	0.208954	0.404489	0.145598	0.15772	0.224243	0.128615	0.166168	0.170815	0.268773	0.195166	0.158708	0.441269	0.136008	0.0879253	0.216042	0.14334	0.164789	0.0777898	0.278521	0.118185	0.234662	0.44659	0.052108	0.140537	0.221777	0.141227	0.142757	0.179655	0.297792	0.0802868	0.281676	0.421879	0.109633	0.0877379	0.285873	0.217396	0.218627	0.0814967	0.264297	0.302923	0.231086	0.409465	0.194401	0.1892	0.155601	0.157469	0.190649	0.105776	0.171202
0.510639	0.0880794	0.85923	0.837325	1.31403	1.31	0.971948	0.308173	0.8537	0.809024	0.450136	0.00702596	0.854272	0.90053	1.24389	1.18806	1.06729	0.364835	0.941546	0.708329	0.422889	0.0552584	0.894481	0.77693	1.36845	1.28419	1.01283	0.369888	0.983226	0.725194	0.52198	0.125806	0.750571	0.942043	1.30688	1.24599	0.972471	0.386973	0.788054	0.669663	0.488574	0.0232016	0.82481	0.802536	1.23756	1.17105	1.05218	0.39693	0.785753	0.689027
0.501719	0.578596	0.935098	0.828334	1.9863	1.12696	0.857133	0.362539	1.09416	1.43581	0.47857	0.602715	1.02782	0.728496	2.03058	1.14513	0.968712	0.465321	1.27432	1.44866	0.468338	0.614674	0.98028	0.68723	2.00839	1.16864	0.98384	0.310439	1.17715	1.39317	0.404359	0.575405	0.994257	0.760992	1.93727	1.20776	0.861136	0.326478	1.25847	1.41087	0.447924	0.559104	1.05719	0.701512	1.96551	1.1138	0.823819	0.370409	1.13261	1.50114
1.02171	2.04758	1.71745	1.01102	2.24506	1.63227	1.06586	0.272975	1.72757	1.72569	1.00614	1.9802	1.66732	1.06374	2.24919	1.52192	0.960976	0.241511	1.69301	1.773	1.00591	2.00801	1.70679	0.999762	2.29115	1.49309	1.00403	0.231251	1.73386	1.79786	0.929018	2.06474	1.71641	1.1157	2.18712	1.56477	0.999786	0.230203	1.62419	1.79941	0.968818	2.10432	1.70795	1.04351	2.30398	1.53382	1.01475	0.182566	1.72564	1.82312
0.942993	1.85709	1.4917	0.840459	1.97406	0.952193	1.34094	1.0643	1.42368	2.6707	0.952819	1.89141	1.52495	0.897212	2.06219	0.879403	1.40941	1.04524	1.36558	2.58468	0.833983	1.86845	1.50237	0.91885	2.0861	0.9457	1.36365	1.05763	1.41404	2.58237	0.918066	1.95565	1.58716	0.799705	2.17691	1.03262	1.41535	1.06468	1.38596	2.68412	0.856274	1.89735	1.53698	0.866321	2.20775	0.898542	1.40598	1.04894	1.4347	2.65933
1.5219	1.80749	1.60993	0.377401	2.13425	1.34272	0.611596	1.02692	1.90753	2.61585	1.39177	1.67652	1.61031	0.458988	2.05906	1.3589	0.631656	1.16398	1.89978	2.57074	1.41442	1.76073	1.64463	0.386216	2.02316	1.39551	0.621083	1.02936	1.84361	2.66625	1.36897	1.77287	1.66479	0.357236	2.11205	1.39544	0.613178	1.04875	1.8904	2.62053	1.37496	1.7966	1.58409	0.369668	2.07105	1.46054	0.527878	1.03743	1.89112	2.6554
1.76691	1.44659	1.83561	1.14073	1.973	1.19631	1.05018	1.24212	1.29921	2.4848	1.66345	1.49446	1.8548	1.17216	2.0156	1.23125	1.09282	1.2167	1.39162	2.44984	1.64144	1.50706	1.78057	1.05521	1.94216	1.17313	1.118	1.28274	1.38325	2.51544	1.75608	1.55308	1.85111	1.07323	2.05125	1.14991	1.12871	1.23125	1.37875	2.44129	1.71762	1.4044	1.81364	1.09123	2.02699	1.15691	1.07272	1.2873	1.3539	2.55131
1.75774	1.62683	1.38425	0.963565	2.06494	1.90518	1.37968	1.21366	1.70012	2.29702	1.7746	1.53382	1.36623	1.00354	2.0671	1.92698	1.45677	1.11625	1.72636	2.17621	1.81241	1.49645	1.4121	0.985589	2.07285	1.85986	1.23386	1.18604	1.67942	2.32913	1.82778	1.55749	1.30776	0.918153	2.12401	1.92206	1.38486	1.11675	1.81164	2.24899	1.6707	1.61503	1.41969	0.939048	2.07478	1.96099	1.39449	1.24322	1.64643	2.16872
1.81589	1.50166	0.861621	0.78244	1.36496	1.81043	0.941628	1.81601	2.08622	2.64287	1.77273	1.53266	0.911489	0.876677	1.43142	1.88831	0.876852	1.87557	1.91194	2.60147	1.85551	1.63005	0.803013	0.882615	1.50636	1.76945	0.860503	1.78816	1.9691	2.70899	1.82483	1.50399	0.877135	0.839111	1.42656	1.77225	0.874472	1.77365	1.97594	2.60824	1.88982	1.51308	0.915206	0.83101	1.4421	1.89228	0.866671	1.88684	1.99625	2.64395
1.7995	1.62788	0.524431	0.641047	1.56303	1.49855	0.735519	2.06438	2.00545	2.96945	1.91185	1.68117	0.563377	0.504779	1.62563	1.55064	0.750723	2.04596	2.08205	3.02947	1.83845	1.68532	0.5059	0.608408	1.45203	1.47545	0.860931	2.11236	2.03358	3.03105	1.82754	1.5092	0.467505	0.542582	1.38913	1.50729	0.82064	2.04392	2.06808	3.02678	1.85202	1.65681	0.585293	0.585261	1.40458	1.54684	0.766515	1.93948	2.08574	2.99192
[truncated: 100 more columns]
