# Supplementary material for: Computational mechanisms of distributed value representations and mixed learning strategies
Source: Nat Commun. 2021 Dec 10;12:7191. doi: 10.1038/s41467-021-27413-2 (PMC8664930; doi:10.1038/s41467-021-27413-2)
Supplement: Supplementary file 4 — Source Data [file 41467_2021_27413_MOESM4_ESM.zip › Source Data/SourceData_FigS11.xlsx]

## Sheet: FigS11a
w_ft_ 1	w_ft_ 2	w_ft_ 3	w_ft_ 4	w_ft_ 5	w_ft_ 6	w_ft_ 7	w_ft_ 8	w_ft_ 9	w_ft_10	w_ft_11	w_ft_12	w_ft_13	w_ft_14	w_ft_15	w_ft_16	w_ft_17	w_ft_18	w_ft_19	w_ft_20	w_ft_21	w_ft_22	w_ft_23	w_ft_24	w_ft_25	w_ft_26	w_ft_27	w_ft_28	w_ft_29	w_ft_30	w_ft_31	w_ft_32	w_ft_33	w_ft_34	w_ft_35	w_ft_36	w_ft_37	w_ft_38	w_ft_39	w_ft_40	w_ft_41	w_ft_42	w_ft_43	w_ft_44	w_ft_45	w_ft_46	w_ft_47	w_ft_48	w_ft_49	w_ft_50
0.0994549	0.0998922	0.0998779	0.0997061	0.0996638	0.100477	0.0998362	0.100686	0.0998413	0.0996343	0.099649	0.0999063	0.100525	0.0999169	0.100015	0.0995564	0.0997284	0.100264	0.100066	0.10044	0.100019	0.100045	0.100014	0.100025	0.0997217	0.0997876	0.100157	0.0998398	0.0997433	0.100052	0.0995439	0.100082	0.0996998	0.0998911	0.100109	0.100148	0.0997742	0.0998122	0.100011	0.0996751	0.100231	0.0995527	0.100449	0.100668	0.0998325	0.0996911	0.0999521	0.100002	0.100103	0.100082
0.0914319	0.0921905	0.0915554	0.0928213	0.0922324	0.0921904	0.0923448	0.092548	0.0922532	0.0918267	0.0912824	0.092172	0.0922012	0.091253	0.0937716	0.0916356	0.0910238	0.0919686	0.0935007	0.0954169	0.0919258	0.0917987	0.0916094	0.0928545	0.0921026	0.0925538	0.0923273	0.0926493	0.0919354	0.0923623	0.0927498	0.0923485	0.0918699	0.0918234	0.0926339	0.0917494	0.0921162	0.0919264	0.0917296	0.0914866	0.0928809	0.0914265	0.0935851	0.0917074	0.0915241	0.092003	0.0920852	0.0930191	0.0919039	0.0917706
0.0982917	0.103998	0.0957752	0.101382	0.10028	0.0976999	0.0985212	0.0994902	0.0967803	0.100312	0.095521	0.0996185	0.0996986	0.0963425	0.101091	0.100932	0.100085	0.102662	0.105372	0.105753	0.101267	0.0993229	0.10054	0.098427	0.0993041	0.0990714	0.102366	0.0997972	0.0984523	0.103632	0.100169	0.10284	0.0971196	0.0987873	0.100143	0.0981057	0.0977409	0.10025	0.098227	0.099089	0.0988812	0.0968788	0.103503	0.0992058	0.096407	0.100935	0.0980803	0.10021	0.101031	0.104093
0.0920612	0.0987714	0.0894509	0.0967585	0.0965471	0.0918693	0.0930917	0.0924284	0.0913875	0.0927012	0.0915431	0.091428	0.0936574	0.0919655	0.0963805	0.0922676	0.0954707	0.0995077	0.0973659	0.0984656	0.0939929	0.0937136	0.0932375	0.0938133	0.092316	0.0949988	0.0948803	0.0966072	0.0958596	0.0956739	0.0938919	0.0928727	0.0918464	0.0929261	0.0942538	0.0922895	0.0912011	0.094269	0.0910885	0.0919007	0.0935196	0.0910435	0.0976865	0.0963745	0.090953	0.0946762	0.0925764	0.0927289	0.0979334	0.0972619
0.0896508	0.0985549	0.0903176	0.0947476	0.0977507	0.0919621	0.0922531	0.0950802	0.0910303	0.0928008	0.0934978	0.0924825	0.0930399	0.0949839	0.0949229	0.0959885	0.0924202	0.097695	0.0930444	0.0965338	0.0972569	0.0924808	0.0928986	0.0926257	0.0908986	0.0935337	0.0955851	0.0960558	0.0925023	0.0959573	0.091713	0.0965743	0.090852	0.0921649	0.0930799	0.0926075	0.0905317	0.0945441	0.0913643	0.0908143	0.0949883	0.091097	0.0959277	0.0981793	0.0903245	0.0931315	0.0918455	0.0941828	0.0950166	0.0948406
0.101729	0.109673	0.100053	0.104964	0.106454	0.0991337	0.103885	0.102982	0.100613	0.103388	0.104012	0.100702	0.101788	0.10181	0.108537	0.105552	0.10108	0.112622	0.1027	0.109649	0.109703	0.103152	0.104978	0.101385	0.101558	0.105501	0.104646	0.106023	0.103109	0.106999	0.102398	0.105171	0.100696	0.10237	0.101088	0.102577	0.100939	0.10831	0.10109	0.102197	0.105847	0.100803	0.113354	0.109069	0.101705	0.100614	0.101921	0.10356	0.107655	0.109056
0.095884	0.106647	0.0917873	0.0981927	0.101966	0.0953948	0.0952918	0.0971138	0.0939822	0.098006	0.0967162	0.0923584	0.0993728	0.0948132	0.108888	0.0974052	0.0926252	0.10764	0.101829	0.106733	0.100731	0.0970209	0.0975296	0.095587	0.0947275	0.0988673	0.0972146	0.103024	0.101468	0.104191	0.0936631	0.0994282	0.0943457	0.0982578	0.0966488	0.0940633	0.0978542	0.107382	0.0938088	0.0931641	0.102102	0.0951932	0.113333	0.105124	0.0924438	0.096543	0.09339	0.0997939	0.105202	0.107945
0.0998052	0.101091	0.0930729	0.104756	0.103082	0.0977442	0.0943874	0.0978239	0.0952097	0.10188	0.0954871	0.095601	0.0993164	0.0935718	0.10304	0.102638	0.0921054	0.105725	0.106771	0.107648	0.0955422	0.0958411	0.0977992	0.097895	0.0979391	0.0986583	0.106638	0.106443	0.102242	0.105799	0.105699	0.0986941	0.0939953	0.100885	0.0962561	0.094713	0.0962564	0.106809	0.0950537	0.0927424	0.100478	0.0947364	0.118072	0.104617	0.0958258	0.0954193	0.0953689	0.101571	0.106012	0.108446
0.102887	0.106616	0.0980448	0.109561	0.11543	0.107199	0.107629	0.105759	0.102689	0.108728	0.1055	0.106122	0.104055	0.104218	0.116371	0.112883	0.0983261	0.112933	0.11718	0.119793	0.10228	0.105406	0.10161	0.100591	0.103701	0.105863	0.110457	0.110898	0.113294	0.109119	0.104431	0.104367	0.104499	0.103115	0.102527	0.100532	0.102474	0.113516	0.102129	0.0979024	0.105291	0.104405	0.123061	0.110844	0.104812	0.0976328	0.102265	0.105873	0.110384	0.108978
0.0972484	0.101867	0.0911941	0.105378	0.107938	0.101629	0.100717	0.101138	0.0973401	0.102425	0.0982338	0.100883	0.105412	0.101052	0.10901	0.107433	0.0923233	0.113393	0.114104	0.114973	0.103492	0.102774	0.101254	0.0909268	0.0963356	0.107783	0.11465	0.102191	0.105212	0.104152	0.0952181	0.101783	0.0946731	0.0980917	0.100445	0.0922671	0.096067	0.110214	0.0958201	0.0916332	0.112256	0.0949305	0.124264	0.120149	0.102339	0.0930989	0.101325	0.105692	0.114639	0.103677
[truncated: 100 more columns]

## Sheet: FigS11b
w_ft_ 1	w_ft_ 2	w_ft_ 3	w_ft_ 4	w_ft_ 5	w_ft_ 6	w_ft_ 7	w_ft_ 8	w_ft_ 9	w_ft_10	w_ft_11	w_ft_12	w_ft_13	w_ft_14	w_ft_15	w_ft_16	w_ft_17	w_ft_18	w_ft_19	w_ft_20	w_ft_21	w_ft_22	w_ft_23	w_ft_24	w_ft_25	w_ft_26	w_ft_27	w_ft_28	w_ft_29	w_ft_30	w_ft_31	w_ft_32	w_ft_33	w_ft_34	w_ft_35	w_ft_36	w_ft_37	w_ft_38	w_ft_39	w_ft_40	w_ft_41	w_ft_42	w_ft_43	w_ft_44	w_ft_45	w_ft_46	w_ft_47	w_ft_48	w_ft_49	w_ft_50
0.043578	0.0563393	0.0378026	0.0404463	0.04881	0.0475388	0.0363503	0.0464749	0.0486564	0.0556506	0.0460584	0.0586252	0.0429099	0.0506047	0.0464215	0.0388394	0.0445195	0.0453289	0.0669203	0.0451646	0.0510696	0.0434713	0.0382888	0.0434436	0.0403976	0.0498454	0.0533545	0.0505946	0.0599867	0.050559	0.0490646	0.0410086	0.0476024	0.0472766	0.0595011	0.0537959	0.0408492	0.0520555	0.0477424	0.0520332	0.052704	0.0544026	0.0495944	0.0611513	0.0423987	0.04414	0.0421558	0.058828	0.052194	0.0478872
0.0405566	0.0785267	0.032762	0.131055	0.102261	0.0400463	0.0659033	0.0861322	0.0953185	0.0538117	0.0375565	0.0400695	0.0665227	0.0313922	0.191932	0.051964	0.03792	0.0818971	0.145203	0.258128	0.066764	0.0393385	0.0460973	0.110744	0.125711	0.0798574	0.0636053	0.100427	0.0485303	0.0611054	0.125487	0.101576	0.051246	0.0470046	0.0798883	0.0430243	0.0509624	0.121236	0.0457678	0.0335119	0.123058	0.0504213	0.214226	0.0424323	0.0353476	0.0535977	0.074142	0.108334	0.065777	0.0651715
0.101283	0.357815	0.0466636	0.208034	0.171554	0.0498728	0.0919444	0.168913	0.0489161	0.166191	0.0405539	0.160328	0.12103	0.066981	0.183607	0.19333	0.173543	0.237655	0.386164	0.391901	0.264095	0.0980411	0.191954	0.0950849	0.157119	0.153936	0.281655	0.144213	0.0750128	0.23801	0.138648	0.212528	0.0384827	0.141343	0.167155	0.0867004	0.0634493	0.199916	0.0967867	0.113268	0.119141	0.0436932	0.299042	0.126035	0.0638834	0.166338	0.0669988	0.121228	0.172889	0.349141
0.101902	0.492833	0.0649782	0.331798	0.409841	0.130249	0.147843	0.197902	0.11826	0.140037	0.101723	0.126032	0.221552	0.133014	0.393369	0.198942	0.273149	0.439444	0.4224	0.456057	0.259816	0.187458	0.201826	0.200542	0.217613	0.258838	0.387155	0.400878	0.324724	0.329989	0.173893	0.195048	0.103771	0.193255	0.224395	0.11195	0.0440146	0.359146	0.129985	0.136859	0.242581	0.0673975	0.369957	0.37852	0.0840488	0.270295	0.0930332	0.172555	0.381732	0.413382
0.0553513	0.588162	0.0810629	0.290241	0.570344	0.180802	0.187694	0.415049	0.194353	0.235229	0.213258	0.227157	0.21307	0.251552	0.528972	0.440203	0.19809	0.38878	0.276712	0.490515	0.456151	0.157333	0.239888	0.193615	0.271142	0.303898	0.39367	0.455413	0.217144	0.407672	0.157604	0.439276	0.1418	0.265981	0.234666	0.167972	0.0627115	0.481969	0.162732	0.215571	0.395201	0.114021	0.401607	0.5509	0.127326	0.199195	0.150173	0.310752	0.388664	0.401125
0.183651	0.57099	0.150193	0.395631	0.550982	0.0499065	0.288824	0.360767	0.181293	0.320353	0.287835	0.195983	0.180202	0.17786	0.642536	0.335883	0.126061	0.479615	0.58244	0.684411	0.519777	0.237788	0.39145	0.170659	0.259381	0.390146	0.436054	0.469067	0.333626	0.573188	0.145832	0.421508	0.178115	0.303751	0.225151	0.170275	0.180656	0.597653	0.345482	0.226516	0.428214	0.125031	0.697962	0.600575	0.228893	0.146	0.109971	0.289401	0.506072	0.543103
0.311023	0.60879	0.122216	0.333072	0.585234	0.250264	0.190315	0.382194	0.224505	0.397633	0.271842	0.149972	0.382122	0.174613	0.759822	0.410288	0.0593017	0.550242	0.901599	0.779025	0.405225	0.30344	0.388572	0.191439	0.360575	0.34404	0.319737	0.432171	0.464919	0.824344	0.203546	0.343018	0.221971	0.375857	0.257461	0.157532	0.322517	0.720088	0.264842	0.209748	0.465439	0.196035	0.704372	0.733813	0.158446	0.242336	0.0957598	0.442582	0.515626	0.64095
0.502558	0.523713	0.078747	0.665516	0.660205	0.324842	0.162243	0.422108	0.190626	0.577572	0.265271	0.284688	0.449595	0.0613349	0.524096	0.593419	0.0280648	0.384789	1.02016	0.786029	0.225099	0.298422	0.387356	0.156851	0.384124	0.34947	0.611388	0.484674	0.55751	0.741585	0.224046	0.401894	0.19822	0.429404	0.29618	0.210914	0.28207	0.707726	0.325999	0.14417	0.478994	0.142482	0.810882	0.750367	0.177441	0.226563	0.139757	0.569652	0.521063	0.695563
0.35113	0.548627	0.0856087	0.483708	0.728425	0.307522	0.324006	0.416239	0.293218	0.562336	0.339692	0.356501	0.383897	0.118725	0.698305	0.67017	0.0493217	0.379998	0.984965	0.928363	0.245127	0.367163	0.319619	0.146182	0.351068	0.278273	0.489638	0.435789	0.58262	0.850122	0.257353	0.419108	0.322596	0.340221	0.348744	0.120036	0.209494	0.627966	0.374473	0.15637	0.287528	0.241602	0.697208	0.656328	0.158966	0.091896	0.159974	0.512967	0.412092	0.52872
0.391024	0.427785	0.0954626	0.491679	0.618475	0.243683	0.328729	0.418448	0.265408	0.585927	0.298913	0.397887	0.475789	0.256639	0.64706	0.694429	0.0526035	0.550145	0.940883	0.943924	0.349844	0.378843	0.398333	0.0237666	0.392918	0.491834	0.694336	0.316868	0.486753	0.587458	0.165178	0.474317	0.233545	0.443214	0.630754	0.0986367	0.205535	0.599603	0.331904	0.196476	0.597951	0.134571	0.811477	0.82023	0.41157	0.146068	0.405683	0.595121	0.628341	0.513149
[truncated: 100 more columns]

## Sheet: FigS11c
w_ft_ 1	w_ft_ 2	w_ft_ 3	w_ft_ 4	w_ft_ 5	w_ft_ 6	w_ft_ 7	w_ft_ 8	w_ft_ 9	w_ft_10	w_ft_11	w_ft_12	w_ft_13	w_ft_14	w_ft_15	w_ft_16	w_ft_17	w_ft_18	w_ft_19	w_ft_20	w_ft_21	w_ft_22	w_ft_23	w_ft_24	w_ft_25	w_ft_26	w_ft_27	w_ft_28	w_ft_29	w_ft_30	w_ft_31	w_ft_32	w_ft_33	w_ft_34	w_ft_35	w_ft_36	w_ft_37	w_ft_38	w_ft_39	w_ft_40	w_ft_41	w_ft_42	w_ft_43	w_ft_44	w_ft_45	w_ft_46	w_ft_47	w_ft_48	w_ft_49	w_ft_50
0.0130446	0.0291914	0.0562225	0.0281772	0.0220752	0.0298722	0.0259748	0.0104851	0.00402901	0.0239303	0.0439814	0.016283	0.0167164	0.0235943	0.0643781	0	0.0264177	0.0273985	0.062901	0.0658316	0.0639018	0.0087341	0.0271755	0.0130779	0.0520822	0.0482056	0.0457367	0.0154306	0.0153782	0.0179223	0.00737054	0.0112899	0.00425983	0.0174479	0.0381109	0.0575925	0.0295655	0.00619788	0.000876599	0.0486578	0.0125531	0.039463	0.0548144	0.0535554	0.00789478	0.00620983	0.0164899	0.0735613	0.0139265	0.025855
0.0375253	0.262308	0.0361423	0.242825	0.239745	0.101801	0.126559	0.176377	0.23187	0.0693177	0.0393253	0.0343128	0.158218	0.0580466	0.490433	0.068012	0.0505345	0.376019	0.494969	0.743191	0.327121	0.00735785	0.266306	0.214812	0.198313	0.309127	0.43423	0.248987	0.090805	0.132286	0.189638	0.273064	0.0455118	0.0729873	0.244504	0.185583	0.0588157	0.251434	0.331422	0.0203804	0.374028	0.026696	0.522035	0.163846	0.0155474	0.232645	0.0921408	0.432215	0.115608	0.286176
0.198878	0.82598	0.0498528	0.426546	0.636015	0.0919574	0.139075	0.329506	0.220154	0.288949	0.0646319	0.124051	0.23408	0.074453	0.71365	0.356677	0.394966	0.454991	0.900831	0.87239	0.566202	0.0769213	0.20758	0.394043	0.464338	0.481567	0.654177	0.516642	0.181303	0.57256	0.188409	0.382116	0.0128779	0.391198	0.377854	0.176164	0.11381	0.459328	0.251135	0.215579	0.463089	0.0309939	0.556108	0.357422	0.166974	0.435281	0.0815616	0.334926	0.326291	0.740132
0.0696429	0.840534	0.155689	0.514622	0.71891	0.181269	0.241947	0.433961	0.218881	0.418272	0.172724	0.258178	0.313307	0.212281	0.97164	0.499491	0.459587	0.700254	0.794146	0.730448	0.365931	0.30972	0.372178	0.330242	0.456827	0.632467	0.766381	0.693372	0.59878	0.622388	0.271535	0.384851	0.0466098	0.47927	0.552676	0.158242	0.12351	0.681608	0.267905	0.262472	0.550372	0.0580013	0.593194	0.751419	0.367356	0.402356	0.131839	0.417276	0.699424	0.815776
0.0354096	0.857423	0.168633	0.631917	0.924776	0.252166	0.304284	0.508054	0.384224	0.459617	0.307003	0.392241	0.364361	0.34243	0.867966	0.672445	0.400546	0.528694	0.798637	0.738658	0.546022	0.268358	0.48849	0.215644	0.455538	0.645839	0.658108	0.771723	0.608227	0.78509	0.224227	0.534392	0.102182	0.487893	0.59628	0.189981	0.179092	0.739111	0.274316	0.460124	0.622732	0.135729	0.595861	0.928555	0.347731	0.309537	0.193141	0.586918	0.602378	0.642406
0.191717	0.833813	0.284047	0.665953	0.857421	0.0885965	0.411832	0.47449	0.307756	0.581675	0.45126	0.237564	0.327461	0.262304	0.926819	0.486281	0.184938	0.602532	1.04472	0.911836	0.754539	0.384594	0.58911	0.296889	0.414827	0.549846	0.678622	0.690693	0.587318	0.90768	0.251613	0.569903	0.168931	0.536925	0.463248	0.199153	0.324862	0.795748	0.641873	0.402737	0.614059	0.200725	0.894845	0.872208	0.401162	0.251883	0.178993	0.495195	0.794167	0.732787
0.414246	0.788015	0.174406	0.422692	0.860264	0.282618	0.278991	0.536216	0.287839	0.645291	0.403441	0.209245	0.623655	0.243054	0.90697	0.452529	0.113914	0.653281	1.21745	1.107	0.576328	0.510705	0.546254	0.286067	0.525295	0.500651	0.410894	0.554191	0.650883	1.01808	0.300395	0.596658	0.232321	0.481177	0.406784	0.205687	0.456808	0.953234	0.364289	0.379956	0.616978	0.178661	0.97323	0.899165	0.26594	0.337924	0.12662	0.633122	0.770972	0.862818
0.671379	0.660349	0.121047	0.83831	0.86625	0.411994	0.237586	0.556556	0.24353	0.815798	0.344265	0.321387	0.631026	0.197285	0.62852	0.777668	0.0555523	0.564535	1.18122	1.04082	0.365167	0.423436	0.45586	0.196541	0.472732	0.431758	0.747369	0.524144	0.736502	0.967051	0.211202	0.621513	0.234905	0.515591	0.392604	0.29098	0.394311	0.820847	0.39948	0.24944	0.605252	0.204311	1.04426	0.933814	0.283284	0.300325	0.172822	0.812083	0.751066	0.883393
0.510832	0.56592	0.114534	0.745673	0.916616	0.41364	0.429475	0.571197	0.352243	0.850835	0.434997	0.442983	0.575218	0.304447	0.686531	0.848112	0.0622801	0.516254	1.10957	1.21089	0.377919	0.507638	0.395107	0.199115	0.409615	0.356408	0.593131	0.596516	0.767176	0.901299	0.383431	0.573791	0.352552	0.45316	0.544621	0.180396	0.288522	0.750758	0.546686	0.28263	0.384943	0.402686	0.80802	0.884359	0.339975	0.102226	0.293809	0.698371	0.698236	0.643974
0.465136	0.552593	0.158717	0.693323	0.825252	0.363514	0.480399	0.525091	0.270097	0.761812	0.403104	0.5228	0.697738	0.41107	0.785845	0.887316	0.116889	0.650236	1.04504	1.14984	0.433635	0.578135	0.55014	0.0743346	0.533747	0.608601	0.725265	0.458091	0.635556	0.692905	0.298365	0.592663	0.301363	0.542016	0.762671	0.148768	0.316336	0.680306	0.489208	0.250098	0.740259	0.287953	1.04659	0.996152	0.574403	0.219069	0.554911	0.663894	0.81621	0.654024
[truncated: 100 more columns]

## Sheet: FigS11d
w_ft_ 1	w_ft_ 2	w_ft_ 3	w_ft_ 4	w_ft_ 5	w_ft_ 6	w_ft_ 7	w_ft_ 8	w_ft_ 9	w_ft_10	w_ft_11	w_ft_12	w_ft_13	w_ft_14	w_ft_15	w_ft_16	w_ft_17	w_ft_18	w_ft_19	w_ft_20	w_ft_21	w_ft_22	w_ft_23	w_ft_24	w_ft_25	w_ft_26	w_ft_27	w_ft_28	w_ft_29	w_ft_30	w_ft_31	w_ft_32	w_ft_33	w_ft_34	w_ft_35	w_ft_36	w_ft_37	w_ft_38	w_ft_39	w_ft_40	w_ft_41	w_ft_42	w_ft_43	w_ft_44	w_ft_45	w_ft_46	w_ft_47	w_ft_48	w_ft_49	w_ft_50
0.010211	0.0272384	0.0213336	0.0191296	0.0224685	0.0221682	0.0157523	0.016203	0.0165744	0.062598	0.020569	0.0379316	0.0155799	0.0217531	0.030123	0.00606389	0.0165453	0.0164179	0.0487273	0.0226873	0.0401334	0.0158424	0.0171346	0.0165023	0.0403456	0.0289268	0.029907	0.0199384	0.0207859	0.0167205	0.0200601	0.0149751	0.0136016	0.0251693	0.0255988	0.0389348	0.0254076	0.00982003	0	0.0453293	0.00530897	0.0226891	0.0321349	0.0396321	0.0167976	0.0132716	0.0378443	0.0405897	0.0301823	0.0165015
0.0231904	0.129182	0.0213313	0.169238	0.163676	0.0389918	0.086677	0.119338	0.15944	0.0379061	0.0158561	0.0388964	0.0728763	0.0223747	0.347145	0.0489257	0.00349519	0.15883	0.268685	0.476607	0.135176	0.0118381	0.108245	0.162501	0.118463	0.165563	0.153784	0.162568	0.0642791	0.0579937	0.165604	0.155558	0.0570571	0.0545959	0.149525	0.0741941	0.0524876	0.165805	0.11827	0.0135207	0.273365	0.0224766	0.312714	0.0560537	0.00656802	0.0791432	0.070863	0.211178	0.0775398	0.125398
0.121808	0.57875	0.0346322	0.277743	0.316579	0.0314235	0.0918933	0.204362	0.106166	0.24997	0.025661	0.172158	0.15726	0.0367524	0.417911	0.249715	0.236457	0.332881	0.630281	0.636168	0.375638	0.0643114	0.252316	0.2	0.266441	0.256799	0.486867	0.266387	0.127394	0.385589	0.148633	0.326437	0.0180476	0.235563	0.265911	0.102084	0.0669914	0.285475	0.172931	0.139067	0.260351	0.0187376	0.381539	0.206645	0.0787394	0.261923	0.0527181	0.218701	0.242092	0.547656
0.0649745	0.64132	0.0985659	0.452844	0.536417	0.136153	0.177758	0.245084	0.136695	0.259054	0.0714848	0.141013	0.245222	0.127301	0.647288	0.264548	0.344077	0.561305	0.642763	0.571997	0.271103	0.221041	0.24802	0.266499	0.296889	0.397105	0.562934	0.524783	0.466194	0.482962	0.154727	0.234964	0.0647143	0.27947	0.349275	0.0796476	0.0414294	0.486636	0.152604	0.143905	0.35535	0.0292145	0.461798	0.532312	0.163824	0.328062	0.0810713	0.238375	0.552643	0.606611
0.0115078	0.71429	0.126269	0.465027	0.775526	0.194552	0.209848	0.508208	0.235964	0.362915	0.248995	0.290139	0.279269	0.376615	0.619632	0.529582	0.272551	0.477888	0.496122	0.61713	0.571759	0.16297	0.326561	0.210403	0.328698	0.40745	0.538703	0.583869	0.343893	0.586341	0.129849	0.575052	0.127709	0.331754	0.382603	0.173164	0.0742071	0.586425	0.188045	0.259227	0.515449	0.121365	0.515844	0.7397	0.18217	0.290658	0.146964	0.396363	0.484242	0.466569
0.181644	0.812345	0.224154	0.555885	0.749802	0.0460351	0.366855	0.40884	0.199925	0.445468	0.369986	0.26549	0.23845	0.187021	0.810398	0.467686	0.175055	0.759069	0.593621	0.927343	0.748758	0.304547	0.529483	0.219109	0.413695	0.524378	0.556887	0.588938	0.439415	0.767124	0.164176	0.525159	0.169637	0.394266	0.290633	0.216118	0.213979	0.8283	0.394795	0.350677	0.575831	0.112995	1.04701	0.80295	0.33774	0.184331	0.154524	0.400896	0.686534	0.7154
0.284304	0.927272	0.135848	0.41616	0.820319	0.231775	0.226858	0.481241	0.295181	0.530866	0.346403	0.183633	0.523622	0.242338	1.0696	0.429788	0.0787957	0.881246	0.935128	1.07268	0.62941	0.374087	0.45416	0.260589	0.393308	0.506733	0.427446	0.560657	0.640863	0.888859	0.097745	0.567376	0.226111	0.444452	0.38727	0.155651	0.412345	1.0446	0.309291	0.283936	0.651752	0.261747	1.14855	0.867787	0.223045	0.315742	0.0823768	0.56979	0.833159	0.906523
0.617494	0.629655	0.116144	0.919636	0.871743	0.371832	0.192528	0.540073	0.251484	0.738848	0.274556	0.317705	0.575777	0.0494003	0.732102	0.726386	0.0510625	0.68935	1.16713	1.11598	0.286897	0.300181	0.474721	0.284349	0.516663	0.413616	0.915549	0.770063	0.723727	1.0258	0.645881	0.540295	0.195836	0.628507	0.395337	0.185573	0.325649	0.992123	0.399123	0.197098	0.659917	0.172039	1.33907	0.936876	0.252531	0.271489	0.226277	0.731394	0.910349	1.05462
0.4206	0.575962	0.110573	0.775008	1.10118	0.420862	0.466027	0.578474	0.360332	0.812515	0.49673	0.505927	0.465103	0.195364	1.11672	0.890409	0.056468	0.761653	1.29267	1.37398	0.234234	0.461496	0.248496	0.168299	0.501755	0.349574	0.791308	0.768053	0.946333	0.804741	0.343832	0.503816	0.433725	0.451309	0.478013	0.173068	0.247852	0.90661	0.477081	0.210537	0.361194	0.361916	1.10795	0.824016	0.47562	0.0247349	0.228494	0.608755	0.680281	0.687396
0.507032	0.619334	0.160011	0.805697	0.958119	0.433187	0.519164	0.54212	0.388472	0.779904	0.383705	0.566968	0.756842	0.421864	0.951506	0.855625	0.0825919	0.999778	1.33031	1.36622	0.547413	0.6474	0.547769	0.112392	0.474022	0.760499	1.03827	0.511143	0.80541	0.871048	0.105766	0.594909	0.280055	0.525271	0.701202	0.0835259	0.294359	0.98466	0.409803	0.197432	1.02827	0.197621	1.51714	1.37085	0.55452	0.120456	0.579642	0.832933	1.14468	0.654263
[truncated: 100 more columns]

## Sheet: FigS11e
w_ft_ 1	w_ft_ 2	w_ft_ 3	w_ft_ 4	w_ft_ 5	w_ft_ 6	w_ft_ 7	w_ft_ 8	w_ft_ 9	w_ft_10	w_ft_11	w_ft_12	w_ft_13	w_ft_14	w_ft_15	w_ft_16	w_ft_17	w_ft_18	w_ft_19	w_ft_20	w_ft_21	w_ft_22	w_ft_23	w_ft_24	w_ft_25	w_ft_26	w_ft_27	w_ft_28	w_ft_29	w_ft_30	w_ft_31	w_ft_32	w_ft_33	w_ft_34	w_ft_35	w_ft_36	w_ft_37	w_ft_38	w_ft_39	w_ft_40	w_ft_41	w_ft_42	w_ft_43	w_ft_44	w_ft_45	w_ft_46	w_ft_47	w_ft_48	w_ft_49	w_ft_50
0.0132376	0.0247715	0.0141813	0.013575	0.0143417	0.0150775	0.0128469	0.0133975	0.015441	0.0133087	0.0133951	0.0129361	0.0138171	0.0171172	0.0178679	0.0126141	0.0170375	0.0152739	0.0225229	0.0162615	0.0170151	0.0131076	0.0147771	0.0141895	0.014554	0.0197629	0.020118	0.0178103	0.0156901	0.0155885	0.0121863	0.0144694	0.0139496	0.0139106	0.0192509	0.0195282	0.0137449	0.0171072	0.0148492	0.0142122	0.0172292	0.0147635	0.0171767	0.0195501	0.0130428	0.0140489	0.0136421	0.023275	0.0135821	0.0151578
0.00532379	0.0308172	0.00898785	0.0280656	0.0299647	0.0144262	0.0198325	0.0245297	0.0265916	0.0111953	0.00838894	0.0107531	0.0177977	0.0129459	0.0483197	0.00700655	0.00886895	0.0306399	0.0494104	0.0703438	0.0413114	0.0094041	0.0286995	0.029169	0.0190347	0.0412388	0.0311021	0.0373404	0.0256769	0.0189978	0.0209545	0.0300422	0.0124036	0.0173097	0.0365053	0.0257776	0.0109579	0.0367283	0.0289393	0.00497859	0.0460408	0.0122188	0.0510859	0.0230322	0.00785585	0.022748	0.0156372	0.0432287	0.0219997	0.0275513
0.034422	0.111077	0.0193397	0.0724468	0.0831389	0.0259284	0.0408663	0.0605273	0.0480644	0.0532676	0.0250181	0.0263952	0.0423746	0.0211807	0.091464	0.0589532	0.0622063	0.0695932	0.126729	0.113903	0.0816377	0.0316069	0.0489115	0.0545782	0.073315	0.0635335	0.0866775	0.0700466	0.0397715	0.0838663	0.0517871	0.0603798	0.0184866	0.0683369	0.0627167	0.0439521	0.030543	0.0701574	0.048663	0.0454536	0.055745	0.0245907	0.0866517	0.0429381	0.0296291	0.0552594	0.0328993	0.0530058	0.060938	0.0910223
0.0219083	0.110647	0.0183045	0.0707554	0.0845949	0.0232667	0.0395063	0.0529827	0.0359191	0.0529857	0.0237346	0.0339053	0.0293881	0.0234981	0.110823	0.0513023	0.0536267	0.0797323	0.115385	0.0782406	0.0450124	0.0456382	0.0485617	0.0376074	0.0570602	0.0703869	0.0767983	0.0852842	0.0717987	0.0731489	0.0408094	0.0465712	0.0201982	0.0596911	0.0622607	0.0245006	0.0183727	0.0784756	0.0319009	0.0428131	0.0608313	0.0196544	0.0630987	0.0818439	0.0309514	0.0445253	0.0268736	0.0388945	0.085572	0.105366
0.0193883	0.120365	0.0308814	0.0922598	0.116366	0.0356674	0.059627	0.0669008	0.0560734	0.0660065	0.0451762	0.0582236	0.0467901	0.0411425	0.120212	0.0886413	0.0649542	0.0647691	0.122589	0.101453	0.0698012	0.055342	0.0697185	0.0344873	0.0710322	0.0851629	0.0875338	0.125449	0.081817	0.104328	0.0302313	0.0652199	0.0336779	0.0786446	0.084996	0.0306586	0.0279868	0.0986405	0.0463258	0.0715674	0.0851149	0.0295671	0.0736987	0.117156	0.0388161	0.0447398	0.0242786	0.0820416	0.0882553	0.0869827
0.0406078	0.116491	0.0388616	0.100239	0.121925	0.0236383	0.0676279	0.0761399	0.0513669	0.0762718	0.069838	0.044305	0.0597664	0.0288106	0.129511	0.070054	0.0321143	0.0977549	0.0974657	0.141579	0.100904	0.0715002	0.0875555	0.0497284	0.0690284	0.0810224	0.0846643	0.10503	0.0884309	0.131847	0.0178927	0.0731752	0.0423322	0.0782391	0.0722897	0.0418893	0.0600294	0.114882	0.0783289	0.0659341	0.098326	0.035359	0.136962	0.133265	0.0483156	0.0456785	0.0242332	0.0835268	0.106432	0.114189
0.0886484	0.160023	0.0491254	0.0795623	0.148389	0.0704375	0.0714702	0.110286	0.0590938	0.109479	0.0768658	0.0663905	0.112787	0.0443679	0.154794	0.105927	0.0332944	0.109776	0.142005	0.179508	0.10085	0.105632	0.114844	0.0534979	0.0955453	0.101115	0.0661719	0.0941764	0.118591	0.175979	0.00639003	0.0971941	0.0728863	0.0901115	0.0949461	0.056064	0.0910825	0.166434	0.071775	0.0734946	0.123616	0.0473617	0.192139	0.16054	0.0413026	0.0714503	0.0339661	0.141862	0.141883	0.153312
0.0996017	0.109325	0.0173667	0.120858	0.125007	0.0566756	0.0348924	0.0910715	0.0368574	0.106756	0.0362258	0.0483539	0.0856707	0.00633665	0.0764337	0.110053	0.00938532	0.0895771	0.139952	0.157187	0.058948	0.0658075	0.0732292	0.0302702	0.063263	0.0729232	0.11083	0.0893222	0.100357	0.143617	0.0591591	0.0891879	0.0445172	0.0853607	0.0891526	0.0457492	0.057476	0.140323	0.0490665	0.0405345	0.0893019	0.0350052	0.196693	0.127939	0.0263252	0.0546643	0.0267558	0.136855	0.125001	0.159447
0.0657615	0.0840805	0.0167597	0.104516	0.163966	0.0606802	0.0591413	0.0825564	0.0577245	0.122987	0.0619442	0.0611162	0.0741383	0.0357231	0.146185	0.14072	0.0140485	0.0879294	0.170066	0.200344	0.0373703	0.072136	0.051917	0.0161175	0.0669507	0.0515901	0.0957023	0.102032	0.134059	0.120345	0.0450817	0.088331	0.0669009	0.0814013	0.0884355	0.0290739	0.0414611	0.128023	0.0638926	0.0405318	0.0614352	0.0663299	0.16697	0.112296	0.0677029	0.023217	0.0363114	0.105198	0.0981851	0.10333
0.0837202	0.102541	0.0262098	0.129622	0.161253	0.0663096	0.0871073	0.0840273	0.0710879	0.129291	0.0663787	0.0931427	0.127224	0.067478	0.141579	0.14308	0.0255104	0.148812	0.19378	0.209592	0.0840213	0.115617	0.066001	0.00297943	0.0699332	0.0928193	0.182974	0.0695514	0.124492	0.142458	0.011398	0.1129	0.0644019	0.0948087	0.132489	0.0187035	0.0493799	0.138986	0.0668181	0.044863	0.159193	0.0401145	0.235113	0.208275	0.085196	0.0279564	0.0839978	0.134578	0.175007	0.107674
[truncated: 100 more columns]

## Sheet: FigS11f
w_ft_ 1	w_ft_ 2	w_ft_ 3	w_ft_ 4	w_ft_ 5	w_ft_ 6	w_ft_ 7	w_ft_ 8	w_ft_ 9	w_ft_10	w_ft_11	w_ft_12	w_ft_13	w_ft_14	w_ft_15	w_ft_16	w_ft_17	w_ft_18	w_ft_19	w_ft_20	w_ft_21	w_ft_22	w_ft_23	w_ft_24	w_ft_25	w_ft_26	w_ft_27	w_ft_28	w_ft_29	w_ft_30	w_ft_31	w_ft_32	w_ft_33	w_ft_34	w_ft_35	w_ft_36	w_ft_37	w_ft_38	w_ft_39	w_ft_40	w_ft_41	w_ft_42	w_ft_43	w_ft_44	w_ft_45	w_ft_46	w_ft_47	w_ft_48	w_ft_49	w_ft_50
0.0277567	0.0555752	0.0332307	0.0553252	0.043891	0.0743641	0.0453363	0.0467219	0.0649714	0.0699717	0.0409661	0.0774507	0.0596103	0.0513669	0.0648446	0.0424951	0.0484915	0.0752771	0.0501024	0.0870244	0.0531754	0.0464485	0.0636857	0.0419439	0.0649605	0.0495007	0.0533334	0.0483352	0.0829387	0.0413282	0.0807173	0.0437963	0.0669265	0.0692516	0.07077	0.0487214	0.0508802	0.0807317	0.0758342	0.0496905	0.0773115	0.0510718	0.054462	0.0487716	0.0538795	0.0587429	0.0647087	0.0615267	0.0835686	0.0519087
0.0595503	0.0842538	0.0391293	0.0451596	0.060837	0.0660638	0.0574054	0.0608384	0.0454781	0.11817	0.0691118	0.0478283	0.08295	0.0597824	0.0303759	0.0720318	0.127071	0.0715745	0.0579924	0.0199457	0.0906704	0.126796	0.0871986	0.0430282	0.0803901	0.066167	0.0905566	0.0466447	0.0452628	0.0901881	0.0453406	0.061065	0.0213122	0.0371754	0.0461456	0.0693708	0.03047	0.0528062	0.071705	0.0742916	0.0209696	0.0432947	0.0670562	0.0791591	0.0662553	0.0984093	0.060821	0.0582917	0.0728684	0.0720274
0.0530346	0.0204003	0.040807	0.0433525	0.0655712	0.0886591	0.0616955	0.0708412	0.0874946	0.0197932	0.0696562	0.034937	0.0379386	0.199286	0.0166683	0.0630694	0.0437461	0.00212701	0.0171188	0.0708884	0.0119817	0.029683	0.0191901	0.0762117	0.0444048	0.0627421	0.0216782	0.0825524	0.0608174	0.0180591	0.0295024	0.0330742	0.0385279	0.0601904	0.0380553	0.0466988	0.0645151	0.0197784	0.0207818	0.0606548	0.0557982	0.0953857	0.0166172	0.0590159	0.0520484	0.0291864	0.049722	0.0421227	0.015227	0.0288755
0.0103294	0.0978	0.118726	0.0346009	0.0651552	0.0237905	0.0204583	0.0336163	0.0318344	0.0229635	0.0297908	0.0638751	0.0359207	0.0301921	0.0304311	0.0247633	0.0513425	0.130889	0.0634788	0.192543	0	0.0160946	0.0148758	0.0206311	0.0158866	0.0223022	0.053841	0.0264342	0.0256251	0.0614003	0.0132263	0.0217422	0.0200907	0.0690891	0.0303735	0.0483859	0.0361305	0.0454702	0.0328343	0.0357718	0.0217329	0.0694748	0.0592514	0.0477077	0.0328212	0.0296636	0.016783	0.040033	0.153687	0.0835104
0.0477628	0.290478	0.00397603	0.0280705	0.204032	0.0148382	0	0.0819028	0.0117621	0.0455871	0.00195748	0	0.0429134	0.131783	0.154474	0.0578368	0.0384687	0.153313	0.0306742	0.211409	0.176693	0	0.0133154	0.00133122	0.0486151	0.0200446	0.105867	0.0550092	0.0158865	0.124929	0	0.199244	0.0293232	0.0177782	0.00555544	0	0.0440139	0.163043	0.00989865	0.0186648	0.0720134	0.0190831	0.0994005	0.29416	0.0364616	0.0446754	0	0.00808333	0.110085	0.132271
0.0216496	0.44151	0.0224969	0.108898	0.250932	0	0.014581	0.035574	0	0.111326	0.0662297	0.00932369	0	0.0118961	0.426102	0.130231	0.0375304	0.477113	0.0548862	0.506472	0.420086	0.0395663	0.113242	0	0.1369	0.115882	0.227218	0.19745	0.0847996	0.403773	0.0059279	0.200076	0.0224353	0.0148216	0.0155233	0.0216625	0	0.426707	0.080625	0.106009	0.139421	0	0.727133	0.447647	0.0635134	0.00426564	0.00122121	0.023506	0.228041	0.317192
0.021977	0.411531	0	0.0705397	0.364137	0.0245397	0	0.0462369	0	0.181812	0.0874771	0	0.259119	0	0.580992	0.0767164	0	0.506865	0.348989	0.665953	0.247041	0.0221968	0.0746097	0	0.174907	0.0940785	0.177096	0.181987	0.198534	0.608385	0	0.161136	0	0.0551017	0.0045257	0.00671001	0.0543945	0.611549	0.0711657	0.0570201	0.243595	0.0537773	0.94466	0.526904	0.0508997	0.0177102	0	0.0420057	0.418303	0.515547
0.168303	0.373832	0	0.500199	0.568283	0.101647	0	0.180226	0	0.531825	0.0574369	0.0312846	0.281263	0	0.401973	0.509459	0	0.421072	0.84522	0.962355	0.0854573	0.0951719	0.121495	0.0111465	0.242183	0.0739018	0.607085	0.470815	0.37374	0.77173	0.357326	0.160013	0	0.191622	0.0636167	0	0.0594094	0.831358	0.135942	0.0218204	0.286831	0	1.29026	0.613944	0.0807458	0.00264343	0.051402	0.276044	0.540817	0.699904
0.111739	0.293586	0	0.370595	0.779629	0.229602	0.192922	0.202394	0.0294442	0.504474	0.206967	0.184435	0.265033	0.0613531	0.776557	0.802783	0	0.43919	1.0377	1.21133	0.0180125	0.184856	0.104597	0	0.240131	0.109139	0.454761	0.390538	0.606988	0.730467	0.0946625	0.20637	0.0352123	0.0622186	0.108454	0	0	0.676035	0.172723	0.0425025	0.0703647	0.159529	1.03175	0.591935	0.230555	0	0.0617133	0.276915	0.431317	0.431314
0.201612	0.356195	0.0113995	0.394187	0.765781	0.110165	0.275897	0.203591	0.0157736	0.508578	0.201997	0.25379	0.46631	0.325725	0.607423	0.676736	0	0.717703	1.06115	1.22426	0.288261	0.335477	0.202344	0	0.281074	0.375293	0.952819	0.234462	0.453998	0.424811	0	0.293219	0.0197605	0.277692	0.372378	0	0.0076255	0.522171	0.231519	0.0704602	0.684361	0.0293984	1.37028	0.987503	0.390703	0	0.404508	0.386443	0.795962	0.475253
[truncated: 100 more columns]

## Sheet: FigS11g
w_ft_ 1	w_ft_ 2	w_ft_ 3	w_ft_ 4	w_ft_ 5	w_ft_ 6	w_ft_ 7	w_ft_ 8	w_ft_ 9	w_ft_10	w_ft_11	w_ft_12	w_ft_13	w_ft_14	w_ft_15	w_ft_16	w_ft_17	w_ft_18	w_ft_19	w_ft_20	w_ft_21	w_ft_22	w_ft_23	w_ft_24	w_ft_25	w_ft_26	w_ft_27	w_ft_28	w_ft_29	w_ft_30	w_ft_31	w_ft_32	w_ft_33	w_ft_34	w_ft_35	w_ft_36	w_ft_37	w_ft_38	w_ft_39	w_ft_40	w_ft_41	w_ft_42	w_ft_43	w_ft_44	w_ft_45	w_ft_46	w_ft_47	w_ft_48	w_ft_49	w_ft_50
0.0176524	0.0638214	0.026023	0.0164634	0.0259679	0.0273541	0.0304382	0.0377669	0.0338014	0.0243771	0.0298964	0.0227417	0.0352679	0.0488199	0.052832	0.0185312	0.025281	0.0324169	0.0820307	0.0448333	0.0534132	0.0253487	0.0354261	0.0292385	0.0313143	0.058406	0.0637512	0.0457068	0.0504024	0.0324365	0.0217271	0.0270068	0.00973081	0.022075	0.0549479	0.0619043	0.0238685	0.0394581	0.0249038	0.0214752	0.0436767	0.0367223	0.0406383	0.072473	0.0164817	0.0302822	0.0199034	0.0741548	0.0271732	0.0416271
0.030483	0.133261	0.0329125	0.131886	0.144424	0.0503922	0.0794002	0.0924247	0.129837	0.0475338	0.0356863	0.0245144	0.059044	0.0696923	0.22951	0.0461242	0.0383807	0.150804	0.231737	0.295161	0.179403	0.0235054	0.121142	0.133773	0.0826079	0.178418	0.167985	0.186311	0.0775903	0.0660212	0.0897754	0.135856	0.0426119	0.0819196	0.134436	0.12545	0.046976	0.167075	0.174234	0.0339216	0.220943	0.0436227	0.213686	0.0636998	0.0243117	0.114152	0.0524593	0.183706	0.0710333	0.131717
0.0873301	0.426036	0.0200353	0.232819	0.306643	0.0408609	0.106601	0.195837	0.159594	0.167741	0.0703395	0.0752216	0.115532	0.0441783	0.288484	0.182692	0.220982	0.231656	0.434413	0.372622	0.278302	0.0610068	0.122421	0.18848	0.249419	0.240155	0.307857	0.269154	0.1034	0.26916	0.160384	0.209331	0.0160789	0.231707	0.218599	0.11989	0.0799339	0.222535	0.135993	0.114831	0.203679	0.0323042	0.255754	0.139328	0.0966655	0.205157	0.0688593	0.163116	0.192515	0.368903
0.056112	0.435007	0.0647605	0.334245	0.340798	0.110025	0.184817	0.197167	0.133103	0.177689	0.111526	0.154587	0.139573	0.128755	0.426283	0.239159	0.263979	0.357023	0.43535	0.312066	0.193999	0.186041	0.189832	0.186744	0.256931	0.341931	0.325461	0.376468	0.355972	0.289232	0.202839	0.195505	0.0678081	0.272218	0.297055	0.113109	0.0664562	0.306696	0.138187	0.154584	0.248975	0.067913	0.258728	0.361069	0.165841	0.235321	0.0866984	0.177752	0.352312	0.423801
0.0348724	0.45938	0.0938871	0.349917	0.458522	0.155125	0.223223	0.297104	0.231622	0.222156	0.190519	0.238084	0.182194	0.201455	0.387107	0.335316	0.216065	0.295352	0.417652	0.328521	0.292018	0.174304	0.234003	0.144045	0.218129	0.292207	0.333347	0.398037	0.321608	0.361873	0.161332	0.267011	0.109968	0.277147	0.330652	0.128	0.101539	0.356228	0.151509	0.204425	0.33167	0.132085	0.282483	0.415237	0.151609	0.187593	0.130567	0.312503	0.335907	0.329935
0.138755	0.471501	0.152134	0.356577	0.421184	0.0513317	0.277789	0.34072	0.183068	0.276397	0.27557	0.205094	0.208348	0.174475	0.423757	0.307136	0.144078	0.343783	0.408138	0.450684	0.40688	0.251588	0.346062	0.170271	0.231358	0.324793	0.349533	0.360355	0.303611	0.440711	0.158225	0.295615	0.142668	0.31068	0.271782	0.152382	0.197158	0.422492	0.285017	0.219422	0.344143	0.145951	0.464023	0.45716	0.240999	0.176873	0.101491	0.291677	0.407439	0.4109
0.244859	0.52927	0.130721	0.264225	0.443146	0.180866	0.260458	0.39112	0.225523	0.339315	0.252441	0.197316	0.359841	0.210257	0.469791	0.294509	0.113664	0.360879	0.545442	0.558843	0.406211	0.379931	0.362147	0.222427	0.298748	0.351731	0.272116	0.353753	0.407432	0.548052	0.198438	0.354933	0.23008	0.325427	0.29795	0.186972	0.29321	0.528631	0.2101	0.198035	0.400716	0.189852	0.484119	0.456822	0.180583	0.247856	0.131127	0.428767	0.439344	0.500244
0.406292	0.435228	0.079976	0.488844	0.426977	0.225008	0.215692	0.393259	0.205659	0.444174	0.223163	0.269646	0.386769	0.161482	0.396342	0.41754	0.0902921	0.352162	0.601175	0.529115	0.287479	0.293125	0.312108	0.183897	0.284926	0.335126	0.436488	0.337811	0.445385	0.542497	0.177338	0.406778	0.206632	0.380416	0.289743	0.239892	0.26937	0.46121	0.255232	0.187207	0.341206	0.217301	0.502181	0.507752	0.215819	0.289205	0.154931	0.511985	0.419035	0.528251
0.28213	0.404594	0.081756	0.465587	0.504372	0.218979	0.337445	0.386465	0.272446	0.487228	0.284629	0.326259	0.377121	0.23905	0.421005	0.4418	0.126829	0.334035	0.57605	0.607397	0.303636	0.342385	0.267119	0.174298	0.277862	0.272931	0.389145	0.397264	0.463429	0.52218	0.246844	0.349549	0.307574	0.352127	0.345515	0.198376	0.240644	0.449898	0.346496	0.162927	0.271159	0.322333	0.41318	0.481401	0.269906	0.145433	0.223271	0.425299	0.387551	0.396559
0.242484	0.382746	0.101796	0.438849	0.469303	0.201477	0.322007	0.359241	0.236947	0.429769	0.259398	0.334475	0.436894	0.240064	0.473106	0.469382	0.148753	0.373206	0.597044	0.59455	0.303217	0.375191	0.328373	0.0894669	0.293194	0.393726	0.415801	0.312383	0.399043	0.47341	0.184974	0.382735	0.235365	0.339393	0.430399	0.160912	0.232166	0.43263	0.257143	0.133854	0.450565	0.250762	0.515805	0.541037	0.36117	0.200186	0.30909	0.430432	0.462086	0.373847
[truncated: 100 more columns]

## Sheet: FigS11h
w_ft_ 1	w_ft_ 2	w_ft_ 3	w_ft_ 4	w_ft_ 5	w_ft_ 6	w_ft_ 7	w_ft_ 8	w_ft_ 9	w_ft_10	w_ft_11	w_ft_12	w_ft_13	w_ft_14	w_ft_15	w_ft_16	w_ft_17	w_ft_18	w_ft_19	w_ft_20	w_ft_21	w_ft_22	w_ft_23	w_ft_24	w_ft_25	w_ft_26	w_ft_27	w_ft_28	w_ft_29	w_ft_30	w_ft_31	w_ft_32	w_ft_33	w_ft_34	w_ft_35	w_ft_36	w_ft_37	w_ft_38	w_ft_39	w_ft_40	w_ft_41	w_ft_42	w_ft_43	w_ft_44	w_ft_45	w_ft_46	w_ft_47	w_ft_48	w_ft_49	w_ft_50
0.0135396	0.0402325	0.0168456	0.011324	0.0159162	0.00934505	0.0138243	0.0119567	0.0139398	0.0157257	0.0163953	0.00612511	0.012648	0.0180895	0.0320755	0.0073158	0.0186511	0.00928793	0.040715	0.0218632	0.0232325	0.00668706	0.0214468	0.0128974	0.0189069	0.033892	0.026913	0.0184452	0.0140642	0.0129664	0.0116339	0.0118519	0.00783409	0.00947351	0.0227639	0.0300145	0.0154059	0.0194654	0.00544499	0.0154173	0.0135045	0.0179621	0.025051	0.0355279	0.0108708	0.0117431	0.00523271	0.04334	0.00655488	0.0158458
0.0192275	0.096058	0.014045	0.0976459	0.0951659	0.0309759	0.0494421	0.0707801	0.0827483	0.0293642	0.0165073	0.0228224	0.0532573	0.0312224	0.168171	0.0288757	0.0165578	0.107861	0.178084	0.241657	0.139004	0.0122794	0.0885198	0.0932097	0.0691389	0.145461	0.115629	0.123885	0.0566107	0.0533058	0.0678582	0.1056	0.0289156	0.0400351	0.0986221	0.0744536	0.0299577	0.10724	0.0982022	0.0175183	0.146904	0.0234373	0.17013	0.0608907	0.00829096	0.0775317	0.0384064	0.141851	0.0574982	0.0941079
0.0727376	0.336802	0.0165998	0.201721	0.252149	0.0426263	0.0934161	0.154142	0.128303	0.125378	0.0554613	0.0646832	0.102177	0.0402425	0.269031	0.151881	0.162936	0.189438	0.357356	0.337963	0.233154	0.0603403	0.104416	0.148281	0.202346	0.194737	0.245969	0.212097	0.0917711	0.231516	0.11956	0.16828	0.0184282	0.184784	0.171245	0.109376	0.0652537	0.188364	0.113623	0.0946401	0.161856	0.0340297	0.231561	0.117422	0.0653235	0.152487	0.0614288	0.142471	0.145995	0.271303
0.0406548	0.350221	0.0393782	0.236598	0.27432	0.0694857	0.121834	0.161232	0.0959251	0.150818	0.0665732	0.106175	0.0946065	0.0613355	0.367063	0.169686	0.171914	0.252563	0.355116	0.252206	0.142515	0.125261	0.147238	0.115846	0.180136	0.245848	0.268002	0.278005	0.240663	0.225724	0.116256	0.142151	0.0457274	0.197452	0.21238	0.0683393	0.0418233	0.255642	0.0905483	0.111733	0.204673	0.0330187	0.207563	0.274409	0.0992222	0.140531	0.0592402	0.124199	0.261612	0.335284
0.0171839	0.361726	0.0628289	0.274093	0.352699	0.0904716	0.160583	0.195205	0.168252	0.177793	0.117552	0.165574	0.132998	0.112743	0.348991	0.24867	0.163094	0.181934	0.369394	0.284187	0.205913	0.144033	0.196817	0.0761341	0.187574	0.249823	0.248237	0.34566	0.252045	0.300161	0.0722746	0.185605	0.0638712	0.220725	0.254595	0.0748508	0.0602713	0.283568	0.109252	0.186416	0.246945	0.0537573	0.218445	0.357695	0.112865	0.11021	0.0597123	0.236723	0.257934	0.260907
0.0852932	0.335154	0.0980244	0.270288	0.342275	0.0468715	0.16854	0.189496	0.133131	0.210577	0.174398	0.0950132	0.147509	0.0590755	0.338069	0.165786	0.0708721	0.265877	0.348159	0.368561	0.269588	0.182616	0.224975	0.113909	0.166065	0.228936	0.235182	0.276245	0.241493	0.360523	0.0399114	0.196889	0.0879121	0.224521	0.216931	0.0886774	0.144776	0.30326	0.214646	0.149989	0.260513	0.0643805	0.364707	0.357794	0.134102	0.115622	0.0414984	0.221165	0.301149	0.294806
0.193081	0.395218	0.0975001	0.18588	0.381561	0.135825	0.142226	0.262063	0.128482	0.282587	0.168324	0.134862	0.280862	0.0757575	0.384979	0.226086	0.0505687	0.274929	0.434336	0.470916	0.237937	0.264874	0.270216	0.110602	0.223168	0.250516	0.145567	0.211017	0.287571	0.449796	0.0112807	0.242873	0.143158	0.200234	0.228921	0.111599	0.205653	0.416239	0.154183	0.171453	0.295944	0.0768167	0.456271	0.40546	0.0927117	0.158794	0.0508727	0.336534	0.342131	0.371486
0.289022	0.326142	0.0531018	0.360884	0.37113	0.161337	0.090868	0.266663	0.0963879	0.319154	0.118496	0.130982	0.260971	0.00793587	0.235714	0.312625	0.0160158	0.25987	0.444157	0.446252	0.155678	0.194577	0.201086	0.0705346	0.178891	0.20433	0.311457	0.230413	0.292039	0.421848	0.212102	0.258789	0.120036	0.235794	0.25585	0.126834	0.158758	0.391074	0.145954	0.110063	0.266873	0.0780431	0.545886	0.388252	0.0738863	0.154673	0.0616869	0.398467	0.345715	0.443695
0.206244	0.25906	0.0489489	0.325329	0.441434	0.156862	0.176785	0.253198	0.166312	0.36392	0.177897	0.184729	0.234822	0.0987337	0.387224	0.375741	0.0235202	0.269035	0.479008	0.559342	0.100542	0.220629	0.140758	0.0413162	0.186862	0.137279	0.243827	0.292645	0.364422	0.372609	0.126034	0.266029	0.183033	0.240944	0.287409	0.0695546	0.117208	0.357274	0.201944	0.113015	0.143902	0.16493	0.441527	0.331692	0.184252	0.0599523	0.104412	0.315079	0.289396	0.292782
0.228199	0.270818	0.0591719	0.353392	0.414596	0.162068	0.228192	0.232873	0.180482	0.351476	0.166999	0.232847	0.342824	0.181197	0.365907	0.372991	0.0486174	0.399802	0.505861	0.556337	0.203023	0.290864	0.167184	0	0.176288	0.260253	0.434329	0.192918	0.32189	0.379374	0.034732	0.295756	0.153413	0.258825	0.383498	0.0358685	0.118067	0.361469	0.191965	0.111772	0.405458	0.0903349	0.647222	0.544447	0.23999	0.065888	0.243446	0.352763	0.468114	0.27703
[truncated: 100 more columns]
