# Supplementary material for: Computational mechanisms of distributed value representations and mixed learning strategies
Source: Nat Commun. 2021 Dec 10;12:7191. doi: 10.1038/s41467-021-27413-2 (PMC8664930; doi:10.1038/s41467-021-27413-2)
Supplement: Supplementary file 4 — Source Data [file 41467_2021_27413_MOESM4_ESM.zip › Source Data/SourceData_FigS4.xlsx]

## Sheet: FigS4a
reward_ 1	reward_ 2	reward_ 3	reward_ 4	reward_ 5	reward_ 6	reward_ 7	reward_ 8	reward_ 9	reward_10	reward_11	reward_12	reward_13	reward_14	reward_15	reward_16	reward_17	reward_18	reward_19	reward_20	reward_21	reward_22	reward_23	reward_24	reward_25	better option_ 1	better option_ 2	better option_ 3	better option_ 4	better option_ 5	better option_ 6	better option_ 7	better option_ 8	better option_ 9	better option_10	better option_11	better option_12	better option_13	better option_14	better option_15	better option_16	better option_17	better option_18	better option_19	better option_20	better option_21	better option_22	better option_23	better option_24	better option_25
1	1	0	1	0	0	0	0	0	1	0	1	0	0	0	1	0	1	0	1	1	0	0	1	1	0	0	1	0	0	0	1	0	0	1	0	1	1	0	0	1	0	1	0	1	0	1	0	1	1
1	0	1	0	1	0	1	0	1	0	1	1	1	1	1	0	0	1	1	1	1	1	0	0	1	1	0	1	1	0	1	1	1	1	1	0	0	1	0	1	0	1	1	1	1	0	1	0	0	1
0	1	0	1	0	0	1	0	1	1	1	0	0	0	0	0	1	0	1	1	1	0	0	1	1	0	1	0	0	0	0	1	0	1	0	1	1	0	1	1	0	0	1	0	1	0	0	0	0	1
0	1	1	0	0	0	1	1	1	0	1	0	1	0	1	1	0	0	0	0	1	0	1	0	1	0	0	1	0	1	0	1	0	1	0	1	0	1	0	1	1	0	0	0	1	0	1	0	1	1
1	0	1	1	0	0	1	0	1	0	0	1	0	0	0	0	1	0	1	0	1	1	0	0	1	0	0	1	1	1	0	1	0	1	0	0	1	1	0	0	1	1	0	1	1	1	1	1	0	0
0	1	1	1	1	1	1	1	0	0	0	0	0	1	0	1	1	1	1	1	1	0	1	1	1	0	0	1	0	1	1	0	0	1	0	0	0	0	0	0	0	1	1	1	1	1	1	1	0	0
0	1	1	1	0	0	1	1	0	1	0	0	1	1	0	1	1	0	0	0	0	0	0	1	0	0	1	0	1	1	0	1	1	0	1	0	1	1	1	1	1	0	1	0	0	0	1	0	1	0
1	0	1	1	1	1	1	1	1	0	1	0	1	1	1	1	0	1	0	1	0	0	1	0	1	1	1	1	1	1	1	0	1	1	0	0	0	1	1	0	0	0	1	0	1	0	0	1	0	1
1	1	1	1	1	0	0	1	0	1	1	1	1	1	1	0	0	0	0	1	1	0	0	0	0	0	1	1	1	1	1	0	1	1	0	0	1	1	0	0	0	0	1	0	1	1	0	0	0	0
0	1	0	1	1	0	1	0	1	0	1	1	0	0	0	1	0	0	0	1	0	1	0	1	1	0	1	1	1	0	1	1	0	0	0	1	0	0	0	0	1	1	0	0	1	1	1	0	1	1
0	1	1	0	0	1	1	1	1	0	1	1	0	1	1	1	0	0	1	1	0	1	0	1	1	1	1	1	0	0	1	0	0	1	0	1	1	0	1	1	1	0	1	1	1	1	1	0	0	0
1	0	0	0	1	0	1	1	0	1	0	0	1	1	1	1	0	0	0	1	1	0	1	0	0	1	0	1	0	1	0	0	1	1	1	0	0	1	1	1	0	0	0	0	1	1	0	1	0	0
1	0	1	1	0	0	1	0	0	1	0	1	0	0	1	1	0	0	0	0	1	0	1	1	0	1	0	0	1	0	1	1	0	0	0	0	1	0	0	1	1	0	1	0	1	1	0	1	1	1
0	0	0	1	0	0	1	0	1	1	0	1	0	1	1	0	1	1	0	1	1	0	0	1	0	0	1	1	1	0	0	0	1	1	1	0	1	1	0	1	1	1	1	0	1	1	0	0	0	0
0	1	1	0	1	1	0	0	1	0	0	0	0	0	0	1	0	0	1	1	0	0	1	1	0	0	1	0	0	0	1	0	1	0	0	0	0	0	0	0	1	0	0	1	1	0	1	0	1	0
1	1	1	1	0	0	0	1	0	1	0	1	0	1	1	0	0	1	0	1	1	0	0	1	1	1	1	1	0	1	1	0	1	0	0	1	1	0	0	0	1	0	0	1	1	0	0	0	1	1
0	1	0	1	0	0	1	0	1	0	1	1	1	1	1	1	1	1	0	1	1	0	1	1	1	0	1	0	0	0	1	0	0	1	1	1	1	0	1	1	1	0	1	0	1	1	1	0	0	1
0	1	1	0	0	1	1	0	1	1	0	1	1	1	1	1	0	1	1	1	1	0	0	0	1	0	1	0	1	0	0	1	1	0	0	0	1	0	1	0	1	0	1	0	1	1	0	1	0	0
0	0	0	0	0	0	0	0	1	0	1	0	1	1	0	1	0	1	1	0	1	0	1	0	0	1	0	1	0	0	1	0	0	1	0	1	0	1	0	0	1	1	1	0	0	1	1	1	0	1
1	1	1	1	1	0	0	0	1	1	1	0	1	0	0	1	1	1	0	1	1	1	1	0	1	0	1	1	1	0	0	0	0	0	1	1	0	0	1	0	1	1	1	0	1	1	1	1	0	1
0	0	0	0	1	0	0	0	0	0	1	0	1	1	1	1	1	1	1	0	0	1	1	1	1	0	0	0	0	0	0	0	0	0	0	1	0	1	0	0	1	0	0	1	0	1	1	1	0	1
0	1	0	1	0	0	1	1	1	1	1	1	1	0	1	0	1	0	0	0	1	1	1	1	1	0	1	0	1	0	0	0	1	0	0	1	1	1	0	1	1	1	1	0	1	1	0	0	1	0
1	0	1	0	0	1	0	0	0	1	0	1	1	1	1	0	1	1	0	0	0	1	1	1	0	1	0	1	0	0	0	1	1	0	1	1	1	1	1	1	0	1	1	0	1	0	1	1	1	1
0	1	1	1	0	0	1	0	1	0	1	0	1	1	1	0	0	0	1	1	1	1	0	0	1	1	1	0	1	0	0	1	0	0	1	1	0	1	0	1	1	0	1	0	1	1	0	1	0	0
1	0	0	1	1	0	0	0	0	0	1	0	0	0	0	1	0	1	0	1	1	1	0	1	1	1	1	1	1	1	0	0	0	1	0	0	0	0	1	1	1	0	1	0	0	1	0	0	1	1
0	1	1	0	0	0	1	1	0	1	0	0	0	0	0	0	0	1	1	0	1	1	0	1	1	1	1	0	1	1	0	1	0	1	1	1	0	1	0	0	0	1	0	0	0	1	1	0	1	1
1	1	0	1	1	0	0	0	0	1	0	0	1	1	1	0	1	0	0	1	1	1	0	1	0	1	1	1	1	0	0	0	1	0	1	0	0	1	1	1	1	0	0	0	0	1	1	1	1	1
1	1	0	1	1	1	0	1	1	0	0	0	1	1	0	1	1	1	1	1	0	1	0	0	0	1	0	0	0	1	0	0	1	0	1	0	0	0	0	0	1	1	1	1	1	0	1	1	0	0
0	0	1	0	1	0	0	1	0	1	1	1	0	0	1	0	1	1	0	1	0	1	0	0	1	1	1	0	1	1	1	1	0	0	0	1	1	0	0	1	0	1	0	0	1	1	1	0	0	1
0	0	1	1	0	1	1	0	0	1	0	0	0	1	0	1	1	0	0	1	1	0	1	0	0	0	1	1	1	0	0	1	1	0	1	0	0	0	1	0	1	0	0	0	1	1	0	1	0	0
1	1	1	1	1	0	0	1	1	1	1	0	1	1	0	0	1	0	0	0	0	0	1	0	0	0	1	1	1	1	1	0	1	1	1	1	0	1	1	1	0	1	0	0	0	0	1	1	0	1
0	1	1	0	0	1	1	0	1	1	1	1	0	0	0	0	1	1	1	1	0	0	1	1	1	0	1	1	0	0	1	0	0	1	0	0	1	1	0	1	0	1	1	1	0	0	0	1	0	0
0	0	0	0	1	1	0	0	0	1	1	0	0	1	1	0	1	0	0	0	1	1	0	1	0	0	1	1	0	1	1	0	0	0	0	1	0	1	0	1	1	1	0	0	0	0	1	1	0	1
1	1	1	0	1	1	0	0	1	1	1	0	0	0	0	0	0	1	0	0	0	0	1	1	0	1	1	1	0	0	1	0	1	0	1	1	0	0	1	0	0	0	0	0	1	0	0	1	1	0
1	0	0	0	0	0	0	0	1	1	0	1	0	0	0	1	1	1	0	1	0	0	0	1	1	1	0	0	0	0	0	1	0	1	1	0	0	1	0	0	0	0	1	0	1	0	0	0	1	1
1	0	0	1	1	1	1	0	1	1	1	0	0	1	0	0	0	0	1	1	1	0	1	0	0	1	1	1	0	1	1	0	1	0	1	0	1	1	1	0	1	0	0	1	1	0	1	1	0	1
0	0	1	1	1	0	1	1	0	1	1	0	0	0	1	1	0	1	1	0	0	1	1	0	1	0	0	1	0	1	1	0	1	1	1	1	0	0	1	0	0	0	1	1	0	1	1	1	1	1
0	1	0	0	0	0	0	0	1	0	0	1	1	0	1	1	1	0	1	0	0	0	0	1	1	0	1	1	1	1	0	0	1	0	1	1	0	0	0	0	0	1	0	1	1	0	0	0	1	1
0	0	1	1	1	0	1	1	0	1	0	0	1	0	0	1	1	1	0	0	1	0	0	1	0	1	0	1	0	0	0	1	1	0	0	0	1	0	0	1	1	1	1	0	0	1	0	1	0	0
1	1	1	0	0	0	0	0	0	1	0	1	0	1	0	1	1	1	1	1	1	1	1	1	0	0	0	0	0	0	0	0	0	0	0	0	1	0	1	0	1	1	0	1	1	1	1	0	0	1
0	1	0	1	1	1	0	1	0	0	1	0	0	0	1	0	0	0	1	0	0	0	1	1	1	0	0	0	1	0	1	0	0	0	0	1	1	0	0	1	0	0	0	0	1	0	0	1	1	1
1	1	0	0	0	1	1	0	1	0	1	0	0	0	0	1	1	1	1	0	0	1	1	1	1	0	0	0	0	0	0	1	1	1	0	1	1	0	1	1	0	0	1	0	1	0	0	1	0	0
1	0	1	0	1	1	0	0	0	1	1	1	0	0	0	1	1	1	1	0	1	1	0	0	0	0	1	1	1	1	1	0	1	0	1	0	1	1	0	0	0	1	1	0	0	0	1	0	0	0
1	0	1	1	1	0	0	0	1	0	1	1	1	1	1	1	1	1	0	0	0	1	1	1	0	0	0	0	1	0	1	0	1	1	0	1	1	1	0	0	1	1	1	1	0	1	0	1	1	1
0	1	1	0	1	0	0	1	1	1	0	1	0	0	0	1	0	0	0	1	0	1	0	1	0	0	1	1	1	1	0	0	1	0	0	0	1	0	0	1	1	0	0	1	1	0	1	1	0	0
1	1	0	0	0	0	1	0	1	1	0	0	0	1	1	1	1	1	0	1	0	1	1	1	1	1	1	0	0	1	1	0	1	1	1	1	0	0	1	1	1	1	1	1	1	1	1	1	1	1
0	1	0	1	0	0	0	1	1	1	1	1	0	1	0	1	0	1	1	0	0	0	1	0	1	0	1	0	1	0	0	0	1	1	0	0	1	0	0	1	0	0	1	1	0	0	0	1	0	1
1	1	0	0	1	1	0	0	1	0	0	1	0	0	0	0	0	0	1	0	0	0	1	1	1	0	1	0	1	1	1	0	1	1	0	0	0	0	0	0	0	0	1	0	1	1	0	1	1	1
1	1	0	0	1	0	0	0	1	0	0	0	1	1	0	0	1	1	0	1	1	1	1	1	1	1	0	0	0	0	0	0	1	1	0	0	0	1	1	0	1	1	0	0	0	1	0	1	0	1
1	1	0	0	1	1	0	0	0	1	1	1	1	0	0	1	0	0	1	1	1	1	1	1	0	0	1	0	1	0	0	0	0	0	1	1	1	1	1	0	0	0	0	0	1	1	0	1	1	0
1	0	1	0	0	0	1	1	1	0	1	0	1	1	1	0	1	1	1	1	0	1	1	0	0	1	0	1	0	0	0	1	1	1	0	0	0	1	1	1	1	1	0	0	0	0	1	1	1	0
0	0	0	1	1	0	1	0	0	0	1	0	1	0	0	0	1	1	0	1	0	1	0	1	1	1	1	1	0	1	0	1	0	1	1	1	0	1	1	1	1	1	1	1	1	0	1	0	0	0
1	1	0	1	1	0	0	1	1	0	0	0	0	0	0	0	1	0	1	1	0	1	1	1	1	1	0	0	0	1	0	0	1	0	1	0	0	0	0	1	0	1	0	0	0	0	1	1	1	1
1	1	0	0	0	1	0	0	1	0	0	0	0	0	0	1	1	1	0	1	1	0	0	1	0	0	1	1	0	1	1	0	0	1	0	1	0	0	1	1	0	1	1	1	1	1	1	1	1	0
0	1	0	1	0	0	0	0	0	1	0	1	1	1	0	0	0	1	1	0	0	1	0	0	1	1	1	0	0	0	0	0	0	0	0	0	0	1	1	0	1	0	0	0	1	0	0	0	1	0
1	1	1	0	0	1	0	1	1	0	0	0	1	1	1	0	1	0	1	0	1	1	0	0	1	0	1	1	1	0	0	0	1	1	0	0	0	1	1	0	1	1	0	1	1	0	0	0	1	0
1	0	0	1	0	0	0	1	1	0	1	1	0	0	0	0	1	1	0	1	0	1	1	0	0	1	1	0	1	1	1	1	1	1	1	0	0	1	0	0	1	0	1	1	1	0	1	1	1	0
1	0	1	0	1	1	0	1	0	1	0	0	1	1	1	1	0	0	1	0	0	1	1	0	1	1	1	1	0	0	1	0	0	0	1	0	1	1	1	1	1	0	0	0	0	1	1	1	0	0
1	0	0	0	0	0	0	1	0	1	0	1	1	0	0	1	0	1	1	1	0	1	1	1	1	1	1	0	0	1	0	0	1	1	1	0	1	1	0	0	0	0	1	0	0	1	1	1	1	1
1	1	1	1	0	1	0	0	0	0	1	1	1	0	0	1	1	0	1	0	0	0	1	1	0	0	1	1	0	0	1	1	0	1	0	1	0	0	0	0	0	1	1	1	0	0	0	1	1	1
1	0	1	1	1	0	1	1	1	1	0	1	1	1	0	0	1	0	1	0	0	0	0	0	1	1	0	1	1	1	1	1	0	1	1	0	0	0	0	0	1	0	0	1	0	1	0	0	1	1
1	1	1	1	0	1	0	0	1	1	0	1	1	0	0	0	1	0	1	0	1	0	1	1	1	1	1	1	1	0	1	0	0	1	0	0	1	0	0	1	1	1	0	1	0	1	0	1	1	0
1	1	0	1	1	0	1	0	0	1	0	0	1	1	0	0	0	0	1	0	0	0	1	0	1	1	0	0	1	0	0	0	1	1	1	1	0	0	1	1	0	1	1	0	1	1	1	1	0	1
0	0	1	1	1	1	0	1	0	0	0	1	1	0	1	1	1	1	0	0	0	1	1	0	0	1	1	0	1	1	1	0	1	0	0	0	1	1	1	1	1	1	1	0	0	1	1	0	0	0
1	0	0	0	1	0	1	1	1	0	1	0	1	0	0	0	0	1	0	1	1	1	1	1	0	0	1	1	0	0	0	1	1	1	1	1	0	1	1	1	1	0	0	1	0	0	1	1	1	0
1	1	1	0	1	1	1	0	0	0	0	0	0	1	0	0	1	1	1	0	0	1	0	0	1	0	1	1	0	1	1	1	0	0	1	0	0	0	1	1	1	0	1	0	1	0	0	0	0	1
1	1	1	1	0	1	0	0	0	1	0	0	1	1	1	0	1	1	0	0	1	1	0	0	1	1	1	1	0	0	1	1	1	1	0	1	0	1	0	1	0	0	0	0	1	1	1	0	1	0
0	1	1	0	1	0	1	1	0	1	1	0	1	1	0	1	0	1	1	1	0	0	0	1	0	0	0	1	0	0	1	0	1	1	1	1	0	0	1	0	0	1	1	0	1	1	0	0	0	0
1	1	1	1	0	0	0	0	1	0	1	0	0	1	1	1	1	1	1	1	0	1	0	0	1	1	1	1	0	0	1	1	0	1	0	1	0	0	0	1	0	1	1	1	1	1	0	1	0	0
1	0	1	0	0	0	0	0	0	1	1	1	0	1	0	0	1	1	0	1	0	0	0	1	0	0	0	1	1	0	1	0	1	0	1	1	0	1	1	1	0	1	0	0	1	1	0	0	1	1
0	1	1	1	0	0	1	1	1	1	1	1	0	1	1	1	1	0	0	1	0	0	1	0	0	0	1	1	1	1	0	1	1	0	1	0	1	0	0	1	1	1	0	0	1	0	1	1	0	0
1	0	1	0	0	1	0	1	1	1	1	1	0	1	0	1	0	1	1	0	1	1	0	0	0	0	0	0	1	0	0	0	1	1	1	0	1	1	1	0	0	1	0	0	0	1	1	0	0	1
1	1	1	1	0	0	0	1	0	1	1	1	1	0	0	1	1	1	1	1	1	0	1	1	1	1	1	0	0	0	0	1	0	1	1	0	0	1	1	0	1	1	1	0	1	0	1	1	1	1
0	0	1	0	1	1	1	0	0	0	0	0	1	0	0	1	0	0	1	1	1	1	1	0	1	0	0	1	1	1	1	1	1	0	0	1	1	1	0	0	1	0	0	1	1	1	0	0	0	1
1	0	1	0	0	1	1	1	1	0	1	0	0	1	1	0	0	0	0	0	1	1	0	0	0	1	0	1	0	1	0	0	0	1	0	1	0	1	1	1	0	1	0	1	0	1	0	0	1	0
0	1	1	1	1	1	1	1	1	0	1	0	1	0	0	1	0	0	0	1	0	0	0	0	1	1	1	1	0	0	1	1	1	0	0	0	1	0	0	1	0	1	0	0	1	0	1	1	0	0
0	1	1	0	0	0	1	1	1	1	1	1	1	1	1	0	1	0	1	1	0	0	1	1	0	0	1	1	0	1	1	1	1	1	1	0	1	1	1	1	1	1	0	0	1	1	1	0	1	0
1	1	0	1	0	1	0	0	0	0	1	1	1	0	0	1	1	1	1	1	1	0	0	0	1	0	1	1	1	0	0	1	0	0	1	0	1	0	0	0	1	0	0	1	0	1	0	0	0	0
0	1	1	1	1	1	1	1	0	1	0	0	1	1	0	1	1	1	0	0	1	1	1	1	0	0	1	0	1	0	1	1	0	0	0	0	1	1	0	0	1	1	0	1	1	1	0	1	0	1
1	1	0	1	0	0	1	1	1	1	1	1	1	1	0	0	1	1	1	1	1	0	0	0	0	1	0	0	1	1	1	1	0	1	1	1	0	1	0	1	0	1	1	0	0	0	0	0	0	0
1	1	1	1	0	1	0	1	1	1	1	1	1	0	1	1	0	0	0	1	0	1	1	1	1	0	1	0	0	0	1	0	1	0	1	1	1	0	0	0	1	1	1	1	1	1	1	1	1	1
0	0	0	1	0	0	1	0	0	1	0	1	1	0	0	1	0	0	0	1	1	0	0	0	0	0	1	0	0	0	0	1	0	1	0	0	0	1	1	0	1	0	1	1	1	1	1	0	0	1
0	1	0	0	0	0	1	1	0	0	0	1	1	1	1	1	1	1	1	0	0	1	1	0	1	0	0	0	1	1	1	0	0	0	1	0	1	0	1	0	0	1	1	0	0	0	0	0	0	1
0	1	0	0	0	1	0	0	1	0	0	1	0	0	1	1	1	0	1	0	0	0	0	0	1	0	1	1	0	0	1	0	0	1	0	1	0	1	1	1	1	1	0	0	0	0	0	0	0	0
1	0	0	1	1	1	0	0	1	0	1	1	0	0	1	0	0	1	1	0	0	1	1	1	1	1	1	1	1	1	0	0	1	1	0	0	1	0	0	1	1	0	1	1	1	1	0	1	1	1
1	0	0	1	1	1	0	1	1	1	1	1	0	1	0	0	1	0	0	0	0	1	1	0	1	1	0	1	0	1	1	0	1	1	0	1	0	0	1	1	1	1	0	0	0	1	0	1	1	1
1	1	1	1	0	0	0	0	0	0	0	1	0	1	1	1	1	0	1	0	1	0	1	1	1	1	0	1	0	1	1	0	1	1	0	1	1	1	0	1	1	0	0	0	0	1	1	1	0	0
1	1	0	0	0	1	0	0	0	1	0	0	0	0	0	1	0	1	0	1	1	0	0	0	0	1	1	0	0	1	1	0	0	0	1	0	0	0	0	0	1	0	1	1	0	0	1	1	0	0
0	0	0	1	1	0	1	1	0	1	1	1	0	0	1	0	0	1	0	0	1	0	0	0	1	1	0	1	1	0	1	1	1	0	0	1	1	0	0	1	0	1	1	0	1	0	0	0	0	1
1	1	1	0	0	0	1	1	0	1	0	1	1	1	1	0	1	1	0	0	0	0	0	0	0	0	0	0	0	1	1	1	0	1	0	0	1	1	0	1	0	1	0	0	0	0	0	0	0	0
0	0	0	0	1	0	1	0	0	1	1	1	0	0	0	1	0	0	0	1	0	1	0	1	1	0	0	0	0	1	0	0	0	0	0	0	1	0	1	1	1	0	0	0	1	0	0	0	1	1
0	1	0	0	1	0	0	1	0	0	0	0	1	0	1	0	1	1	1	0	0	0	0	1	0	1	0	0	0	0	1	1	1	0	1	0	0	1	0	0	0	0	1	1	0	1	1	1	1	1
0	1	0	0	0	0	0	1	0	0	0	1	1	0	0	1	1	1	0	0	1	1	1	0	0	1	1	1	1	0	0	0	0	1	1	0	0	0	0	1	0	1	0	0	0	1	1	1	0	1
0	0	0	1	0	1	0	1	1	1	0	1	1	1	0	1	0	0	1	1	1	0	0	1	0	1	0	0	0	0	0	1	0	0	1	0	1	1	0	0	1	0	0	1	1	1	0	0	1	0
0	1	1	1	1	0	0	0	1	1	1	0	0	1	1	1	0	0	1	1	0	0	0	0	0	0	0	0	0	1	0	1	0	0	1	1	1	0	1	1	1	0	1	1	1	0	0	1	0	1
0	1	1	0	1	0	0	1	0	0	1	1	1	1	0	1	1	0	1	0	0	0	0	0	1	0	1	1	1	1	1	0	1	1	0	1	1	1	1	0	1	1	1	1	0	0	0	1	1	0
0	1	0	0	1	1	0	0	0	0	0	1	1	1	0	1	0	0	0	1	0	1	0	1	0	0	1	0	1	0	1	0	0	1	0	0	1	1	1	1	0	1	0	0	0	1	1	1	1	0
1	0	1	1	1	1	1	1	1	1	1	1	1	0	1	1	1	0	0	1	1	0	0	1	1	0	1	0	1	1	1	1	1	1	1	0	0	0	1	0	1	1	0	0	0	0	1	0	1	1
0	0	1	1	0	0	0	0	0	1	1	0	0	1	0	0	0	1	0	0	0	1	0	1	1	1	1	1	1	1	0	1	1	1	1	1	1	0	1	1	0	0	1	0	0	1	1	1	0	1
1	1	0	1	1	1	1	0	1	1	1	0	1	1	0	0	1	0	1	1	1	1	0	1	0	1	0	1	1	1	1	1	0	1	0	1	0	0	1	0	0	1	0	0	1	1	0	1	0	1
0	0	1	1	0	1	0	0	1	1	0	1	0	1	1	0	0	1	1	1	1	1	1	0	1	0	0	1	0	0	0	0	0	1	1	0	0	1	1	0	0	0	1	1	1	1	0	1	1	1
0	1	1	0	1	1	0	1	0	0	1	0	0	0	1	0	0	0	1	0	0	0	1	0	1	0	1	0	1	0	0	0	1	1	0	1	1	0	1	0	1	0	1	0	0	0	0	0	0	0
0	0	0	0	0	1	0	1	1	0	1	1	0	0	0	0	0	1	0	1	1	0	0	0	0	0	0	0	0	0	1	1	0	1	0	1	1	0	1	0	0	1	0	0	1	1	1	1	1	1
1	0	1	0	0	1	0	0	0	1	1	0	0	1	0	1	0	0	0	0	1	1	0	0	0	1	1	0	1	0	1	0	0	0	0	0	0	0	1	1	0	0	0	1	1	1	1	1	1	0
0	1	0	1	0	0	1	1	1	1	0	1	0	0	1	0	0	1	0	1	0	0	1	0	1	0	1	0	1	1	1	1	0	1	1	0	1	0	0	1	0	1	1	1	1	0	1	1	0	0
0	0	1	0	1	1	1	1	0	1	1	0	0	1	1	1	1	0	1	1	0	1	0	0	1	0	1	1	1	0	0	1	1	0	0	1	1	0	1	1	1	1	1	0	1	0	0	1	0	1
0	1	0	0	1	1	1	0	1	0	0	0	0	1	1	1	0	0	0	1	0	1	1	0	0	1	0	0	0	1	0	1	1	1	0	0	1	1	1	0	0	1	0	1	1	0	1	1	1	0
0	0	0	1	1	0	1	1	1	0	0	1	1	0	1	0	0	0	1	1	0	0	1	1	1	1	1	0	0	1	0	1	1	0	1	0	1	1	1	1	0	1	0	0	0	1	1	1	1	0
0	1	0	0	0	1	0	0	0	1	0	0	1	1	0	1	0	1	0	0	0	0	1	0	1	0	1	0	0	0	0	1	0	0	1	0	0	1	1	1	0	1	0	0	1	0	1	1	1	1
1	1	0	1	0	0	1	0	1	0	0	0	1	0	1	0	0	1	1	0	1	0	1	1	0	1	1	0	1	0	1	1	1	1	1	0	0	1	0	1	0	0	0	1	1	1	0	1	1	0
1	1	0	1	0	0	0	0	1	0	1	0	1	1	1	1	1	1	0	0	0	0	1	0	0	1	1	0	1	0	0	0	0	1	1	0	1	1	0	1	1	1	1	1	0	1	1	1	0	1
0	1	0	0	1	1	0	0	0	1	0	0	0	1	1	1	0	0	0	1	0	1	0	0	1	0	0	0	0	0	1	1	0	1	1	0	0	0	1	0	1	1	0	0	0	1	1	1	0	0
0	0	0	1	1	1	1	0	0	0	1	1	0	0	0	1	0	1	0	0	1	1	1	0	0	1	0	0	1	1	0	1	0	1	0	1	1	0	1	0	1	0	1	0	0	1	1	1	1	1
1	1	1	1	0	0	1	0	0	0	1	0	1	1	0	1	0	1	1	1	0	1	1	0	1	0	0	1	0	0	0	1	0	0	0	1	0	0	0	0	1	0	1	1	1	1	1	1	1	1
1	0	1	0	0	1	1	1	0	0	0	0	1	0	1	0	1	1	0	1	1	0	1	1	1	0	0	1	1	0	1	1	0	0	0	0	0	0	0	0	0	0	1	0	1	0	0	1	1	1
1	1	1	0	0	0	0	0	0	0	1	1	1	1	1	0	0	0	0	1	0	0	0	0	1	1	1	0	0	0	1	0	0	0	0	1	1	1	0	0	0	0	1	1	1	1	0	1	1	0
1	1	1	1	0	1	1	0	0	0	1	0	0	1	1	0	0	1	0	0	1	1	0	0	0	1	1	0	0	1	1	1	0	1	0	0	1	0	1	1	0	0	0	0	1	0	0	0	0	1
1	0	0	1	0	0	0	1	0	0	1	1	1	0	1	0	0	0	1	0	0	1	1	0	0	1	0	0	0	0	0	1	0	0	0	1	1	0	1	0	0	0	0	1	0	1	0	1	1	1
1	0	0	1	1	0	1	0	1	0	0	0	1	0	1	1	1	0	1	0	0	1	1	1	1	1	0	0	1	0	0	1	1	1	0	0	0	1	1	1	1	1	0	1	0	0	1	1	1	1
1	1	1	1	0	0	0	0	1	0	1	0	0	0	0	1	0	1	0	0	1	1	1	1	0	1	1	1	1	0	0	0	1	1	0	1	0	0	0	0	1	0	1	1	0	1	1	1	1	0
1	1	0	0	0	1	1	0	1	0	1	0	1	1	1	0	0	0	1	0	0	0	0	1	0	0	1	0	0	1	1	1	1	1	0	1	1	1	1	1	1	0	1	0	0	0	0	0	0	0
1	1	0	1	0	1	0	1	0	1	1	0	1	1	0	1	0	1	1	0	0	1	1	1	0	1	0	0	1	1	0	0	0	0	0	0	0	1	0	0	1	1	0	1	1	1	0	1	1	0
0	1	0	1	1	0	0	1	1	0	0	1	0	1	1	0	1	0	1	1	1	0	0	1	0	1	0	0	1	1	0	1	0	1	0	1	1	1	0	0	0	1	0	1	1	0	1	0	0	0
1	0	0	1	1	0	1	0	0	0	0	0	1	0	1	0	1	1	0	1	0	0	0	0	0	1	0	0	0	1	0	1	0	0	0	0	1	0	1	0	1	1	1	0	1	0	0	0	0	0
1	1	1	1	1	0	1	0	0	1	0	1	1	0	0	1	0	0	0	1	1	0	1	0	0	1	1	1	0	1	0	0	1	0	1	0	1	1	0	0	1	0	0	1	0	1	0	1	1	1
1	1	1	1	1	0	0	1	1	1	1	1	1	0	0	1	1	1	1	0	0	1	0	0	1	0	0	1	1	0	0	1	1	0	0	0	0	1	0	0	1	1	1	1	0	0	1	0	0	1
1	0	0	1	0	0	0	1	0	1	0	0	0	1	1	0	0	1	0	1	1	0	1	0	1	1	0	1	1	0	0	0	1	1	1	1	1	1	0	0	0	1	1	0	0	1	1	1	0	1
1	0	0	0	1	1	0	1	0	1	0	1	1	0	0	0	0	0	1	1	0	1	1	1	1	0	0	0	0	0	0	0	0	0	1	0	1	0	0	1	0	0	0	1	1	0	0	1	1	1
1	1	0	0	0	0	0	1	0	1	0	0	1	0	0	0	1	1	0	1	0	1	0	0	0	1	0	0	1	0	1	0	1	0	1	1	0	0	1	0	0	0	1	1	1	0	1	1	0	1
0	1	0	1	1	0	1	1	0	1	0	0	1	1	1	0	0	1	1	1	0	0	1	1	1	0	1	1	0	1	0	0	0	1	1	1	0	1	1	0	1	0	1	1	1	0	0	1	0	1
0	1	0	0	0	1	1	0	1	0	1	1	1	0	0	1	0	1	0	0	0	1	1	0	1	0	0	0	1	0	1	1	0	0	1	1	1	1	1	0	1	0	1	0	0	0	1	1	0	0
1	1	1	1	1	0	1	0	0	0	0	1	1	1	0	1	0	0	0	0	0	1	1	1	0	0	1	1	0	1	1	1	1	0	1	0	1	1	0	1	0	0	0	0	1	0	1	1	1	1
0	1	0	0	0	0	1	1	1	1	0	1	0	0	0	1	0	0	0	1	1	1	0	0	1	0	1	0	0	1	0	0	1	0	1	0	0	1	0	0	0	0	0	1	0	1	0	1	0	0
1	1	1	0	1	1	0	1	0	0	0	0	0	1	0	1	1	1	1	1	1	0	0	0	1	1	1	1	0	0	1	1	0	1	1	1	0	1	1	0	0	0	1	0	1	0	1	1	1	0
0	1	1	1	1	1	1	1	0	1	0	0	1	0	1	0	1	1	1	1	1	0	0	1	0	0	1	0	1	0	1	0	1	0	0	0	1	0	1	1	1	0	1	1	0	0	1	0	0	0
0	1	0	1	0	0	1	1	1	1	1	0	1	0	1	1	0	0	1	1	0	0	0	1	0	0	0	0	1	0	1	1	1	0	0	0	0	0	0	1	1	1	0	0	1	0	1	1	0	0
1	0	1	0	1	0	1	0	0	1	1	1	0	0	1	1	1	0	1	0	1	1	1	0	1	1	0	1	1	1	0	0	0	0	0	1	1	0	0	1	1	1	1	1	0	1	1	0	1	1
1	1	0	1	0	0	0	0	1	0	0	1	1	0	1	1	1	1	0	1	1	1	1	0	0	0	1	0	0	1	0	0	0	1	1	1	1	1	1	1	1	1	0	1	1	0	1	0	0	1
1	0	0	1	0	0	1	0	0	1	0	0	1	1	1	0	0	1	1	1	1	0	1	0	1	0	1	1	1	0	0	0	0	0	1	1	0	0	1	1	0	1	1	0	1	1	0	1	0	1
0	0	1	0	0	0	1	1	0	0	0	1	1	1	0	0	0	0	0	0	1	1	0	1	1	1	0	1	0	0	0	1	0	0	0	1	0	1	0	1	0	0	1	0	1	0	1	0	0	0
1	1	0	1	0	1	0	1	1	0	1	0	1	1	1	0	0	0	1	0	0	0	1	0	0	0	1	1	0	0	1	0	0	1	1	1	0	1	1	0	0	0	0	0	0	0	0	0	0	0
1	1	0	1	1	1	0	0	1	0	1	1	1	1	1	1	1	0	1	1	0	1	1	0	1	1	1	0	0	1	1	0	1	0	1	0	1	1	1	1	0	1	0	1	1	0	0	1	1	1
0	0	1	1	0	0	1	0	1	1	1	0	1	0	0	0	1	1	1	1	1	1	1	0	1	0	0	0	1	1	0	0	1	1	1	0	0	0	1	1	0	0	1	1	1	1	0	0	1	1
0	0	1	1	1	1	0	1	0	1	1	1	1	1	0	0	1	1	0	1	1	0	0	0	1	0	0	1	0	1	1	0	1	0	0	0	1	1	1	1	0	1	0	1	1	1	0	0	0	0
0	0	0	1	1	0	1	0	0	0	1	1	1	1	0	1	0	1	0	1	1	0	1	0	0	0	0	1	1	1	1	0	0	1	0	1	1	1	1	0	1	0	1	0	1	1	0	1	1	0
0	1	1	1	0	0	0	1	0	0	1	0	0	0	1	0	0	1	1	1	0	0	0	1	0	1	0	1	1	0	0	0	1	0	0	1	0	0	0	1	0	0	1	1	1	0	0	0	0	0
1	0	1	1	1	1	1	1	1	1	1	0	1	0	1	0	1	0	0	0	0	1	1	0	1	1	0	0	1	1	1	1	1	1	1	1	0	0	0	1	0	0	0	0	0	0	1	0	1	0
1	1	1	0	1	1	0	0	0	1	1	0	0	0	1	0	1	1	1	1	1	1	0	0	0	1	1	1	0	1	1	0	1	0	1	1	0	1	1	1	0	1	0	0	1	1	0	0	1	0
0	1	0	1	1	0	1	0	0	0	0	1	0	1	1	1	1	0	0	1	1	1	0	0	1	1	0	0	0	1	0	1	0	0	1	1	0	0	1	1	0	1	0	0	0	0	0	0	0	1
1	0	1	1	1	0	0	0	0	1	0	1	1	0	0	1	0	1	0	0	0	1	0	0	0	1	0	1	1	0	0	0	0	0	1	0	0	1	0	1	1	0	1	0	1	1	1	1	1	1
0	0	1	0	0	0	0	1	1	0	0	1	0	0	0	0	1	0	0	0	1	0	1	0	1	1	1	0	0	1	0	0	1	0	0	0	0	1	0	1	0	0	0	0	0	0	0	1	0	0
1	0	1	1	1	0	1	1	0	0	0	0	1	0	1	1	0	1	0	0	0	0	0	0	1	1	1	1	1	1	0	1	0	0	0	0	1	0	0	1	0	0	0	0	0	0	1	0	0	0
1	1	0	1	1	0	1	0	1	1	1	1	1	1	1	0	0	1	1	0	0	0	0	0	0	1	1	1	1	1	1	1	0	1	1	1	1	1	0	0	0	0	0	1	0	1	0	0	0	1
0	1	1	0	1	0	1	0	0	1	1	1	1	0	0	0	0	1	1	0	0	0	1	1	1	0	0	0	0	1	1	1	0	0	1	0	0	0	1	0	0	0	1	1	0	0	1	0	1	1
0	1	0	0	0	1	1	1	0	0	1	0	1	0	0	0	0	0	0	1	0	0	0	1	1	0	0	1	1	1	0	1	1	1	0	1	0	1	0	0	0	0	0	0	1	0	0	0	1	1
1	0	1	0	0	0	0	0	1	1	1	0	0	0	1	1	1	1	0	1	0	1	1	0	0	0	0	0	1	0	0	1	0	1	0	1	0	0	0	1	1	0	0	0	1	1	0	1	1	1
0	0	1	0	1	0	1	1	0	0	0	0	0	1	1	1	1	1	0	0	1	1	0	0	0	0	1	1	0	1	1	0	1	0	1	1	0	1	0	1	0	1	1	0	0	1	1	0	0	1
1	0	0	1	1	0	0	0	0	0	0	1	0	1	1	1	0	1	0	0	1	0	0	0	1	1	1	1	0	1	1	0	1	1	0	0	1	0	1	1	1	0	0	1	1	1	0	0	0	0
0	0	0	1	1	1	0	0	0	0	0	0	1	0	1	0	1	0	0	1	1	0	1	0	1	1	1	0	0	1	0	0	0	1	1	0	0	1	0	0	1	1	0	0	1	0	1	1	0	1
0	0	1	0	0	0	0	0	0	1	1	1	1	0	0	0	1	1	1	1	1	0	1	1	0	0	0	1	0	0	0	0	0	1	1	1	0	0	1	1	1	1	0	1	1	1	0	1	1	0
0	1	0	1	0	1	0	0	0	1	1	1	0	0	0	1	1	0	1	1	0	1	1	1	0	1	0	1	0	0	1	0	0	0	0	1	1	0	1	0	0	0	0	0	1	0	1	0	0	1
0	0	1	0	0	0	1	0	0	1	0	1	1	0	1	1	1	0	0	1	0	0	1	1	1	1	0	1	0	1	0	0	0	0	1	0	0	1	0	1	1	0	1	1	0	0	1	0	1	1
0	0	0	0	0	1	1	1	1	0	0	1	1	1	1	0	0	1	1	0	0	0	1	1	1	0	0	0	0	0	1	1	0	1	0	0	1	0	1	1	1	0	1	1	0	1	1	1	1	1
0	0	0	1	0	1	1	0	1	0	1	0	1	0	1	0	1	0	1	0	1	1	0	0	0	1	0	1	1	0	0	1	0	1	0	1	0	0	0	0	1	1	0	0	1	1	0	0	0	0
0	0	1	0	0	1	0	0	1	0	1	0	1	1	0	0	1	1	1	1	0	1	1	0	1	1	0	1	0	0	1	1	1	1	1	1	0	0	1	0	0	1	1	1	0	0	1	0	1	0
1	1	1	1	0	1	0	1	0	1	0	0	0	0	0	0	1	1	1	1	0	1	0	1	1	1	0	0	1	1	0	1	0	0	1	0	0	0	1	0	1	1	0	1	1	0	1	1	0	1
0	0	0	1	1	0	0	0	0	1	1	0	1	1	1	0	1	0	1	1	0	1	0	0	1	0	0	1	1	0	0	0	1	0	1	1	1	1	1	0	1	1	0	1	1	0	0	1	0	0
0	0	1	0	1	0	0	1	1	0	0	0	1	0	0	0	1	0	0	0	0	0	0	1	0	0	0	0	0	1	1	1	1	1	0	0	0	0	0	1	0	0	0	1	0	0	0	0	0	0
1	0	0	0	0	1	1	1	0	1	1	0	1	1	1	0	0	1	0	1	0	0	0	0	0	1	1	0	0	0	1	1	1	1	0	1	1	1	1	1	0	0	0	1	1	0	1	0	0	1
0	0	0	0	1	1	1	0	0	0	1	0	1	1	0	0	1	0	1	0	1	0	0	0	1	1	1	1	0	1	0	1	0	0	0	0	0	0	0	1	0	1	0	0	0	0	1	0	0	0
0	0	1	0	1	0	0	0	0	0	0	0	0	1	1	0	1	1	0	1	1	0	1	0	1	1	0	1	0	1	0	1	0	0	1	1	0	1	0	0	1	1	0	0	1	1	0	1	1	1
1	0	1	0	1	0	1	1	1	1	0	0	1	1	1	0	1	0	0	0	0	1	0	0	0	1	1	1	1	1	0	0	1	1	1	1	0	1	0	1	1	1	0	0	1	0	1	1	0	1
1	1	1	0	1	1	0	0	1	1	0	1	1	1	1	1	1	1	0	1	1	1	0	1	0	1	0	1	0	1	1	0	0	0	0	1	0	1	1	1	0	1	1	0	1	1	1	0	1	0
1	1	0	1	0	1	0	1	1	0	0	1	1	0	0	0	0	1	1	1	1	0	1	0	1	0	1	1	0	0	1	1	0	1	0	1	0	1	0	0	1	1	1	1	1	1	1	1	0	0
0	0	0	0	0	1	1	0	0	1	1	0	1	1	1	1	1	1	1	1	1	0	1	0	0	1	1	0	0	1	1	1	0	0	1	1	0	0	1	1	1	1	1	1	1	1	0	0	0	1
0	0	0	0	0	1	1	1	0	1	1	1	0	1	1	0	1	0	1	1	0	0	0	1	1	0	1	0	1	1	1	1	1	0	0	1	0	0	1	1	0	1	1	0	1	0	0	0	0	1
1	0	1	1	0	1	1	1	0	0	0	0	1	0	0	0	0	1	1	1	1	1	0	1	1	1	1	1	1	1	0	1	1	0	1	0	1	1	0	0	1	1	0	1	0	1	1	0	1	1
1	1	1	1	1	0	0	0	0	1	1	1	0	0	1	1	0	1	0	0	1	1	0	0	1	1	1	1	1	0	0	0	1	0	0	1	1	1	0	0	0	0	1	1	0	1	1	1	0	1
0	0	0	0	0	0	1	1	1	0	0	1	1	0	0	1	1	0	0	1	0	1	0	1	0	0	0	0	1	0	0	1	1	0	1	0	1	1	0	0	1	0	0	0	1	1	1	0	0	0
1	1	0	0	1	1	0	1	0	0	1	0	0	0	0	0	1	1	0	0	0	1	0	0	1	1	0	0	0	1	0	0	0	1	0	1	0	0	0	0	0	0	1	0	1	0	0	1	1	0
1	1	0	1	0	1	0	1	0	0	0	0	0	0	0	0	1	0	0	1	1	0	0	1	1	1	0	1	0	0	1	0	1	0	0	1	1	0	0	0	0	1	0	0	1	1	0	0	1	1
0	1	0	0	0	1	1	0	1	0	1	1	1	1	1	0	1	1	0	0	1	1	1	1	1	0	0	0	0	0	0	1	1	1	0	1	1	1	1	1	0	0	1	0	0	0	1	0	0	1
1	0	0	1	0	1	0	1	1	0	0	1	0	0	0	0	1	1	1	1	0	0	0	0	0	1	0	0	1	1	1	0	0	0	1	0	1	1	0	1	0	0	1	1	0	0	1	1	0	0
1	1	0	0	0	0	1	0	1	1	1	1	0	1	0	0	1	0	1	0	1	0	1	0	0	1	0	1	1	0	1	1	0	0	0	0	1	1	0	0	1	0	0	0	0	1	1	1	0	1
0	0	1	1	0	0	1	0	0	0	1	0	1	0	1	0	0	1	0	0	1	0	0	1	1	0	0	1	1	0	1	1	0	0	1	1	0	0	0	1	1	1	0	1	1	1	0	0	1	0
1	1	1	1	1	0	0	0	0	1	0	1	1	1	1	0	1	0	1	0	1	1	0	1	1	0	1	1	1	1	0	0	0	0	1	0	0	1	1	1	0	1	0	1	1	0	1	1	0	1
0	0	1	0	0	1	0	0	1	1	1	0	1	1	1	0	1	1	1	0	0	1	1	0	0	1	0	1	0	1	1	1	0	0	0	1	0	1	0	1	1	1	0	1	1	1	1	0	0	1
1	0	1	0	1	1	1	1	1	0	1	1	1	1	1	0	0	0	1	1	1	0	0	1	0	1	0	1	1	1	1	1	1	0	1	1	1	1	0	1	0	0	1	1	1	1	1	0	1	1
1	0	0	0	1	1	0	1	0	0	0	0	0	0	1	0	1	1	1	0	0	0	0	1	0	0	0	1	1	0	0	0	1	0	0	0	0	0	0	1	0	1	1	1	0	0	1	0	1	0
1	1	0	0	1	1	1	0	0	0	0	0	1	0	0	1	0	0	0	0	1	0	0	0	0	1	1	0	1	1	1	0	0	0	0	0	0	0	1	0	1	0	1	0	0	1	0	0	1	0
0	1	1	1	0	0	1	1	0	0	0	0	1	0	1	0	1	0	1	1	0	0	1	1	1	0	0	0	1	1	0	1	0	0	1	0	0	0	1	0	1	1	1	0	1	1	0	0	0	0
1	1	1	0	0	0	0	1	0	1	0	0	0	1	1	1	0	1	1	1	0	1	1	0	0	1	0	1	0	1	0	0	0	0	1	0	0	0	0	1	0	0	0	1	0	0	1	1	0	1
1	0	0	0	1	0	1	0	0	0	1	1	0	0	1	0	0	0	1	0	1	0	0	1	0	1	0	0	1	1	0	1	1	1	1	1	1	0	1	1	0	0	1	0	0	1	0	0	0	0
1	1	1	0	0	1	1	1	0	1	1	0	0	1	0	0	1	1	0	1	1	0	0	0	1	0	1	1	0	1	0	1	1	1	1	0	1	0	1	0	1	1	0	0	1	0	0	0	1	1
0	0	1	1	1	0	1	1	1	1	0	1	1	1	1	1	0	1	0	1	1	1	1	1	0	1	0	1	1	1	1	1	0	1	1	1	1	1	1	0	1	0	0	0	1	1	0	0	0	0
0	1	1	1	1	0	1	1	1	1	1	1	0	0	0	0	0	0	1	0	0	1	0	1	1	0	1	1	1	1	0	0	1	1	1	0	1	0	0	1	1	1	0	0	1	0	1	1	1	1
1	0	0	0	0	0	0	0	1	0	0	0	1	0	1	1	1	0	0	0	0	0	1	0	1	1	1	1	1	1	0	1	0	0	1	0	0	0	0	1	1	1	0	1	0	0	0	1	0	1
1	0	0	0	1	0	0	0	0	1	1	1	1	0	0	1	1	1	0	0	0	1	0	0	0	0	0	0	0	0	1	0	0	0	0	0	0	0	1	0	1	1	1	1	1	1	0	0	0	0
1	0	0	1	0	1	0	1	1	1	1	0	1	1	1	1	1	1	1	0	1	0	0	1	0	0	1	1	1	0	1	0	1	1	1	0	0	1	1	1	1	0	0	1	0	1	0	1	1	0
0	0	0	0	1	0	1	1	1	0	1	1	0	1	0	0	1	1	1	0	0	1	1	1	0	0	0	0	1	1	1	1	1	1	0	1	0	1	1	0	0	0	1	1	0	1	1	1	0	0
1	0	1	1	1	1	1	1	0	1	0	1	1	1	0	0	1	0	1	1	1	0	1	0	1	0	0	0	0	1	0	1	0	0	1	0	1	1	1	0	1	1	0	1	1	1	0	1	1	1
1	0	1	1	1	0	1	1	0	1	1	1	1	0	1	0	0	0	0	0	0	0	0	0	1	0	0	1	1	1	0	1	1	0	0	1	1	1	0	0	0	0	0	1	1	0	0	0	0	1
0	0	0	0	1	1	1	1	0	1	0	1	0	0	1	0	1	0	1	1	0	0	0	1	0	0	0	1	0	0	0	0	0	1	0	0	0	0	0	0	1	0	0	1	1	0	0	0	1	0
1	1	1	1	1	1	1	1	0	1	0	1	1	1	1	1	0	1	1	0	1	1	1	1	1	0	0	1	1	1	0	1	1	1	0	0	1	1	1	1	0	1	1	1	1	1	1	1	0	1
1	1	1	0	0	1	0	0	1	1	1	1	0	1	0	1	1	1	0	1	0	1	1	0	1	1	1	0	1	0	0	0	1	1	1	1	1	0	1	0	0	1	1	0	1	0	1	1	0	1
0	1	1	0	0	1	1	1	1	1	0	0	0	0	1	1	1	1	0	1	1	0	1	1	0	0	1	1	1	0	0	1	0	0	0	0	0	0	1	1	0	0	1	0	1	1	0	1	0	1
0	1	1	0	0	1	1	1	1	0	1	1	0	1	0	0	1	1	0	1	1	0	0	0	1	0	1	1	1	0	1	1	1	1	1	1	1	0	1	1	0	1	0	0	1	1	1	0	0	1
1	1	0	0	1	1	0	1	0	0	1	0	0	1	1	0	1	1	0	0	0	1	1	1	1	0	1	1	0	1	0	0	0	1	1	0	1	0	1	1	1	1	1	0	0	0	1	0	0	1
0	0	1	0	0	1	1	0	0	0	1	0	1	1	0	1	0	0	0	0	0	0	1	1	0	0	0	0	0	0	1	0	0	0	0	1	1	0	0	0	1	0	0	0	0	0	0	0	1	1
0	1	0	0	1	0	1	1	1	0	0	1	0	0	0	1	1	0	1	0	0	1	0	1	1	1	1	1	0	1	0	1	0	0	1	0	1	0	1	0	0	1	0	0	0	0	1	0	0	1
0	0	0	1	0	1	0	0	1	1	0	1	0	0	0	0	1	1	1	0	0	0	0	0	1	1	0	0	1	0	1	0	1	1	1	0	1	0	1	0	0	1	1	1	0	0	0	0	0	0
0	0	0	0	1	1	0	0	0	1	1	0	0	0	0	1	0	1	1	1	0	0	0	1	0	0	1	0	1	0	1	0	0	0	1	0	0	0	0	0	0	0	1	1	1	0	1	0	1	0
1	0	0	0	1	0	0	0	1	1	0	1	0	1	1	0	1	1	1	0	1	0	0	1	1	1	0	0	1	0	0	1	0	1	1	0	1	0	1	1	0	0	1	1	0	0	1	1	0	0
1	0	1	1	1	1	1	1	0	0	1	1	0	1	0	0	0	0	1	0	0	0	0	0	0	0	0	1	1	0	1	0	1	1	0	0	1	1	0	1	0	1	0	0	0	0	0	1	1	0
0	1	1	1	1	0	0	1	1	0	0	1	0	0	1	1	1	0	0	0	1	0	0	0	0	0	0	1	1	1	0	1	1	1	1	0	1	0	0	1	0	1	0	0	0	0	1	0	0	0
1	1	1	1	1	0	0	1	1	0	0	0	1	0	0	1	1	0	0	0	0	0	0	1	0	1	1	0	1	1	1	0	1	0	1	0	0	1	1	0	1	1	0	0	0	0	0	1	0	0
1	0	1	1	0	0	1	1	1	1	0	1	0	1	0	0	1	0	0	1	1	1	1	1	0	1	0	0	0	0	1	0	1	1	0	0	1	0	1	0	0	1	1	0	1	0	0	0	1	1
0	1	0	1	0	1	1	1	1	0	1	1	1	1	0	0	1	0	0	1	1	1	1	1	1	1	0	0	0	0	1	0	1	1	0	0	1	1	0	1	1	1	0	1	0	0	0	1	1	0
1	0	1	0	1	1	0	0	1	0	0	1	0	0	0	1	0	0	0	0	1	1	0	1	0	1	0	0	0	1	1	0	0	1	1	0	1	0	0	0	1	0	0	1	0	1	1	0	0	0
1	1	0	1	1	1	0	0	0	0	0	0	1	1	0	0	0	1	0	0	1	1	1	1	0	1	1	1	0	0	1	0	1	0	0	0	0	1	1	1	0	1	0	1	1	1	1	1	1	0
0	1	1	0	0	1	1	0	0	0	1	1	0	0	0	0	0	1	1	1	0	1	0	0	0	0	1	1	0	1	0	0	0	0	1	0	0	1	1	0	1	0	1	1	0	1	1	0	0	1
1	0	1	0	0	0	1	1	1	0	0	0	1	1	1	1	1	0	0	0	1	0	1	0	0	1	0	1	1	0	0	1	0	1	0	0	0	0	1	1	1	0	0	0	0	0	1	1	0	1
1	0	1	1	1	0	1	1	0	1	1	1	1	0	0	0	0	1	1	1	1	0	0	1	1	1	0	1	1	0	0	0	1	0	0	1	1	0	0	0	0	0	1	1	0	1	0	0	1	1
0	1	1	1	1	0	1	1	1	0	0	1	0	0	0	0	1	0	1	1	1	1	1	0	1	0	1	0	0	1	1	0	0	1	1	0	1	0	0	1	0	1	0	0	1	1	1	1	0	0
0	0	1	0	1	0	1	1	0	0	0	0	0	0	0	1	0	1	0	0	0	1	0	1	1	0	0	1	0	1	0	1	1	1	0	0	0	0	0	0	0	1	1	0	0	0	0	0	1	0
1	1	0	1	0	1	0	0	1	0	0	1	0	1	1	0	1	0	0	1	1	1	0	0	0	1	1	0	0	1	1	1	1	1	0	0	1	0	0	1	0	1	0	1	0	1	1	1	0	1
1	0	0	1	1	0	0	1	1	1	0	1	0	1	1	0	1	0	1	1	1	1	1	0	0	1	0	0	1	0	1	0	1	0	0	1	1	0	0	0	0	1	0	0	1	1	1	1	0	1
0	0	0	0	0	0	1	0	0	1	1	0	1	0	1	0	1	0	0	1	1	0	1	0	1	0	0	0	0	0	0	1	0	1	1	1	0	1	0	1	0	0	0	0	0	1	0	1	0	0
0	0	1	0	1	0	1	0	0	0	1	0	1	1	0	0	0	0	0	0	1	0	1	0	1	0	0	1	0	1	0	1	0	0	1	1	0	0	1	0	0	0	0	0	0	1	0	0	0	0
0	0	1	0	0	1	1	0	1	0	0	0	1	1	0	0	0	1	0	1	0	1	0	1	0	0	0	1	0	0	1	1	0	1	1	0	1	0	0	0	0	0	1	1	1	1	0	1	0	1
0	0	1	1	0	1	0	0	1	0	0	0	0	1	0	1	0	1	1	0	1	0	1	1	0	0	0	0	1	1	1	0	0	1	0	0	1	0	1	0	0	1	1	0	1	0	1	0	0	0
0	1	1	1	1	1	1	0	0	1	1	1	0	1	1	1	0	0	1	1	1	1	1	0	0	1	1	1	0	1	1	0	0	0	1	1	1	0	1	0	1	0	0	0	0	0	1	1	0	0
1	1	1	0	1	0	1	0	0	0	0	1	1	1	1	1	1	0	0	0	0	0	0	0	0	0	0	0	0	1	0	1	0	1	1	0	1	0	1	1	0	0	0	0	0	0	0	1	0	0
1	0	1	1	0	1	1	1	1	1	0	0	0	1	0	0	0	0	1	0	0	1	1	1	1	1	1	1	1	0	0	1	1	1	0	0	1	0	1	0	0	0	0	0	0	0	1	1	1	1
1	1	0	1	1	0	1	0	1	1	1	0	0	1	0	1	0	0	1	0	0	0	1	0	0	1	1	1	1	0	0	1	0	1	1	1	1	0	0	0	0	0	0	0	0	0	0	1	1	1
1	0	0	1	0	0	0	1	1	1	0	0	0	0	1	0	0	1	1	0	1	1	0	0	0	1	0	1	0	1	0	1	0	0	0	1	1	1	0	1	0	0	0	0	1	1	1	0	1	1
0	1	0	1	1	1	0	0	1	0	0	0	1	0	0	1	1	1	0	1	1	0	1	1	1	0	1	1	0	0	0	1	0	1	1	1	1	1	0	1	0	1	1	0	0	0	1	0	1	0
0	1	0	1	1	1	0	1	0	1	0	0	1	1	0	0	0	1	0	1	1	0	1	0	1	1	1	0	1	1	1	0	1	0	1	0	1	0	1	1	1	0	0	0	0	1	0	0	1	1
0	1	0	0	1	1	1	1	1	1	1	0	1	0	0	0	1	1	1	1	1	1	0	1	1	0	1	0	0	1	0	1	1	0	0	1	1	1	1	0	1	1	0	0	1	1	1	0	1	1
0	1	0	1	0	0	1	1	0	0	1	0	0	0	0	0	0	1	0	0	0	0	0	0	0	1	1	0	1	0	1	0	1	1	0	1	0	1	0	0	0	1	1	0	0	0	1	0	1	0
0	1	0	1	0	0	1	1	1	1	0	1	1	1	0	1	1	0	0	0	1	0	0	1	1	0	1	0	1	1	0	1	1	1	1	1	1	0	1	0	0	0	0	0	0	1	1	0	1	1
1	0	0	1	1	0	1	1	1	1	1	0	1	0	1	1	0	0	0	0	1	1	0	0	0	1	0	1	1	1	1	1	1	1	0	1	0	0	0	0	1	0	1	1	0	1	1	0	0	0
0	0	1	0	0	0	1	1	0	1	0	0	0	1	1	1	1	0	1	0	1	0	1	0	1	0	1	1	0	0	0	1	0	0	1	0	0	1	0	0	0	1	0	1	0	1	0	1	1	1
1	0	1	1	0	1	1	1	0	0	0	1	0	0	1	1	1	0	0	0	0	1	0	0	1	1	0	1	1	0	1	1	1	1	0	0	1	1	0	1	1	1	0	0	1	0	1	0	1	1
0	1	1	1	0	0	0	1	0	0	1	1	1	1	1	1	1	1	0	1	0	1	0	1	1	0	1	1	1	1	0	1	1	1	1	0	1	1	1	1	1	1	0	0	1	0	1	1	1	1
1	0	0	0	1	1	0	1	0	0	1	0	1	1	0	0	1	0	1	1	1	0	0	0	1	1	0	0	1	0	1	0	1	1	0	0	0	1	0	0	1	1	0	1	0	1	0	0	1	1
0	1	1	1	0	0	0	1	1	0	0	0	0	0	1	0	0	1	0	1	1	0	1	0	1	1	1	1	0	0	0	0	0	1	0	1	1	1	0	0	0	0	1	1	0	0	0	1	1	1
1	0	0	1	1	1	1	0	0	1	0	0	0	1	0	0	1	1	1	0	1	0	1	0	1	0	1	0	1	0	1	1	1	0	1	0	0	0	0	1	0	0	1	0	0	1	1	1	0	0
1	1	0	0	1	0	0	1	1	0	0	0	0	1	1	0	0	1	1	1	1	0	0	1	0	0	0	0	0	1	1	1	1	1	1	1	0	0	1	0	0	0	1	0	0	1	0	0	1	0
0	1	1	1	1	1	0	0	0	0	0	0	1	1	0	1	0	1	1	1	0	1	0	0	0	0	1	1	1	0	1	1	0	0	0	0	0	1	1	0	1	0	1	0	1	0	0	0	0	0
0	1	0	1	0	0	0	0	0	1	0	0	1	0	0	1	0	0	0	0	1	1	0	1	1	0	1	0	1	0	0	0	0	0	1	0	1	1	0	0	1	1	1	1	1	1	0	0	1	1
1	1	1	0	1	1	0	1	1	1	0	1	1	1	0	0	0	1	0	0	1	0	0	0	0	1	0	0	0	1	1	0	0	1	1	0	1	1	1	0	0	1	0	0	0	1	0	0	1	0
1	0	0	1	0	1	0	1	0	0	0	1	1	0	1	1	1	0	1	0	1	0	1	1	0	1	0	0	1	0	0	1	1	0	0	0	0	1	1	1	1	1	0	1	0	0	1	1	0	0
1	1	1	1	0	1	0	0	0	1	1	1	0	1	1	0	1	0	1	0	0	0	0	1	0	1	0	1	1	0	1	1	0	0	1	0	1	0	0	1	0	0	0	0	0	1	0	0	1	0
0	0	1	0	1	0	1	1	1	1	1	0	1	1	0	0	0	0	0	1	1	1	0	0	0	1	0	0	0	1	0	1	1	0	1	1	1	1	1	0	1	1	0	0	1	0	0	0	1	0
1	1	1	0	1	0	0	0	0	1	1	0	0	1	1	0	0	1	0	1	1	0	0	0	1	1	0	1	0	0	0	1	0	1	1	0	0	0	1	1	1	1	1	1	1	0	0	0	0	1
1	1	0	0	1	1	1	1	1	0	0	0	1	0	1	1	0	0	1	1	1	1	0	0	0	1	1	0	1	1	1	1	1	1	1	0	0	0	1	1	1	0	0	1	0	1	1	0	0	0
0	0	1	1	1	1	0	1	0	1	1	1	0	1	0	1	1	1	0	1	0	1	0	1	0	0	0	1	1	0	1	1	1	1	0	1	1	1	0	1	1	0	1	0	0	0	0	1	1	1
1	0	1	1	0	0	0	1	0	0	0	0	0	1	0	0	0	0	0	0	1	1	1	1	1	1	1	1	1	1	0	0	0	0	0	1	0	0	0	0	0	1	0	0	1	1	1	1	1	1
1	0	1	0	0	0	1	1	1	1	1	1	0	1	0	1	0	0	0	0	0	1	0	0	0	0	1	1	0	1	0	0	0	1	1	1	1	0	1	0	1	1	0	0	0	0	1	0	0	1
1	1	1	0	1	1	1	1	1	1	1	0	0	0	0	1	1	1	1	1	0	0	0	0	0	1	1	1	1	0	0	1	1	1	1	1	0	0	0	0	1	1	1	0	1	1	1	1	1	0
0	1	0	1	0	1	0	1	0	1	0	0	0	1	0	1	1	1	0	0	1	0	0	0	1	0	1	0	0	1	1	1	0	1	1	0	1	1	1	0	1	1	0	0	1	1	0	0	0	1
1	1	1	1	1	1	0	0	0	0	0	0	1	0	1	1	1	1	0	1	1	0	0	0	0	0	1	0	0	0	0	1	0	1	0	0	0	1	0	0	1	1	1	0	1	1	1	0	0	1
1	0	1	0	1	0	0	0	0	1	1	1	0	0	1	0	0	1	0	0	0	1	0	0	1	1	0	0	1	1	0	0	1	0	0	1	0	1	1	1	0	0	1	0	0	1	0	0	0	1
0	0	0	0	1	1	1	1	0	0	1	0	0	1	1	1	0	0	1	1	1	1	1	1	0	0	0	1	1	0	1	1	0	0	0	1	0	0	1	1	1	1	0	1	1	1	1	0	0	0
1	0	0	1	1	0	0	0	1	1	0	1	1	1	0	1	1	0	0	1	0	1	1	0	1	1	1	0	1	0	0	1	0	1	0	1	0	1	0	0	0	1	0	0	0	0	1	1	1	1
1	1	0	1	1	1	0	1	0	1	1	1	0	0	0	1	1	0	1	0	0	0	0	1	0	1	1	1	1	0	0	1	0	0	1	1	1	1	0	1	0	0	1	0	1	0	0	0	0	0
1	0	1	1	0	0	1	0	1	1	1	0	0	0	1	0	1	1	1	0	0	0	1	0	1	1	0	1	1	0	0	1	1	0	0	1	0	0	1	1	1	1	1	0	0	0	0	0	1	1
1	1	0	1	1	0	0	0	1	0	1	0	0	0	0	1	0	0	1	0	0	1	1	0	0	1	1	0	1	1	0	1	0	1	0	1	0	0	1	0	1	0	0	1	0	0	1	0	0	0
0	0	0	0	1	1	1	0	1	0	0	0	0	1	0	1	0	1	0	1	0	1	1	0	0	0	0	0	0	1	1	1	0	1	1	1	0	1	0	0	1	0	0	0	1	1	1	1	0	0
1	0	0	1	0	0	0	1	1	1	1	0	0	0	1	1	1	0	0	1	1	1	0	0	0	0	0	0	0	0	0	0	1	1	0	1	0	0	0	0	0	0	0	0	1	1	1	1	1	1
0	1	1	0	0	0	1	1	0	0	1	1	1	0	0	1	1	0	0	0	1	1	1	0	0	0	1	0	1	0	1	1	1	0	1	1	0	0	0	1	1	1	0	0	0	1	1	1	0	0
1	0	1	0	0	1	0	0	0	1	1	1	0	0	1	1	0	1	1	1	0	1	0	0	1	1	0	1	1	0	1	1	1	1	1	0	1	1	0	0	1	0	0	0	1	1	1	0	1	1
0	0	0	1	0	1	0	0	0	0	0	1	1	1	1	0	0	1	1	0	0	1	1	0	0	0	0	0	1	0	1	1	0	0	0	1	0	1	1	0	0	1	0	0	0	1	1	1	0	0
1	1	0	1	0	0	1	0	0	0	1	1	0	1	1	0	1	0	1	1	1	1	1	0	1	0	1	1	1	0	0	0	0	1	0	0	1	0	0	1	0	1	0	1	0	0	1	1	1	1
1	0	1	1	0	0	0	1	1	1	1	0	1	1	1	1	0	0	0	1	1	0	1	1	0	1	1	0	1	0	0	1	0	1	1	1	1	0	1	1	1	0	1	0	1	1	1	1	1	0
0	0	0	0	0	0	1	0	0	0	0	0	1	0	1	0	1	1	0	1	0	1	1	1	1	1	1	0	0	1	0	1	0	0	0	0	1	1	1	1	0	1	1	1	1	0	1	1	0	1
0	1	1	0	0	1	1	0	0	1	0	0	1	1	0	1	0	0	1	0	0	1	0	1	0	1	1	1	0	0	1	1	1	1	1	0	0	1	1	0	0	1	1	1	1	0	0	1	1	0
0	1	0	0	1	1	1	1	0	0	0	1	0	0	0	0	0	0	1	1	0	0	0	1	0	1	1	0	1	1	1	1	1	0	0	1	0	0	0	1	0	0	0	0	0	0	1	0	1	0
0	1	1	0	1	0	0	1	1	0	0	1	1	1	1	1	0	1	1	1	0	1	0	1	1	1	0	1	0	0	0	0	1	0	1	1	1	0	0	0	0	0	1	1	1	1	1	1	1	1
0	1	0	1	0	1	0	0	1	0	0	0	1	1	1	1	1	0	0	0	1	0	1	0	0	1	1	0	1	0	1	0	0	1	0	0	1	1	0	1	1	1	0	1	0	0	1	1	1	1
1	1	1	1	0	0	0	1	1	0	0	0	0	0	0	0	1	0	1	0	0	1	0	0	1	1	1	0	1	1	0	0	0	1	0	0	0	1	1	0	0	0	0	1	0	0	0	0	0	1
0	1	0	0	0	1	1	1	0	1	0	1	0	0	0	1	1	1	0	1	1	0	1	0	0	0	0	0	0	0	1	1	1	0	0	0	0	0	1	0	1	1	1	1	0	1	1	0	0	0
0	0	1	1	0	0	0	0	0	1	1	0	0	0	1	1	1	0	1	1	0	0	1	1	1	1	1	0	1	0	0	0	0	0	1	1	1	1	1	1	0	1	0	1	1	0	0	1	1	1
0	0	0	0	0	1	0	0	0	1	0	1	1	1	0	1	1	0	1	1	0	1	1	0	0	0	1	0	0	0	1	1	0	0	1	0	1	1	0	0	1	0	1	1	1	0	1	1	1	1
1	1	0	0	1	1	0	0	1	0	1	0	1	0	0	1	1	0	0	1	0	1	0	0	1	1	0	1	1	1	1	1	0	0	0	1	0	1	0	0	0	1	1	0	1	1	1	1	0	0
0	0	1	0	1	0	1	1	1	1	1	1	1	0	1	1	0	1	0	0	1	1	1	0	1	0	0	0	1	0	0	1	0	1	1	1	0	1	0	0	1	1	0	0	0	1	0	1	0	1
0	1	0	1	1	1	0	1	1	0	1	1	0	0	0	0	0	0	0	0	1	1	1	0	1	1	1	0	1	1	1	0	1	1	0	0	0	0	0	1	0	0	1	0	0	1	0	1	0	1
0	1	1	1	1	0	1	1	1	0	1	0	1	1	1	0	0	0	0	0	0	0	0	1	0	0	0	1	1	1	1	1	1	1	1	0	0	0	1	1	1	0	0	0	1	0	0	0	0	0
1	1	0	0	1	0	0	0	1	0	0	0	1	1	0	1	0	0	1	0	0	1	1	1	1	0	0	1	0	1	0	0	0	0	0	1	1	1	0	1	0	0	0	0	1	1	1	0	1	0
1	0	0	0	0	1	1	1	1	1	1	0	1	1	0	1	1	1	1	0	0	1	1	0	1	0	0	1	1	1	1	1	0	0	1	1	0	1	1	0	0	1	0	1	0	1	0	1	0	1
0	0	1	0	0	1	0	1	1	1	0	0	1	0	0	1	0	1	1	1	0	0	0	1	0	1	0	0	1	1	1	0	0	0	0	1	0	1	0	0	0	0	1	0	1	0	0	0	1	0
1	0	1	1	0	0	1	0	0	1	1	0	0	0	0	1	0	0	1	1	0	1	0	0	1	1	0	1	0	0	0	1	0	0	1	1	1	0	0	1	1	0	0	0	1	0	1	1	0	1
0	0	1	1	1	0	1	0	1	1	0	1	0	1	0	1	0	1	0	1	0	1	1	0	0	1	0	0	0	1	0	1	1	0	0	0	1	0	1	0	1	1	1	0	1	0	1	1	1	0
1	1	0	0	0	1	0	1	0	0	1	1	1	1	1	0	1	0	0	0	0	0	1	1	0	1	0	1	1	1	1	0	1	0	0	1	1	1	0	1	1	1	0	1	1	1	0	1	0	0
1	0	1	0	1	0	1	1	0	1	1	0	0	1	0	0	1	1	1	0	1	0	1	1	0	0	0	1	0	1	0	0	0	0	0	1	0	0	0	0	0	1	1	0	0	0	0	1	1	0
0	1	1	0	0	0	0	0	1	1	0	1	1	0	0	0	0	1	0	0	1	1	0	1	0	1	1	1	1	1	1	0	0	0	1	1	1	0	1	0	0	0	0	0	1	1	1	1	0	1
0	0	1	1	0	0	0	1	0	1	1	0	0	1	0	0	1	1	0	1	0	0	0	1	1	0	1	0	1	1	0	0	0	0	1	1	0	0	1	1	0	0	1	1	1	1	0	0	1	1
0	0	0	0	1	1	1	0	0	1	1	0	0	1	1	1	0	1	0	0	1	1	0	1	1	0	1	0	0	1	1	0	0	0	1	0	0	0	1	1	1	1	1	0	0	0	1	1	1	1
0	1	0	0	0	1	0	0	1	1	1	1	0	0	1	1	1	0	1	0	1	0	0	1	1	0	1	0	1	0	1	1	0	0	0	1	1	0	1	0	0	1	1	1	1	1	0	0	1	1
0	1	1	0	1	0	0	1	1	1	1	1	0	1	0	0	0	0	1	0	0	1	0	0	0	1	1	1	0	1	0	0	0	1	1	1	1	0	1	0	0	0	1	1	0	1	1	0	0	1
1	1	0	1	1	1	0	0	0	1	1	0	1	1	0	0	1	1	0	0	0	0	1	0	0	1	1	1	0	1	0	1	0	1	0	1	0	1	0	0	0	1	1	0	0	0	0	0	0	1
0	1	1	1	1	1	1	1	0	1	0	1	0	1	1	1	1	0	0	1	1	0	1	1	0	0	1	0	1	1	1	1	1	1	0	1	0	0	0	0	0	1	0	1	1	1	1	1	1	0
0	0	0	1	0	0	1	1	1	1	1	0	1	0	1	1	0	0	0	0	0	0	0	1	0	1	0	1	1	0	0	1	1	1	1	0	0	1	0	1	0	1	0	1	0	0	1	1	0	1
1	0	1	1	1	1	1	0	0	0	0	0	0	1	1	1	1	0	1	0	0	1	1	1	1	1	1	0	1	1	1	0	1	0	0	0	1	0	1	1	0	0	0	0	0	0	1	0	1	1
0	1	0	1	0	1	0	0	1	0	1	1	1	1	0	0	0	1	0	0	1	1	0	1	0	0	1	0	0	1	0	1	0	1	0	1	1	1	1	0	1	1	1	0	0	0	1	0	1	0
1	0	0	1	1	1	0	1	1	1	1	1	1	0	1	1	0	1	0	0	0	0	1	0	1	1	0	0	1	0	1	1	1	1	1	1	1	0	0	1	1	0	1	1	1	0	0	0	0	1
1	1	1	0	0	1	0	0	0	1	1	1	0	0	0	0	1	1	1	1	1	1	1	1	1	1	1	1	0	1	0	0	0	0	1	0	1	0	1	0	1	1	1	1	1	0	1	0	0	1
0	0	1	0	1	0	0	1	1	0	0	1	1	0	1	1	1	1	1	0	0	0	1	0	0	1	0	1	0	1	1	1	0	1	0	0	1	1	1	1	0	1	0	0	1	0	0	1	0	0
0	0	0	0	1	0	0	1	1	1	1	1	0	1	1	1	1	0	0	1	0	0	0	1	0	1	0	1	0	0	1	0	1	1	1	1	0	0	1	1	1	1	1	0	0	0	0	0	0	0
0	0	0	1	1	0	0	0	0	0	1	0	1	1	1	1	1	1	1	1	0	1	0	0	1	0	0	1	1	1	0	1	1	1	0	1	1	0	1	1	1	1	1	0	0	0	1	1	0	1
1	0	0	1	1	1	1	0	1	0	1	1	0	1	1	1	1	0	0	0	0	1	1	0	1	1	0	1	1	0	0	1	1	1	1	1	1	0	0	0	1	1	0	0	0	0	1	1	0	1
1	1	0	1	0	1	0	0	1	0	0	1	1	0	1	0	0	0	1	0	1	1	1	1	0	0	1	0	0	0	1	1	0	1	0	0	1	1	0	1	1	0	1	1	0	0	1	1	1	0
1	1	0	1	1	1	1	1	0	0	1	1	1	1	0	1	1	0	1	1	1	1	0	0	0	1	1	1	1	1	1	1	1	1	1	1	0	0	1	0	1	1	0	1	1	1	0	0	0	1
1	1	1	1	1	0	0	0	1	1	0	0	1	1	1	0	1	1	1	1	1	1	0	1	1	1	1	1	1	1	0	1	0	1	1	1	0	1	0	1	0	0	1	0	1	1	1	0	1	0
0	1	0	0	0	1	1	1	0	0	0	0	0	1	0	0	1	1	0	1	1	0	1	0	1	0	0	0	1	0	1	1	1	0	0	1	0	1	1	0	1	0	1	0	1	0	0	1	1	0
1	0	0	1	1	1	0	0	1	0	0	0	1	0	1	0	1	0	1	1	0	1	0	1	1	0	1	0	1	0	0	0	0	1	0	0	0	1	0	1	0	1	0	0	1	1	0	0	1	1
1	0	0	1	1	0	1	1	1	0	1	1	0	1	0	1	1	1	0	0	1	0	1	0	0	0	1	1	1	1	0	1	0	0	1	1	0	1	1	1	1	0	1	0	0	0	1	1	1	0
1	1	0	0	1	1	0	1	0	1	0	1	0	0	0	1	0	0	0	1	1	0	1	1	0	1	1	1	0	1	0	0	0	0	0	1	0	1	1	1	1	0	0	0	1	0	0	0	1	0
1	0	0	1	0	1	1	0	0	0	1	1	1	1	0	0	0	0	0	1	1	0	1	0	0	0	0	0	1	0	1	1	1	0	1	0	1	1	1	1	0	0	1	1	0	1	0	1	0	0
0	1	1	0	0	0	0	0	1	1	1	0	1	1	1	1	1	1	0	0	0	1	1	1	0	0	0	1	0	0	1	0	0	1	1	1	0	1	0	0	0	1	0	0	1	1	0	1	0	0
0	1	0	0	1	1	1	0	1	1	0	0	0	0	1	0	1	1	0	1	0	1	0	1	1	1	1	0	0	0	1	1	0	0	1	0	1	0	1	0	0	0	0	0	0	1	1	1	1	1
0	0	1	1	0	1	1	0	1	0	0	0	0	1	0	1	1	1	1	1	0	1	1	0	1	1	0	1	1	1	0	1	1	1	0	0	0	0	1	0	1	1	0	0	1	0	1	1	1	1
0	0	1	0	1	0	0	0	1	1	1	0	1	0	1	1	1	0	0	0	1	0	1	1	0	0	1	1	0	0	0	1	0	1	1	1	0	0	1	1	1	1	0	0	0	1	0	0	1	1
1	0	0	0	1	0	1	0	1	0	1	1	0	0	0	1	0	1	1	0	0	0	0	1	1	1	0	0	1	0	0	1	0	1	1	1	0	0	0	0	1	1	1	1	0	0	0	0	1	0
1	1	0	1	1	0	0	1	1	0	0	1	1	1	1	1	1	0	0	0	1	0	1	0	0	1	1	1	0	0	0	0	0	1	0	0	1	0	0	1	1	1	0	0	1	1	0	1	1	0
1	1	1	1	0	1	1	0	1	1	0	1	0	1	1	0	1	0	0	0	0	1	0	0	1	0	0	1	1	0	1	1	0	1	1	1	1	1	0	1	0	0	0	0	0	0	1	0	0	1
1	0	1	0	1	1	1	1	1	0	1	1	0	1	1	0	0	0	1	1	0	0	0	0	1	0	1	1	0	0	1	0	1	1	0	1	1	0	1	1	0	0	0	0	1	0	0	0	0	0
0	0	0	1	0	1	0	0	0	1	0	1	0	1	0	1	0	0	1	0	0	0	1	1	0	1	1	1	1	0	0	0	1	0	1	0	1	0	1	1	1	1	0	1	0	0	1	1	0	1
1	1	0	0	1	0	1	1	1	0	0	1	0	0	0	1	1	1	1	1	1	1	1	1	1	1	1	0	0	0	1	0	1	1	0	0	1	1	0	0	0	1	1	0	1	1	1	1	1	1
1	0	0	1	0	1	1	0	0	1	1	1	0	0	1	0	0	1	0	1	1	1	0	0	0	1	0	0	1	0	1	1	1	0	1	0	1	0	1	1	1	0	0	1	1	1	1	0	1	0
1	0	0	1	1	0	1	0	0	0	1	0	0	0	0	1	0	0	1	1	0	1	0	0	0	0	1	0	1	0	0	0	0	1	0	0	0	0	1	0	1	0	0	0	1	1	0	1	1	0
0	0	1	1	0	0	0	0	0	1	0	0	0	1	1	0	1	0	1	1	0	1	1	1	1	0	1	1	1	0	0	0	1	0	0	0	0	0	0	1	0	1	0	1	1	1	0	1	0	1
1	1	0	0	1	1	1	1	1	1	0	1	1	1	1	1	1	1	1	0	1	0	0	0	0	0	1	0	1	1	0	0	1	0	1	0	0	0	0	1	0	0	1	1	0	1	0	0	1	1
1	0	0	1	1	1	0	1	0	0	0	0	0	0	1	1	1	1	0	1	0	0	0	1	0	0	1	0	0	1	1	1	1	1	1	0	0	0	0	0	0	1	0	0	0	0	0	0	0	0
1	1	0	1	0	0	0	0	1	0	1	1	0	0	1	0	1	0	1	1	1	0	1	1	0	0	1	0	1	0	0	0	1	1	0	0	0	1	1	1	0	1	1	1	1	0	0	1	0	0
0	1	0	0	0	0	1	0	1	1	0	1	1	1	0	1	1	1	1	1	1	0	0	0	0	1	1	0	0	0	0	1	0	1	0	0	1	1	0	1	0	1	1	0	1	0	0	0	0	0
1	0	1	0	0	0	1	1	1	1	0	0	1	1	0	0	1	1	0	1	0	1	1	1	1	1	0	0	1	0	1	1	1	1	1	0	0	1	1	1	0	1	1	0	0	0	0	1	0	1
0	0	1	1	0	1	0	1	1	0	1	1	0	1	0	0	1	1	0	0	0	0	0	0	1	0	0	1	0	0	1	0	0	0	0	1	1	0	1	1	0	1	1	1	1	1	0	0	1	1
1	0	1	1	0	0	0	0	1	0	0	1	0	1	0	0	1	1	0	0	1	1	1	1	1	0	0	0	1	1	1	0	0	1	1	0	1	0	1	0	0	1	1	0	0	1	0	1	0	1
1	0	0	1	1	0	1	1	1	0	0	1	1	0	0	1	1	0	0	1	1	1	0	1	0	1	0	1	0	1	0	1	1	1	0	0	1	1	0	0	0	0	0	1	1	0	1	1	0	0
1	0	0	0	0	0	0	0	0	0	0	1	0	0	1	1	1	0	0	1	1	0	1	0	0	1	0	1	1	0	0	0	1	0	1	0	1	1	0	1	1	0	0	0	1	1	0	1	0	0
1	0	1	1	1	0	0	0	1	1	1	1	0	1	0	1	1	1	1	1	0	0	1	1	1	1	0	1	1	1	0	0	0	0	1	1	1	1	0	0	1	1	1	1	1	0	1	0	0	1
0	0	1	0	1	0	1	1	1	1	0	1	1	0	1	0	1	1	0	0	0	0	1	1	1	0	0	0	1	1	0	0	0	0	1	1	1	0	1	1	1	1	0	0	0	1	0	1	1	0
1	1	0	1	0	0	1	0	1	1	1	0	0	0	0	0	0	0	0	1	0	1	0	0	1	1	1	0	1	0	0	0	0	0	1	1	0	1	0	1	1	1	0	0	1	0	1	0	0	0
0	0	1	0	1	1	1	1	0	0	0	0	1	1	1	1	0	0	0	0	1	1	1	1	0	1	1	1	0	0	0	1	1	1	1	1	0	0	0	1	1	1	0	1	0	1	0	0	1	0
1	1	1	1	1	1	0	1	1	0	0	0	1	0	0	1	0	0	0	1	0	1	0	1	1	1	1	1	1	1	1	0	0	1	0	0	0	1	0	0	0	0	0	1	1	0	1	1	1	0
1	1	1	1	0	1	0	0	0	1	1	0	1	1	0	0	1	1	0	1	0	1	0	0	0	1	1	0	1	1	1	0	1	1	1	1	0	1	1	0	0	1	1	0	1	0	1	0	1	1
1	0	1	0	0	1	1	0	0	1	1	1	0	1	0	0	0	0	1	1	0	0	1	0	1	0	0	1	0	0	1	1	0	0	1	1	1	0	1	1	0	0	1	0	1	0	0	1	0	0
0	1	1	1	1	0	0	0	1	1	0	1	1	0	1	0	0	0	1	1	0	0	0	0	1	1	1	0	0	1	0	0	0	0	0	0	0	0	1	1	1	1	0	0	1	1	1	0	0	1
0	0	0	1	0	1	1	1	1	0	0	1	1	0	1	0	1	0	0	0	0	0	0	0	1	1	1	0	1	1	1	0	1	0	0	1	1	0	0	0	0	0	0	0	1	0	0	0	0	1
0	0	1	1	0	0	1	1	1	0	1	0	0	1	1	1	1	1	1	0	0	1	1	1	1	0	1	0	1	0	1	1	0	1	1	1	1	0	1	1	0	1	0	1	1	0	0	0	1	0
0	1	1	1	0	0	0	1	1	0	0	1	0	0	1	0	0	1	0	1	1	0	0	0	1	0	0	1	1	1	0	0	1	1	0	0	0	1	1	0	0	0	0	0	1	1	0	1	0	1
0	1	1	1	1	0	1	1	1	0	1	0	1	1	1	0	1	0	0	1	1	1	0	1	0	0	1	0	1	1	1	0	1	1	0	0	0	0	1	1	1	1	0	0	0	1	1	1	0	1
0	1	0	1	1	1	1	1	1	0	0	0	1	0	0	1	1	0	0	1	0	0	0	0	1	1	1	0	0	1	1	0	1	1	0	0	0	0	0	0	1	1	0	0	0	0	0	0	0	1
0	1	1	1	0	1	1	0	1	1	1	1	1	0	0	1	0	0	1	0	0	0	1	0	1	0	0	0	1	1	1	0	0	1	0	1	1	1	0	1	1	1	1	1	0	0	1	1	1	0
1	1	0	0	0	1	0	1	1	1	0	1	0	1	0	0	1	1	1	0	1	0	1	1	0	1	0	0	1	1	1	0	1	1	0	1	1	1	1	0	1	0	0	1	0	0	1	0	0	1
1	1	0	0	0	0	1	0	0	1	0	0	1	1	1	0	1	0	0	0	1	1	0	0	0	0	0	0	1	0	0	1	1	0	1	1	1	1	0	1	1	1	0	0	0	0	1	0	0	1
0	0	0	0	0	0	0	0	0	1	1	0	0	1	0	1	0	0	0	0	1	0	1	1	1	0	0	1	0	0	0	0	0	0	1	1	0	0	1	0	0	0	0	1	0	1	0	1	0	0
0	0	0	1	0	0	1	1	1	1	0	0	1	0	0	0	1	1	1	0	1	0	0	1	1	0	0	0	1	1	1	0	1	1	1	0	0	1	1	0	1	0	1	0	0	0	0	0	1	0
1	0	1	1	0	0	1	0	0	1	0	1	1	1	1	0	1	1	0	1	1	0	0	1	1	0	0	1	0	1	1	0	0	0	1	0	0	1	1	1	0	1	1	1	0	1	0	0	1	0
0	1	0	0	1	1	0	1	1	0	1	0	1	0	0	1	0	1	1	0	1	1	1	1	1	1	1	0	1	1	0	0	1	1	1	1	1	0	0	0	0	0	1	1	0	1	1	1	0	1
1	0	0	0	0	1	1	0	1	0	0	1	0	1	0	0	0	0	1	1	0	1	0	0	0	1	0	1	0	1	1	1	0	0	0	1	1	0	1	0	0	0	0	0	0	0	1	0	0	0
0	0	1	1	1	0	1	1	0	0	1	0	1	0	1	0	1	1	0	0	0	0	0	1	0	0	0	1	1	1	1	0	1	1	1	1	1	0	1	1	0	1	1	0	0	0	0	0	1	0
0	0	0	0	0	0	0	0	1	0	1	1	0	1	1	1	0	1	0	0	1	1	1	0	0	1	1	1	0	0	1	0	0	1	0	1	1	1	1	0	0	0	0	0	0	1	0	0	1	1
0	0	1	0	0	1	0	0	0	0	1	1	1	0	1	0	0	0	0	1	0	0	0	0	0	0	0	1	0	1	1	0	0	0	0	1	0	1	1	1	0	0	1	0	0	0	0	0	0	0
1	1	0	1	0	0	0	1	1	1	0	1	1	1	1	1	0	1	0	1	1	0	1	1	1	1	1	0	0	1	0	1	1	0	1	0	1	0	1	0	1	0	1	0	0	0	0	0	0	0
0	1	0	1	0	0	0	0	0	1	1	1	0	1	1	0	0	0	0	1	1	0	0	0	1	0	0	0	1	0	0	0	0	1	1	1	0	0	1	1	0	1	1	0	1	1	1	0	0	1
0	1	0	0	0	1	0	0	1	0	0	0	1	1	0	0	0	0	0	0	0	1	1	0	0	1	1	1	0	1	0	0	1	1	0	1	0	0	1	1	0	1	0	0	0	0	1	0	0	1
0	1	1	1	1	1	0	0	1	1	0	1	0	0	0	1	0	0	0	1	1	1	1	1	1	0	1	1	1	1	1	1	0	0	1	0	0	0	0	0	1	0	0	0	1	1	1	1	1	0
0	1	1	1	1	1	0	1	1	0	0	0	0	0	1	1	1	1	0	1	1	0	1	0	0	1	1	1	1	0	1	1	0	0	1	1	0	0	0	0	1	1	1	0	1	1	1	1	1	0
0	0	0	1	0	1	0	0	1	0	1	0	1	0	1	0	0	0	0	1	1	0	1	1	0	1	0	1	1	1	0	1	1	1	0	1	1	0	0	1	1	0	0	0	0	1	0	1	0	1
1	1	0	0	1	1	0	0	1	0	1	1	1	1	0	1	0	1	0	0	0	1	0	1	0	0	1	0	1	1	1	1	0	0	1	1	1	0	0	0	1	0	0	0	0	0	1	0	1	0
0	1	1	0	0	0	1	1	1	0	1	0	1	1	1	0	0	0	0	0	1	0	1	1	1	0	1	1	0	0	1	1	0	1	0	0	1	0	0	0	0	1	0	1	0	1	0	0	1	1
1	0	0	0	0	1	0	0	1	0	0	1	0	1	1	0	1	1	1	0	0	1	0	0	1	0	0	1	0	0	1	1	0	1	0	0	0	0	0	1	1	1	0	0	0	0	1	0	0	1
0	0	1	0	0	1	0	1	1	1	0	1	1	0	1	1	0	1	1	0	1	0	1	0	1	1	1	0	1	0	0	0	1	1	1	0	1	0	0	1	1	0	1	0	1	1	1	0	1	0
1	1	1	1	0	0	0	0	0	0	0	1	0	1	1	1	0	1	1	1	0	0	0	1	1	1	1	1	1	0	0	0	1	0	1	0	0	0	1	0	0	1	0	1	1	0	0	0	1	1
0	0	0	1	1	1	1	1	0	0	1	0	0	0	1	1	0	0	0	1	0	1	1	1	0	0	0	1	0	1	1	0	0	0	0	1	0	1	0	1	0	0	0	0	1	1	1	1	1	1
1	1	1	1	0	0	1	1	0	0	1	0	1	1	0	1	1	1	0	1	1	1	0	1	0	1	1	1	0	1	0	1	1	0	0	0	0	1	1	1	1	0	1	0	1	0	1	1	1	0
0	1	0	0	1	0	0	1	0	1	0	0	1	0	1	0	0	1	1	0	0	1	1	0	0	0	1	0	0	1	1	0	1	1	0	0	0	1	1	1	0	0	1	0	0	1	1	1	0	1
0	1	1	0	0	1	1	0	0	1	0	1	1	1	0	1	0	0	0	1	1	1	1	1	0	0	1	1	1	0	0	1	0	0	1	1	0	1	1	1	0	0	0	1	1	1	1	1	1	0
1	1	1	0	0	1	1	0	0	0	1	0	0	1	1	0	0	1	0	1	1	0	0	0	1	1	1	1	0	0	0	1	0	0	1	1	1	0	1	1	1	0	1	0	0	1	1	1	0	1
0	0	1	0	0	1	0	0	1	1	1	0	0	0	0	0	0	0	1	1	0	1	1	0	1	1	0	1	0	0	1	0	1	1	1	1	0	0	0	0	0	0	1	1	1	0	1	1	0	1
0	1	1	1	1	0	0	0	1	0	0	1	0	0	0	0	0	0	0	1	1	0	1	1	0	1	1	1	1	1	0	0	0	1	1	1	1	0	0	1	0	1	1	0	1	1	0	1	1	1
0	1	0	0	1	1	0	0	1	1	1	1	0	0	0	0	0	1	1	0	1	1	0	1	1	1	0	0	0	1	1	1	1	1	1	1	1	1	0	0	0	1	0	1	0	1	1	0	0	1
1	1	1	0	1	1	0	1	1	0	1	1	1	0	0	1	0	0	1	0	0	1	1	1	0	1	0	0	0	1	1	0	1	1	0	0	1	0	1	0	1	0	1	0	0	0	1	1	1	1
1	0	1	0	0	1	0	0	0	1	0	0	1	1	1	0	0	1	0	0	0	1	1	0	0	0	0	1	1	0	0	1	0	0	0	0	0	1	1	1	1	0	0	0	0	0	1	1	1	0
1	0	0	0	1	1	1	1	1	1	1	1	0	0	1	0	0	0	1	0	1	1	0	0	1	1	0	0	0	0	1	0	0	1	1	1	1	0	0	1	1	0	1	0	0	0	1	0	0	1
0	0	0	1	0	1	1	1	1	1	0	0	0	1	1	1	0	1	0	1	1	1	0	1	1	0	0	0	1	0	0	1	1	1	1	1	1	1	1	0	1	0	1	0	1	0	1	1	1	0
1	0	0	0	0	0	0	0	1	1	1	0	0	0	1	1	0	0	0	0	1	0	0	1	0	1	0	0	1	1	0	1	0	0	0	1	1	0	0	0	1	1	0	0	1	1	1	0	0	0
0	0	1	1	0	0	1	1	0	0	0	0	1	1	0	0	0	0	0	1	1	0	0	1	1	1	1	1	1	0	1	1	1	0	0	1	0	1	0	0	1	0	0	0	0	1	1	0	1	1
0	0	1	0	0	0	0	0	1	0	1	0	0	1	0	1	1	1	0	0	0	1	0	0	1	0	0	1	0	1	1	0	0	1	1	0	0	1	0	1	1	1	1	0	0	0	1	0	0	1
1	0	1	0	1	1	1	1	0	1	0	1	0	0	0	0	1	0	0	1	0	0	1	0	1	1	0	0	0	1	1	1	1	0	1	1	0	0	0	0	0	1	1	0	1	0	0	1	0	1
1	0	0	1	0	0	0	1	1	1	1	0	1	1	1	1	1	0	0	0	1	0	0	0	1	1	0	0	0	0	1	1	0	1	1	1	0	1	1	1	0	1	0	1	0	1	0	0	1	1
0	1	0	1	0	1	0	0	1	0	0	0	1	1	1	0	0	1	1	0	1	0	1	1	1	0	0	0	0	0	1	0	0	1	0	0	0	1	1	0	1	0	1	1	0	1	0	0	1	1
1	0	0	0	0	0	0	1	1	0	0	0	0	0	0	0	1	0	0	0	1	0	1	1	1	1	0	0	1	1	0	0	0	1	0	1	0	1	1	0	0	0	0	0	1	1	0	1	0	1
0	1	1	0	1	1	0	0	1	0	0	1	0	0	0	1	0	0	1	1	1	1	1	1	0	0	1	0	1	1	1	1	0	1	0	0	1	1	0	0	1	0	1	0	1	1	1	1	1	0
1	1	0	0	0	1	0	0	0	1	1	0	1	1	1	0	0	1	1	0	0	1	1	0	1	0	1	1	1	1	1	0	0	1	1	0	1	1	1	1	0	0	1	1	1	0	1	0	0	0
1	0	0	0	1	0	0	1	0	1	0	0	0	1	1	0	0	1	0	1	1	1	1	1	1	1	1	1	0	0	0	0	1	0	0	0	1	1	1	1	0	0	1	1	1	0	0	1	1	1
1	0	0	1	1	0	1	1	1	1	0	0	1	1	0	0	0	0	0	0	0	0	1	1	1	0	0	0	0	0	1	0	1	1	0	1	1	0	1	0	0	1	0	1	0	0	1	1	1	1
1	0	0	0	0	1	0	1	0	0	1	1	0	0	1	1	1	1	0	1	1	1	1	1	1	1	1	0	1	0	1	0	1	0	0	1	0	1	1	0	1	1	1	0	1	1	1	1	1	0
1	1	1	1	0	0	1	1	1	1	0	1	0	1	0	1	1	1	1	1	1	0	1	1	1	0	1	1	1	0	0	1	0	1	0	0	0	1	1	0	0	0	1	0	0	1	0	0	1	0
0	1	0	1	0	1	0	1	0	0	0	1	0	1	0	0	1	0	0	0	0	1	0	1	0	0	1	1	1	0	1	0	1	0	0	0	1	0	1	0	0	0	0	0	0	0	1	0	1	1
0	0	1	1	1	0	1	0	1	1	0	0	1	0	1	0	0	0	1	1	0	0	1	1	1	0	0	1	1	0	0	0	0	0	1	1	0	1	0	1	1	0	0	1	1	0	1	1	0	0
0	0	1	0	0	0	1	0	1	0	1	1	0	0	1	0	1	0	1	1	0	0	0	0	1	0	0	0	0	0	1	1	0	1	1	1	1	1	0	0	1	1	1	0	1	0	0	1	0	0
1	0	0	1	0	0	1	0	1	0	0	1	0	1	1	0	1	0	0	0	0	1	1	1	1	0	0	0	0	1	1	1	0	1	1	0	1	0	1	1	0	0	1	0	1	0	1	1	1	1
0	0	1	1	1	0	0	0	0	0	0	0	1	1	1	0	0	0	1	0	1	0	1	1	0	0	1	0	1	1	1	0	0	1	0	0	0	0	1	1	0	0	0	0	0	1	1	0	1	1
0	0	0	0	0	1	0	1	1	1	1	1	1	0	0	1	0	1	0	1	1	0	1	0	1	0	0	0	0	0	0	0	0	1	0	1	1	1	0	0	1	0	1	1	1	0	0	0	0	1
1	1	0	0	1	1	0	1	1	0	1	0	1	0	1	0	1	1	0	0	1	1	1	0	1	0	1	0	0	1	1	0	0	1	0	1	1	1	0	1	0	0	1	0	0	1	1	1	1	0
0	0	0	0	0	1	0	0	1	1	1	0	0	0	1	1	0	1	1	0	1	1	0	0	1	0	1	0	1	1	1	0	1	0	1	0	1	1	1	1	1	0	0	0	0	1	0	0	0	1
1	0	0	1	1	1	1	1	0	1	1	0	0	1	1	0	1	1	1	0	1	0	1	0	1	1	1	1	1	0	1	0	1	0	1	1	1	1	1	1	0	1	1	1	0	1	1	0	1	1
1	0	1	0	0	0	1	1	0	1	1	0	0	1	1	1	0	1	0	1	0	0	0	0	0	1	0	1	0	1	1	0	0	0	1	1	0	0	1	1	1	1	1	1	1	0	0	0	0	0
1	1	1	0	0	0	1	1	1	1	0	0	0	1	1	0	1	0	0	1	1	0	1	1	0	0	1	0	0	1	1	1	0	1	0	0	0	0	1	1	0	1	0	0	0	0	1	0	1	0
1	1	0	1	1	1	1	0	0	0	0	1	1	0	1	0	0	1	0	0	0	1	1	1	1	0	1	1	0	1	1	0	0	0	0	1	0	0	0	1	0	0	1	0	1	0	1	1	1	1
0	1	1	1	0	0	1	1	0	0	1	1	0	1	1	1	1	0	1	1	1	1	1	1	0	0	1	0	0	0	1	1	1	0	0	1	1	1	1	1	0	1	0	1	1	1	1	0	1	1
0	1	1	1	1	0	1	1	1	0	0	1	0	1	0	1	1	1	0	0	1	1	1	0	0	0	1	1	1	1	1	1	0	1	0	0	1	0	0	1	1	1	0	0	0	0	1	1	1	1
1	1	1	0	1	1	0	1	0	0	1	1	1	1	1	0	1	0	1	1	1	1	0	1	1	1	1	0	1	1	1	0	1	1	0	0	1	1	0	1	0	0	0	1	0	1	0	0	1	0
0	1	1	1	1	1	1	1	0	0	0	0	0	0	1	1	1	0	0	1	1	0	1	1	1	0	1	0	1	1	1	1	1	0	1	0	0	1	1	1	0	1	1	0	0	1	1	1	1	1
1	0	0	1	1	1	1	0	1	1	0	1	1	0	1	0	1	1	0	1	0	1	1	0	1	1	0	0	1	1	0	1	0	0	1	0	1	0	1	1	0	0	1	0	1	0	1	1	0	1
1	0	0	0	1	1	1	1	1	0	0	0	1	0	1	0	0	0	0	1	1	0	0	1	0	1	0	1	0	0	0	1	1	1	0	0	0	1	0	1	0	0	0	1	1	0	0	0	1	1
0	0	0	0	0	0	1	0	1	0	1	1	1	0	1	1	0	0	0	0	0	0	1	0	0	1	0	0	1	0	0	1	0	0	1	0	0	1	1	0	1	1	0	0	0	1	0	1	1	0
0	1	1	1	0	0	1	0	0	1	1	1	0	1	1	0	0	0	0	0	1	0	1	1	0	0	0	1	0	0	1	1	0	0	1	0	0	1	1	0	0	0	0	0	1	1	0	1	0	0
0	1	0	1	1	0	1	1	1	1	0	1	0	1	1	1	1	1	0	0	0	1	1	0	1	0	1	0	1	0	0	1	1	1	1	0	1	1	0	1	1	1	0	0	0	0	0	1	1	0
0	0	1	0	1	1	1	0	0	0	1	1	1	0	0	1	0	1	1	1	0	1	0	1	0	1	1	0	0	1	0	1	0	0	1	0	1	1	1	0	1	0	1	0	1	0	1	1	0	0
0	0	0	1	1	1	1	1	0	1	0	1	0	0	0	1	0	0	1	1	0	1	1	0	1	1	1	0	0	1	1	0	1	0	1	1	0	1	1	1	1	0	0	1	1	1	1	1	0	0
0	1	1	1	0	0	0	0	1	0	1	0	0	1	0	0	1	1	1	0	1	1	0	0	0	0	1	1	1	0	0	0	0	1	0	0	0	0	0	0	0	0	1	1	1	0	1	0	0	0
0	1	1	0	0	0	1	1	1	0	1	0	1	0	1	1	0	1	0	1	1	0	0	1	1	0	1	1	0	0	1	1	0	0	0	1	1	1	0	0	0	1	1	0	1	0	0	0	1	0
0	1	0	0	0	0	0	0	0	1	1	1	1	1	1	1	0	1	1	1	1	1	1	0	0	1	0	0	0	0	0	1	0	0	1	1	1	0	1	1	0	0	1	1	0	1	0	1	0	1
1	0	1	1	1	1	1	1	1	1	0	1	1	1	0	1	0	1	1	1	0	0	1	1	0	1	1	1	1	1	0	0	1	1	1	0	1	1	1	1	1	1	1	1	0	0	1	1	1	0
1	0	0	1	1	0	0	0	0	1	1	1	0	1	0	1	0	0	0	0	1	1	0	0	0	1	0	0	1	1	0	0	0	0	1	0	0	0	0	1	1	0	1	0	1	1	1	0	1	1
0	1	1	1	1	0	0	0	0	1	0	0	0	0	1	1	0	1	1	1	1	1	0	1	1	0	1	0	0	1	1	0	1	1	0	0	0	0	0	0	1	1	1	1	1	1	0	0	1	1
0	1	1	0	1	0	1	0	1	0	0	1	1	1	1	1	1	1	0	1	0	1	0	1	0	0	1	1	1	1	1	1	1	0	1	0	1	0	1	1	1	1	1	0	1	0	1	1	1	1

## Sheet: FigS4b
AICp_ft_ 1	AICp_ft_ 2	AICp_ft_ 3	AICp_ft_ 4	AICp_ft_ 5	AICp_ft_ 6	AICp_ft_ 7	AICp_ft_ 8	AICp_ft_ 9	AICp_ft_10	AICp_ft_11	AICp_ft_12	AICp_ft_13	AICp_ft_14	AICp_ft_15	AICp_ft_16	AICp_ft_17	AICp_ft_18	AICp_ft_19	AICp_ft_20	AICp_ft_21	AICp_ft_22	AICp_ft_23	AICp_ft_24	AICp_ft_25	AICp_obj_ 1	AICp_obj_ 2	AICp_obj_ 3	AICp_obj_ 4	AICp_obj_ 5	AICp_obj_ 6	AICp_obj_ 7	AICp_obj_ 8	AICp_obj_ 9	AICp_obj_10	AICp_obj_11	AICp_obj_12	AICp_obj_13	AICp_obj_14	AICp_obj_15	AICp_obj_16	AICp_obj_17	AICp_obj_18	AICp_obj_19	AICp_obj_20	AICp_obj_21	AICp_obj_22	AICp_obj_23	AICp_obj_24	AICp_obj_25
1.58225	1.47159	1.8215	1.36084	0.204749	1.49025	1.66095	1.90403	1.36263	1.39619	1.3883	0.741828	1.55765	1.0973	1.88198	1.14273	1.78223	1.56831	1.40293	1.94753	1.88735	1.22389	1.3889	1.28121	1.40615	1.53383	1.41128	1.83392	1.33414	0.170099	1.45092	1.62749	1.88904	1.34435	1.38157	1.35149	0.878889	1.51294	1.03532	1.82251	1.12034	1.76757	1.52577	1.36417	1.938	1.80216	1.17403	1.34506	1.24865	1.38838
1.27183	1.46447	0.504286	1.39385	0.206603	0.098331	1.28413	0.935347	1.10992	1.33487	0.868953	0.350114	1.47954	2.05294	1.15329	1.14273	1.53744	1.24813	1.33895	1.10985	1.44983	1.78452	1.15829	1.71109	1.61019	1.3821	1.41128	1.13918	1.33414	0.170099	1.46216	1.29904	1.10112	1.57537	1.38157	1.35149	0.595639	1.51294	1.99079	1.14727	1.12034	1.18742	1.38961	1.36417	1.06877	1.16192	1.78561	1.57458	1.68856	1.52708
1.45248	1.0856	0.474142	1.54346	0.227909	1.49025	1.34473	1.13811	0.982031	1.42765	2.09469	0.283888	1.49952	1.27054	1.15329	0.829052	1.22562	1.56796	1.6399	1.10811	1.52216	0.942933	1.3889	0.693323	1.3366	1.53383	1.50283	1.13918	1.5869	0.170099	1.45092	1.29904	1.10112	1.34435	1.38157	1.35149	0.878889	1.51294	1.03532	1.14727	1.12034	1.18742	1.52577	1.55337	1.06877	1.80216	1.17403	1.34506	1.24865	1.2077
1.70021	1.47159	0.87173	1.26562	0.214948	0.0991976	1.42849	1.13812	1.24391	1.6465	2.37185	1.80932	1.29258	3.05515	1.24959	0.829732	2.93338	1.10596	1.37143	1.10897	1.77564	1.22221	1.58516	1.72801	1.68371	1.3821	1.41128	1.13918	1.33414	0.255678	1.45092	1.62749	1.10112	1.57537	1.53442	1.35149	2.27202	1.51294	1.99079	1.14727	1.12034	1.76757	1.38961	0.587817	0.697161	1.16192	1.17403	1.57458	1.68856	1.52708
0.658768	2.62351	1.06856	1.61658	0.200443	1.49025	1.34689	0.823393	1.05244	1.39619	0.686658	0.741828	1.06466	2.51977	1.15329	0.843704	1.22562	1.4043	1.28068	1.94756	0.567775	1.78456	1.3889	2.41341	1.40615	1.53383	1.50283	1.13918	1.5869	0.170099	1.45092	0.718822	1.10112	1.34435	1.38157	1.35149	0.878889	1.40167	1.9908	1.14727	1.12034	1.18742	1.3037	1.36417	1.938	1.16192	1.78561	1.34506	1.24865	1.38838
0.332171	0.759418	1.8215	1.46151	0.205959	1.49025	1.39873	1.13811	1.20237	1.39619	1.3883	0.569019	1.9201	1.29938	1.75258	0.611455	2.40319	1.56831	1.71737	1.94754	0.458681	1.78452	1.58516	2.05179	1.44578	1.3821	2.07097	1.83392	1.33414	0.170099	1.45092	1.62749	1.10112	1.1362	1.38157	1.35149	0.878889	1.51294	1.99079	1.82251	0.524413	1.76757	1.22011	1.55337	1.938	1.16192	1.78561	1.57458	1.24865	1.52708
1.72421	1.47159	1.78592	1.4957	6.05848	1.60105	0.790335	1.06348	1.43887	1.33488	2.20678	1.21932	1.47622	0.605015	1.24837	0.339539	1.24255	1.5683	1.56757	1.22527	0.783101	1.22389	1.58447	1.29195	1.47342	1.3821	1.41128	1.39305	1.33414	5.97831	1.46216	1.62749	1.10112	1.57537	0.75607	1.35149	0.878889	1.40167	1.03532	1.14727	0.548662	0.849627	1.52577	1.55337	1.06877	1.80216	1.17403	1.57458	1.24865	1.58845
1.73503	1.49775	0.626783	1.23578	0.254644	1.47902	0.313846	1.33088	1.23	1.64622	1.56344	0.934974	1.68541	0.508453	1.50977	5.05658	0.57746	1.56831	1.39763	2.43731	3.17082	1.78452	1.38843	0.852841	1.35806	1.3821	0.179631	1.52028	1.18219	0.170099	1.46216	0.464973	1.77282	1.34135	1.53442	1.5674	1.20269	1.51294	1.03532	1.82251	1.86089	1.18742	1.52577	1.36417	1.938	1.80216	1.78561	1.34506	1.68856	1.52708
0.9764	1.47159	0.283068	1.58013	6.0222	1.49045	0.290654	1.90338	2.40679	1.54305	1.60772	0.968636	1.28616	1.46174	1.15223	1.53871	3.06659	1.10569	1.06543	1.51315	0.427677	1.22389	1.72199	0.905954	1.87626	2.13853	1.41128	0.740125	1.5869	6.11417	1.20868	1.29904	1.88904	1.34435	1.23726	1.5674	0.878889	1.21756	1.03532	1.14727	1.12034	1.76757	1.38961	0.520933	1.938	1.30228	1.17403	1.34506	1.68856	1.74077
3.29524	0.774249	3.24506	1.29728	6.01836	1.49025	0.373449	2.48361	1.9461	1.51018	1.21813	1.22688	1.47439	1.13609	2.94002	1.12398	3.03685	1.56831	1.31835	1.19987	1.08405	1.22389	1.58516	0.628884	1.05056	1.3821	0.179631	1.39475	1.33414	4.5703	1.45092	0.557405	2.13558	1.34435	1.53442	1.5674	0.878889	1.40167	1.03532	2.53079	1.86089	1.76757	1.52577	1.55337	0.768807	1.80617	1.17403	1.57458	1.24865	1.17426
0.664474	1.49775	0.543192	1.61658	0.204748	1.49025	1.02978	0.773421	2.34248	1.3351	1.73283	0.936142	1.60992	1.92085	0.648322	0.886291	1.78223	1.4043	1.67368	1.94799	0.279237	2.23339	1.03805	1.26573	1.35994	0.713532	1.50283	1.13918	1.5869	0.139247	1.45092	0.882571	1.10112	1.57537	1.38157	1.5674	0.878889	1.51294	1.99078	0.761455	1.86089	1.76757	0.63252	1.36417	1.938	1.31527	1.2945	1.38409	1.24865	1.38838
1.05951	2.63389	0.763908	1.65317	0.177488	1.40638	0.843767	1.90404	2.79524	1.33514	1.36855	1.13282	1.96026	1.10924	1.56634	0.273652	1.43111	1.56831	1.14991	1.10898	0.880158	1.78453	1.3889	1.70965	1.49276	1.53383	1.50283	1.52209	1.5869	0.214256	1.64681	2.04956	1.88904	1.34135	1.38157	1.5674	0.878889	1.51294	1.16046	1.14727	1.12034	2.31197	0.702767	0.580095	1.03795	1.78614	1.78561	1.34506	1.68856	1.33278
0.744774	1.47159	1.04458	1.54435	6.0203	1.49025	0.474329	1.65118	1.662	1.30578	0.884269	1.41518	1.44357	1.14919	1.40287	0.274339	1.78223	1.4043	0.842	1.1089	1.53663	1.22389	1.38813	2.03687	1.56187	1.53383	1.41128	1.13918	1.77457	4.40462	1.45092	0.431068	1.10112	1.83667	1.38157	1.35149	0.878889	1.40167	1.03531	1.82251	1.12034	1.76757	1.40398	0.514274	0.778088	1.31847	1.17403	1.34506	1.68856	1.78529
0.853214	1.47159	1.52228	1.37537	0.195155	1.49025	0.492838	1.1381	1.9653	1.49224	1.58583	0.780229	1.86029	2.43313	1.06104	0.157232	1.78223	1.56831	1.51423	1.48049	0.813049	1.78452	1.58516	1.27908	1.82991	0.713532	1.41128	1.83392	1.41357	0.170099	1.45092	0.599618	1.10112	1.34435	1.38157	1.5674	0.878889	1.32212	1.99197	1.14727	1.12034	1.76757	1.51713	1.55337	1.938	1.59392	1.78561	1.57458	1.24865	1.38838
1.07047	1.49775	1.21136	1.96926	0.192875	1.49025	1.02275	1.90403	2.03498	1.61152	1.3883	1.09666	0.999157	1.98886	0.557062	3.54232	1.10942	1.4043	0.843964	1.94753	0.421169	1.22389	1.3869	1.28535	1.36094	1.3821	1.50283	1.13918	1.77457	0.268768	1.45092	0.818914	1.88904	1.56718	1.53442	1.35149	0.878889	1.40466	2.18722	1.14727	1.99131	1.18742	1.40533	1.36417	1.43748	1.33111	0.876057	1.15872	1.24482	1.33278
1.33848	0.759386	1.78849	1.44112	0.204749	1.5525	1.13822	1.90403	1.86226	1.22113	1.58583	4.55165	1.70362	2.03067	1.63749	0.190956	1.78223	1.56831	1.82936	1.10898	2.48322	1.78452	1.58569	1.28534	1.26164	1.53383	1.41128	1.53098	1.5869	0.170099	1.46216	1.45167	1.88904	1.34484	1.38157	1.5674	2.97447	1.32498	1.64303	1.82251	1.12034	1.76757	1.51713	1.55337	0.828925	1.84293	1.78561	1.57458	1.24865	1.17426
2.25944	0.759386	0.679794	1.61775	0.211743	1.46837	0.368477	1.63628	1.83192	1.16735	1.58583	1.22315	1.78604	2.02404	0.916827	4.58375	1.22562	1.38136	1.95737	1.9753	1.34793	1.22389	1.3889	1.27709	1.18462	1.53383	1.41128	1.13918	1.77458	0.170099	1.86889	0.31708	1.10112	1.57537	1.10785	1.25172	1.66567	1.60229	2.34941	1.14727	1.86089	1.18742	1.52577	3.38046	3.2701	1.80216	1.17403	1.51617	1.06286	1.38838
2.09996	1.47159	1.84134	1.511	5.53041	1.46105	0.404922	1.65116	0.95968	1.22152	1.54378	0.4894	1.85724	1.10193	1.15014	0.17464	1.22562	1.5099	1.71679	1.94753	0.434438	1.22389	1.58516	1.71109	1.32784	1.3821	1.41128	1.51847	1.5869	6.11417	1.45092	1.34176	1.10112	1.15024	1.38157	1.35149	0.597639	1.60565	0.92426	1.14727	1.12034	1.18742	1.37402	1.36417	1.16481	0.805165	1.17403	1.57458	1.46287	1.29667
1.9396	1.47159	1.39483	1.39235	0.217445	1.59556	0.615708	1.90403	1.2302	1.42796	1.3883	0.446842	1.55427	1.94566	0.608753	0.439568	1.36927	1.56831	1.41639	1.10898	0.15201	1.78452	1.7212	1.28115	1.53773	1.3821	1.41128	1.83392	1.33414	0.119852	0.967249	1.29904	1.88904	1.34435	1.38157	1.35149	1.22737	1.31849	1.99079	1.14727	1.08619	1.76757	1.53085	3.32513	1.94347	1.06864	1.78561	1.34506	1.24865	1.38838
1.6989	1.49775	1.10405	1.56223	0.204719	1.42238	4.05101	1.13815	1.24855	1.38667	1.62418	0.234787	1.41944	1.09713	0.910916	0.619803	1.22562	1.90147	0.951364	1.48966	0.136164	1.22389	1.24479	1.6907	1.01183	2.23607	1.49796	0.939264	1.33414	0.130436	0.967249	1.62749	1.02349	1.82805	1.53442	1.5674	0.61326	1.40167	1.03532	1.14727	1.86089	1.18742	1.52577	1.36417	1.34285	1.08283	1.17403	1.34506	1.68856	1.01635
1.26332	1.47159	1.93279	1.29822	0.204466	1.49025	0.346536	1.90403	1.37336	1.67706	1.23966	6.92924	1.56041	1.94764	2.02493	0.240194	1.5749	1.4043	2.70189	1.94753	1.04005	1.22389	0.804234	1.56497	2.1303	0.75135	1.41128	2.17325	1.33414	0.115391	1.45092	1.29904	1.88904	1.5697	1.53442	1.35149	3.76167	1.51294	1.80637	2.52095	1.12034	1.76757	1.1239	2.90151	1.938	1.80216	1.17403	1.34506	1.68856	2.02175
1.06068	1.49775	1.74323	1.1813	0.228212	1.49025	4.8828	1.91118	1.46018	1.82033	1.25639	0.797228	1.41341	2.03479	1.56084	0.297039	1.80226	1.56831	1.46211	2.50108	0.151951	1.56945	0.7718	1.53332	1.33538	1.3821	1.50283	1.52922	1.33414	0.174541	1.45092	2.97424	1.88904	1.56718	2.11844	1.35149	1.23777	1.40167	2.18929	1.14727	2.9252	1.57407	1.52069	0.626416	1.56714	0.925898	1.19751	1.20645	1.24865	1.30258
1.43184	1.47159	1.25079	1.61828	0.211101	1.47902	0.771703	1.63865	1.67375	1.4464	1.63296	0.91725	1.41187	1.18384	0.846549	1.5796	1.7936	1.24199	1.43955	2.50108	0.157342	0.9411	0.725645	1.53332	1.05231	1.0117	0.170296	1.37207	1.77457	0.129079	1.46216	1.29904	1.1835	1.1473	1.53442	1.5674	2.91907	1.40167	1.03532	1.1984	1.12034	1.18742	1.52577	1.36417	1.56714	0.567539	1.17403	1.34506	1.06237	0.988109
1.62597	1.47159	1.53219	1.20778	0.249598	1.29569	2.37725	1.01441	1.4339	1.35918	1.25603	1.80506	1.55457	1.96681	1.23265	0.378926	0.765659	1.95254	1.05246	1.48966	0.137576	1.22389	1.52193	1.43709	1.26091	1.53383	1.41128	1.83392	1.33414	0.100362	1.46216	1.62749	1.02349	1.57537	1.38514	1.5674	1.27107	1.51294	1.8089	1.95704	1.12034	1.18742	1.52293	0.500968	0.858414	0.666668	1.17403	1.37641	1.94792	1.2077
1.29828	1.47159	1.28853	1.37897	0.202654	1.49025	3.55866	1.90943	1.57521	1.48234	1.64769	0.173797	1.41749	1.03743	1.15896	0.45439	1.22562	1.10569	1.22854	2.49433	3.10057	0.941084	1.58518	1.71114	1.35899	1.25811	1.40662	0.76176	1.41357	0.198825	1.45092	2.38473	1.88904	1.1403	0.970535	1.5674	0.878889	1.60565	1.03531	1.14727	1.14717	1.18742	1.3418	0.580095	2.83132	2.02982	1.17403	1.79197	1.45429	1.52708
1.55547	1.49775	1.8109	1.15161	0.170185	1.49025	0.49167	1.13811	1.12512	1.27883	1.1604	0.295726	1.44629	1.11875	0.848409	2.32502	1.22562	1.10569	0.955283	1.10898	0.868129	1.78452	1.38888	1.71105	1.20477	0.764431	1.50284	2.16242	1.33414	0.15122	1.45341	1.29904	1.18348	1.34435	1.38157	1.5674	0.648445	1.51294	1.03532	0.800789	1.12034	0.660539	0.907199	0.610985	1.06877	1.16192	1.40636	1.34506	1.46704	1.63029
0.951515	0.759386	1.20363	1.47633	0.220603	1.49025	0.291274	1.65118	1.49074	1.19774	1.31839	0.563204	1.45988	1.83998	1.1646	1.47479	1.78223	1.10569	1.31692	0.814373	0.23778	1.22389	1.60495	1.65782	1.29043	1.3821	1.29936	1.13918	1.5869	0.156216	1.45092	1.29904	1.27067	2.08179	0.960059	1.5674	1.22062	1.32779	1.99078	0.966104	1.12034	2.79867	1.38961	1.36417	1.06877	1.16192	1.17403	1.38029	0.90953	1.2077
1.01962	2.59644	1.96851	0.926466	0.204533	1.47902	0.632469	1.13811	1.53896	1.54214	1.57214	3.93791	1.54527	1.11993	1.0679	0.241053	1.61718	1.24199	1.04407	1.10898	0.263314	1.22389	1.58516	1.32524	1.51468	1.59176	2.07097	1.83392	1.18219	0.215164	1.46216	1.62749	1.10112	1.1512	1.53442	1.93534	2.90164	1.16557	0.922744	1.14727	2.79145	1.5779	1.86187	1.21543	0.534413	1.16192	1.17403	1.25388	1.68856	1.38838
1.4177	2.63389	1.26684	1.04785	0.204749	1.49025	1.40025	0.765705	1.09444	1.78268	1.66444	1.69794	1.76287	1.1055	0.469387	2.96242	1.07497	1.4043	0.906067	1.94753	1.69435	1.78452	1.3889	1.18275	1.04875	1.53383	1.62712	1.64118	1.05744	0.12403	1.45092	0.733314	1.1835	1.1403	1.59377	1.5674	0.878889	1.72096	1.03532	0.381633	0.954531	1.18742	1.38961	0.733042	1.18929	1.80216	1.36148	1.34506	1.93313	1.01635
1.57569	1.49775	1.16164	1.29577	0.204749	1.49025	1.08679	0.765705	1.0226	1.89484	1.5996	3.20784	1.60919	1.87299	2.25519	0.117004	1.36976	1.41397	0.747123	1.10898	1.01812	1.78452	1.58516	1.89929	1.73404	1.42132	1.50283	0.922787	1.33414	0.155497	1.45092	1.18855	0.950517	1.56469	1.53442	1.5674	2.27202	1.70845	1.81139	2.57477	1.06395	1.76757	1.38968	0.6006	0.379292	1.16192	2.29985	1.60342	0.913263	1.15781
1.28786	1.47159	1.59187	1.26716	0.238354	1.50876	1.0379	1.33088	2.10862	1.48243	0.918416	1.98858	1.55254	1.11065	1.15525	0.840954	1.02219	1.75931	1.8927	1.94753	0.429072	1.40094	1.58516	1.80865	1.44146	1.3821	1.53017	1.29337	1.18219	0.129557	1.46208	2.41368	1.77282	1.35833	1.4987	1.35149	2.27202	1.51294	1.28026	1.14727	1.12034	2.29263	1.38961	1.65148	2.25488	1.80216	1.78561	1.60415	1.07332	1.36965
1.66812	1.47159	0.942639	1.45376	0.204858	1.47902	0.625843	1.13811	2.01065	1.60879	1.50325	2.16114	1.22719	1.88255	0.925141	0.520469	0.658126	1.76056	0.971096	1.48957	0.598661	2.04702	1.27386	1.43716	1.3289	1.98299	1.41128	0.94925	1.33414	0.202885	1.46216	1.29904	1.02349	1.31815	2.87324	1.5674	1.20437	1.40167	1.9908	0.578056	1.99131	0.854481	1.40533	0.594006	0.759289	1.12491	1.78561	1.23021	1.93748	1.52708
1.61122	0.774249	0.460275	1.54927	0.20507	1.62936	0.482277	1.13811	1.19784	1.33413	1.46047	2.5586	1.12086	1.18135	1.75114	0.119865	1.54419	1.28452	1.4281	1.10899	2.49866	1.22389	0.990878	1.89925	1.98258	1.53383	1.50283	1.13918	1.5869	0.189389	0.975436	1.74662	1.10112	1.34435	1.47665	1.35149	1.67034	1.51294	1.27902	0.811961	1.73034	1.76757	0.947677	0.500968	0.890733	1.61604	0.956095	1.27745	0.921794	1.89213
1.40775	1.49775	1.67331	1.64972	0.204748	1.32613	0.786386	1.90403	1.54148	1.67727	1.75502	0.28738	1.40665	0.982204	1.26248	0.516601	0.59824	1.4043	1.12819	0.813911	0.396568	1.22389	1.58787	1.28128	1.5967	1.01991	1.50283	2.15575	1.77457	0.163229	1.45459	1.14551	1.88904	1.34943	1.39773	1.5674	1.20437	1.40167	1.03532	1.82251	1.12034	1.29845	1.38959	1.43213	0.571231	1.80216	1.17403	1.27745	1.24706	1.52708
1.78502	1.47159	1.11774	1.42528	0.204081	1.47618	0.385699	1.90403	1.48328	1.22551	1.13595	1.45949	1.14697	2.18237	1.41718	1.40504	0.625711	1.33566	0.679833	1.46577	0.98669	1.78452	1.58622	1.71895	1.55266	2.17138	1.41128	1.83392	1.48323	0.177463	1.45092	1.62749	2.13558	1.34435	1.52605	1.5674	0.635428	1.40167	2.37088	1.66626	1.95029	0.87333	1.41376	0.56752	1.06877	1.39013	1.78561	1.76146	1.09878	1.33278
0.929284	1.47159	1.11662	1.41	0.248953	1.49025	0.394873	1.90403	0.914203	1.28024	2.25135	0.614722	1.30499	0.951881	2.39408	1.68765	1.7269	1.34948	1.44205	2.50108	1.29478	1.22389	1.3889	1.28755	1.68155	1.3821	1.41128	0.932345	1.41357	0.190298	1.20868	1.32679	1.88904	1.3368	1.31367	1.35149	0.878889	1.01895	0.923612	1.82251	2.37678	1.59647	1.40435	1.55337	1.00623	1.80216	1.17403	1.34506	1.24865	1.63029
1.40077	1.47159	1.18947	1.32032	0.204879	1.39448	1.92868	1.13811	1.98398	1.25422	1.58789	0.405692	1.50906	0.861131	0.8143	2.22014	1.22562	1.24199	2.38007	1.02548	0.131666	1.22389	1.27233	1.42508	2.07584	1.53383	1.41222	1.35575	1.41357	0.175923	1.46232	1.31743	1.10112	1.36373	1.52605	1.5674	0.878889	1.70288	0.922088	1.36207	0.633856	1.18742	0.702767	2.54563	1.06877	1.29234	0.881381	1.4567	0.795754	1.62333
1.34851	1.47159	1.33599	1.42372	0.205146	1.49025	0.721509	1.13811	1.20616	1.67887	0.791279	1.55143	1.55933	2.2282	0.643965	0.215569	1.22562	1.56852	1.02447	0.883016	1.27957	1.78452	2.40138	1.73164	1.19891	1.02425	1.41109	1.13918	1.18219	0.186342	1.2828	1.03937	1.10112	1.15692	1.82144	1.35149	1.39214	1.23846	2.36844	1.14727	2.10079	0.854481	1.52577	2.72987	0.696722	1.8141	1.88913	1.57458	1.27964	1.49368
1.59142	1.47159	1.14915	1.57914	0.170545	1.49025	0.776636	1.90403	1.15924	2.06591	1.5996	0.727562	1.56565	1.17064	0.441875	0.983955	1.4977	1.4043	1.45056	1.94753	0.168754	1.22389	1.3889	2.45106	1.28689	1.28679	1.41128	0.920336	1.43018	0.284352	1.44924	0.47739	1.88904	1.00657	2.11844	1.5674	2.21436	1.59413	1.14081	1.14727	1.93059	1.77164	1.39002	1.45584	2.4907	1.29567	1.50799	1.34506	1.26977	1.17426
1.77027	1.47159	2.4301	1.00492	0.204749	1.49025	0.31444	1.27325	1.26313	1.25752	1.58583	0.388295	1.30948	0.75389	1.14002	0.225921	0.747558	1.76081	2.54324	1.38534	0.158686	0.942948	0.991944	1.14135	1.86075	0.932349	1.41128	2.58848	1.05744	0.130716	1.45092	1.55498	1.1835	1.15086	1.46103	1.5674	0.878889	1.5893	1.03531	1.56155	2.97421	1.18742	1.38961	2.80847	0.784789	0.857894	1.17403	1.47716	1.69495	2.02175
1.52762	1.47159	1.15451	0.90834	0.170238	1.49025	1.58246	1.13811	1.27031	1.08394	1.3883	0.206866	1.25406	2.55472	0.876255	0.795372	1.01644	1.95249	0.708037	1.196	0.156609	1.29357	1.38691	1.7086	1.71184	1.3821	1.41128	1.13918	1.05744	0.159692	1.45207	1.62749	1.1835	2.06881	1.38157	1.35149	0.465901	1.50117	2.19014	0.826215	1.22496	2.21815	1.54344	1.55337	1.13205	1.16192	1.15091	0.948393	1.47289	1.63029
1.47021	0.759386	1.78138	1.20248	0.171297	1.56592	0.608503	1.07967	1.41645	1.6442	1.59321	0.400054	1.35718	1.40765	0.372236	0.374081	1.22562	1.31352	1.08992	1.94742	3.84426	0.942698	1.09364	1.70858	1.05167	2.02947	1.41128	2.08946	1.41357	0.20458	1.45092	1.28363	1.10112	1.38214	1.53442	1.5674	0.878889	1.70833	1.15756	0.312485	0.717966	1.44525	1.38959	0.534255	1.68379	2.07316	1.47944	1.15318	2.19065	1.54736
1.21283	1.49775	1.21097	1.156	0.207225	1.69838	0.700974	1.90403	1.51693	1.63586	1.50082	0.445191	1.38118	2.67381	1.32177	0.660003	1.90868	1.76081	2.74318	1.94753	5.97664	1.22343	1.3889	1.29004	1.61247	1.15579	1.50283	0.669348	1.08271	0.145595	1.45092	1.62749	1.88904	1.53485	1.33192	1.35149	0.878889	1.40167	1.99078	1.14727	1.17167	1.76757	1.47967	1.55337	1.938	2.3746	0.853949	1.34506	0.794116	1.38838
1.08035	1.49775	2.08412	0.967356	0.233258	1.80784	0.583943	1.13811	1.68188	1.84106	2.00306	0.253399	1.64148	2.7933	1.34161	0.417303	1.33728	1.56831	1.60159	1.10898	0.273201	1.16393	1.59905	1.72203	0.921473	0.713532	1.50283	1.93331	1.41357	0.278491	1.11621	1.62749	1.10112	1.15803	1.38157	1.35149	0.849174	1.32488	1.9885	1.45789	2.87848	1.38219	1.52098	1.36417	1.06877	0.886328	1.50059	1.72861	1.27256	0.992069
1.33567	1.49775	0.595083	1.11941	0.253038	1.49025	0.469815	1.90403	2.06676	1.1611	0.91298	0.876712	1.20962	1.08987	0.729045	0.174844	1.16063	1.56831	1.02446	1.10898	0.21857	1.78452	1.36689	1.71245	1.57078	1.85757	1.50283	0.537407	1.41357	0.128708	1.45092	1.20323	2.01001	1.81793	1.38115	1.5674	2.27202	1.69823	1.04558	1.44476	2.85594	0.623114	1.52578	1.55337	0.821154	0.919849	1.41342	1.34506	1.45429	1.33278
1.08034	1.49775	1.80267	1.52136	0.204821	1.47902	0.744068	1.13811	1.54396	1.28149	1.3883	0.761212	1.39845	2.62791	0.381824	0.375268	1.99459	1.10569	1.75653	1.11282	0.307204	1.22389	1.58516	1.2724	1.15726	0.711494	1.50283	2.51131	1.50043	0.275371	1.46216	0.828053	1.1835	1.57537	1.53442	1.35149	1.24614	1.70926	1.82529	0.583236	0.556665	0.949989	1.11984	2.78617	0.361805	1.80216	1.0404	1.43887	1.24865	1.09905
1.04095	1.47159	1.82364	2.39743	0.205065	1.49025	0.846739	2.10053	2.10983	1.0899	1.39573	0.160734	1.1549	1.07123	0.934907	3.05163	0.948596	1.24201	2.61159	2.03904	0.487743	1.22389	0.837605	1.70973	1.97945	1.83848	1.41595	2.81984	1.81832	0.161149	1.45092	1.29904	2.01001	1.37005	1.16383	1.35149	0.597639	1.58708	1.03531	0.648498	0.697913	1.48391	1.5262	1.46917	2.31563	1.10687	1.22134	1.32111	1.1085	1.78407
1.88085	0.774249	1.77248	1.29557	0.234601	1.47902	2.78761	1.65118	0.934357	1.61262	1.92627	0.263927	1.61085	1.1818	0.728901	0.142876	1.78223	1.40463	1.28393	1.48038	0.177132	1.22389	1.56717	1.28136	1.16905	1.53383	1.50283	1.34464	1.15027	0.181026	1.46216	1.59527	1.10112	1.14829	1.38157	1.5674	0.878889	1.39777	1.26824	1.14727	0.74987	1.01075	1.39771	1.36417	1.24039	0.957516	0.853949	1.37246	1.24865	1.17426
1.2697	0.759386	1.87807	1.98713	0.204956	1.41877	3.82691	1.71994	1.41861	1.50708	1.58583	0.215882	1.36239	1.81409	0.510581	1.71751	1.22562	1.55772	1.53581	1.10898	3.75813	0.997467	1.38813	1.71127	1.13846	1.39532	1.41128	1.83925	1.75526	0.165052	2.09104	3.62059	1.88904	1.57537	1.40792	1.5674	1.15513	1.58179	1.98637	1.89451	1.13213	1.18742	1.65443	3.07388	1.21456	1.16192	1.45974	1.34506	1.25855	1.35214
1.95203	0.759386	1.21444	0.911861	0.227903	1.38095	4.34293	1.90403	1.33406	1.2027	1.58583	0.698415	0.958999	1.81224	1.63901	0.434247	1.3944	1.56831	2.44275	1.48966	3.45539	0.941084	1.07424	1.28122	1.75974	1.35071	1.40662	1.13918	1.05744	0.105495	1.88225	1.62749	2.13558	0.986094	1.38157	1.5674	1.38261	1.57449	1.80891	1.82251	1.7026	1.64056	1.52731	2.60134	0.972921	1.93489	1.36039	1.12041	0.700748	1.89213
1.27855	0.759386	1.81646	1.99054	0.204614	1.4276	0.723289	1.13811	1.33566	1.33701	0.944375	1.55489	1.53508	1.79393	1.47837	0.678169	1.17985	1.95254	1.14121	0.813911	1.32367	1.40737	1.25202	1.71091	1.48398	1.34629	1.41129	1.48798	2.12819	0.180115	1.4509	0.67738	1.02349	1.12459	1.3438	1.35149	2.87915	1.58179	1.51222	2.93855	1.24809	0.650188	1.52577	1.81383	0.890733	1.80216	1.78561	0.95757	1.94716	1.52708
1.35764	1.49775	1.30613	1.76098	0.17897	1.49025	0.576553	0.765705	1.56134	0.981285	1.26056	1.34257	1.54061	0.997841	1.42744	1.67747	1.25782	1.4235	2.00592	1.94761	1.63152	1.22389	0.719319	1.40534	1.02611	0.743017	1.50283	1.58105	1.5869	0.205109	1.45092	1.04363	1.1835	1.20882	1.16383	1.5674	2.27202	1.87111	0.849707	1.82251	1.12034	1.03664	1.38961	3.02692	2.83319	1.08679	1.29346	1.54418	2.63233	1.09905
1.20141	1.49775	1.19626	1.03244	0.228218	1.39566	0.972436	1.13811	1.00665	1.26426	1.41209	0.266948	1.58866	1.14624	0.920979	0.49926	0.609179	1.56831	0.989172	1.94753	1.10284	1.22389	1.38886	1.86654	1.02317	1.45129	1.50263	1.13918	1.19668	0.226837	1.45081	1.62749	1.10112	1.63348	1.53414	1.5674	0.603576	1.76545	1.15993	0.767056	1.3375	0.461002	1.52569	0.740509	1.98151	1.5235	0.82445	0.824754	1.68855	1.38838
0.825225	0.774249	1.19643	1.76472	0.204657	1.49025	0.832383	1.90471	1.0964	1.80917	1.34852	2.16739	1.60667	1.85446	2.14433	0.447935	0.482284	1.11373	1.78049	1.10898	0.412287	1.22513	1.58297	1.2812	1.66227	1.11153	1.47869	1.13918	1.75526	0.256421	1.45026	1.63634	2.00998	1.34435	1.69478	1.35149	3.37432	1.56682	1.84109	1.46391	0.954531	1.4744	1.23662	2.97549	0.90162	1.47601	1.17403	1.57458	1.45691	2.02175
0.58136	0.759386	1.82165	1.68942	0.204613	1.47523	0.393542	1.13821	1.14683	1.04363	1.66006	0.192559	1.59382	0.898498	0.520225	0.11826	0.802135	1.95254	0.648219	1.0239	4.50349	1.57197	1.38189	1.27919	1.6242	0.543815	0.921756	2.76711	1.5869	0.146325	1.57393	1.2985	1.02349	1.78779	1.3603	1.5674	0.53021	1.03426	0.924037	1.14727	0.727722	1.76757	1.52577	0.770102	0.718828	2.55497	1.62244	1.5358	1.8475	1.38838
1.74593	1.47159	1.19641	1.2609	0.179288	1.47902	2.11212	1.90403	0.829843	1.86787	1.58583	0.57479	1.45385	1.27495	1.59139	0.477179	1.22562	1.60538	0.747931	1.47969	2.20421	1.57197	1.39326	1.4052	1.99098	1.70767	1.41128	1.13918	1.5869	0.153371	1.46213	1.62749	1.77285	1.37531	1.38337	1.5674	2.07551	1.33998	1.03533	1.14727	1.02188	0.875623	1.5418	1.24078	1.938	1.8361	1.20475	1.49864	1.22173	1.78509
1.46192	2.63389	1.20576	1.54446	0.213116	1.47863	0.374975	1.13783	2.1685	1.2873	1.3883	1.13303	1.54041	1.0556	3.3273	0.534261	1.08526	1.50125	2.59625	1.10898	1.25277	1.22402	1.3889	1.73432	1.6276	2.56312	1.50283	1.57369	1.41357	0.224583	1.78978	1.29904	1.10112	1.1878	1.38514	1.35149	1.2173	1.72183	1.131	2.60139	1.3287	1.76757	1.43868	1.5007	1.06877	1.14026	1.21667	1.34506	2.19607	1.17426
0.967613	0.759386	1.1959	1.92183	0.20732	1.47902	0.426921	2.61752	1.95539	0.972847	1.55446	0.186982	1.34801	2.09237	0.800434	0.88816	1.78223	1.95173	0.630107	1.38142	0.364135	1.22388	0.971083	1.41131	1.08449	0.924838	2.04109	1.13918	1.66249	0.0972533	1.46216	1.28313	1.88904	2.08046	1.24366	1.5674	0.760975	1.50519	2.17801	1.04501	0.89767	1.34332	1.52721	1.36417	1.06877	1.07031	1.40326	1.20887	1.43417	1.52708
0.638739	1.47159	1.82451	1.69002	0.211718	1.27272	2.36188	2.61785	1.80366	0.948267	1.46552	0.297073	1.33405	1.01117	0.881336	0.229722	3.15133	1.76081	1.44093	1.94742	0.136163	1.78452	0.732084	1.46168	1.19381	1.40442	1.41128	1.83392	1.33414	0.169846	1.45092	1.29904	2.01001	1.76721	1.27525	1.35149	0.878889	1.06052	1.15323	1.14727	1.28924	1.38805	1.38957	0.580095	1.48456	0.658579	1.67588	0.955111	0.919467	1.01635
1.86659	1.49775	1.19617	1.33113	0.171877	1.49025	0.683483	1.13811	1.7355	0.815716	1.63126	1.45876	1.40005	1.8268	2.77999	1.46696	1.3832	1.56823	1.88889	1.81799	1.41802	1.22389	1.58507	1.86634	1.46363	1.50314	1.50283	0.676414	1.33414	0.191018	1.45092	0.83188	1.1835	1.14926	0.384414	1.5674	1.8618	1.57665	2.17723	1.62565	1.47635	0.918619	1.49413	1.57033	3.64311	1.58833	1.37957	1.12735	1.13629	1.01635
0.567031	0.774249	1.02233	1.0289	0.219928	1.41924	3.94677	1.14913	1.64424	1.03244	1.3883	0.181707	1.83561	1.95367	1.05608	0.150832	1.3429	1.10569	0.820351	1.10898	0.176648	0.941084	1.4085	1.2812	1.31728	0.635545	1.50381	0.921564	1.15027	0.171968	1.46216	1.65517	1.27067	1.04057	1.47665	1.35149	0.853822	1.7184	2.00521	0.773594	1.29062	1.18742	1.38961	0.755362	1.06877	1.07031	1.17403	1.34506	1.6577	1.52062
0.434789	1.47159	0.981323	1.48686	0.208221	1.54592	0.984946	1.13811	1.4709	1.19415	1.61229	0.850429	1.55606	0.965346	1.84993	0.302936	1.42082	1.56831	0.765284	1.94753	0.17493	1.57197	1.58045	1.53845	1.60721	0.550266	1.41128	1.68705	1.50043	0.146323	1.46216	1.62728	1.10112	0.740057	1.39923	1.5674	0.649371	1.5171	0.944015	2.20904	1.86089	0.98819	1.52577	0.6006	3.50736	0.86955	1.48632	1.34986	1.68856	1.2077
1.23707	0.759388	1.58791	0.992787	0.255044	1.47902	3.44176	1.90403	1.18557	1.39817	1.58583	0.377192	1.54866	2.07385	1.44586	1.59669	1.67506	1.4043	1.25985	1.94753	0.185415	1.78457	1.53198	1.71105	1.11456	0.761188	1.41128	1.56366	1.08271	0.125697	1.46216	1.62749	2.01001	1.12737	1.51785	1.5674	1.44751	1.30904	2.51254	1.12116	1.83455	2.69924	1.1059	0.560877	1.81242	1.80216	1.76316	1.57458	1.68856	1.09473
0.612148	0.774249	1.16636	1.23648	0.204611	1.49025	1.6446	0.765706	1.28538	1.54556	1.3883	2.4966	1.55621	1.16086	3.09825	0.453864	1.34976	1.56831	0.879865	1.94753	0.328732	1.22389	0.831986	1.40252	1.80629	0.91448	0.179631	1.13918	1.5869	0.393504	1.45092	2.03712	1.10112	2.58117	1.38157	1.35149	2.01277	1.4966	0.922539	3.24343	1.86089	1.76757	0.676069	0.942177	1.92846	0.820615	1.58327	1.38409	1.24865	1.38838
0.97943	1.47159	1.79016	1.75508	0.181147	1.2794	0.703806	0.765705	1.24346	1.95913	1.3883	0.612811	1.40586	0.927274	1.95571	1.25484	1.10475	1.10583	2.53265	1.10898	0.195683	1.22389	1.58516	1.57892	1.0479	1.10911	1.41128	1.83392	1.48323	0.17113	1.45092	1.29895	1.10112	2.26713	1.38158	1.35149	1.25587	1.22272	0.835989	1.49875	0.802447	0.795612	1.39105	1.59795	1.39354	0.672276	1.17403	1.58006	1.50527	1.38838
0.476402	1.47159	1.69706	1.45517	6.01836	1.58005	1.63024	1.90403	1.58653	1.0744	1.56742	0.795073	1.55616	1.71938	0.608266	1.76507	1.78223	1.56831	1.88865	1.94753	0.523972	1.22389	2.44967	1.16182	1.03182	0.858519	1.41128	2.1324	1.50043	6.60336	1.44924	1.4575	2.00998	1.81567	1.23726	1.5674	0.878889	1.69149	1.53444	1.52121	0.648575	1.31227	1.52591	1.36417	1.83969	0.725333	1.30528	1.42161	1.82608	1.09905
0.83293	0.774249	1.82089	0.727751	6.01836	1.47902	0.523149	0.856943	2.01738	2.23111	1.42362	0.213814	1.37381	1.09999	0.734398	1.39912	2.03413	1.33566	1.6395	1.59289	0.1325	1.4069	1.26177	1.88288	0.931296	1.55118	0.179631	1.83392	0.987862	5.03908	1.46216	0.374609	1.02349	1.19829	1.87911	1.0705	0.878889	1.22923	1.13845	0.79318	0.995289	1.22269	1.12447	1.40913	1.34973	0.715146	0.876057	1.27732	1.90996	1.17426
1.03402	1.47159	1.88881	1.29646	0.236467	1.10912	2.49652	1.33088	1.75104	2.07926	1.58583	0.891957	1.5264	1.1593	2.21108	1.71729	0.976776	1.95254	0.71058	1.10898	0.286479	1.22312	1.58516	1.59476	1.73693	1.53383	1.41128	1.86015	1.33414	0.144578	1.4621	1.62019	1.88904	2.02891	0.432245	1.5674	2.27202	1.33498	0.843132	1.40787	0.940728	1.47857	1.52575	1.55337	1.194	0.642831	1.30812	2.15272	1.30677	1.89213
1.34393	0.759386	1.00589	1.61977	5.6547	0.978764	1.46083	2.61785	1.82683	2.1639	1.3883	1.30464	1.41926	2.04487	0.758992	3.84911	1.78223	1.41649	0.667155	1.95908	1.90962	1.52531	1.58516	1.16423	1.39932	1.33088	1.41128	1.1581	1.5869	7.37012	1.45087	1.29935	1.88904	1.38983	1.87892	1.35149	2.27202	1.56015	2.18157	1.23134	1.40344	1.44241	1.89258	1.36417	2.37399	1.1319	1.17403	1.48759	1.45629	1.09905
0.373875	1.47159	0.323259	1.71774	6.57406	0.941992	0.727733	1.13811	1.65721	1.4442	1.69422	0.21384	1.41717	1.95115	1.94705	1.05005	0.98615	1.4043	1.08795	0.813911	1.1562	1.22377	1.58166	1.5287	1.27122	0.775275	1.41128	0.607899	1.41357	5.30501	1.45092	1.29904	1.1835	2.02877	1.04071	1.5674	0.44782	1.09611	1.65461	1.42094	1.83949	0.839129	1.36139	1.45243	0.629243	0.575366	1.31242	2.23627	1.23128	1.29667
1.46166	0.774249	0.497644	2.02993	5.8422	1.47902	1.24533	1.90407	1.41586	1.06681	1.17723	0.318963	1.44297	1.09257	0.531648	1.287	1.32821	1.56839	1.9598	0.813911	0.593742	1.22389	1.3889	1.39457	1.95521	1.53045	1.50283	0.683259	1.62748	5.02377	1.46227	1.29806	1.77285	1.022	1.38157	1.64462	1.11311	1.93152	0.946671	0.636173	1.86089	1.73384	1.68633	1.00942	0.882273	1.80216	1.18722	1.71875	1.24865	1.38838
2.70362	1.47159	1.31253	2.29604	6.09838	1.49025	1.53496	1.65116	1.03605	1.26019	1.58369	1.10863	1.40308	1.96311	0.855838	0.261135	0.481044	1.42214	2.14644	0.863886	0.24998	2.23211	1.3889	1.53706	1.31246	2.0823	1.41128	1.11859	1.59639	5.09142	1.41397	1.34842	1.27067	1.20802	0.384621	1.35149	1.07941	1.02044	1.66261	0.876121	1.12319	0.641446	1.39846	2.26358	1.80201	0.744215	1.56834	1.42259	1.84828	1.52708
1.08651	1.49775	0.545459	1.93575	0.250219	1.82309	1.81078	1.13812	1.32738	1.19416	1.63102	0.36048	1.19939	1.09684	1.06701	0.524178	1.78223	1.40473	0.499753	1.94753	0.254412	1.11597	1.3889	1.3984	0.966239	0.886348	1.50283	1.13918	1.75526	0.192786	1.45092	1.12173	1.3627	1.15313	1.38156	1.35149	0.868935	1.42644	1.03532	1.82251	0.729024	2.13297	1.99078	0.547573	1.62046	0.603779	1.03086	0.981278	1.10517	0.987348
0.948351	1.49775	0.459079	1.24528	0.254086	1.50844	0.771781	1.33088	1.31851	2.18268	1.01357	1.44408	1.34819	1.07278	2.83336	0.461984	1.66104	1.56831	0.895429	1.81872	0.582983	1.02685	1.38776	1.43346	1.08708	1.40775	1.50283	0.843845	1.05744	0.185187	1.45848	1.12662	1.77282	1.34435	1.53469	1.35149	0.472327	1.05011	1.26181	1.37127	1.28924	1.84986	1.52576	3.16952	1.22918	1.28014	1.62244	1.34506	1.14344	1.09905
1.95437	1.47159	0.359808	1.97393	0.254061	1.68732	0.8673	1.03375	1.80019	1.9011	1.3883	0.434111	1.56616	1.91926	1.37507	1.73331	1.22562	1.76006	0.886441	2.08132	0.64447	1.22387	1.3889	1.17617	2.09745	1.51129	1.41128	0.785366	1.81832	0.177505	1.46216	0.737867	1.18348	1.21216	1.39773	1.35149	1.7406	1.14856	1.53328	0.888567	3.05226	0.940019	1.3892	0.782161	1.93573	0.850988	1.10283	1.51052	0.835171	1.42639
1.07752	1.49775	0.570942	1.09768	5.26259	1.20512	0.903252	1.38431	1.85074	2.22152	0.876324	0.150854	1.26736	1.09818	1.38102	0.876633	1.05179	1.56831	0.604626	1.10898	0.807632	2.23331	1.58516	1.18175	1.12626	1.26686	1.50283	1.82769	1.1059	7.65397	1.46215	1.37549	1.77282	1.21431	1.53442	1.5674	0.50575	1.51294	1.15652	1.82251	1.49727	1.81573	1.53315	0.903189	1.01624	2.25002	2.09222	1.44681	1.12179	1.01635
1.24749	1.47159	1.54785	2.0355	6.22713	1.1299	0.868176	1.90403	1.90869	1.65942	1.33691	0.295944	1.40728	2.09144	0.707406	0.361214	1.22562	1.56831	0.554991	1.10898	0.264121	0.941731	1.58516	2.10791	1.92037	1.45152	1.41128	1.53098	2.21375	6.26888	1.46216	1.29897	2.00998	0.871716	1.56495	1.35149	1.19088	1.56546	2.49796	1.32727	1.12034	0.891288	1.52591	1.55337	0.795948	0.665733	0.921134	1.68409	1.15898	1.35723
1.50263	0.774249	0.775934	1.14423	0.255629	1.91995	0.960603	1.65118	1.2775	1.36412	0.990809	0.238297	1.41082	2.06088	1.207	1.07358	1.22562	1.56831	0.966417	1.10898	3.03807	1.57112	1.58516	0.834599	1.40738	1.35299	0.179632	0.985691	1.20985	0.133172	1.46216	0.666205	1.1835	2.52009	1.38154	1.35149	0.506029	0.997142	2.5438	1.14727	1.30604	0.917581	1.53054	0.806406	1.63572	2.02189	1.53942	2.11264	1.09345	1.38838
1.61144	1.47159	1.87911	0.978867	6.79195	1.58509	1.00767	1.33088	1.71442	1.98636	1.07983	0.435353	1.7216	1.2349	0.278331	0.956261	1.00649	1.4043	1.46558	0.830567	0.298409	1.78452	1.24169	0.77777	1.00388	1.40705	1.41128	2.09518	1.33414	4.5441	1.45103	1.69907	1.88904	1.34435	1.38164	1.35149	2.27202	1.02451	1.15887	1.14727	1.45838	0.833629	1.38961	1.36417	0.533261	1.16192	1.93241	1.09295	0.968867	0.988109
1.20167	0.774249	4.44692	1.73865	6.01683	1.23489	0.859852	0.765706	1.50622	1.41845	1.58583	0.383164	1.41724	1.92963	0.522438	0.286781	2.4083	1.56831	1.27092	1.90959	0.542664	1.22389	1.39208	1.27296	2.21951	0.803378	1.47869	2.11343	1.48323	5.40474	1.64681	1.29904	1.02349	1.18244	1.38157	1.5674	1.74513	1.8016	1.9931	0.955967	0.818593	1.69575	1.52584	0.66485	1.61166	1.16192	1.11283	2.07529	0.728161	2.06934
1.26239	1.49775	1.20899	1.61873	0.234326	1.32313	1.29671	0.765707	1.3018	1.54351	1.10891	3.72547	1.5615	1.98501	0.34453	0.852982	1.4579	1.40424	2.51865	2.50108	0.331554	1.22389	1.58517	1.15721	1.22303	0.936025	1.50283	1.10712	1.95563	0.150465	1.46162	1.29904	1.02349	1.75466	1.29737	1.35149	1.8571	1.16678	1.99082	0.563994	0.987746	1.67583	1.38949	2.42593	0.857944	0.730433	1.05932	1.28016	0.821767	0.992069
1.28985	0.759386	0.360733	1.14637	5.35275	1.60362	1.61325	0.765705	1.56277	1.23242	1.14917	1.30471	1.55198	0.955263	5.20663	1.16273	1.58419	1.56761	1.21169	1.10898	2.44181	1.22389	2.31112	1.27906	1.67307	1.37799	1.41128	0.939264	1.43018	5.53827	1.46216	1.88328	1.02351	0.890613	1.61034	1.5674	2.09085	0.989427	0.848573	3.65141	0.774236	0.981564	1.52363	3.38046	1.2611	1.6479	1.2408	1.95903	1.25372	1.52708
1.66104	1.47159	2.01145	0.847719	5.82371	1.49025	0.815114	1.13727	2.31488	2.07603	0.707149	0.375668	1.40744	1.77368	0.679057	0.515619	1.59128	1.4043	1.463	1.10898	1.09514	1.45933	2.58285	1.40536	0.876625	1.54259	1.41128	2.65655	1.18219	5.50921	1.39663	1.29904	1.02351	1.2245	1.38157	1.68474	2.37635	1.39521	1.66857	0.962657	0.954531	0.763336	2.67419	1.33218	1.10138	1.48718	1.06579	2.23639	1.82188	0.987456
1.61041	0.759386	1.70326	1.67731	0.202591	1.49025	0.893891	1.59904	1.35012	1.82417	1.60222	0.245683	1.4142	0.990421	3.66949	1.46893	1.03006	1.24243	0.905919	1.10963	2.13826	1.60272	2.58285	1.54562	2.15324	1.53383	1.41128	1.53273	1.75525	0.139908	1.45207	1.3335	1.10112	1.20456	1.53495	1.5674	1.57318	1.0874	0.856035	2.86522	2.02066	0.652475	1.5259	0.6725	0.795756	1.36443	1.96037	2.22134	1.71641	1.85347
1.02683	1.47159	1.19294	1.94015	0.254943	1.22897	3.78519	1.13811	1.49425	1.24579	1.6941	0.175192	1.40511	1.76879	3.28302	0.737099	0.94187	1.4043	1.06595	1.47966	0.204745	1.22389	1.39013	1.16327	1.04905	1.29743	1.41034	0.884752	1.77457	0.139479	1.46216	1.6275	1.1835	1.36159	2.30009	1.25172	0.256162	1.06558	1.97967	1.48264	0.719667	1.541	1.3848	2.19888	2.24877	0.672941	1.39346	1.26611	0.729532	1.31563
2.21105	1.49775	1.54528	2.26045	0.248364	1.27578	1.05191	1.13811	1.28641	2.3447	2.6571	0.888983	1.43574	1.04817	0.388399	0.723052	1.22562	1.24306	1.23168	1.1089	0.167449	2.22519	0.858409	1.28116	1.01813	1.83848	1.50283	0.838979	1.48324	0.166596	2.02185	1.62737	1.10112	1.20816	1.58083	1.35149	1.35941	0.887995	0.703396	0.596499	1.12034	0.651934	1.52603	0.833141	0.893595	0.688031	1.34552	1.34506	0.820867	0.988109
1.1074	1.49775	2.28324	1.78772	0.204671	1.44337	0.571928	1.4848	1.14674	1.57542	1.3883	0.833054	1.53004	1.91458	0.31372	0.529049	1.37372	1.77351	0.873572	1.94753	0.152528	1.22389	1.42506	1.14893	2.10199	1.36263	1.50283	0.493146	1.71866	0.124846	1.45418	1.62749	2.13558	1.95943	1.38425	1.35149	1.04935	0.823919	2.18316	0.575327	1.86089	2.52083	1.58176	0.703576	1.938	0.9266	1.06233	1.28645	0.820867	1.56779
1.793	2.63389	0.993071	2.46521	5.4517	1.24607	0.504573	1.13811	1.33867	1.90009	1.07317	2.47141	1.37264	1.06242	0.874933	1.03992	1.33073	1.4043	0.80941	1.94753	0.720252	1.78452	1.5798	2.02171	1.31797	1.02976	1.52725	1.51799	2.44345	5.51799	1.44726	1.62749	1.02349	1.56356	1.53759	1.5674	1.43278	1.55821	0.853367	0.775984	0.785681	3.68978	1.38111	1.64053	1.97974	1.16192	1.34552	1.06115	1.47346	1.38838
1.20759	0.759386	1.82241	0.817043	6.05472	1.35834	1.70785	1.90403	1.59085	1.97694	1.3883	0.123698	1.66222	1.05626	0.459057	1.17965	1.22562	1.24199	0.580501	1.4796	0.176432	1.52055	0.83092	1.06338	1.97183	0.611337	1.40662	1.49055	1.05744	5.07317	1.4139	1.46443	1.66145	1.57537	1.55668	1.35149	0.724128	1.40167	1.21512	0.797767	0.98067	1.18742	1.52576	0.805188	1.33073	1.32166	1.94037	1.78202	1.45735	1.97354
1.07059	1.47159	1.19845	1.00551	6.01755	1.62269	1.44836	1.27529	1.79131	1.69294	1.67189	1.1181	1.23657	0.788532	0.307634	1.17056	1.22562	1.10569	0.745002	1.10898	0.588301	1.22389	1.3889	1.14895	2.19389	1.50336	1.41129	1.37517	1.20985	6.17643	1.45092	1.64587	1.27067	1.57537	1.38337	1.5674	0.83211	1.51294	0.85577	0.411592	0.524413	0.73428	1.39005	0.94852	1.5881	1.31847	1.33262	1.25874	1.43918	1.97354
2.14967	0.774249	1.80051	1.75056	5.73035	1.49025	1.38251	1.149	1.53039	1.6913	1.32289	0.447209	1.38167	1.08028	0.631196	0.227165	0.920516	1.59541	0.55296	1.94753	1.61352	1.78452	1.58516	1.9508	0.874166	1.53808	1.50283	1.52005	1.77457	6.68096	1.45092	1.16775	1.02351	1.70654	1.74084	1.35149	1.01406	1.56721	0.93132	1.14727	0.638532	1.18742	1.55642	1.23221	0.845503	1.36611	2.01683	1.56894	0.924667	1.01635
1.47548	1.49775	1.83439	1.27596	0.204936	1.46726	1.29108	1.34325	1.60065	1.13644	1.09914	0.178445	1.32092	1.91348	0.770683	1.34725	1.78223	1.4043	0.686776	1.10898	0.206583	1.03026	1.38886	1.28515	1.59059	1.35787	1.47869	2.11545	1.33414	0.110117	1.4449	1.29904	1.6615	2.5599	1.36116	1.5674	0.554256	1.40057	2.13681	1.82251	1.54201	2.08441	1.38943	2.51	0.702414	0.772011	0.960148	1.23601	1.07562	1.80784
1.3779	1.47159	1.20258	1.64124	6.01837	1.49025	1.25747	1.01446	1.49532	1.26724	1.3012	0.328527	1.22473	1.78474	1.3236	1.95013	1.31914	1.24199	0.610772	1.94753	0.22875	0.941147	1.58516	1.27733	1.06378	1.38377	1.41128	1.07209	1.33414	5.66964	1.50418	1.30037	1.18348	1.04651	1.53441	1.35149	0.643122	2.41692	2.35268	0.981462	0.954531	0.861162	1.36167	1.22084	2.37623	1.47558	1.21171	1.47182	1.23643	1.52708
1.42158	1.47159	1.82171	1.63761	0.209089	1.47902	0.758318	1.90438	1.33931	1.09429	1.58583	0.177153	1.19097	0.819631	0.367297	1.59444	1.88856	1.76081	0.631754	1.10898	0.918113	0.941084	1.38997	1.16084	1.8667	1.29275	1.41128	2.06595	1.33414	0.194356	1.47956	1.30418	1.88904	1.03053	1.95395	1.5674	0.598597	1.44836	1.02854	0.943789	0.852611	2.63407	1.38961	3.02833	0.962333	0.878209	1.16985	1.34109	0.978937	1.60907
1.62334	1.49775	1.19948	1.41264	0.204453	1.47902	0.469405	0.76599	1.68823	1.2332	1.38498	0.332731	1.4094	2.13375	2.1228	0.971744	1.67682	1.39586	2.30442	1.94753	0.416525	1.64405	1.58516	1.32352	1.19932	1.53234	0.987158	1.41669	1.48323	0.176037	1.47395	1.24284	1.27067	1.75156	2.29517	1.35149	0.547915	1.40167	1.59101	1.58891	0.648575	1.94541	1.36142	2.18655	1.53722	1.16192	2.0218	1.54551	2.19043	0.988109
1.39899	1.49775	1.22633	1.58563	0.204795	1.47902	0.612271	0.803006	1.62711	1.25692	1.59182	0.809983	1.30635	2.00861	1.24434	1.13697	1.64187	1.12594	1.82094	1.4796	1.5277	0.941162	1.3889	0.900918	1.92197	1.3821	1.52725	0.609677	1.41357	0.174714	1.46252	1.30256	1.02349	0.966702	0.512911	1.5674	0.467348	1.92205	1.69261	1.10087	1.42782	1.55746	1.38961	1.47217	1.96913	1.62683	1.02086	1.06591	1.09793	1.89213
1.6027	1.49775	1.47801	1.23673	0.176065	1.49025	1.26998	1.33088	1.35816	1.97307	1.43862	0.104023	1.55865	1.1135	0.306815	1.77964	1.84114	1.56831	2.58325	1.48038	0.291071	1.22389	1.58516	0.798678	1.85406	2.34494	1.50283	1.00097	1.43018	0.31383	1.45087	0.808736	1.55498	0.811825	1.56875	1.35149	0.2556	1.90644	0.730366	1.07899	2.17545	0.961018	1.52577	1.64077	1.64582	0.979445	0.971902	1.41137	1.09793	1.97354
1.46252	0.759386	1.22605	1.11155	0.17393	1.35769	0.792143	1.13811	1.37606	1.18087	1.50678	4.12764	1.45663	1.08913	0.677183	0.759668	0.980091	1.4043	1.04482	2.49987	0.214529	1.78452	1.3889	1.71368	1.52823	1.34681	1.41128	1.33298	1.26982	0.272014	1.44844	0.998588	1.10112	0.941056	1.20765	1.93534	2.61062	1.17305	1.04913	1.41715	0.663024	0.305595	1.38961	1.20097	1.46931	1.22687	1.87936	1.42259	1.16892	1.85347
1.23241	0.759386	0.852565	1.5491	0.204749	1.35704	2.31624	0.862626	1.42357	1.38966	1.53192	0.388627	1.60002	1.85496	0.272638	2.00019	2.05153	1.4043	0.856715	0.814643	2.27329	2.23047	1.3889	1.70851	1.12023	2.16268	1.41128	0.690627	1.5869	0.188138	1.46216	1.38927	1.18346	1.24759	1.50636	1.35149	0.729333	1.84819	1.23003	1.00378	2.48019	1.5083	1.38984	0.799211	0.763858	1.47968	2.0038	1.42286	1.69151	0.987456
1.65617	1.47159	1.48086	0.78571	0.182191	1.53148	4.06149	1.27416	1.56493	0.845604	1.57663	0.116016	1.43387	1.85857	1.83193	2.10689	0.557389	1.29275	0.56362	2.50048	0.451988	0.941089	1.58516	1.70013	1.32772	1.5439	1.41128	0.819813	0.869492	0.206993	1.45117	1.62749	1.27067	1.03948	0.913374	1.5674	0.426572	1.75526	1.82138	2.40537	2.33229	0.36739	1.61372	0.547573	2.33345	0.606222	1.14372	1.51182	1.51321	1.38838
1.43208	0.759386	1.25978	0.792716	0.22913	1.43856	1.87851	1.13811	1.89827	0.963787	1.61679	0.357545	1.58489	1.9853	0.596206	1.59108	0.959673	1.56831	1.99244	1.48956	2.0679	0.941103	1.3889	1.28125	0.954812	1.38276	1.41128	0.893673	1.33414	0.119066	1.46215	1.29904	1.18348	1.36836	1.53442	1.35149	1.68735	1.21062	1.68837	1.11375	1.68139	2.24443	1.52579	2.15075	0.872366	1.5668	1.3359	1.24963	0.958014	0.987348
1.63545	1.47159	1.85289	1.15426	0.200424	1.28326	1.2884	1.90402	1.18934	1.19523	0.953811	0.742289	1.32788	1.09627	0.506372	0.436501	1.22562	1.56831	1.33455	2.43486	1.85638	1.61432	1.3889	1.40738	1.15824	1.48389	1.41128	1.84543	1.08271	0.143455	1.64681	1.30196	1.6615	1.34435	1.39141	1.35149	0.7222	2.07313	0.945726	1.32262	1.17514	1.18742	1.50908	1.45299	2.18108	2.29919	2.21714	1.6809	1.08367	1.04609
1.4294	0.774251	2.09221	1.03527	0.174661	1.71612	0.892214	1.94128	1.77129	1.61348	1.53095	0.122536	1.48435	1.04506	0.622349	2.19962	1.78223	1.24257	0.616107	1.48966	0.463824	0.943739	1.24478	1.38512	1.31578	1.60303	1.50283	2.13048	1.48323	0.165534	1.44844	1.62749	2.00995	0.939283	1.53441	1.35149	0.19462	1.90501	0.769108	0.757344	1.06085	0.894672	1.52577	1.6209	1.06877	0.757176	1.46204	1.23601	0.840747	1.48713
1.36117	1.49775	0.58421	0.850311	0.170953	1.42937	1.32256	1.44391	1.45748	1.72136	1.4347	0.119254	1.47787	1.11307	0.383147	2.77026	1.78223	1.95254	3.07582	1.10897	0.412825	1.57197	1.58516	1.49727	1.09746	0.799363	1.50283	1.15737	1.05744	0.186625	1.45014	1.43314	2.00998	1.88344	1.38766	1.5674	0.416882	1.4882	0.864496	0.709986	1.63289	3.21429	1.52581	1.80268	0.582781	0.709113	0.937777	1.57458	1.08411	1.09391
1.6743	1.47159	1.199	1.76286	0.190442	1.6294	1.63855	1.0135	1.54766	1.56895	1.06498	0.894436	1.77666	1.09542	1.67751	1.07131	1.22562	1.10569	2.71089	2.50095	0.948349	1.05333	1.3889	2.01891	1.26818	1.56958	1.41128	1.17101	1.50043	0.257671	1.46191	1.49483	1.27067	1.10774	1.53442	1.35149	0.351466	1.1075	1.0224	0.999236	1.02866	0.81337	1.3037	2.38343	1.49191	1.80216	1.26587	1.53928	1.95883	1.10423
1.45804	1.49775	1.58819	0.916467	0.201673	1.49025	0.691726	1.35934	2.14976	1.33644	1.49744	0.17581	1.77344	0.984166	0.447609	1.21724	1.78223	1.24199	1.68432	1.48966	1.60745	1.40094	1.58465	1.38082	1.24089	1.54817	1.50283	1.35241	1.08271	0.192181	1.45091	1.29046	1.77288	1.44841	1.53842	1.5674	0.72584	2.4244	0.831009	1.01386	1.10577	1.7846	1.36154	1.92421	1.32423	2.23617	2.18111	1.34181	2.01975	1.32061
0.945812	1.47159	1.34608	2.24764	0.173029	1.9585	0.493286	1.33102	1.13903	1.4201	1.0693	0.273145	1.38827	2.10218	0.749414	0.91095	1.78223	1.56831	1.76479	1.94753	2.59178	1.40094	1.3889	1.34193	1.64784	1.3821	1.41128	1.20546	1.91666	0.125316	1.64681	0.372028	1.88904	1.51669	1.70204	1.35149	0.546428	1.34884	1.85432	1.76663	0.532533	1.65378	1.52579	0.869516	1.75196	1.94669	1.67924	1.37917	0.73679	1.60907
1.41155	0.774251	1.20729	1.23043	0.204642	1.77809	1.08124	1.6366	1.41813	1.19522	1.58583	1.01581	1.49888	1.98499	1.41917	1.95573	1.22562	1.56831	1.4874	1.10898	1.43555	1.53268	1.42454	1.14291	1.33976	1.37093	1.50283	1.29138	1.19668	0.166715	1.46216	0.167372	0.950517	1.6943	1.55668	1.5674	1.54456	1.42107	1.99296	1.00204	1.57726	0.823539	1.73456	1.31559	1.61051	1.39877	1.821	1.23551	1.5781	1.38838
1.59147	1.47159	1.89382	1.3282	0.204647	1.66361	2.13582	2.3939	1.1817	0.982664	1.3883	0.103011	1.59065	1.10821	0.654955	1.39831	1.69195	1.4043	0.671274	1.94753	0.784278	1.22388	0.950161	1.06524	1.17895	1.5911	1.41128	2.56483	1.5869	0.242127	1.46867	1.26969	2.26555	1.21009	0.715282	1.35149	0.378121	0.958267	0.95218	1.18747	1.23111	1.67858	1.40886	0.860136	1.64271	1.37025	1.08357	1.25766	1.42561	1.09389
1.37396	1.47159	1.19753	1.77239	0.231546	2.34623	0.542684	1.65118	1.41133	1.19953	1.58583	0.425752	1.14454	2.1628	0.674992	1.06893	1.22562	1.38059	1.1454	1.10898	2.70636	1.78452	0.751361	1.43264	2.05871	1.27444	1.41128	0.814938	1.43018	0.134745	1.20868	1.57914	0.95055	0.857729	1.39773	1.5674	0.552993	1.37032	2.48768	0.564662	0.978608	1.77658	1.52721	1.90272	1.06877	2.08303	1.8691	1.01579	0.600616	1.89729
1.34953	0.774249	1.1987	1.43224	0.204998	1.47902	1.51526	1.65118	1.54013	1.20845	1.3883	0.381472	1.2944	2.09187	2.8261	2.59179	1.78223	1.56831	2.05396	2.50108	2.97127	0.941084	1.39998	1.27735	1.41004	0.807768	1.50283	1.69848	1.29905	0.163566	1.46216	1.62749	1.36264	1.94171	1.52084	1.35149	1.52335	1.05451	1.95367	1.92216	1.44376	0.824558	1.22011	1.51546	1.59041	1.86965	1.05622	1.41327	1.79277	1.35113
1.36248	2.63389	1.82116	1.47583	0.180494	1.49025	1.6597	1.13806	1.37068	1.49483	1.58583	0.774528	1.55371	1.78678	0.51421	0.797481	1.49828	1.95254	0.779638	0.813912	0.23296	1.81736	1.56636	0.949572	1.55261	1.11195	1.50283	2.65953	1.45894	0.176219	1.42571	1.29887	1.27063	0.930049	1.3807	1.5674	1.72243	2.2786	1.56393	0.879936	0.863012	1.08135	1.71589	0.580783	1.41072	0.788331	1.44696	1.48838	1.26805	1.52708
1.30331	1.47159	1.89381	1.38299	0.233773	1.52073	1.51771	1.13811	1.56459	1.80667	1.06777	0.362449	1.48945	1.0255	2.2795	0.937655	1.31247	1.24199	0.797242	1.4796	1.62286	1.40094	1.39586	2.447	1.24203	1.53383	0.170296	1.94521	1.08271	0.176275	1.45043	1.30526	1.02353	1.7264	1.53853	1.35149	1.0531	1.55885	0.647457	1.25878	1.39171	2.60831	1.52584	1.37906	2.05997	1.53031	2.09148	1.17488	1.28969	1.3266
1.43095	1.47159	1.19641	1.49334	0.204749	1.23688	0.525959	1.13811	1.61231	1.36869	1.54866	7.34448	1.32007	1.06221	0.280462	0.894033	1.9006	1.75733	1.44607	1.10898	0.588577	0.941084	1.04192	2.12746	1.41066	2.28121	1.41128	1.01083	1.20985	0.127126	1.86889	0.97968	1.02349	1.34435	1.73171	1.5674	4.82976	1.41591	1.17357	0.523701	1.22666	2.97579	1.3037	1.55337	0.710634	0.871887	1.42058	1.14966	1.17868	1.04609
1.45013	1.49775	1.18268	1.20426	0.217589	1.41194	0.501621	1.90403	1.26906	1.60534	1.04109	0.13143	1.34863	1.19306	0.206208	1.50454	1.78223	1.56831	1.60218	1.19839	0.991175	1.7904	1.3715	0.99759	1.13058	1.43224	1.47869	0.74703	1.0964	0.166255	1.461	0.401088	1.88904	1.55007	1.52786	1.35149	0.878889	1.54111	1.25532	0.475622	1.07359	1.3824	1.23762	0.607181	0.66909	1.29071	1.69001	1.07873	0.754627	1.38838
1.32278	1.47159	1.21025	1.71683	0.255556	1.52557	1.42652	1.13811	1.45156	1.10254	2.03808	2.32177	1.47292	2.01472	2.40075	1.66816	0.775012	1.95254	2.93457	0.815331	0.704235	1.57197	0.893839	1.17072	1.22844	1.36994	1.41128	0.764216	1.44525	0.106448	1.46046	1.29904	1.3627	2.21902	1.53594	1.5674	2.17692	1.70189	2.32961	3.24694	1.44692	1.19991	1.53347	1.51773	0.634402	1.11045	1.25532	1.66709	1.08969	1.52708
1.44774	1.49775	2.78282	0.972893	0.170568	1.49025	0.964317	1.90376	1.36733	2.09019	1.52521	0.257349	1.55726	1.1907	0.482898	1.40368	1.22562	1.56831	1.34061	1.94753	0.17809	1.78452	1.47312	2.16434	1.1815	1.77184	1.50263	2.00174	1.20985	0.192371	1.45092	1.29911	1.77282	0.540749	1.38159	1.35149	0.213229	2.47659	1.14547	0.624678	0.92565	1.18742	1.52577	1.11857	2.14147	0.811983	2.03183	1.83473	2.17131	1.52708
1.34519	2.59644	0.933691	1.86853	0.209391	1.52327	0.459125	1.13811	1.40781	1.86862	1.29929	0.238963	1.43808	1.9925	0.850347	3.85817	1.22562	1.56846	2.64657	1.12259	0.17844	1.70535	0.746523	1.0424	1.86942	1.52286	1.41595	1.2964	1.75525	0.11504	1.46584	1.62749	1.27059	2.01935	1.47602	1.35149	0.699442	2.18548	1.58992	0.778036	3.04807	0.825894	1.52577	0.980696	1.06877	0.828637	1.38448	0.843217	1.42509	1.38838
1.46737	1.49775	1.44238	1.22978	0.21508	1.49025	1.29707	1.1381	1.34626	1.81922	0.949864	1.62092	1.56122	2.05662	1.67956	0.860928	1.22562	1.75945	0.65306	1.96619	0.675022	1.22383	1.35852	1.34869	1.71624	1.68457	1.38551	2.67484	1.18219	0.166185	1.45092	0.63905	1.02351	0.857863	1.39423	1.5674	1.02388	0.93399	1.56768	1.51697	1.5067	1.6682	1.26581	1.36417	1.938	1.3988	1.2957	1.32868	1.30646	1.52489
0.894548	1.47159	1.23192	2.29082	0.170408	1.49025	0.578978	1.13811	1.73227	2.37359	1.58583	0.556479	1.6738	2.10732	1.82436	0.450826	1.28463	1.95254	2.6392	1.96775	0.826063	2.07648	1.58517	1.56208	1.14061	0.894562	1.41128	0.902145	2.06976	0.135635	1.45092	1.29904	1.27063	1.21474	1.53442	1.5674	1.32159	1.53779	2.17449	1.51177	1.75207	1.02327	1.52577	1.99213	1.938	1.55078	1.71356	1.05373	1.21206	1.09473
1.70267	0.774249	1.82864	1.74051	0.255034	1.47902	0.916538	1.13811	1.49418	1.50113	1.38119	0.266599	1.40863	0.905695	3.12242	1.63708	1.22562	1.10569	2.3413	1.10898	1.99471	1.22389	1.36947	1.15984	1.22662	1.5892	1.50283	1.83392	1.33414	0.155114	1.461	1.36913	0.950517	1.16757	1.62948	1.35149	0.469273	0.770066	0.664926	2.34427	2.43365	0.920256	0.935421	1.92637	1.60362	1.56933	1.0981	1.37051	0.763598	1.52708
0.548505	1.47159	1.87416	1.06891	0.255588	1.37936	1.43093	1.90403	1.30503	1.713	2.11686	0.250224	1.52975	1.09538	1.58926	0.951574	1.78223	1.95199	1.73545	1.10898	1.00273	1.90412	1.58515	1.72024	1.54618	0.694314	1.41128	3.00033	0.966941	0.25596	1.46216	1.29911	2.00998	1.44027	1.4704	1.5674	0.878889	1.25706	0.93837	1.3079	2.08019	1.76757	1.52722	2.56732	0.372949	1.23555	2.28866	1.33246	1.3164	1.89983
0.853471	2.59644	1.83198	0.880449	0.248641	1.64085	1.2777	1.13811	1.407	1.39774	2.17413	1.6988	1.41351	1.56054	1.25943	2.00124	1.90485	1.26399	2.61604	1.94753	3.71751	1.40094	1.44839	1.72026	1.7504	1.53388	1.41222	1.83392	1.26982	0.181575	1.45092	1.29777	1.18344	1.17093	0.431863	1.5674	2.8575	1.40167	1.84589	1.59709	1.37549	0.787867	1.13599	1.37813	1.87337	2.48545	1.80627	1.4451	0.936104	1.80784
1.57542	1.49775	1.19848	1.24026	0.169929	1.47902	3.19784	1.63665	1.2525	2.24415	2.38558	0.502534	1.65797	1.96711	0.376203	1.22354	1.70275	1.58861	1.43514	1.10898	0.188676	1.10035	1.58519	1.71109	1.64793	1.49257	5.01154	3.18343	1.33414	0.197083	1.46216	1.62749	1.10112	1.64556	1.43661	1.35149	2.27202	1.51883	1.9908	0.869838	1.55249	1.62776	1.57992	1.04928	0.649034	0.601489	1.22921	1.57458	2.32342	2.05445
1.45097	1.47159	1.77858	0.702995	0.169924	1.47902	1.67488	1.90403	1.7314	1.50668	1.58583	2.26284	1.42324	2.25578	1.20171	0.81739	0.95971	1.76081	2.27431	1.4796	0.478717	0.945404	1.3889	1.16291	1.44602	0.749793	1.38823	1.19124	1.01863	0.204754	1.21892	0.582691	1.77282	1.52975	1.52785	1.5674	2.24411	1.43768	1.46838	1.98547	2.62292	0.560134	1.38094	1.37926	1.94879	0.78253	1.40883	1.06546	1.74472	1.10423
0.932081	1.49775	1.36575	1.64301	0.25586	1.49025	0.884001	1.1381	1.67217	1.7895	1.3883	0.305637	1.55736	1.1508	0.614049	1.17794	1.78223	1.76081	0.827862	1.4796	2.68352	1.44344	1.3889	1.70196	1.23555	1.38352	1.50283	0.595353	1.43017	0.109754	1.45092	1.62729	1.10112	1.63323	1.38124	1.68474	0.636734	1.81992	1.03534	1.37772	1.00212	0.504318	1.38875	1.55337	1.36575	2.01736	1.59117	1.69127	1.05462	1.31464
1.06053	2.63389	1.33054	1.01189	0.204749	1.49025	1.37693	1.65118	1.42411	1.07507	1.58583	1.89025	1.55615	2.33904	1.13713	1.01538	1.52465	1.56831	1.48745	1.10898	0.971149	1.57197	1.58516	1.60096	1.32753	1.13104	1.50283	1.60778	1.33414	0.217237	1.46823	1.28586	1.02354	1.69126	0.509014	1.5674	0.536885	1.35978	2.24127	1.17777	0.711357	0.871779	1.52576	1.15602	0.986962	1.05825	0.98129	1.32244	2.14547	1.38838
1.64436	1.49775	1.81896	2.32641	0.204631	1.47902	1.72945	1.65093	1.69643	1.00597	1.3883	0.169411	1.40934	1.78337	0.708481	1.00647	1.5797	1.76081	1.13529	0.883024	1.83256	1.78452	1.09383	1.4605	1.76891	1.38275	1.50283	2.66695	2.12818	0.114431	1.46046	1.90969	1.10112	1.09175	0.431863	1.35149	0.168924	1.35746	1.6828	0.631199	1.23026	3.05226	1.7247	0.740509	0.441268	1.49226	1.80733	0.996962	1.37885	1.52708
0.912497	1.47159	1.82803	1.56305	0.204543	1.47902	1.00324	1.13811	1.48669	1.4391	1.3883	0.304826	1.40437	1.03526	1.04198	1.7025	0.945016	1.3982	2.25023	2.07942	0.467618	1.40095	2.41822	1.27552	1.85672	1.13596	1.53017	2.03813	1.5869	0.172992	1.46215	1.29904	1.18348	1.90951	1.38156	1.0705	1.00308	1.68006	0.769835	1.19644	0.981815	1.61785	1.52497	1.32083	1.95848	1.03796	1.80509	1.36079	1.82259	1.97354
0.628382	0.759388	1.19653	0.893227	0.197155	1.47902	1.29728	1.13811	1.17476	1.05399	1.40986	1.71179	1.52489	0.94976	0.40761	1.2849	1.14052	1.10569	1.32089	1.49668	1.68144	2.21798	0.850656	1.27965	1.12775	1.03518	1.41128	0.827219	1.48323	0.250847	1.46217	1.29863	1.27054	1.82638	1.38157	1.35149	2.25806	1.42435	0.80785	0.884834	1.9114	2.78571	1.36139	2.40024	1.39823	1.93057	1.8646	1.59972	1.89556	0.987456
0.800878	0.774249	1.19627	0.929136	0.204614	1.39325	2.47357	1.13811	1.66756	0.866952	1.58583	0.655839	1.41607	1.66827	1.24761	1.13147	1.22562	1.56831	0.454691	0.823803	1.10663	1.40095	1.3889	1.71251	1.37515	1.96714	1.50283	0.890502	0.841982	0.16066	1.44924	1.69952	1.36264	1.67071	1.38157	1.5674	0.457901	1.51287	1.5631	1.19368	1.89271	1.9858	1.52577	1.36417	1.10961	1.07086	1.64174	1.36726	2.74128	1.52708
1.84312	0.759386	1.8211	1.63762	0.209771	1.36439	1.27811	1.13798	1.5052	1.41464	1.57854	0.258531	1.55758	1.15433	0.544985	0.985873	1.22562	1.95254	1.87466	1.48043	1.43942	1.22423	2.66978	1.54151	0.957918	1.17284	1.41128	0.744308	1.75526	0.229229	1.46216	1.3496	0.882076	1.60376	1.38157	1.5674	0.816883	1.18999	1.16717	1.68329	0.603657	1.57564	2.47276	2.5378	1.59819	1.72839	1.09474	1.46285	0.830672	1.04609
1.58505	0.759386	1.77275	1.8142	0.181182	1.51231	1.67734	1.65118	1.59517	1.26443	1.37239	0.106711	1.41416	1.07834	0.737394	1.88835	1.22562	1.33715	1.10504	1.10898	1.28537	1.77141	1.58515	1.71369	1.55299	1.32646	1.41128	1.61435	2.01883	0.11697	1.43377	1.55585	1.10112	1.29907	1.53442	1.35149	0.497645	0.720211	1.37941	1.25187	1.82557	1.27485	1.38961	1.76138	1.22146	1.21693	2.37278	1.20358	1.68856	1.52708
1.1141	1.49775	1.19644	2.41955	0.204402	1.34748	0.88239	1.13797	1.44704	1.73967	1.58583	0.375461	1.4252	2.06865	0.319737	1.15659	1.22562	1.4043	1.04238	1.10832	0.752585	1.22389	1.49685	1.57775	1.55218	1.06076	1.50283	0.576222	2.58524	0.168408	1.46216	1.29904	1.18346	1.09785	1.69478	1.5674	1.36967	1.26037	1.53201	0.693507	0.702649	2.19365	0.82767	2.19614	0.987455	1.3733	1.08849	0.906514	0.736348	1.80784
1.60407	0.774249	1.76146	1.20811	0.204823	1.40434	1.5277	2.39223	1.44646	2.25089	1.38942	0.119011	1.43156	1.11028	0.211917	1.56618	1.78223	1.56831	2.57304	0.814073	3.84105	1.40194	1.38889	1.39634	1.41707	1.20633	1.38552	2.65899	1.18903	0.145479	1.462	2.83603	1.55498	1.34435	1.53469	1.35149	0.296695	1.9329	1.22819	0.692977	2.23316	3.84064	1.521	2.32123	1.21589	2.8246	1.73851	1.38697	1.09713	1.38838
1.45577	0.774249	1.18759	0.89202	0.204669	1.49066	0.984353	1.13811	1.60069	0.76583	1.3883	0.354199	1.56502	1.30642	1.54761	1.83396	1.47257	1.10569	1.75943	2.50108	1.94402	0.942166	1.58516	1.28326	1.09624	1.38214	1.50283	1.33605	1.01863	0.140786	1.10572	0.374598	0.95055	1.26368	1.37864	1.35149	1.2308	2.0346	1.3771	1.74365	1.95704	1.42903	1.38961	1.77293	2.19041	1.48597	0.949098	1.54705	1.30104	1.04609
1.40701	0.774249	2.22085	0.982048	0.174518	1.77483	1.36326	1.90403	1.86646	1.40546	1.77722	1.3376	1.57664	1.96378	0.54176	1.19693	1.44021	1.10569	2.41498	1.94757	3.85947	1.22389	1.58516	1.28121	1.81861	1.36517	1.50185	1.25859	1.18903	0.201855	1.46385	2.15196	1.55498	2.53859	1.3816	1.5674	0.978719	1.89111	1.9534	1.26723	1.84569	1.68826	1.38961	2.76562	2.28417	1.85885	0.942133	1.17465	0.900558	1.52708
1.63238	1.47159	1.04306	1.99904	0.204858	1.47902	1.04952	1.33189	1.46785	1.1171	2.26803	0.677756	1.44487	1.60319	3.14882	1.891	0.823505	1.56831	1.65203	1.47496	0.468877	1.57197	1.3889	1.25314	1.29546	1.20674	0.921761	1.37354	1.73797	0.198747	1.7395	1.85181	2.53865	1.67909	2.09961	1.49276	0.589828	0.918456	1.11655	2.21432	1.88093	0.580398	1.52573	2.95042	1.9456	1.58829	1.08635	1.4124	1.20255	1.52708
1.84156	1.49775	1.79481	1.06194	0.19636	1.49025	1.87454	1.33088	1.38209	1.31023	1.3883	0.458736	1.43192	0.936751	2.13669	0.65531	0.519777	1.24199	1.23825	0.813911	0.545081	2.22204	2.52253	1.77959	1.29659	1.34105	1.50283	1.22904	1.19668	0.156632	1.44844	1.7106	1.88904	1.59967	1.80052	1.35149	1.48168	1.21281	0.539394	1.40692	0.684174	0.898136	1.62285	1.00532	0.669541	1.12439	1.54938	1.78898	1.39448	1.38838
1.42189	1.47159	1.2001	1.88088	0.253915	1.47902	1.13334	1.90403	1.75653	1.8952	1.3883	0.674973	1.56356	1.89038	0.484266	1.17119	1.22562	1.10569	0.55246	1.10895	0.354762	1.22389	0.808909	2.267	1.59797	1.30052	1.41595	1.10925	1.59638	0.117226	1.46216	1.29904	1.88904	2.08608	1.38157	1.35149	1.39848	1.23226	2.38268	0.465945	0.779846	1.15682	0.984919	1.01526	1.03629	0.941971	1.04412	2.14278	1.20783	1.46515
1.6808	1.49775	1.78852	0.930776	0.208808	1.49025	1.50231	1.27545	1.52689	0.965974	1.58583	0.20799	1.5551	1.1178	0.16185	1.12767	1.78223	1.56831	0.784014	1.48965	3.52783	1.87674	1.38736	1.77994	1.71981	1.02934	1.50185	0.814614	1.44525	0.128274	1.3715	0.47503	1.02354	1.45097	1.38157	1.5674	1.3943	0.81322	0.900733	0.420499	1.28777	1.72227	1.52577	0.814256	1.11759	1.91164	1.75322	1.36446	1.73712	1.97354
1.49607	0.774249	1.20074	0.983506	0.170423	1.49025	1.29004	1.71814	1.43239	1.06798	1.56742	0.119042	1.41047	1.9867	0.333953	1.34165	1.22562	1.4043	1.39358	1.48966	1.35196	1.01805	1.38009	1.30134	1.69255	1.1601	1.50283	1.18718	1.32582	0.247208	1.45092	1.58658	1.88904	1.62615	0.715289	1.5674	0.221227	0.894316	2.27222	0.772125	1.91668	1.18742	1.39771	2.06329	0.977902	1.74608	1.12223	1.21527	1.88732	1.44794
1.05438	1.47159	1.82533	1.75239	0.199797	1.42855	1.37399	1.13812	1.32873	1.09897	1.33865	1.0569	1.55287	1.10036	0.751929	2.93241	1.58726	1.4043	2.62902	0.897089	1.3183	2.06735	1.59461	1.29015	1.2623	0.617232	1.41129	1.02262	1.33415	0.172997	1.45092	3.13346	1.1835	0.696213	1.47666	1.35149	1.89091	1.67739	1.03529	0.700902	1.63919	1.62819	1.38637	1.25839	1.31946	1.56964	2.04275	2.21922	1.06474	1.15781
1.20804	1.49775	1.76693	2.30946	0.208917	1.47902	1.45455	2.10265	1.72599	1.76868	1.50352	0.215762	1.41392	1.77151	0.76239	2.42295	0.892385	1.56831	3.68496	1.48966	0.961727	1.16388	1.14754	0.779443	2.05244	1.43238	1.62712	1.60933	1.5869	0.168936	1.7395	0.662709	1.45344	2.73533	1.38156	1.35149	0.878889	0.995461	1.6643	0.875688	2.87848	0.977402	1.52577	2.43689	0.707875	1.09565	1.49594	1.59501	1.92194	2.06934
1.61285	2.63389	1.77842	1.68279	0.180945	1.40237	2.24444	1.33134	1.18498	2.22509	1.26656	0.147055	1.55764	0.980568	0.375894	1.82356	0.942081	1.56831	2.74635	1.94753	1.28034	1.22389	1.3889	1.11719	1.87441	1.63135	1.50283	0.827036	1.33413	0.356154	1.43377	0.947637	2.39992	0.977802	3.07829	1.35149	0.595639	1.00219	0.610489	0.499261	1.88262	1.92989	1.50908	1.46031	1.33143	1.30036	1.14693	1.07394	1.2362	1.59549
1.37197	1.47159	1.82096	1.40042	0.234891	1.47902	1.83103	1.13811	1.34586	1.39803	1.12223	0.717765	1.41942	1.11234	0.199959	1.24301	0.978707	1.40416	2.55811	1.94753	3.18178	1.22389	1.47582	0.942419	1.79092	1.47435	1.41128	1.40135	1.72252	0.116944	1.46216	2.41368	0.950583	1.74596	1.3485	1.35149	1.36873	2.06447	0.865628	0.316966	1.09442	1.37337	1.38961	1.33378	1.0351	2.98899	0.992775	1.45998	2.49272	1.97354
1.15881	1.49775	1.28532	1.17884	0.170609	1.47902	1.18605	2.61783	1.65246	1.29771	1.67655	0.150767	1.55563	1.11139	1.07838	2.15652	1.78223	1.56831	1.17441	1.94753	1.28168	1.22389	1.58519	1.69778	1.72262	1.25761	1.50381	0.729962	1.45414	0.275929	1.46232	0.265736	1.45344	1.07059	1.45204	1.5674	0.543437	1.51411	1.33263	0.957926	1.05729	2.75568	1.43256	1.80164	1.35977	1.60587	1.06246	2.29753	1.66839	1.8998
1.61875	1.47159	1.41049	1.14547	0.246429	1.58412	1.41854	1.01352	1.15653	1.18736	1.33659	0.174072	1.425	2.08761	1.6721	1.14481	1.58015	1.56831	2.29866	1.48966	2.65069	2.16865	1.95156	1.56733	1.75234	1.16103	1.41128	0.894799	1.46787	0.164144	1.46216	1.74662	0.95055	1.66209	1.39149	1.35149	0.619555	0.971267	1.44623	0.621788	1.20868	0.849201	2.89032	1.03608	0.469017	2.2979	1.5683	1.53604	1.50744	1.38838
1.52449	1.47159	0.707566	1.65318	0.204934	1.55478	1.33323	1.90445	1.58108	1.50937	1.49351	0.200559	1.48752	1.05524	0.544764	1.29719	2.19516	1.76081	1.58421	1.10898	1.31768	0.942012	1.38938	1.38576	1.32132	1.47332	1.41128	1.52762	1.76541	0.106956	1.45092	1.28961	2.13558	2.16785	0.431863	1.5674	1.10246	1.62648	1.21584	0.479358	0.62168	1.11418	0.959369	1.39541	1.49388	1.0538	0.914419	1.56919	1.11786	0.987327
1.12342	0.774249	1.28798	1.77353	0.174339	1.47902	1.17538	1.90403	1.765	0.754582	1.43119	1.20337	1.4536	1.63165	0.940865	1.26775	1.196	1.77397	0.581448	1.10898	1.76373	1.22481	1.58516	2.05707	1.44105	1.12165	1.50283	1.01195	1.39291	0.135591	1.46216	1.29904	1.88904	1.74501	1.20765	1.35149	1.1233	1.20205	2.64554	0.835926	1.67623	1.55386	1.52576	1.25418	0.642696	1.17455	1.00805	1.33395	1.1866	1.09558
1.44223	2.63389	1.94898	1.5459	0.204749	1.22037	1.48458	1.52487	1.43697	1.35942	1.58583	0.926878	1.68837	1.05106	0.903173	1.45752	1.22562	1.33718	1.11551	2.50108	1.596	1.15656	1.3889	1.56392	1.40701	1.37223	1.50283	1.62819	2.01882	0.223422	1.45089	3.00065	1.45354	2.14979	1.47665	1.5674	1.94586	0.850266	1.33	0.823555	0.664254	1.05411	1.38961	1.23924	1.71253	1.95471	1.21586	1.14691	2.26319	1.04609
1.51652	1.59744	1.04307	1.06906	0.234284	1.28501	1.44517	1.91648	1.36529	2.15361	1.59049	0.440575	1.76431	1.92551	0.224474	1.28363	0.999638	1.24211	0.677337	1.10898	1.48497	1.26171	1.58516	1.17366	1.80552	1.0561	1.41128	0.853142	0.869495	0.153902	1.64681	0.714903	1.77282	2.18679	1.38157	1.5674	0.35112	1.02873	2.46439	1.15251	0.691346	1.00957	1.52857	1.83029	0.490811	1.74264	0.896926	1.78982	1.74907	1.59549
1.12026	1.49775	1.55969	1.31526	0.174794	1.47902	1.19093	1.34985	1.71702	1.1106	1.3883	1.56695	1.41874	1.92425	0.469649	2.31952	1.78223	1.40352	3.03528	1.48859	1.2596	1.79203	1.3889	1.45685	1.79604	1.27196	1.50283	0.725934	1.23265	0.16894	1.4368	0.193401	2.13552	1.08079	1.53443	1.35149	1.74875	0.842346	2.08918	1.26995	1.21081	1.4069	1.38961	3.35257	0.98558	0.948404	1.76625	1.42127	1.52601	1.15781
1.77409	0.774249	1.55915	2.29523	0.204671	1.43234	1.55462	1.34339	1.55166	1.51353	1.68574	0.171462	1.42196	2.3039	2.44322	1.22712	1.22562	1.24199	1.20159	1.10898	1.06613	1.78453	1.58516	1.35131	1.31999	1.55559	1.50279	2.07892	1.77457	0.192455	1.45092	1.60012	2.39992	1.00545	1.37549	1.5674	0.331973	2.54272	1.8283	0.844024	1.17883	0.985293	1.52577	1.15037	1.45532	1.19723	1.80106	1.95762	0.819801	1.38838
1.69044	1.49775	0.566384	1.20477	0.176083	1.65497	1.03922	1.12614	1.37714	2.01014	1.3883	0.226967	1.53902	1.55217	1.51494	1.27364	1.8121	1.4043	0.777884	1.94753	1.73822	1.22389	1.3889	1.70342	1.19377	1.26724	1.50283	0.805658	1.32581	0.169052	1.46216	1.23989	0.882169	0.847077	1.38635	1.35149	0.79682	1.75966	2.52892	1.16124	1.15329	1.77739	1.23734	1.04591	1.3632	1.31839	0.995256	1.51469	2.47042	1.44794
1.32735	1.61066	1.81551	0.755536	0.185688	1.1712	1.30748	1.90403	1.62331	2.6396	1.61874	0.321265	1.40666	1.30297	0.86646	2.4904	1.22562	1.77172	1.02195	1.10898	2.02492	1.78452	1.3889	1.669	1.37734	2.44212	1.50283	1.63852	1.05053	0.121429	1.45092	0.76201	2.00998	1.12211	1.53442	1.5674	1.14596	1.43958	1.4781	1.13733	2.64023	1.04601	1.23882	0.740509	0.514644	1.83433	1.56363	0.926795	1.38856	1.52708
1.26837	1.47159	1.40036	1.94842	0.193765	1.47902	1.39236	1.90403	1.79167	1.30035	1.68166	0.350058	1.65847	0.927405	1.05866	2.0732	1.22562	1.75976	0.569513	1.48011	0.734494	1.46602	1.38843	1.66792	1.06704	1.38278	1.41128	1.01336	1.95563	0.160095	1.46216	2.55694	1.77288	1.50422	1.53561	1.35149	1.86733	1.55766	1.54855	1.19539	1.0647	0.926489	1.38961	1.31127	0.936456	1.19786	1.04748	1.32078	2.87917	1.38838
1.52458	0.774249	1.82089	2.18689	0.173863	1.77368	1.41549	1.90403	1.93181	1.39919	1.58583	0.107065	1.27685	1.85138	0.512854	2.35134	0.944669	1.56831	2.27568	1.94739	1.16111	2.22821	1.58516	0.925617	1.81562	1.16014	1.50283	1.34904	1.88198	0.313422	1.461	1.62754	1.88904	0.919127	1.38592	1.93534	0.264718	1.47623	1.85492	0.932051	2.06453	1.23595	1.52577	2.18655	1.59357	1.03352	1.606	1.68248	1.06673	2.06934
1.24083	1.49775	2.44212	1.29197	0.180346	1.49025	1.24663	0.773424	1.38362	1.19823	1.3883	4.35212	1.5734	2.07322	0.239419	1.60363	1.22562	1.4043	1.64307	1.1089	3.69944	2.05322	1.3889	1.91103	1.41983	1.38199	1.47869	2.65217	1.1059	0.339399	1.45092	1.29997	1.45953	1.05838	0.962858	1.35149	1.76805	1.00689	2.32007	0.752589	2.09828	0.663736	1.40533	1.10779	1.26994	3.1622	1.36315	1.16271	2.48678	0.987348
1.58665	1.47159	1.80308	1.94362	0.2478	1.47902	1.06956	1.90403	1.55272	1.42063	1.58583	0.4246	1.67268	0.949401	5.80572	1.90801	1.03522	1.10623	2.03732	1.10898	0.769002	1.78452	1.3889	1.88854	1.15559	1.69823	1.41128	1.15765	2.291	0.128711	1.45674	1.68684	2.39992	1.63961	1.53442	1.5674	0.614223	1.40794	0.711499	3.24303	1.71353	0.917128	1.55619	0.984219	1.00238	0.763323	1.49752	1.20052	0.63736	1.45227
1.49527	1.47159	0.601235	0.638099	0.192319	1.49025	1.45404	1.13811	1.4221	0.865982	1.40319	0.1844	1.57861	2.11217	0.394824	2.31454	1.60699	1.95254	1.81131	0.813913	0.885178	1.22389	1.58517	1.44229	1.33977	1.57888	1.41128	0.816161	1.1059	0.130089	1.44554	1.3335	1.02353	1.97179	1.63417	1.35149	0.416196	0.961608	1.56859	1.16802	2.17011	2.29282	1.52576	1.05598	1.05354	1.16192	1.10406	1.66498	2.31643	1.52708
1.3846	1.47159	1.17641	2.11502	0.253727	1.47902	1.10311	1.13811	1.34089	1.33502	1.18416	0.132769	1.57971	0.940119	0.621719	1.90913	1.40245	1.76081	2.41726	1.4796	0.455674	1.02196	1.24028	1.13679	1.29327	1.33524	1.41128	0.740146	2.14547	0.107511	1.46179	0.714481	1.10112	1.97809	1.60872	1.35149	0.40768	1.37013	1.13046	0.999574	1.88437	1.3273	1.38967	1.14141	1.61216	1.15862	0.916456	1.19682	1.18892	1.09388
1.35238	1.49775	1.80463	2.18685	0.255711	1.25841	1.19656	1.13811	1.33103	1.59934	1.58583	0.325249	1.40085	1.18624	0.234794	1.82125	1.63927	1.24199	1.00925	1.48966	1.23168	1.78452	0.992055	1.28317	1.9261	1.38219	1.50283	2.40434	2.44345	0.135934	1.4624	1.30331	1.02356	1.20208	1.53368	1.5674	0.770399	1.50255	1.18904	0.442975	2.3307	2.04433	1.52577	2.58246	2.3179	1.17696	1.40864	1.29786	0.875023	1.15781
1.57713	1.49775	1.8187	1.29646	0.170091	1.43172	1.57053	1.13811	1.40596	1.3475	1.3883	0.20891	1.56625	1.15398	0.784386	1.84149	0.846317	1.56831	0.604397	1.48111	2.20362	1.22389	0.868762	1.71091	1.74729	1.49101	1.50283	1.25494	1.08271	0.160422	1.45092	1.29934	1.36264	0.945164	1.39752	1.35149	0.665733	1.16595	1.14809	1.7293	1.64723	0.5703	1.49741	0.716011	2.10208	2.62535	1.46374	1.43394	1.70603	1.89983
1.62364	1.49775	1.20247	0.722237	0.220945	1.47552	1.79235	1.13792	1.5133	0.985072	1.3883	4.94867	1.41466	1.72699	0.798101	1.10093	0.631548	1.4043	0.894077	0.813911	1.75362	1.98194	1.39902	1.86137	1.34578	2.0674	1.47869	0.458493	1.22482	0.128925	1.53364	1.58763	1.27059	1.04515	1.38147	1.35149	3.30599	1.86418	1.44319	1.32262	1.32428	0.549589	1.38961	0.974258	0.600815	1.31504	1.47959	1.6863	1.64388	1.52708
1.37976	1.47159	1.21672	2.28376	0.205352	1.66017	1.48945	1.13811	1.65351	1.11325	1.6368	0.112793	1.55529	0.967073	0.663465	0.979542	1.91737	1.31239	3.02831	2.50108	1.26036	1.57197	0.804798	1.73655	1.19367	1.38225	1.41128	2.02092	1.56874	0.216625	1.72682	1.26527	1.02354	2.15747	1.48898	1.5674	0.213057	1.59917	0.7246	1.51765	1.74882	0.997411	1.36313	2.98424	2.41587	1.47287	1.34455	1.2206	1.63177	1.37702
1.3601	1.47159	1.95205	1.21709	0.208738	1.6633	2.0263	1.27425	1.63447	1.17426	1.21245	0.122604	1.40817	1.08312	2.02799	1.91649	1.00406	1.56859	1.9944	2.09701	0.956598	1.78468	1.58515	1.16082	1.84203	1.38238	1.41128	0.74609	1.33414	0.151288	0.994667	1.62749	1.3627	2.41328	1.04071	1.35149	0.296522	0.732548	0.855505	2.61223	1.40467	0.389438	1.52577	1.17843	1.67947	0.928811	1.58435	1.07602	1.24865	1.54026
1.58782	1.49775	1.6165	2.08282	0.180344	1.49025	1.49984	1.13811	1.3819	1.2538	1.60049	0.306342	1.61516	1.8315	0.489927	1.90294	0.624561	1.46353	1.55826	1.10898	2.04259	1.21857	1.58516	1.06233	1.86011	1.53433	1.50283	2.46935	1.96652	0.269833	1.2828	1.29904	1.27054	0.670837	1.53396	1.35149	0.969506	2.05121	1.96402	0.393862	1.3376	1.98106	1.41828	2.0481	1.08622	2.30384	1.36571	1.95214	0.780229	1.38838
1.56221	1.49775	1.23733	1.5667	0.170095	1.235	1.59563	1.13811	1.55482	1.31185	1.50778	0.659278	1.5616	1.10813	0.460259	1.22498	0.701404	1.25181	0.815639	0.818608	1.70537	1.40094	1.3889	1.2792	1.10395	1.8405	1.50283	1.13918	1.66249	0.262076	1.46819	1.29904	0.75822	1.21327	1.10785	1.0705	0.757452	1.96833	0.580365	0.435559	0.858368	1.34378	1.52509	1.22303	1.20177	1.65517	2.14317	1.68924	1.26457	1.09402
1.3479	1.49775	1.8122	1.93306	0.189326	1.35481	1.73519	0.765705	1.37319	2.01012	1.59403	0.775823	1.41543	0.933473	1.32133	2.14801	1.22562	1.4043	0.918567	2.50108	1.93968	0.941084	1.58516	1.54805	1.90537	1.27461	1.50283	1.07245	1.33414	0.176959	1.50673	1.29904	1.02349	2.37174	1.3819	1.5674	0.876702	1.44923	0.78374	0.742352	1.49211	0.811931	1.7247	0.862658	2.45537	1.94523	1.43444	1.71477	1.69727	1.60925
1.57279	1.49775	1.1959	1.48934	0.199893	1.35372	1.85562	1.65118	1.65081	0.720007	2.48748	0.834805	1.56213	1.88114	0.665611	1.80176	0.405858	1.10569	0.973558	1.4796	1.86972	1.22389	1.58516	1.06403	1.41843	1.41569	1.50283	0.82601	1.1059	0.189369	1.48693	1.62749	1.1834	2.21645	1.16294	1.5674	3.6834	1.75399	2.02141	1.75563	1.42272	0.37592	1.36555	1.44791	2.81711	2.06107	1.21702	1.80281	0.792091	0.99683
1.39714	1.49775	1.91081	1.50419	0.184975	1.61851	0.993355	0.773378	1.27718	1.04628	1.58583	1.95391	1.40416	1.09526	0.248787	1.8077	0.433745	1.10615	0.43012	1.94753	1.8811	1.78452	0.993222	2.16729	1.20087	1.3821	1.50283	1.0129	1.44526	0.156784	1.46216	1.43504	1.10112	1.012	1.38157	1.5674	2.50236	1.3758	0.93879	0.475914	2.51426	1.24865	1.38487	0.680135	1.95988	1.81236	1.67971	1.24031	2.20253	1.38838
1.52682	1.47159	1.21903	2.69874	0.204586	1.49025	1.51679	1.13811	1.26989	1.05885	1.3883	1.17055	1.56641	1.0817	0.813842	1.19218	0.363482	1.56831	0.694284	0.814291	0.540666	1.22389	1.58516	0.977929	1.83541	0.896962	1.41128	1.12163	2.23692	0.313364	1.45092	0.739535	1.27054	2.14302	1.38177	1.35149	2.30782	1.91051	0.789051	0.274968	0.881051	0.415325	1.52832	1.23288	0.604679	0.873268	1.08287	1.80502	0.654352	1.60698
1.31825	1.49775	1.94854	1.28804	0.204749	1.36962	1.48242	1.33147	1.33075	1.66362	1.58583	0.136343	1.41788	1.86875	1.80111	1.68137	0.367248	1.39935	0.484847	1.4796	1.54414	0.941084	1.58516	1.40514	1.49205	1.1909	1.50283	1.4283	1.32581	0.199487	1.46216	1.30012	1.88904	0.811501	1.79939	1.5674	0.592692	1.43305	1.61641	2.57647	2.62551	0.274387	1.52575	1.1749	1.57923	1.81614	1.2681	1.33604	1.44902	1.97354
1.41201	1.47159	1.16947	1.5729	0.255799	1.49102	1.19435	0.783284	1.7115	0.989434	1.3883	0.502298	1.41436	1.22826	0.239053	1.89058	1.78223	1.76081	1.54651	0.813911	0.514574	1.40094	1.58601	1.688	1.19659	1.39434	1.41128	2.49115	1.33414	0.142896	1.45092	1.26478	0.882169	1.70926	1.53038	1.35149	0.861438	1.98973	1.1678	0.39175	2.51481	0.66472	1.99078	2.49263	0.451912	0.664068	1.93249	1.53044	3.06537	1.38838
1.43157	1.47159	1.60946	0.727722	0.169924	1.86801	1.44769	1.13811	1.62606	0.66235	1.67399	0.341164	1.56152	1.97375	2.81242	1.83868	1.17277	1.24259	0.965302	2.50006	1.04271	1.22397	1.27386	1.13636	1.36423	1.38213	1.41128	1.07836	0.739407	0.239475	1.46216	1.12173	0.818145	1.54507	1.39773	1.5674	0.799351	1.2662	1.86311	1.76446	1.6498	0.306137	1.52427	1.19313	1.62858	1.03577	1.17993	1.7538	0.900672	1.51381
1.51037	0.774249	1.17322	1.09331	0.193304	1.95726	1.33442	1.65065	1.74198	1.16831	1.51884	0.192595	1.41452	1.10027	2.77445	0.888152	1.22562	1.11449	1.80054	0.874753	0.42969	1.7836	1.38814	1.53714	1.34086	1.67796	1.50283	0.750246	1.32582	0.170427	1.42854	0.454785	0.950617	2.65163	0.384414	1.35149	0.237497	2.10633	0.9207	2.19866	0.884254	1.05705	0.63252	2.11264	1.00074	0.816014	1.75931	1.12369	1.58992	1.88445
1.22472	1.49775	1.18636	0.827269	0.197721	1.76119	1.30063	1.65118	1.59907	0.694171	1.58583	3.27074	1.40572	1.93043	1.52829	2.19379	1.43403	1.10569	2.78005	1.94753	1.20847	1.57197	1.58516	1.71353	1.50774	0.734871	1.49796	0.373515	0.966944	0.102993	1.46215	1.29909	1.27059	1.34915	1.42652	1.5674	1.13457	0.915071	3.17953	1.80965	1.86089	2.18331	0.910355	1.57389	4.10235	1.0759	0.980122	1.31789	2.011	0.99683
1.60702	1.49775	1.25772	0.617626	0.172941	1.62806	1.52178	1.13811	1.65494	1.4275	1.58583	0.756338	1.46155	2.08733	1.49512	1.11068	1.22562	1.4043	1.45875	1.4796	1.77958	1.51265	1.58516	1.15086	1.74986	1.53394	1.49796	1.4025	1.1059	0.124379	1.46216	1.299	1.02354	2.25904	1.5344	1.5674	0.910213	0.854617	2.64	2.04863	1.22941	0.436197	1.38984	0.895229	0.989555	1.82863	1.66536	1.30121	1.84724	1.4608
1.35258	1.49775	1.17206	2.64886	0.227484	1.49025	1.43516	1.90417	1.56535	1.61803	1.35665	0.315536	1.47094	0.963221	1.72856	1.91484	1.11091	1.10569	1.28508	1.48966	1.37247	1.37677	1.3889	1.53484	1.3953	1.32828	2.18867	1.52749	2.21375	0.147854	1.2828	1.29998	2.00986	1.45225	1.98212	1.35149	0.956154	1.77877	1.13781	1.63974	1.02188	1.29275	1.22701	0.960945	1.02828	1.41724	1.1522	1.621	0.756696	0.98889
1.58558	1.49775	1.15861	1.66555	0.174451	1.42772	1.67851	1.33089	1.15379	1.28339	1.50712	0.21165	1.42893	1.01548	0.860941	1.0462	1.22562	1.56832	0.998945	1.10896	0.606106	1.22389	1.58516	1.14317	1.03693	1.52129	1.50283	0.883372	1.47133	0.168057	1.45087	4.08788	1.35696	1.11982	0.756394	1.5674	0.474841	0.984527	1.44298	1.44254	0.800128	2.12436	1.49741	1.905	0.700903	0.907393	1.16015	1.86786	1.39314	0.987327
1.62938	0.774251	1.82465	1.23237	0.213385	1.37946	0.850985	0.765712	1.38002	0.720471	1.58583	0.194351	1.82859	1.93528	1.99594	1.16106	1.52889	1.56831	0.833722	1.15308	0.999548	1.51977	1.3889	1.40726	1.29551	1.53662	0.179631	1.74228	1.48323	0.124419	1.4624	1.29904	0.882122	1.12622	0.852245	1.5674	0.837754	0.936173	2.27346	1.35024	0.605127	1.10902	1.52577	0.547573	1.21578	1.12243	1.56409	1.81784	0.686891	1.44794
1.16289	0.774249	1.19564	0.796683	0.204258	1.55989	1.51546	0.765712	1.32425	1.02092	1.21753	0.179376	1.4203	1.08675	1.1512	1.83799	1.62691	1.24199	1.76968	1.4796	1.67762	1.10229	1.58516	1.27725	1.28614	1.34037	1.50283	1.29618	0.945065	0.163669	1.45014	1.34091	1.27054	2.33017	1.31367	1.35149	0.60371	0.848106	1.72888	1.02101	1.43949	0.538535	1.5545	2.15865	1.99765	1.53905	1.11503	1.29149	1.58617	1.46302
1.28983	1.49775	1.82102	1.84401	0.208459	1.5469	1.08312	0.765705	1.29801	2.22749	1.72391	0.101959	1.40143	1.23279	0.557749	1.10475	1.17228	1.5104	1.55168	1.10891	0.859093	1.40094	1.3889	1.86883	1.31578	1.3828	1.50283	1.31369	1.5869	0.121743	1.73891	1.26516	1.10112	1.03787	1.53469	1.5674	0.150391	1.45094	1.07021	1.20757	0.913406	0.368602	1.38805	0.735444	0.913906	0.714535	1.60669	1.36455	1.70761	1.38838
1.59203	0.774249	1.19635	1.44846	0.207009	1.53161	1.38005	1.90403	1.61354	1.47811	1.3759	0.302636	1.54615	1.13469	0.794596	1.28286	1.06994	1.4043	1.70576	1.9475	0.529977	0.941099	1.27385	1.28489	1.33603	1.90335	1.50283	0.366475	1.00377	0.152384	1.45092	1.62748	2.26555	1.97184	1.4413	1.35149	0.878889	1.60118	1.47361	0.230749	1.20168	0.34342	1.38155	2.11379	1.69041	0.567554	1.46615	1.73743	1.45412	1.59549
1.87809	1.47159	1.8272	0.567191	0.200726	1.46726	0.94505	1.90403	1.54024	1.006	1.12854	0.1175	1.54621	1.63115	2.30202	1.07476	1.36708	1.24199	2.74447	1.10849	1.09278	1.74301	1.3889	1.86856	1.69067	1.97775	1.41124	1.05585	0.882787	0.20126	1.46216	1.29904	2.26546	1.10367	1.53442	1.5674	0.618944	0.588408	1.13812	1.28653	0.872925	1.27341	1.52577	2.92576	1.05157	1.42461	1.38336	1.19368	2.41054	1.52708
1.58442	2.63389	1.16667	2.52538	0.182621	1.49025	1.94283	1.13811	1.31321	1.91862	1.58583	0.562913	1.55297	2.16439	0.373495	1.87455	1.35285	1.76081	1.64	1.10898	2.23966	0.955115	1.58516	1.70888	1.55506	1.74232	1.50283	0.480195	1.76542	0.213212	1.43377	1.29904	1.02353	1.52172	2.11449	1.25172	1.76331	0.941451	2.38457	0.217576	1.40839	0.728641	1.72984	1.1309	0.778468	2.0864	1.19501	1.74612	1.31811	1.10423
1.8768	0.759388	1.19079	0.901888	0.194953	1.63939	1.23362	1.13811	1.69755	1.0514	1.91602	0.107985	1.52959	1.93255	1.43741	1.79743	0.981634	1.39816	1.81457	1.94753	0.971145	1.40847	1.3889	1.03523	1.36778	1.53592	1.43461	0.518071	1.01044	0.150179	1.44554	1.03937	0.650648	2.28472	1.43171	1.35149	0.128927	0.986661	1.61366	0.507863	1.42947	0.792685	1.38957	1.2927	1.34902	0.980178	1.79628	1.33034	1.02197	1.52708
1.54299	1.49775	0.694277	1.38888	0.255402	1.73246	1.15567	0.939739	1.52607	2.17303	1.3991	0.106658	1.42246	1.04969	0.881089	1.41266	1.62894	1.56831	2.34459	1.10898	1.09091	0.94624	1.58516	1.16246	1.12523	1.12202	1.50283	0.387499	1.58691	0.13881	1.46202	1.62729	0.818145	2.29394	1.53442	1.35149	0.14894	1.71219	0.943535	0.966998	0.922929	1.00631	1.52577	1.66797	0.894036	1.29545	1.17807	1.76477	0.522899	1.38872
1.27626	1.49775	1.87926	2.16453	0.20469	1.41459	1.99953	0.81555	1.41593	1.21155	1.58583	0.401498	1.54585	1.10713	0.448855	1.16311	1.05137	1.95254	0.646388	1.94753	0.997137	1.57074	1.3889	1.7136	1.31863	0.571961	1.50283	2.63986	1.5869	0.170644	1.47644	1.36035	1.02349	2.11298	2.33185	1.5674	1.10339	1.84922	0.754747	1.29643	1.10391	2.67687	2.2103	1.24894	1.906	0.730026	1.34798	1.2872	1.61484	1.38838
2.54614	1.49775	1.21518	1.05901	0.20464	1.74123	1.74556	1.13811	1.46376	1.31604	1.3883	0.140615	1.36571	1.64556	1.76596	1.16108	1.45447	1.24199	0.968742	1.94753	1.47072	1.41717	1.58516	1.27916	1.18772	1.8341	1.50283	2.51437	0.882781	0.178841	2.10561	1.36713	0.882169	1.6567	1.41641	1.68474	0.225297	0.972012	1.36791	1.50804	2.12834	1.18478	1.52279	1.6166	1.75476	1.10131	1.76824	1.40159	1.30409	1.38838
1.03839	1.49775	1.8758	1.89872	5.56025	1.41318	1.88228	1.33115	1.53259	2.17365	1.49759	0.180678	1.41725	1.00858	1.15993	1.16847	2.04706	1.56831	1.94334	1.10898	1.45895	1.22389	1.3889	1.28125	1.62403	1.10273	1.50287	1.5209	2.10621	6.12064	1.46265	1.631	1.77288	2.17376	1.49747	1.35149	1.28667	1.08225	1.3973	0.286786	1.27803	0.922831	1.52577	2.19119	1.26008	1.54191	1.26155	1.28749	0.856415	1.10423
1.29926	1.49775	1.90613	0.83278	0.19443	1.49025	1.04813	1.71995	1.68668	1.85266	1.3883	0.255203	1.60099	2.00679	5.15504	1.21859	1.22562	1.10569	0.625285	1.02518	2.10941	1.55953	1.58169	1.39989	1.74296	1.0983	1.50283	3.35083	0.786663	0.177157	1.3715	1.20323	1.77288	0.86256	0.431864	1.35149	0.258635	1.79328	1.26283	1.80753	0.79865	2.60732	1.36147	0.574156	1.36917	2.07348	1.23387	1.80804	1.20775	1.88445
2.43102	1.47159	1.19647	2.21452	0.204651	1.50215	1.74876	0.765705	1.60978	1.16094	1.3883	1.19903	1.49693	2.12461	2.26584	1.89453	1.22562	1.4043	1.03493	1.10898	0.901665	1.22389	1.58516	1.28321	1.05926	1.18254	1.29936	0.825453	1.73091	0.272465	1.45888	1.62518	0.758356	1.46026	1.52084	1.35149	0.810157	1.76578	1.45938	2.82135	1.99287	1.20641	1.38961	1.40963	1.93997	0.964772	1.3794	1.80303	0.588183	1.38838
2.02696	0.759386	1.77976	1.30492	0.222104	1.67128	0.9575	1.33088	1.32638	1.2437	1.84243	0.231459	1.63909	2.0044	0.803591	1.79502	0.894135	1.4043	0.656605	1.4796	1.11655	1.78452	1.3889	1.16293	1.8146	1.45485	1.41128	2.18326	1.1059	0.167421	1.46466	1.29904	1.66176	0.820311	1.17163	1.5674	0.531027	2.78731	1.52019	0.328318	1.58083	1.45564	1.22413	1.76797	2.29061	1.48539	1.60468	1.61566	2.07469	2.07068
1.9696	1.47159	1.68657	1.87499	0.22643	1.47902	1.80845	0.765705	1.40332	0.803848	1.3883	6.12113	1.53146	1.12243	1.74782	1.63037	1.78223	1.10569	0.671128	1.82545	1.68604	0.948407	1.58516	1.28028	1.24996	1.54062	1.41128	0.642675	2.018	0.230374	1.54534	1.05565	0.950583	0.876445	1.53453	1.35149	0.950682	2.16703	1.92308	0.316327	1.98203	0.845079	1.37589	0.799486	0.943968	1.81532	1.09061	1.36731	0.56781	1.09388
1.3452	1.49775	1.01223	0.768971	0.204786	1.49025	1.39246	0.765705	1.59922	1.40693	1.83222	5.08629	1.52428	1.16233	1.14889	1.83706	1.22562	1.56831	0.783175	1.94754	2.30258	1.22389	1.3889	1.28327	1.11602	0.729419	1.38551	1.43963	0.869495	0.181727	1.45459	0.606359	1.45953	1.66172	0.635564	1.5674	0.919357	1.06639	1.41166	0.239405	2.41055	0.664208	1.52581	1.56058	3.04848	1.68575	1.20364	1.09495	1.51693	1.09388
1.88259	1.47159	1.25598	1.75561	0.248755	1.49025	1.60655	1.90403	1.52085	1.15077	1.3883	0.127982	1.40465	1.76006	0.990323	1.04951	0.899183	1.4043	1.91477	1.10898	1.60699	1.22389	1.94878	1.15095	1.42129	1.54795	1.41128	1.27667	1.44184	0.143423	1.47646	1.6276	2.39992	1.5467	2.30009	1.35149	0.774009	1.33534	1.77287	1.40567	1.67623	1.57865	1.55736	1.17059	1.18251	1.52747	1.18396	2.19603	2.06199	1.38838
2.31439	1.47159	1.17178	1.80257	0.204595	1.49025	1.37003	1.13811	1.41517	0.828393	1.60638	0.552509	1.64504	1.28847	0.384786	1.8471	2.5039	1.76081	2.66241	1.10898	1.08801	2.23338	1.38889	1.85547	1.96951	2.05197	1.41128	0.870342	1.34102	0.115852	1.45092	1.30526	0.882216	0.472814	0.75607	1.5674	2.16147	0.774967	0.668209	0.204	1.31229	1.34986	1.37499	2.92072	1.23841	1.12432	1.33992	1.14431	1.11224	1.80784
1.9477	1.49775	1.80782	0.877714	0.204664	1.47902	1.38901	1.13858	1.48897	1.27712	1.48177	1.82604	1.40496	1.07957	1.83195	1.17616	2.39485	1.10569	1.28262	1.10898	1.71016	1.22389	1.58516	1.53089	1.17502	2.24799	1.50283	2.04544	0.966947	0.230179	1.46215	1.60207	0.882356	0.585711	1.98213	1.5674	1.05288	1.10874	0.993095	2.0762	1.37993	0.565872	1.38917	1.90725	1.06877	1.32951	0.89849	1.66676	2.6612	1.40084
1.34859	1.49775	1.20969	1.78485	0.204749	1.49025	1.19181	1.95433	1.56293	0.932634	1.17816	0.27938	1.43266	1.0387	0.916267	1.0947	2.08029	1.53187	1.59414	1.94171	0.91078	1.70879	1.58383	1.06326	1.20098	1.2015	1.50283	0.834194	2.04273	0.181693	1.4517	0.368235	1.66155	1.7558	1.70221	1.35149	0.403136	0.69259	0.691078	0.64783	1.46869	0.504663	1.55469	1.7955	1.20295	0.89331	1.85351	1.64731	0.869452	1.15781
2.72981	1.47159	0.981018	1.24401	0.18087	1.22772	2.01713	1.90403	2.15528	0.830654	1.73869	0.11525	1.40285	1.19072	0.241189	1.1383	1.82123	1.4043	0.965593	1.48966	0.998825	0.941084	2.40036	0.946823	1.19385	1.32527	1.41128	2.22677	1.15028	0.138711	1.48865	1.62751	1.26519	1.81301	1.53128	1.5674	0.148187	1.11206	1.0353	0.796993	0.750692	1.26925	1.39771	0.847165	1.10704	1.0661	1.19751	1.96563	1.30947	1.09558
2.07595	1.47159	1.92094	1.29685	0.232856	1.30355	1.33037	1.90403	1.82738	1.67291	1.14736	0.27156	1.60558	1.05333	0.204332	1.14539	1.22562	1.95179	0.990883	1.10898	1.79292	1.22389	1.3889	0.902074	1.03174	1.44843	1.41128	0.780868	1.24247	0.174211	1.46216	1.35062	2.26546	1.29072	1.18808	1.35149	0.376252	2.39562	1.32905	0.669659	0.999699	0.300594	1.51555	2.07362	1.0634	1.73237	1.12319	1.05309	0.59811	1.40084
0.928888	1.49775	1.83083	1.78073	0.204827	1.41144	1.33524	1.13811	1.21686	1.3342	2.18756	0.40394	1.18472	1.76737	0.679028	1.93308	1.55236	1.4043	3.03159	1.5352	1.43646	1.22389	1.57832	1.27919	1.53092	0.890489	1.50283	0.496894	1.67726	0.168139	1.45092	1.29904	1.10112	0.843535	1.53056	1.25172	0.841234	0.968737	1.09029	0.125702	1.72872	0.290187	0.636637	2.04717	1.67317	1.52137	1.05185	1.35445	1.43955	1.52708
1.08684	1.47159	1.74011	1.18045	0.204749	1.30245	1.6202	1.13811	1.53503	1.31724	1.39081	0.233878	1.67525	0.92529	2.71585	1.94502	1.50637	1.86645	1.92302	0.877524	1.03304	2.23339	1.38887	1.28854	1.12084	1.41887	1.41128	1.60401	1.09713	0.214121	1.46223	1.63163	0.882076	1.07785	1.38157	1.35149	0.410599	2.11419	0.633014	2.94546	0.987387	0.697849	1.50908	0.865418	1.09043	1.45577	1.2945	1.20406	2.13126	1.31464
1.66774	1.47159	1.75515	0.891703	0.185435	1.60956	1.37823	2.39224	1.35714	1.94321	1.58583	1.63189	1.40999	0.918164	5.86969	1.09243	2.13228	1.40356	0.511856	1.47242	1.05619	1.22389	1.3889	1.86636	1.49217	0.977924	1.41128	1.53362	0.869496	0.290736	1.45081	1.29892	2.53832	3.40932	1.38745	1.5674	3.49804	1.01705	0.904556	2.54287	1.26428	0.402825	1.37462	0.755362	1.24824	1.05716	1.28916	1.29353	2.16074	1.52708
2.95553	1.47159	1.38233	0.729183	0.221089	1.64392	1.58741	1.90403	2.07666	1.43845	1.3883	0.58168	1.31919	1.96793	0.494649	1.17442	0.793524	1.56831	1.69424	1.0484	0.879193	1.78452	2.27132	1.7034	1.14776	1.38768	1.41128	0.984208	0.798663	0.0982492	1.46215	0.481432	1.45344	1.21404	1.53442	1.35149	0.28617	1.3393	1.24378	0.623388	0.563753	0.120261	1.36141	1.50766	0.735572	0.926786	1.58472	1.3356	1.54743	1.09388
3.3722	1.47159	1.56474	1.22537	0.170041	1.19771	1.21086	1.13811	1.76682	1.03732	1.49373	0.169536	1.17783	1.08286	1.76749	1.13271	1.05629	1.4043	1.58213	2.50108	0.960768	1.22389	1.58516	1.41472	1.28184	1.53923	1.41128	1.72557	1.44184	0.27903	1.45089	1.29991	1.27059	0.904083	1.38157	1.35149	0.212504	1.1539	0.782404	0.326836	1.0256	0.649075	1.38961	1.91899	2.45445	1.10916	1.31163	1.67329	2.01177	1.38838
1.88592	2.63389	1.75342	1.1173	0.204089	1.40871	1.52658	1.13823	1.14599	2.17076	1.13228	0.350153	1.64138	1.07003	0.723364	1.14311	1.56541	1.56813	0.799754	0.813931	2.38296	1.22388	2.40177	1.28246	1.47606	1.53384	1.50283	1.4806	1.89606	0.122877	1.48865	2.10363	1.45934	1.81038	2.10527	1.5674	0.556016	0.961285	0.803153	1.50156	1.01295	2.34616	1.47163	0.825976	0.89494	2.4258	1.40235	1.81618	1.93132	1.09558
1.898	1.49775	1.74671	2.00195	0.193259	1.46781	1.75653	1.56088	1.28712	1.46804	1.63878	0.27668	1.49046	1.95138	0.256776	1.14226	0.757452	1.10569	0.793532	1.11213	1.68947	1.78456	2.25456	1.16525	1.35408	2.08458	1.50283	0.812826	1.96652	0.159269	1.94238	1.56078	1.3625	1.21062	1.53428	1.35149	0.326002	2.36845	1.30438	0.798562	1.30093	1.10338	1.38966	1.87536	2.05693	1.80216	1.65052	1.7802	2.83926	1.52708
0.789499	2.59644	1.51938	1.70767	0.182022	1.11145	1.33923	1.1381	1.79693	1.76335	1.58583	0.12674	1.81934	1.19408	2.46521	1.92037	0.4679	1.4043	1.17746	1.94753	1.73068	2.02174	1.57297	1.28324	1.43543	1.58507	1.41128	1.59739	1.44184	0.165234	1.63446	1.33158	0.818086	0.740684	0.960888	1.25172	0.132587	1.81088	0.638017	3.86977	1.07375	0.331954	1.38961	1.54135	2.0646	1.42201	1.98076	1.27452	0.981908	1.31497
1.38402	2.63389	1.78304	0.873636	0.21158	1.62777	1.24487	1.33102	2.19334	0.84018	1.3883	1.19772	1.85766	2.3311	0.564856	1.13689	1.04187	1.24199	1.66115	1.10737	0.917088	1.78452	2.27131	1.55941	1.41884	1.61729	1.50381	1.94447	0.896619	0.167318	1.48865	0.599056	2.97791	3.42684	1.4413	1.35149	2.77497	1.67462	2.44742	1.13112	0.707258	1.62112	1.52085	0.787674	0.538647	0.769579	1.84099	1.11906	0.822036	1.97354
1.48792	1.49775	1.20031	1.1824	0.204681	1.2084	1.45529	2.61785	1.86467	0.992791	1.32652	0.257925	1.11014	1.90937	0.162775	1.13281	1.71737	1.4044	1.23909	1.48725	1.61582	1.22389	1.58516	1.40736	1.47729	1.99842	1.50283	1.36599	1.21529	0.187714	1.40756	0.527572	1.77288	1.08614	1.41641	1.35149	0.222858	1.76879	2.04091	0.508072	0.669204	1.39619	1.38817	1.8902	1.02668	1.91205	1.11081	1.46649	0.795719	1.38838
1.42591	1.49775	1.81631	0.994665	0.228424	2.14049	1.64825	1.13891	1.98519	1.7491	1.96576	2.03159	1.42947	1.18064	1.56078	1.21671	2.04626	1.95254	1.27898	0.813911	0.949039	1.78452	1.3889	1.7086	1.34469	1.26593	1.50287	1.01821	1.09713	0.183565	1.47919	1.67869	0.818028	1.15231	1.38515	1.5674	0.412393	1.3271	0.760412	1.23062	1.36267	0.886564	1.5273	0.800617	0.470388	0.910915	1.90343	1.24197	1.2248	1.52708
1.49149	1.47159	1.71196	1.40089	0.204804	1.0904	1.78372	1.48324	1.7104	1.12039	1.3883	0.106486	1.61883	1.0945	0.156996	1.89619	2.71111	1.76081	0.478866	1.94753	1.00458	1.78452	1.58516	1.29989	1.05202	1.08828	1.41594	1.83392	1.09844	0.149315	1.4368	1.67402	0.702561	2.38703	1.53442	1.35149	0.0968953	1.66677	1.29944	0.146665	2.25777	2.09342	1.44668	0.758568	2.36993	1.16282	1.70637	1.66557	1.45753	1.04609
1.27562	1.49775	1.21183	1.78622	0.204749	1.49025	1.91684	1.90403	1.64216	1.34265	1.58583	1.073	1.44952	2.0314	1.33624	1.0777	2.12478	1.76081	2.03968	1.10898	1.13837	1.22389	1.3889	1.16249	1.53238	1.70227	1.50283	2.05847	1.70866	0.236978	1.45092	3.50973	1.45372	1.38586	1.74083	1.5674	0.464043	0.807595	1.42994	1.70303	0.985042	1.38325	1.38961	1.32184	1.10119	1.32484	1.28041	1.11847	1.65328	1.59549
1.22966	1.49775	0.797935	1.00334	0.204748	1.15029	1.57639	1.64983	1.10106	1.06727	1.3883	2.86194	1.65058	1.06135	1.00515	1.15529	2.78726	1.37433	0.714045	1.10898	1.17283	1.78452	1.58516	1.28123	1.50683	1.60774	1.50283	1.70681	1.22482	0.162689	1.46294	1.43037	0.818203	1.25311	1.51889	1.35149	1.12529	2.1972	0.810894	1.79383	1.15192	0.867574	0.63252	1.70657	1.13769	1.16594	2.0224	1.71495	0.626919	1.80784
0.893111	1.49775	2.09889	0.909876	0.204749	1.16514	1.64343	1.48475	1.21953	1.30459	1.58583	0.218925	1.17373	1.91825	1.76679	1.13953	1.19219	1.56831	0.722541	1.10898	1.97353	1.22389	1.3889	2.01907	1.90415	0.640091	1.50283	1.66156	1.1059	0.157724	1.46331	1.62727	1.35685	1.24473	1.53442	1.5674	0.108938	1.08625	2.21742	0.62804	1.03092	1.38614	1.51011	1.75719	1.3411	1.85831	1.20903	1.2214	1.20548	2.07068
1.38783	1.49775	1.18087	2.01838	0.25217	1.48925	1.38752	1.1381	1.64093	1.66945	2.02171	0.11879	1.91141	1.0835	1.54405	1.13536	1.04831	1.56831	2.59047	1.38439	1.66635	1.78456	1.3889	1.28118	1.62121	0.972308	1.50283	1.48341	2.01799	0.218439	1.45092	1.31513	1.36264	1.1602	1.37783	1.35149	0.573483	1.87335	0.982067	1.55869	2.11603	1.59318	0.711007	2.13069	1.03068	1.13089	1.39046	1.44554	1.51545	1.89976
1.23875	1.47159	0.640608	1.1485	0.204749	1.55663	1.51119	0.765705	1.75081	1.82945	1.58583	1.60005	1.03984	2.15205	0.719043	1.26563	1.78223	1.24206	1.04845	1.14097	0.754835	2.23155	1.27386	1.28121	1.59665	1.48203	1.41128	0.633338	1.76541	0.106602	1.45157	1.29982	0.702637	1.42432	1.5335	1.5674	1.35808	0.923995	1.21529	1.09412	1.42454	0.308001	1.51714	1.82941	0.746074	0.859634	1.39995	1.26713	0.923161	1.97354
1.79491	0.759386	1.75935	2.74306	0.204827	1.47162	1.60443	1.90403	1.13977	1.23443	1.3883	0.157728	1.42199	1.07483	1.56379	1.81229	1.43151	1.56831	0.85723	1.38294	1.08355	2.23339	1.38891	1.28349	1.22234	1.85133	1.41128	0.462274	2.06976	0.274716	1.45092	1.62934	2.82751	1.53592	1.38244	1.35149	0.935507	1.27247	0.67531	1.14727	1.98203	1.51543	1.42771	0.885697	1.02524	0.768441	1.35398	1.69381	1.24411	1.38838
1.76011	0.759386	1.30127	0.841524	0.23864	1.5352	1.71699	1.13811	1.22476	2.25301	1.53117	0.415869	1.34717	1.05941	0.878596	1.91801	2.08748	1.56769	1.17842	1.15354	1.104	0.941084	1.58516	1.38095	1.56327	2.79883	0.170296	0.745631	1.44185	0.150011	0.975398	1.61682	0.818145	0.443437	1.38157	1.5674	1.04552	2.20111	1.03496	0.802962	3.09341	0.710844	1.42772	1.25461	1.09447	1.2641	1.18832	1.35955	1.67593	1.15781
1.58761	2.63389	1.16698	1.06411	0.253832	0.900829	1.4228	0.765706	1.40286	1.76133	1.3883	0.431101	1.6796	0.952263	1.36309	1.14374	1.39316	1.4043	0.690183	0.813911	1.04612	1.78456	1.38813	1.34189	1.319	1.04571	1.62712	1.01682	1.09714	0.169235	1.46223	1.3335	0.818086	1.67811	1.65924	1.35149	0.170807	1.9652	1.27093	1.59523	1.31211	0.723525	1.38959	0.771533	0.824488	1.07181	2.06652	1.34675	0.871552	1.04609
1.43382	1.47159	0.451499	0.695024	0.204928	1.47902	1.66472	1.64985	1.69862	0.680967	1.38498	0.574799	1.57301	2.2793	0.858177	1.9212	1.78223	1.69688	1.5808	1.10898	1.1527	0.941954	1.58515	1.06663	1.34871	1.61014	1.41128	1.62154	0.945069	0.154492	1.46215	1.59557	1.02356	1.11885	1.24366	1.35149	1.33276	1.62485	1.7597	1.23084	1.11712	0.591931	1.38959	1.18065	0.706454	1.02461	0.925564	1.25291	1.45202	1.38838
1.62586	2.63389	0.372041	1.93811	0.204749	2.04811	1.23312	1.40718	1.81101	1.58602	1.55742	0.622873	1.58869	1.99537	0.248787	1.89658	1.547	1.10652	0.998024	1.10882	1.12993	1.40094	1.38891	1.71595	1.57292	1.45042	1.50772	0.275325	1.2218	0.198293	1.46137	1.29904	2.26546	0.965112	1.38157	1.5674	0.593959	1.6586	2.36717	0.719892	2.03661	0.813386	1.10557	1.55753	0.935492	1.37762	2.02576	1.62753	0.676326	1.97354
0.780399	0.774249	0.509337	2.24102	0.234887	1.47902	1.24033	1.13811	1.36843	2.85351	1.3883	0.101696	1.0583	1.20194	0.772303	2.05401	1.22562	1.76081	0.729849	2.50089	0.883125	1.79325	1.58516	1.71091	1.70374	0.877637	1.50185	1.88752	2.65484	0.128716	1.46294	1.21816	0.818028	1.61003	1.53442	1.35149	0.0834132	2.29765	1.45114	1.29276	1.02292	0.251572	1.3896	0.901515	1.36168	0.698199	1.35106	1.2895	1.4343	1.52708
1.44371	1.47159	0.866637	0.726339	0.243613	1.47902	1.72231	1.48648	1.43672	1.99536	1.3991	0.294261	1.25324	1.07045	0.312465	1.25457	1.93321	1.10612	0.693642	1.51987	1.12554	1.78597	1.59051	0.976074	1.49809	1.25268	1.41128	2.06957	0.712403	0.21453	1.45674	1.81749	1.17855	1.89896	1.58083	1.35149	0.676385	0.718161	1.85732	0.437857	0.721226	1.35267	1.40381	0.6006	2.3331	1.23036	1.67037	1.78953	0.982906	1.09393
1.01116	1.49775	1.22783	0.79665	0.204936	1.49025	1.27619	1.34324	1.30101	2.2554	1.58583	0.130266	1.44127	1.08262	0.615225	1.19384	1.12403	1.4043	0.940622	1.94764	1.58085	1.22389	1.39374	1.16083	1.64106	1.47233	1.50283	1.67975	1.43018	0.159104	1.53365	0.882544	1.77282	0.795996	1.53386	1.5674	0.574185	0.701617	1.02711	0.937898	1.98129	0.807807	1.39105	1.791	2.33648	1.07228	0.953892	1.43636	1.25912	1.89983
2.31208	1.49775	1.6217	1.05953	0.204749	1.47902	1.33147	1.13811	1.47403	0.867354	1.33133	1.48063	1.22031	1.97344	1.73278	1.81405	0.724318	1.56831	1.28914	1.94754	0.957739	1.40094	0.862534	1.93178	2.01814	2.83347	1.50283	0.402916	1.73798	0.153279	1.46236	1.2989	1.02349	1.3192	1.47665	1.35149	5.28081	1.55219	1.49661	3.12883	2.21547	1.47212	1.49741	1.33299	2.34844	0.651155	1.79312	1.61531	1.31618	2.05445
1.44495	1.47159	1.47578	1.84652	0.186483	1.47902	1.56099	1.1381	1.54658	1.69386	1.5026	0.161645	1.17511	0.984862	1.24682	1.14366	1.78223	1.4043	2.20391	1.10838	1.07189	2.23333	1.58519	1.18886	1.16571	1.42409	1.41128	0.791307	1.67726	0.188148	1.46179	1.03043	0.818203	1.45562	0.635565	1.5674	0.415327	1.59896	0.873087	1.93963	1.20038	2.24114	1.38957	1.33566	1.95407	1.02567	1.50592	1.45841	1.95617	1.04609
1.20973	1.47159	0.742237	1.62642	0.1933	1.38923	1.42182	1.90403	1.60702	1.66311	1.42964	1.6441	1.65366	1.04502	2.09025	1.25145	1.22562	1.10583	0.834488	1.66104	2.2248	1.40094	1.59116	1.28479	1.84399	1.37541	1.41128	2.0518	1.58689	0.258846	1.46048	1.33835	2.00986	0.855956	1.10785	1.0705	3.36244	1.5738	0.990622	2.45969	1.03598	0.882419	1.38961	1.1172	1.88821	3.10366	1.31204	1.55347	0.624601	1.97354
1.38955	1.49775	1.32455	1.23622	0.237221	1.61517	1.67337	1.13811	1.53805	1.34069	1.58583	0.114353	1.18408	1.11166	0.29974	1.15913	1.27688	1.10569	1.77083	0.813911	1.24837	1.39632	1.39207	1.32205	1.73709	1.08143	1.50283	1.07677	1.85111	0.139719	1.45418	1.62916	1.66798	2.31608	1.53441	1.5674	0.092093	1.7073	0.821268	1.6227	1.22326	1.02085	1.33737	0.693634	1.10408	1.42686	1.05941	1.02525	1.76341	1.38838
1.21902	1.49775	0.427112	1.26196	0.204935	1.73077	1.31079	1.90403	1.4209	0.791544	1.42833	0.175651	1.5735	1.0972	0.387606	1.14514	1.22562	1.4043	1.10568	2.50108	1.2341	1.22734	1.60964	1.22448	1.6047	1.59444	1.50283	0.400106	1.59638	0.189166	1.4624	1.3767	1.77282	0.80516	1.53442	1.35149	0.140009	2.02167	0.946216	0.115695	0.864784	0.970078	1.41826	1.13713	1.28049	1.31858	1.34319	1.77241	1.14721	1.89982
1.31751	0.774249	1.36776	1.57578	0.204748	1.45378	1.95022	1.13811	1.35327	2.01521	1.58583	1.34393	2.2083	1.0985	0.786849	1.99971	1.18989	1.4043	1.00483	0.814385	1.02271	1.78452	1.40001	1.90288	1.50088	1.25819	0.179631	0.417205	1.33414	0.160224	1.45261	1.6754	1.02354	0.949419	0.975488	1.5674	0.715704	2.28289	1.44372	0.738022	1.11467	1.7789	1.53455	1.18034	1.88506	1.62756	1.86203	1.29509	0.838328	1.52708
1.11174	1.49775	0.399379	1.19194	0.249017	1.24754	1.23459	1.13811	1.37703	1.24579	1.58583	0.151173	1.29771	1.04639	1.23952	1.88373	2.56403	1.4043	0.378357	1.10898	1.90047	2.23322	1.37832	0.833247	1.92321	1.0079	1.50282	0.323776	0.835584	0.123024	1.45092	0.811844	1.66814	0.900615	1.53445	1.25172	0.0898539	2.03503	1.20008	1.90614	1.19345	1.06928	1.44059	0.687754	1.19735	2.3508	1.61237	1.1716	0.570545	1.52708
1.85076	1.47159	0.682567	1.32097	0.246868	1.47902	1.79486	1.13811	1.71852	1.37442	1.35752	3.95663	2.25686	1.09724	1.25525	1.14141	1.78223	1.56831	0.709292	1.10898	1.75111	2.23339	1.14906	1.0637	1.23998	1.53383	1.41128	0.696904	1.83288	0.171912	1.29304	1.43946	1.45953	1.9017	1.27249	1.35149	1.16144	1.5397	1.5507	1.24361	0.76809	3.98455	1.52579	0.64182	0.962148	1.51472	1.7764	1.37768	1.18366	1.04609
1.41962	1.49775	1.20997	2.55231	0.255116	1.49025	1.46722	1.33088	1.45421	1.72499	1.63832	0.435223	1.23092	1.08843	1.72657	1.89362	1.22562	1.56831	1.11957	1.94753	2.19241	1.22389	1.387	0.732036	1.77007	1.38699	1.50283	0.518003	2.21374	0.223952	1.45093	0.775297	1.66145	0.786708	0.715282	1.5674	1.24182	0.450868	1.1511	0.635187	1.44692	0.452327	1.52577	1.25486	1.87864	2.54935	1.04802	1.44723	0.960446	1.38838
1.36289	0.774249	1.18153	0.973554	0.204927	1.34271	1.63055	1.13811	1.53829	2.50895	1.36178	0.167265	1.40527	0.938092	1.04007	1.13541	1.04499	1.10617	0.448926	1.43559	1.10701	1.22391	0.972053	1.29282	1.81779	1.96566	1.50283	0.84138	1.44185	0.14683	1.45092	0.876515	0.882309	1.40759	1.38157	1.35149	0.929566	1.05485	0.995663	0.496722	1.84121	0.858001	1.4419	0.62683	1.08001	1.22951	1.33284	1.83294	0.878634	1.52708
1.48328	1.47159	1.8187	1.01273	0.204748	1.49093	1.22114	1.47126	1.5348	1.26393	1.3883	1.22844	1.43483	1.19901	1.31239	1.83441	1.78223	1.95254	1.3432	1.48966	1.00016	1.78452	0.736371	1.29288	1.46988	1.33864	1.41128	3.73518	1.71866	0.245932	0.971165	1.22742	0.95065	2.17255	1.53442	1.35149	0.628206	1.4334	0.718516	0.823821	2.10691	0.850379	1.52602	1.42416	1.24261	0.770581	1.85581	1.71929	0.584603	1.44794
1.50347	0.774249	1.2017	1.44558	0.20475	1.2172	1.47494	1.90403	1.49984	2.07423	1.59836	0.44473	1.35124	1.53685	0.501374	1.89283	1.6747	1.40457	1.62782	1.94753	1.82133	1.11542	1.58522	1.2812	1.61692	1.48101	0.179631	0.686706	1.35028	0.0989128	1.21846	1.30103	1.35718	0.738106	1.38157	1.5674	1.21402	1.07435	2.72483	1.21189	0.940728	0.137607	1.39206	0.740509	2.55489	1.8626	1.23422	1.73873	0.587808	1.38838
1.10567	0.759386	1.82423	0.722684	0.232286	1.49025	1.63552	1.13799	1.46697	1.32425	1.42891	1.29771	1.09549	1.062	1.8804	1.16614	1.57075	1.56831	2.45417	1.94757	1.64527	1.78452	1.38884	1.55706	1.22096	0.948879	0.170315	1.69948	0.837163	0.275972	1.41401	1.87576	0.602527	0.904758	1.53442	1.35149	2.3369	1.33568	0.721905	1.22201	1.59391	1.0207	1.36105	1.35676	2.12514	1.37605	2.19963	1.40943	1.15406	0.987331
1.39558	2.59644	1.19857	1.58498	0.171192	1.22219	1.38325	1.1381	1.71713	1.14098	1.70831	3.51859	1.41435	1.10724	0.453095	1.14612	2.05244	1.56761	0.714546	1.10905	2.49	1.22389	1.58516	1.41907	1.8365	1.3818	1.43461	0.278159	1.5869	0.255093	1.20868	1.31845	1.02351	0.900803	1.38268	1.5674	1.27737	1.15363	0.899207	0.237996	1.73894	0.795398	1.52577	2.90343	1.1421	2.3386	1.08098	1.855	2.64405	1.89983
1.55054	1.49775	1.82379	1.36885	0.247799	1.2369	1.67973	1.90403	1.48835	0.792805	1.50052	0.612369	1.62742	1.20886	1.13502	1.89238	1.51271	1.7602	1.80607	1.94765	0.903314	1.87332	1.3889	1.29208	1.25385	1.3412	1.50185	0.905963	1.47133	0.171722	1.4368	1.63221	1.77296	1.70248	1.38157	1.5674	1.72868	1.28102	1.1797	0.738531	1.25448	0.153737	1.37326	1.68171	2.488	0.640318	1.51296	1.6353	0.608119	1.04609
1.49362	1.49775	1.19792	1.16533	0.25088	1.49025	1.53607	1.90403	1.1175	1.59055	1.36463	1.19151	1.4114	1.79193	0.305926	1.11146	1.19469	1.4043	0.449395	1.10905	1.01532	1.78452	1.39004	1.5308	1.41325	1.29801	1.50283	0.584279	0.966951	0.122209	1.45089	0.402904	2.13528	0.97502	1.38157	1.35149	1.38875	1.36388	1.81795	1.41403	1.45915	0.733569	1.39771	0.998689	0.637734	1.16395	2.16261	1.49678	1.04573	1.15781
1.64861	1.47159	1.20269	0.799519	0.204752	1.56539	1.79144	1.13811	1.12668	2.18372	1.3883	6.32201	1.38889	1.03942	1.99231	1.8543	0.831819	1.4043	0.873494	1.94753	1.11749	1.40094	1.58516	1.30805	1.7526	2.01244	1.41109	0.714005	0.739409	0.174676	1.47395	1.6282	0.650895	1.38538	1.50114	1.35149	1.42664	0.630417	0.901967	1.65436	2.1596	0.332486	1.38961	1.1774	2.168	1.47313	2.33976	1.586	1.27827	1.38838
1.64184	1.47159	1.21832	0.91695	0.190997	1.47902	1.64656	1.90403	1.2631	1.55555	1.64359	1.1775	1.38592	1.03778	0.557348	1.89621	2.28894	1.4043	2.63389	1.93593	1.7963	0.941084	1.3889	1.06504	1.52817	1.38735	1.41128	1.57608	0.739407	0.206577	1.11483	1.85483	1.5552	0.804507	1.04071	1.49276	0.922773	1.41241	1.17203	0.632505	2.6396	0.714332	1.38963	2.37046	2.05684	1.29908	1.42982	1.22031	0.427693	1.52708
1.5399	1.49775	1.89355	2.07122	0.170401	1.38258	1.56569	1.13811	1.28805	1.56377	1.53846	2.66655	1.30908	1.89315	1.5768	1.14564	2.15443	1.4043	0.501336	1.1084	1.32241	1.23612	1.58517	1.43616	1.15011	1.72683	0.987158	1.13212	1.72252	0.1664	1.51828	1.63159	1.10112	1.21106	1.38156	1.35149	0.491991	0.886391	2.41584	2.43129	1.00818	1.99402	1.29816	0.789055	0.901377	1.67556	0.911659	1.34313	0.806176	1.38838
1.75003	1.49775	1.38737	0.933877	0.254646	1.60066	1.11921	1.90403	1.66278	1.08776	1.76644	0.131372	1.57913	1.04391	1.44229	1.17235	0.710579	1.24199	0.880682	1.10889	1.53439	1.22389	1.24432	1.46675	1.50182	1.86655	1.50283	2.38555	1.13911	0.124364	1.42492	1.29861	1.6616	1.51384	1.03898	1.25172	0.896049	1.29784	1.2591	1.82251	0.993562	1.37506	1.42771	1.0671	1.00257	0.897309	0.969017	0.973009	2.30216	1.88445
1.30852	1.49775	1.4556	1.47434	0.204614	1.62882	1.47252	1.1381	1.14255	1.06113	1.3883	0.29995	2.03149	1.90367	0.735761	1.14746	1.67348	1.10578	1.88461	0.813913	0.882341	1.22389	1.58516	0.959014	1.39588	1.36726	1.50283	1.84363	1.88198	0.206797	1.46216	1.40035	1.10112	0.667339	0.487083	1.35149	0.921974	1.21948	0.976948	0.248788	0.753284	1.3472	1.38961	1.22053	1.64319	1.086	1.0871	1.56036	0.592048	1.52708
1.51193	0.774249	1.19408	0.756933	0.185535	1.64798	1.48481	1.65118	1.57066	1.30945	1.58583	2.36291	1.13568	1.75079	0.428062	1.19528	1.22562	1.70778	0.951181	1.10882	1.10037	1.22389	1.72239	1.70007	1.34021	2.46337	1.50282	0.225755	1.22481	0.178842	1.45092	1.30995	0.950617	1.82165	1.53456	1.5674	0.870483	0.769183	1.65945	1.0539	1.12491	1.24163	1.3459	1.62624	0.985122	1.02395	1.37461	1.38745	1.18886	1.15781
1.64174	0.774249	1.7452	0.820772	0.181181	1.60632	1.17567	1.90421	1.55994	0.933823	1.3883	0.172702	1.28925	1.06738	2.14163	1.11009	1.78223	1.4043	0.837983	0.814009	1.13534	1.78452	1.58516	1.13651	1.14837	1.58397	0.179631	1.82806	0.689567	0.283744	1.46216	1.42974	2.13528	1.75316	1.36118	1.35149	0.347388	0.663218	1.09596	1.5825	1.69799	0.709379	0.940802	1.45352	1.118	0.939494	1.95549	1.89285	1.10911	1.38838
1.52023	0.759386	1.22115	1.069	0.180092	1.47902	1.501	1.14675	1.60764	1.34941	1.3883	1.42465	1.45028	1.81171	3.07792	1.15179	1.84966	1.95254	0.905587	0.813911	1.8352	1.08789	1.3889	1.70612	2.00321	1.80818	1.41128	2.17916	1.24247	0.233824	1.46215	1.30046	1.1834	1.02983	1.5427	1.35149	1.71695	1.06541	1.51798	3.14648	1.41235	1.40794	1.70351	1.85901	1.42273	1.36237	1.37751	1.35154	0.835919	1.97354
1.18776	0.774249	1.19994	1.49983	0.181297	1.40706	1.31669	1.13811	1.45846	1.13693	1.58583	0.368413	1.32519	1.03609	0.950783	1.13782	1.22562	1.73035	2.30205	1.11216	0.891362	2.01163	1.58516	1.55188	1.80655	0.675967	0.179631	2.04899	1.0746	0.2042	1.72682	1.29903	0.818436	2.02375	1.29545	1.5674	1.94427	0.962136	0.73365	0.982605	1.14148	0.19496	1.38961	3.35257	0.784698	0.964522	1.52672	0.977727	2.69157	1.38838
1.5938	1.47159	1.20293	1.96843	0.189369	1.35452	1.47635	1.90403	1.30678	1.31566	1.3883	1.74922	1.41429	0.948912	0.499954	1.14465	1.28463	1.40466	0.749301	1.95077	0.93548	1.22389	1.58516	1.86866	1.95948	1.52602	1.41128	0.453598	1.23264	0.168418	1.46216	1.62379	2.39967	1.51235	1.53442	1.35149	0.475327	2.14784	1.38391	0.70548	1.65569	2.381	1.39407	0.820691	1.98041	0.56304	1.39976	1.59426	1.07576	1.97354
1.25103	1.47159	1.12463	1.68422	0.213429	1.40713	1.31916	1.65118	1.25931	0.801755	1.58583	0.414228	1.78928	2.24598	0.617551	1.09332	2.14212	1.44487	4.09736	1.10898	1.08254	1.22389	1.3889	1.56055	1.31736	0.87361	1.43461	1.87385	1.54416	0.246621	1.57393	0.881928	1.3627	1.50829	1.38156	1.5674	1.46556	0.97546	1.2988	0.964296	1.51943	0.579136	1.41793	2.43441	1.03625	0.985532	1.28374	1.31084	2.26987	1.45227
1.90911	1.49775	0.938064	2.00582	0.234511	1.47902	1.49355	1.13807	1.30039	0.838032	1.29765	2.02523	1.58398	1.09463	4.54166	1.10104	1.40154	1.40429	0.794658	1.12027	1.83418	1.22392	1.3889	1.40122	1.13725	1.69084	1.50283	0.558393	1.5791	0.223051	1.46216	1.38924	1.1835	1.01884	1.38157	1.35149	3.55267	2.16165	0.631328	1.93165	1.47525	0.290397	1.38961	1.85003	1.07089	1.70641	0.944167	1.39245	1.64482	0.987328
1.39997	1.47159	0.535866	0.819448	0.235569	1.49025	1.76649	1.33088	1.59721	0.88599	1.47861	1.10561	1.29262	1.05999	1.18549	1.85915	1.22562	1.95254	1.7548	1.48966	1.15743	1.22389	1.58516	0.912077	1.96704	1.22645	1.53017	0.891022	0.94508	0.258638	1.33508	1.60011	1.45372	0.83422	1.33951	1.35149	1.33942	0.853168	0.523821	0.780713	2.26801	0.919371	1.87925	1.90217	1.03813	0.873417	0.939189	1.75019	1.21203	1.60926
1.5632	2.59644	1.22183	0.875738	0.204859	1.21572	1.41665	1.92003	1.32902	1.90347	1.3883	2.75979	1.08633	1.059	0.61731	1.14532	1.78223	1.76081	0.734228	1.10898	1.36071	1.40094	1.3889	1.70209	1.09815	1.69083	1.40662	0.266368	0.915384	0.111511	1.50009	1.62406	1.7729	1.14813	1.49876	1.35149	3.12598	0.828943	2.15967	0.422277	1.49398	4.21734	1.39002	0.778563	1.79242	1.97568	2.20315	1.12724	1.14147	0.99683
1.34296	2.59644	1.68295	0.900062	0.204671	1.34419	1.05716	1.90403	1.42166	0.779173	1.27884	0.11279	1.81474	1.09443	1.37144	1.89051	0.863166	1.10569	0.491448	1.10898	0.928927	1.40094	1.58516	0.898319	1.31493	1.03674	1.41128	0.979917	0.750891	0.146678	1.46221	1.24995	2.39941	1.74866	1.35844	1.35149	0.548979	2.14395	0.888094	1.79381	1.58658	0.799639	1.3912	0.624015	0.796895	0.54122	1.6948	1.4607	0.881605	1.52708
1.38868	1.47159	1.33234	1.25751	0.179265	1.56327	1.64546	1.33089	1.41165	2.13018	1.65824	0.350437	1.23287	1.09855	0.703534	1.14549	1.26839	1.4043	0.398663	1.10961	1.08293	1.14776	1.3889	1.71094	1.39051	1.3815	1.41128	0.72572	1.69628	0.175021	1.46216	1.71126	1.45372	1.07266	2.11696	1.5674	0.443658	2.28391	0.734376	1.19718	1.74924	0.326152	1.48591	0.69103	1.06467	1.09333	1.08105	1.53841	2.561	1.10423
1.4533	1.49775	0.948997	1.02748	0.216858	1.46109	1.43215	1.65118	1.56066	1.21709	1.61612	0.847759	1.18968	1.09633	1.94586	1.12918	1.22562	1.56901	0.826093	1.10834	1.08246	1.78452	1.58516	1.3996	1.82525	1.5259	1.50283	0.524787	1.05053	0.115351	1.45089	1.62735	1.45934	1.24566	0.879143	1.35149	2.08583	0.831315	1.08325	3.41109	0.879942	0.18823	1.52497	0.606046	0.870947	0.746628	2.20221	1.32826	1.17818	2.05445
1.81533	2.63389	2.26364	1.79788	0.204742	1.44222	1.8228	1.90403	1.35955	1.43073	1.39247	0.226241	1.43876	1.11252	1.3261	1.13149	1.51592	1.23307	0.40413	1.48963	1.06079	1.40733	1.58516	1.69908	1.69337	1.63179	1.50283	3.78857	1.68811	0.191382	1.45848	1.6293	1.66181	1.46256	1.53756	1.5674	1.32587	1.56291	0.953724	2.04442	1.22041	0.297525	1.38832	0.876334	1.16395	0.776573	2.09479	1.72645	1.13269	1.15781
1.52783	0.774249	1.14613	2.07298	0.202853	1.40524	1.27408	1.13811	1.24361	1.93638	1.3883	0.107188	1.39415	1.09136	0.274325	1.87466	0.923031	1.76005	0.737104	0.813917	1.53361	1.57197	1.3889	1.06322	1.7239	1.46119	1.50283	1.43403	2.24523	0.133915	1.45092	1.2866	1.7793	1.34589	1.62948	1.35149	0.246779	0.964342	1.22358	1.08328	2.00132	1.30546	1.99075	0.56752	1.23582	1.44628	0.884212	1.39252	1.67814	1.38838
1.15095	0.759386	0.504691	1.53232	0.204776	1.4739	1.56655	2.54773	1.55363	2.20792	1.58583	0.257845	1.13111	1.06426	0.872648	1.90154	0.913468	1.40448	0.372431	1.48961	1.13349	1.78452	1.58516	2.16836	1.22693	1.9551	1.41128	0.792335	1.1059	0.135114	0.967275	1.3892	1.0194	1.55658	1.39149	1.5674	0.696244	0.716386	0.618928	0.745449	1.42389	1.50164	1.38957	1.48702	0.874982	1.18904	2.1871	1.98409	3.17921	1.09388
1.64442	1.49775	0.565486	0.843251	0.204701	1.385	2.05015	1.90449	1.55178	0.963783	1.56848	1.70557	1.60892	1.63693	0.784033	1.89116	1.18998	1.40584	0.675621	0.813917	1.10862	1.22389	1.3889	1.08297	1.55909	1.4625	1.50282	0.665618	0.896624	0.190175	1.45092	1.62738	2.00981	0.998398	1.35906	1.5674	1.01309	3.80209	1.3137	0.274445	2.67541	0.463246	1.38961	0.965463	0.860288	0.603046	1.44413	1.30529	1.60279	1.88445
0.981639	1.47159	1.2174	0.802599	0.204668	1.56336	1.35669	2.39375	1.19551	2.00816	1.3991	0.675139	1.12426	1.88336	0.608462	1.13613	1.22562	1.24246	0.596513	0.813911	1.17695	1.67757	1.3889	1.16943	1.23342	1.11106	1.41128	1.18885	0.837161	0.143515	1.46216	1.29982	2.97791	0.612592	1.53442	1.35149	0.339956	1.04659	2.17314	0.585586	0.820189	0.351717	1.52553	0.780977	0.895124	2.23333	1.35357	1.31213	0.778677	1.10423
0.550464	1.49775	1.10456	0.689175	0.204884	1.47902	1.42251	1.33088	1.08452	1.23957	2.28638	0.12159	1.62215	1.09763	0.860281	1.15791	1.5683	1.242	0.512494	1.10898	1.29287	1.95007	1.7572	1.41145	1.58324	0.730348	1.50283	1.23959	0.950289	0.11041	1.54534	1.62574	2.26555	1.37973	1.41641	1.25172	0.105021	1.2002	1.08174	0.914672	0.951918	0.243987	1.52577	1.30011	0.768852	1.3422	1.41458	1.63657	1.22036	1.38838
0.630367	2.63389	1.8614	1.25815	0.204749	1.41866	1.2959	1.33088	1.6379	1.48636	1.29787	0.558444	1.64061	1.64566	1.15882	1.15659	1.22562	1.4043	1.34121	0.815741	1.84675	2.01219	1.3889	1.70891	1.1706	0.722207	1.50283	0.35859	1.27996	0.175002	1.4517	1.29905	1.26519	2.05337	1.4239	1.35149	2.97424	2.22855	1.40558	0.391268	1.86443	0.78758	2.68047	0.672012	1.68357	2.15027	1.93699	1.46406	0.678986	0.987327
1.3263	1.49775	1.14255	0.91414	0.179944	1.36316	1.50578	1.92433	1.51609	1.25152	0.978311	2.59114	1.86374	0.931354	0.389812	1.13119	1.40173	1.95254	2.93995	1.10891	1.87186	1.22389	1.38843	1.40994	1.11718	1.76224	1.50283	0.541272	1.01043	0.143839	1.34565	1.62568	1.77282	1.39963	1.62948	1.35149	1.30152	2.03002	0.692958	0.633262	1.93783	1.20912	1.07224	2.23445	0.893401	2.07772	1.2323	1.46669	2.09042	1.15781
2.14015	1.49775	1.19098	1.9504	0.181088	1.47902	1.51185	1.91629	1.31325	1.47068	1.21399	0.153677	1.42365	1.35562	3.26182	1.12369	1.78223	1.76081	0.595801	1.94753	1.71692	1.40162	1.9669	1.75037	1.1903	1.3821	1.50283	2.32383	2.29944	0.180322	1.46331	1.28046	2.68087	1.15806	1.58082	1.35149	1.01871	0.778931	1.31846	4.32372	1.00436	2.57913	1.13884	0.740509	1.61329	1.23381	1.55356	1.25156	1.1435	1.04609
1.62495	1.47159	1.19752	1.95605	0.204923	1.57026	1.33922	1.13811	1.27731	1.96468	1.48048	0.440424	1.51646	1.01828	1.14836	1.89613	1.22562	1.95254	0.993638	1.94753	1.10325	1.26984	1.05175	1.16936	1.37219	1.77725	1.41128	3.01973	1.33414	0.148941	1.46294	1.29289	0.702561	1.15121	1.55186	1.5674	2.53752	3.11477	1.29413	1.36504	1.48904	1.90657	1.52607	1.08721	1.938	0.758031	1.07396	1.26378	0.562983	0.99683
1.32284	1.49775	1.16919	0.937088	0.24903	1.49025	1.43568	1.59858	1.40842	1.56879	0.975794	0.273109	1.60075	1.10884	2.45954	1.13817	1.32491	1.75891	0.44895	1.94753	1.11404	1.22389	1.38693	1.45222	1.76433	1.78618	1.50283	1.95577	0.837159	0.167143	1.50673	0.478087	0.882216	2.50413	0.849729	1.35149	0.629888	1.88127	1.7593	2.13561	1.69631	0.148034	1.38961	0.714064	1.95573	0.950375	1.16605	1.23996	2.36102	2.07068
0.752717	1.49775	1.22697	1.35464	0.204752	1.47902	1.12447	1.27475	1.80752	1.29706	1.32119	0.109641	1.19946	1.23803	1.4173	1.88123	1.51412	1.56831	1.09241	1.10905	1.6694	1.78453	0.78152	2.13758	1.42274	1.31763	1.50283	0.938693	0.829831	0.114801	1.46162	1.29904	0.651059	1.43442	1.53441	1.5674	0.09158	0.776296	1.56322	1.88104	1.56074	1.58082	1.52578	1.2817	1.54771	1.46761	1.42419	1.62706	2.2788	1.38838
1.66327	1.47159	1.2512	1.00466	0.171302	1.42949	1.25464	1.65118	1.68211	1.66134	1.04915	0.721057	1.2646	1.11682	0.773564	1.89127	0.945309	1.76081	0.705252	0.813911	1.00142	1.22431	1.39136	1.36697	1.74828	1.78545	2.07097	1.56637	1.33414	0.169384	0.967249	1.62693	1.27042	3.1312	1.23726	1.5674	0.637239	0.683477	0.763655	1.71935	1.89874	0.360369	1.40533	0.869516	0.860416	0.923615	0.921548	1.17246	1.74501	1.52708
1.56956	1.49775	1.81545	0.934525	0.191633	1.42555	1.06913	1.13811	1.26251	1.67634	0.863663	0.615885	1.33324	1.82568	0.661701	1.1416	1.89341	1.75014	1.88218	1.59254	1.89237	1.22389	1.95046	1.18968	1.47778	2.2737	1.50283	0.410849	1.19497	0.159156	1.46216	1.30326	0.950517	1.35196	1.53442	1.5674	0.310032	1.12705	1.84212	0.32838	0.841553	0.335832	1.52586	2.19888	2.06068	2.49125	1.33634	2.03168	0.90633	1.15781
0.889943	1.47159	1.198	1.13275	0.20702	1.22326	1.57867	1.90403	1.41385	0.831909	2.64691	0.271953	1.30703	1.07787	0.194343	1.11818	1.6455	1.40495	0.843593	0.813911	1.00143	1.22389	1.39026	2.34687	1.59907	1.28579	1.41127	2.00863	1.25138	0.133687	1.53362	1.73202	1.55527	1.10789	1.3768	1.35149	0.232342	0.509475	0.761923	0.327962	1.49805	2.44087	1.38961	2.06033	0.847186	0.95866	1.09501	1.35198	1.4868	1.38838
1.82859	1.49775	1.1672	2.03201	0.204946	1.54987	1.76456	1.90403	1.28547	1.44726	0.827392	0.170316	1.34101	1.08284	0.938758	1.1479	1.22562	1.24199	1.04895	0.813911	1.93564	0.941088	1.37349	1.96035	1.33394	1.64546	1.50283	1.38858	2.21041	0.236807	1.46023	1.62747	2.26564	1.81945	1.53394	1.5674	0.633943	0.701061	0.931168	0.858283	0.811391	0.197916	1.52577	1.5063	0.83338	1.91189	1.22564	1.27756	1.90359	1.38838
0.789886	1.47159	1.19652	1.36454	0.217921	1.49085	1.13003	1.33088	1.05929	1.18462	0.708937	1.65854	1.36619	0.687518	0.703098	1.92337	1.63898	1.75734	3.63289	1.94753	1.91845	0.94109	0.951508	0.83299	1.71906	1.19106	1.41128	0.324689	1.48527	0.1024	1.45674	1.29904	1.09645	0.952437	1.48898	1.35149	3.70551	1.02942	0.796872	1.25415	2.6044	0.719065	1.38961	1.60211	1.62875	3.03299	1.20197	0.910684	0.6295	2.05445
1.32927	1.49775	1.76927	2.39232	0.193242	1.52355	1.23124	1.90403	1.06878	1.67543	1.51044	0.244716	1.41867	1.09134	0.536769	1.14177	1.78223	1.24257	0.991004	0.813914	1.57344	1.78452	1.57403	1.28693	1.3043	1.51129	1.50283	1.84709	1.22481	0.263578	0.975398	0.660042	1.17855	2.73317	1.53759	1.5674	0.797021	1.53479	1.29113	0.288792	0.699254	4.15742	1.52444	1.48164	1.4069	2.01186	2.2142	1.49687	0.656728	1.38838
1.14447	1.49775	1.20478	2.36045	0.203793	1.49025	1.05947	1.13811	0.982871	1.05541	1.54554	1.11707	0.985525	0.689999	1.31648	1.90111	1.22562	1.4043	0.798815	1.4796	1.82433	1.06291	1.58383	1.7182	1.38767	1.20628	1.50283	1.06566	1.89302	0.19266	1.45092	0.558177	0.818319	0.66686	1.58047	1.35149	1.2175	1.26988	0.732966	1.00324	1.4228	0.461758	0.910347	1.88956	1.04815	1.27545	1.0409	1.53797	1.01096	0.987327
1.52616	0.774251	1.79685	1.06513	0.172237	1.49025	1.60998	2.5985	1.25556	1.98531	1.58583	0.922679	1.44107	1.11615	0.642347	1.89559	1.78223	1.24395	3.34552	1.4796	1.22351	1.80064	1.3889	1.71128	1.18682	1.32669	1.50283	1.77017	1.13912	0.151077	1.45341	1.62767	2.26536	0.464416	1.54281	1.5674	1.02645	1.00048	1.12783	0.697351	2.43485	0.137991	1.42771	1.86097	1.32241	1.84924	1.98205	0.89903	0.807449	1.52708
1.34869	1.49775	1.1805	0.703357	0.195084	1.47922	1.31141	1.07303	1.26511	1.51188	1.3883	0.241621	1.55321	1.12333	1.24633	1.92527	2.13505	1.56831	0.39172	1.10897	1.75312	1.57197	1.38813	1.16948	1.39012	1.18463	1.50303	1.55948	1.26982	0.132076	1.47015	1.29904	1.3627	0.467532	1.37549	1.35149	1.65111	1.09041	1.16632	1.85223	1.90975	1.53901	1.58176	0.688719	1.09853	1.49266	1.14727	1.33466	2.07112	1.31464
1.61186	0.759386	1.8656	2.06426	0.206866	1.16866	1.593	1.51628	1.72342	1.66343	1.58583	3.64177	1.47423	2.06664	1.0864	1.13241	1.10156	1.4043	0.977514	1.94753	1.93445	1.75555	1.58516	1.4115	1.59825	1.42175	1.41128	2.74124	1.83391	0.139194	1.45092	1.29852	1.01971	2.4255	1.65922	1.5674	1.52786	2.78149	1.58857	1.63627	1.8745	0.125852	1.23661	1.29056	1.60679	1.71597	1.80764	1.65995	2.51439	1.59549
1.62988	1.49775	1.12935	1.21457	0.204511	1.61521	2.05194	0.765712	1.71566	1.16797	1.3883	0.564197	1.4859	0.891811	0.541032	1.15539	1.54243	1.56899	3.15633	0.813911	1.12481	1.22389	0.991944	1.32542	1.29671	1.72034	0.990672	1.58483	1.19496	0.161467	1.46216	3.33332	0.702712	1.80172	1.53442	1.35149	1.26658	0.941386	0.542811	0.40873	1.59691	2.94339	2.24898	1.85007	0.38704	1.06827	0.944777	1.01628	0.820481	1.09388
1.66181	1.47159	1.97789	2.09898	0.204813	1.49025	1.56676	1.13723	1.30861	0.802055	1.40946	1.12647	1.41438	0.822095	0.261959	1.89933	1.23097	1.4043	0.561115	1.4796	1.89376	1.22389	1.58518	1.2869	1.11819	1.41513	1.41595	3.73182	2.71643	0.143066	1.43926	1.29872	1.18334	1.77834	0.431863	1.35149	1.26935	1.58772	0.864362	0.551259	2.19582	1.94865	1.38487	1.05536	1.03092	1.38893	1.41693	1.71902	0.499661	0.987327
1.46518	1.47159	1.19	1.04093	0.204208	1.72187	1.06394	1.13811	1.77649	2.07507	1.58583	0.148138	1.18814	1.48835	2.06918	1.90474	0.80778	1.4043	0.483319	0.817234	1.98453	1.78909	1.38619	1.16451	1.65998	1.01697	1.41128	1.20316	1.1642	0.182694	1.7395	1.28584	1.77911	2.73275	1.53536	1.5674	0.555305	0.348339	2.09545	2.58291	1.76851	0.43961	1.39026	0.870832	0.7448	1.84322	1.80989	1.35542	0.940464	1.60698
1.992	0.759386	1.84825	1.21892	0.255763	1.2668	1.7451	1.90403	1.30551	1.95467	1.41007	0.144201	1.00409	0.815252	0.563793	1.1467	2.08971	1.4043	1.0917	0.814067	2.19213	1.78452	1.58085	1.06808	1.70023	3.28452	0.170296	0.623164	0.837157	0.135019	1.46252	1.62016	2.97762	0.39249	1.5514	1.35149	0.461696	0.750859	1.24304	0.569952	1.36257	0.297574	0.916493	0.747949	0.415506	1.62198	1.97972	1.47477	1.77852	2.068
1.42566	1.47159	1.14916	0.790214	0.203001	1.12227	1.55256	1.13811	1.37337	2.21711	1.58583	0.373368	1.34356	2.19433	5.29576	1.91968	1.22562	1.76081	0.496621	1.94753	1.17212	1.40094	0.804536	1.70999	1.31782	1.38278	1.41128	1.51142	1.18031	0.25076	1.45116	1.59527	0.758491	0.741475	1.52785	1.5674	0.912003	1.84414	2.8386	1.63559	1.20776	0.581764	1.38964	0.999238	1.96614	1.10556	1.68574	1.16263	1.76074	1.38838
1.8707	1.49775	1.8261	0.852276	0.204622	1.49036	1.61446	1.24818	1.6886	1.54234	1.27992	2.75243	1.47883	1.408	1.03512	1.1417	1.22562	1.56831	0.720328	1.10898	1.09818	1.78452	1.62548	2.10008	1.54655	1.91247	1.50287	0.469378	0.869502	0.313107	0.967261	1.27982	0.65073	0.555108	1.3802	1.5674	3.65358	2.19608	1.46707	0.515226	1.345	1.58919	1.52577	1.40783	1.16923	1.42589	1.58984	1.61222	1.12656	1.38838
1.82706	1.49775	1.17252	0.695364	0.204757	1.47902	1.57449	1.55016	1.49426	1.57548	2.08349	0.439218	1.57123	1.07518	1.1482	1.90254	0.800553	1.4043	3.2446	1.94753	0.985223	2.23049	1.3889	2.16838	1.63888	1.38178	1.50283	1.08391	0.88279	0.227577	1.51828	1.62762	1.3625	0.890638	1.37523	1.35149	0.159495	0.537778	1.43799	1.36731	1.34003	1.48975	1.38961	2.24246	1.91287	0.675471	1.31514	1.28865	1.63639	1.46515
1.79568	1.47159	1.80019	0.888544	0.204543	0.994063	1.59806	1.63685	1.75294	0.975095	1.49257	0.609709	1.55693	1.10393	1.19313	1.89656	1.78223	1.33083	2.59851	1.10898	1.84877	1.22079	0.736348	1.32518	1.37387	1.54959	1.41128	0.81241	1.33414	0.18682	1.55574	1.62738	1.77911	1.94595	0.960059	1.5674	1.07736	2.02509	0.761238	1.91635	1.33934	0.17709	1.52574	2.27811	1.92427	1.71626	1.48632	1.00488	2.0589	1.04609
2.31622	1.47159	1.17143	0.688563	0.204657	1.55275	2.04454	0.861872	1.23563	0.740463	1.11337	6.74817	1.41606	1.17478	1.07032	1.1437	1.70687	1.10583	0.344908	1.94753	1.12882	1.78451	1.51316	2.30954	1.53895	1.5392	1.40662	1.02742	0.745798	0.159912	0.975398	1.71481	1.27059	0.917342	1.3768	1.42094	5.33889	0.43126	0.885591	0.844238	1.29127	2.3217	1.38961	0.733042	1.30226	1.46012	1.63845	1.77124	2.52439	1.54044
1.56456	1.49775	1.15549	1.79087	0.173409	1.64964	1.08288	1.149	1.71623	1.03014	1.3883	2.51896	1.59027	1.18915	0.328548	1.90221	1.81813	1.24199	0.558171	0.814405	1.15139	1.57197	1.58518	1.71102	1.36996	1.37655	1.50283	0.3545	2.21042	0.186217	1.45103	1.23989	2.14259	1.2951	1.38151	1.35149	1.2582	1.75915	1.14376	0.244798	2.35081	1.02517	1.52577	0.700764	0.873465	1.10554	0.929283	1.27309	2.09143	1.09388
1.24529	1.49775	1.19532	0.866235	0.20499	1.47902	1.47529	0.765792	1.33018	1.36469	1.65372	0.296084	1.14384	0.996618	1.96067	1.89655	1.78223	1.4043	0.766253	1.10898	1.16048	1.40097	1.58735	1.86642	1.02546	1.3821	1.50283	1.32145	1.54415	0.141364	1.46215	1.62572	1.02353	1.27877	1.36899	1.5674	0.392625	1.36817	0.648372	1.31103	2.28125	1.19022	1.3896	1.02217	1.18879	1.14551	1.85101	1.37866	0.957774	1.38838
1.54032	1.49775	1.19756	0.845212	0.238718	2.10334	1.70559	1.65102	1.34373	1.31131	1.44586	0.852393	1.5559	1.95968	1.23822	1.88296	1.78223	1.24199	0.805236	1.48966	1.07178	1.22329	1.3889	1.75336	1.73491	2.45079	1.50283	0.563018	1.49271	0.132215	1.46216	1.6275	0.650895	1.14078	1.57571	1.35149	1.98506	0.803955	2.16401	0.284978	1.90309	1.02044	1.58283	0.961289	1.05057	0.82114	1.20728	1.32393	1.9197	1.80784
0.918761	0.774251	1.1882	2.4235	0.216822	1.47902	2.02748	1.13811	1.34722	1.50345	1.58583	1.31295	1.55327	1.04689	0.823178	1.90007	1.36995	1.50588	0.935843	1.4796	2.01295	1.87624	1.76071	1.22917	1.18775	1.42061	0.179631	0.824585	2.5852	0.185319	1.47395	1.77087	1.27054	1.56427	0.834688	1.5674	2.03164	1.72832	0.862517	0.753839	1.13525	0.0878534	1.52577	0.944588	1.75073	2.69037	1.76557	1.424	1.41451	1.38838
1.44836	1.47159	2.373	0.857286	0.204907	1.47902	1.35282	0.79423	1.3814	1.11081	1.6592	0.241442	1.5122	1.05815	1.05997	1.15336	2.09738	1.75946	0.747736	1.10898	1.72485	0.941084	1.75916	1.16418	1.64774	1.5492	1.41128	1.63615	1.15028	0.114879	1.46216	1.2971	1.66768	1.97621	1.07529	1.5674	0.849378	1.86979	0.78681	1.49475	1.0472	1.92711	1.55626	1.78546	0.504614	1.27602	1.46851	1.68111	1.69228	1.10423
1.35908	1.49775	0.875167	1.13917	0.179078	1.49025	1.52737	1.63676	1.48845	1.71497	1.3883	0.185789	1.41139	1.15963	0.70363	1.90822	1.8733	1.83625	0.498796	1.38156	1.65564	2.05197	1.72562	1.7086	1.38816	1.43024	1.50287	1.5627	1.11908	0.190538	1.47646	2.05526	1.10112	2.65309	1.61038	1.35149	1.26073	1.15357	0.679884	0.642167	2.64903	0.201372	1.52577	0.821296	0.502612	0.995409	1.4619	1.76516	0.856551	0.99683
1.57984	1.47159	0.829497	2.29336	0.210875	1.47902	1.65109	0.813754	1.10852	0.800266	1.58583	3.54556	1.27675	1.94413	1.53085	1.89681	1.74025	1.494	1.05647	0.813911	2.12921	0.941117	1.76071	1.28324	1.40893	2.08885	1.41128	1.14288	2.1062	0.181186	1.46217	2.60171	1.10112	2.11322	1.37927	1.5674	2.78083	1.85489	1.82839	1.54744	1.50432	1.61525	1.51656	1.37129	1.0892	1.96466	1.32203	1.59241	0.514323	1.38838
1.38469	1.49775	1.67892	1.28299	0.207379	1.47902	1.5517	1.13811	1.06042	0.833682	1.63627	0.115375	1.55185	1.09606	0.576757	1.14539	1.17985	1.4043	1.1105	1.10898	1.72758	1.06293	1.54191	1.72017	1.66877	1.36254	1.47869	2.30607	1.09714	0.137722	1.46216	1.62738	1.10112	1.65569	1.23726	1.35149	0.180116	0.905778	0.531988	0.778792	1.03566	0.475972	1.39407	1.66804	1.06594	1.21496	1.13171	1.25976	1.12458	1.38838
1.58543	1.49775	0.972824	2.65884	0.203344	1.4392	1.54128	1.90403	1.72309	1.07387	1.12257	0.267913	1.23849	1.08685	2.19473	1.15294	1.67659	1.56832	1.11119	1.10898	1.12822	1.40261	1.58517	1.28854	1.52771	1.51129	1.50283	0.249929	1.70867	0.184252	1.46215	1.62749	2.13534	1.25405	1.10858	1.35149	0.742631	1.93657	1.10172	2.30982	0.802195	1.62311	1.52577	0.794133	1.90537	0.707952	1.75203	1.59909	2.3514	1.15781
1.24742	0.759386	1.25647	0.990511	0.204686	1.49025	1.38322	1.13021	1.77115	1.95329	0.982227	0.553435	1.29768	1.11328	0.433437	1.15096	1.22562	1.10674	0.707933	1.10898	1.11806	1.22392	1.3889	1.27487	1.25678	1.23725	1.40662	0.764632	1.49272	0.170073	1.45092	1.26879	0.882122	1.81412	1.53846	1.5674	0.447765	0.521396	1.55843	0.643534	0.552927	0.0806417	0.910344	0.918734	0.552726	0.926491	1.49428	1.24706	1.54088	1.38838
1.59678	1.47159	1.79317	1.74387	0.204554	1.59577	1.72171	1.90403	1.47659	2.60707	1.54139	0.496391	1.82217	2.15901	3.83646	1.90011	1.95398	1.95254	0.822927	1.94753	1.12865	2.23338	1.58516	1.86289	1.53704	1.53384	1.41128	1.43709	1.31569	0.189623	1.2828	1.60874	1.26556	1.24241	1.92797	1.5674	0.885151	0.843431	2.21338	1.57124	1.43883	1.3026	1.64046	0.806486	0.72463	0.857574	1.47438	1.17127	1.63059	1.52708
1.46125	2.63389	1.71868	1.5286	0.182138	1.64849	1.12313	2.10068	0.961567	1.38065	0.885481	0.251194	2.0081	1.07977	1.08025	1.89601	1.58067	1.4043	0.707906	1.10898	1.30739	1.22389	1.7236	1.86632	1.33111	1.32928	1.50283	1.79439	1.249	0.168446	1.47646	0.369832	2.1354	1.19117	1.38115	1.35149	0.268739	1.47456	1.22503	1.11222	2.04177	0.52903	1.38302	1.89416	1.15939	1.83924	1.2791	1.31412	2.34251	1.38838
1.3697	1.47159	1.91256	1.3448	0.197828	1.47902	1.16497	1.48445	1.85168	1.68031	1.47985	5.66425	1.66745	1.11744	1.14171	1.14176	1.78223	1.95189	0.970782	1.10898	1.92507	1.22389	1.24284	1.71955	1.58504	1.37676	1.41128	1.47899	1.04567	0.312548	1.73891	1.36054	0.882076	1.92737	0.961408	1.5674	1.90248	1.22622	0.743973	0.968582	0.883037	2.87098	1.52579	0.817766	1.10492	2.67055	1.14895	1.30539	1.3618	1.53823
1.57564	1.47159	1.15652	0.646982	0.204649	1.47924	1.36029	1.45901	1.54603	1.41714	1.00102	0.22115	1.14854	1.09571	2.02549	1.14142	1.35496	1.76081	0.603898	1.59326	1.15052	1.6003	1.38756	1.27919	1.60412	1.53463	1.29936	1.10834	0.745802	0.177999	0.975398	1.97168	0.882403	0.730437	1.92797	1.35149	0.545857	0.657235	0.778403	1.82464	1.54191	0.985922	1.49428	1.17181	1.75307	1.40484	1.68655	1.4771	1.33768	1.38838
1.4138	0.759386	1.22096	1.29609	0.248978	1.25083	1.24783	1.13811	1.31668	0.960366	1.74588	1.19526	1.58426	1.18519	0.367722	1.14164	1.17004	1.24199	2.92814	1.94753	1.89374	2.22947	1.58651	1.71105	1.38774	1.19081	1.41128	1.98121	1.30834	0.121477	1.45092	0.945112	0.818086	0.421672	1.04077	1.5674	2.32705	1.76401	1.21592	0.158594	1.30844	3.60289	1.11174	1.69649	1.81245	2.33027	1.45366	1.54539	1.67277	1.09388
1.02969	1.49775	0.9962	0.75529	0.20457	1.1602	1.6466	0.861839	1.66713	1.30217	1.59902	0.387105	1.28234	1.10245	2.29528	1.13355	1.22562	1.10569	3.32279	1.10898	1.02184	1.29732	1.38937	1.71951	1.44187	0.599811	1.50303	0.688815	1.00379	0.36631	1.46217	1.62749	1.27063	2.58123	3.03416	1.35149	0.34839	0.882341	0.658133	2.7883	0.778103	0.184365	1.3629	1.18781	0.653297	1.2055	1.28849	1.26925	0.801341	1.15781
1.93364	2.63389	1.15844	2.56135	0.248282	1.94229	1.88824	1.90403	1.18444	1.24849	1.11217	0.235574	1.29902	1.93884	0.392328	1.90879	1.0648	1.10569	0.700615	1.10898	1.16546	2.21779	2.10194	1.7136	1.51875	1.53611	1.50283	0.507406	2.21041	0.170148	1.45096	1.62749	2.26471	0.997159	1.38154	1.35149	0.828859	0.808409	1.21836	0.285655	1.72696	0.830566	1.38965	1.39093	0.76441	1.96648	2.18115	0.974716	1.85363	1.38838
1.13169	1.47159	1.16198	0.779774	0.20487	1.47902	1.63575	0.765705	1.47707	1.40029	1.61298	0.74255	1.54968	1.01777	0.554171	1.90553	1.22562	1.10581	0.694471	1.94753	2.11746	1.22389	0.782298	1.29053	1.70696	0.597694	1.43461	0.899593	1.43084	0.105216	1.46216	1.29904	0.65073	1.00103	0.589677	1.5674	1.1855	1.75105	1.2148	0.128022	1.09298	0.944431	1.36095	0.664957	1.53744	2.45977	1.38177	1.03897	0.760225	1.52708
1.41239	1.49775	1.19582	0.761305	0.204749	1.49025	1.92956	0.766286	1.21846	1.12526	1.15942	3.18835	1.65131	1.18569	2.50602	1.89546	1.20076	1.41476	2.94713	1.4796	1.30242	1.78452	1.3889	1.55706	1.29701	1.54616	1.50283	1.14039	0.713178	0.146379	1.45261	1.62749	1.27038	0.46381	1.38157	1.35149	2.08291	1.42853	0.834401	2.69644	2.10647	0.661322	1.38887	1.58081	1.77235	2.04233	2.02157	1.29248	2.12535	0.99683
1.30999	1.47159	1.19395	2.44161	0.18565	1.43234	1.11373	0.773339	1.56862	1.28422	1.09994	0.303896	1.38672	1.98286	0.851042	1.14693	1.06861	1.26394	0.612433	0.813911	1.83898	1.57197	1.58518	1.57528	1.24067	0.648129	1.41128	1.20704	1.68517	0.151861	1.57393	1.38927	0.758288	0.727647	1.38157	1.35149	0.36186	2.55108	1.71415	0.668351	0.630377	0.82982	0.910355	0.626865	0.607682	1.95204	1.17217	1.14894	1.51097	1.52708
1.54401	1.49775	1.82075	0.684901	0.204749	1.43455	0.855124	1.13811	1.1713	1.41741	1.08429	0.959444	1.50904	1.0975	0.381536	1.13687	1.52123	1.56833	0.384998	1.94753	1.12864	1.22389	1.3889	1.40524	1.35668	1.38789	1.50283	2.22723	0.829833	0.156881	1.46214	0.810797	1.45916	1.08182	1.53056	1.35149	0.52382	0.960735	0.932657	0.94591	1.14015	1.98713	1.52577	0.734581	1.89808	1.54605	1.21974	1.08594	0.933395	1.52708
1.36487	1.47159	1.19633	2.07084	0.17361	1.714	1.66007	1.13811	1.56908	1.37522	0.988281	0.981781	1.51082	1.94012	2.91758	1.14279	1.78223	1.10612	2.42148	1.94753	1.89353	1.22387	1.27033	2.02509	1.64581	1.34629	1.41128	0.564501	1.83399	0.285335	1.40756	1.4257	0.818261	1.02435	1.27249	1.5674	2.47911	1.15985	1.96048	2.70921	1.47137	2.23105	1.38968	2.08299	1.53999	1.83447	1.16144	1.50001	2.00745	0.99683
1.41857	1.49775	1.82155	1.29901	0.178954	1.5607	1.66507	1.33088	1.39345	1.29859	1.7428	0.223625	1.35832	1.20062	0.858744	1.14347	0.909788	1.56831	1.99597	1.10905	1.18393	1.69443	1.3889	1.27933	2.08177	1.52766	1.50283	0.916832	1.37259	0.134811	1.20868	1.2974	1.0966	0.765083	1.37593	1.35149	0.753708	1.2895	1.15242	0.311092	0.888896	0.679218	1.52577	1.83984	0.532941	0.976559	1.7206	1.63313	0.420549	1.52892
1.40407	2.63389	1.19219	0.619913	0.185428	0.994281	1.48471	1.13811	1.0368	0.682894	1.67065	3.33193	1.5468	1.98095	2.9473	1.13651	1.24893	1.4043	0.289585	1.48853	1.88322	1.22389	1.38888	1.28025	1.32111	1.39972	1.62712	0.56446	0.689575	0.312983	1.50001	1.27494	0.557936	2.08395	1.47188	1.5674	1.73302	0.76821	1.27787	5.32329	0.901463	2.10295	1.38153	1.22422	1.95668	2.04686	1.2014	1.30005	0.690374	2.07024
1.00397	0.759386	1.19489	0.817904	0.198789	1.018	0.993363	1.90403	1.32517	2.19441	1.3883	0.238401	1.29925	1.10459	0.687971	1.89671	1.02466	1.10569	0.498224	0.813967	1.90583	1.78638	1.58382	1.43567	1.20341	1.38091	1.41128	1.19713	0.647534	0.155584	1.2828	0.733418	2.39928	0.56674	1.79953	1.35149	0.645507	0.65287	1.41051	0.143621	1.11064	0.0984285	1.38883	0.697317	0.584122	1.88724	2.05161	1.33724	0.327157	1.10423
2.2757	1.47159	1.82154	1.0854	0.184411	1.78689	1.03468	1.13894	1.75677	1.07094	1.64168	0.18326	1.37948	2.05425	1.14718	1.14072	1.57595	1.56831	0.840962	1.94742	1.18342	1.22389	1.38892	1.43142	1.50925	1.8494	1.29936	1.67913	1.07314	0.129078	1.46216	1.29735	0.651141	1.93324	1.23726	1.5674	0.752436	1.2339	2.27977	0.647316	0.943473	0.246432	1.50924	0.760989	2.04186	1.25334	1.01356	0.928036	1.14482	1.38838
0.91934	1.47159	1.19641	0.737107	0.180913	1.05673	1.54204	1.13913	1.21696	0.921179	1.58583	0.247061	1.02596	1.07688	1.62099	1.13802	0.47945	1.12494	0.324416	1.4796	1.92019	2.23339	1.58516	1.54829	1.61797	1.15345	1.41128	1.48694	1.13918	0.237525	1.53365	1.3496	1.10112	1.45758	1.53442	1.5674	0.201444	0.779749	0.627048	1.66903	0.65068	1.38581	0.930742	0.618703	1.32549	1.32308	1.33113	1.85357	1.56153	1.80784
1.46593	1.49775	1.82148	0.652167	0.228215	1.43887	1.4651	1.43611	1.1276	1.00434	1.61681	0.303887	1.6888	2.03082	0.886637	1.89872	1.22562	1.56902	0.991496	1.47987	1.89689	1.22389	2.046	1.66247	1.75485	1.08522	1.50303	0.897436	0.51275	0.186602	1.46583	0.598866	1.55527	2.19194	1.52786	1.35149	0.288772	1.13054	1.02115	0.916448	1.62566	3.03025	1.22011	0.737716	0.836766	1.66582	0.956668	1.07018	1.54909	1.52708
0.709275	1.47159	1.19639	2.13292	0.173407	1.55744	1.63668	0.765705	1.8223	1.12025	0.846976	0.294019	1.5904	1.09994	2.76821	1.90354	1.78223	1.23254	0.489864	0.813911	1.07197	1.22389	1.41323	1.45033	1.65859	1.28347	1.41128	0.885694	1.44184	0.16247	1.46216	1.84267	1.45944	1.36545	1.31367	1.35149	0.657104	1.24148	0.871108	2.62827	1.20259	1.34112	1.39011	0.88954	1.06366	0.695618	1.30371	1.08332	1.79942	1.52708
0.962357	0.759386	1.82148	2.82584	0.247923	1.49025	1.74162	1.13811	1.05832	0.831368	0.822268	0.152975	1.79476	1.96821	1.13995	1.90254	0.85113	1.75408	0.573271	1.94759	1.17813	0.941084	1.38457	1.4072	1.12805	1.36551	1.41125	1.42254	2.12817	0.175204	1.4139	0.946614	1.45944	1.50788	1.38152	1.35149	0.444692	1.05049	2.56476	1.70964	1.17625	1.31001	1.92678	1.429	1.95981	0.758829	1.0395	1.41574	0.521778	1.31661
1.36947	0.774249	1.20034	2.35992	0.234489	1.55883	1.25453	1.13811	1.20509	1.21021	0.874186	0.653383	1.5924	1.08847	1.87209	1.89854	0.643154	1.10623	0.397014	1.4796	1.15014	1.40094	1.58518	1.287	1.6952	2.13114	0.987158	0.673975	1.56874	0.236438	1.38467	1.29482	1.02365	1.17614	1.53477	1.35149	1.31417	1.0853	1.06999	2.71409	1.92892	0.469519	1.38961	0.536205	1.06867	1.45024	2.12215	1.53212	0.449815	1.09388
1.31559	1.47159	1.81935	1.38698	0.170763	1.46198	1.91115	1.13811	1.57721	1.25832	1.58583	2.18251	1.40777	1.91608	0.225268	1.13636	0.920734	1.56831	0.562487	0.813927	1.87692	1.56498	1.10453	1.27631	1.46288	1.39753	1.41128	0.611213	1.69627	0.286929	1.46216	1.62747	1.66768	1.00496	0.865133	1.5674	1.24406	3.09411	1.17454	0.300635	1.2489	0.556706	1.5259	0.997102	0.744499	1.92482	1.37515	1.45376	0.57746	1.38838
1.40802	1.47159	1.20446	2.07863	0.204747	1.29109	1.70873	1.90403	1.07796	1.18381	1.72928	0.981141	1.59679	1.96836	0.269046	1.89991	1.51148	1.4043	0.835727	1.48038	1.1346	1.40094	0.891588	1.7136	2.2714	1.1397	1.41128	1.93622	1.33414	0.141285	1.46216	1.62588	1.26569	0.590367	0.757844	1.5674	1.43436	1.64326	2.33463	0.805715	1.36454	0.77751	1.38961	0.894759	1.41728	1.59052	2.16997	1.57299	0.859234	2.07068
1.38138	1.47159	0.973318	0.980461	0.204748	1.49025	1.46484	1.13811	2.14841	1.46108	1.02389	0.8785	1.78319	1.22559	0.521347	1.89806	3.81416	1.4043	0.428919	1.10898	1.17487	1.21816	2.33058	1.86618	1.64475	1.2377	1.41128	0.78031	1.21531	0.161127	1.20868	1.6003	0.95065	0.847049	1.53433	1.35149	0.423814	1.69394	1.71993	0.774566	1.64323	0.982	0.935434	1.19344	0.754949	0.942483	1.28438	0.772811	1.70518	1.89729
1.62026	1.47159	1.81917	1.1857	0.204749	1.47902	1.51332	1.13811	1.02162	1.39174	1.73667	1.27791	1.28108	2.07646	0.743214	1.14594	3.88538	1.56831	0.281985	1.94753	1.16431	2.23339	1.5839	1.73185	1.24816	1.76326	1.41128	1.18816	1.5869	0.252576	1.46216	0.819536	1.1833	1.74746	0.867052	1.5674	0.942272	0.803526	1.39555	0.11123	0.556665	3.56374	1.53366	0.744886	3.34359	1.48853	1.50048	1.649	1.42544	1.09388
1.29835	1.49775	1.20842	1.50034	0.253189	1.55834	1.48815	1.13811	1.06862	1.24075	1.3883	0.206887	1.37541	1.06102	0.340087	1.89856	0.802757	1.56831	0.621476	1.94753	1.15229	1.22389	0.856036	1.43536	1.11199	1.27379	1.50283	1.06811	1.7625	0.152432	0.967249	1.50035	1.10112	0.656158	1.53442	1.68474	0.23533	3.09079	0.574191	0.121238	2.3543	0.935936	1.52625	0.634779	1.99941	1.49756	1.48195	1.3321	2.2542	1.38838
1.60561	1.47159	1.18734	2.58188	0.182186	1.4005	1.18145	1.33088	1.2596	1.43168	1.58583	0.334925	1.18821	1.96883	1.78371	1.14118	0.775692	1.56831	0.543774	0.882296	1.90384	1.78452	1.3889	1.09185	1.01091	1.43755	1.41128	0.426676	1.71864	0.229636	2.09135	1.29904	1.7729	0.79122	1.37791	1.5674	0.492255	1.08955	2.11341	1.29823	1.25726	0.737451	1.52601	1.41154	1.11385	2.68335	2.23463	1.24154	3.28631	0.98889
1.34489	1.47159	1.81768	1.94652	0.181775	1.7065	1.28242	1.90403	1.03063	2.6807	1.3883	0.312545	1.69134	2.02043	1.9262	1.90053	1.28463	1.4043	0.272101	1.94753	1.11881	1.78452	1.39004	1.71235	1.27411	1.01319	1.41128	1.90753	1.893	0.140494	1.43384	2.10827	1.66155	0.709051	1.38157	1.35149	0.235668	0.892076	2.30496	4.42175	1.26895	0.354332	1.33868	0.541937	1.31407	1.51302	1.49041	1.27776	2.24073	1.04609
0.917486	1.47159	1.83945	1.44215	0.185685	1.47902	1.30491	1.13866	1.51264	1.50996	1.57034	0.996568	1.18079	1.13925	0.451268	1.14263	1.34474	1.4043	0.951466	1.12034	1.24522	1.22389	1.54512	1.40941	1.65811	1.24345	1.41128	1.24258	1.19681	0.112213	1.46216	0.554291	0.557936	1.41196	1.53442	1.5674	0.621694	0.78784	1.47959	0.202801	0.807657	0.812585	1.39001	1.19206	0.611143	1.00846	1.02243	1.38141	0.673097	1.89729
1.10204	1.47159	1.82835	0.781524	0.247557	1.10004	2.23498	1.2741	1.36067	1.52782	1.39756	0.3806	1.40903	2.32399	2.43487	1.88912	1.28463	1.49492	0.551906	1.94753	1.13798	1.52323	1.58465	1.70875	1.77052	0.750526	1.41128	3.07966	0.56226	0.115342	1.46223	6.61785	1.02351	0.596145	1.53497	1.35149	1.94298	1.2482	1.48626	4.14755	2.01654	0.95666	1.52581	0.56764	0.928323	0.987397	1.72675	1.73694	0.621849	1.60698
1.56492	1.47159	1.17071	1.02386	0.20464	1.10544	1.41062	1.13811	1.37912	1.74707	1.56749	0.384986	1.46639	1.94841	1.13118	1.89942	1.24828	1.16445	0.264341	1.10898	1.15397	1.13668	1.58516	1.44238	1.06097	1.52807	1.41128	0.649772	1.40424	0.13867	1.42576	1.29949	0.650648	1.5614	1.53056	1.35149	0.706208	0.944784	2.12881	1.08066	1.09414	0.547382	1.38961	0.98439	0.33373	1.15833	1.16289	1.03625	1.31745	1.04609
0.884542	1.49775	1.20536	0.66591	0.22721	1.95537	1.51617	1.13811	1.0179	1.20422	1.58583	3.00517	1.37996	1.57217	0.856699	1.14453	2.0892	1.56831	4.12786	0.813911	1.15896	1.78452	1.38844	1.27556	1.24465	1.10431	1.50283	0.922578	0.611653	0.219181	1.3351	1.62755	0.516779	1.55928	1.38157	1.5674	2.39453	1.93797	1.44447	0.926033	1.26793	1.22729	1.52569	2.31926	1.02325	1.35914	1.68228	1.64515	1.05961	1.09416
0.901395	0.774249	1.87551	1.07145	0.234723	0.998488	1.5599	1.13829	0.851545	0.966074	1.34006	0.222526	2.1086	1.95602	1.58711	1.14317	1.21951	1.27767	0.688836	0.824498	1.13396	2.12626	1.39012	1.57024	1.55528	1.10206	1.50283	0.79189	1.52224	0.187163	2.09135	1.62749	0.650813	0.780535	1.37549	1.35149	0.332401	1.54424	2.4107	2.68461	0.977993	0.207521	1.52497	0.97955	2.06069	1.51658	1.91923	1.60062	2.6514	1.52708
1.12509	1.49775	1.83481	1.72119	0.204814	1.626	1.40317	0.765899	1.09271	2.28527	1.86328	0.795572	1.82268	0.938135	0.889723	1.8972	1.12955	1.10569	3.57223	1.10894	1.86221	1.22389	1.58381	1.70623	1.5039	1.3821	1.50283	2.61908	1.05272	0.163319	1.45092	1.62749	0.602702	0.3313	1.45204	1.5674	1.50143	1.48596	0.598109	0.106715	2.00385	1.54813	0.93488	3.01252	1.30673	2.05233	1.36448	1.31741	1.26459	1.89729
1.67644	1.47159	1.09573	1.97603	0.246959	1.47902	1.27913	1.90403	2.07764	1.0686	1.3883	0.171416	2.21516	1.55329	1.16094	1.14384	0.610242	1.56831	0.627117	1.10199	1.16908	1.78452	1.58516	1.87326	1.51726	1.5283	1.41128	0.645625	1.71865	0.194529	1.46296	1.71596	2.3998	1.40727	1.38158	1.35149	0.148031	1.0372	2.26324	1.32912	1.03288	0.433452	1.52079	0.500968	0.510407	1.84627	1.98919	1.59762	1.72838	1.04609
1.5105	2.59644	1.19523	0.666026	0.204768	1.47902	1.07974	1.90403	0.804269	1.22741	1.34831	2.25201	1.65264	1.47058	0.612088	1.14445	0.836821	1.69689	0.382808	1.10898	1.14366	1.22389	1.58516	1.16117	1.52337	1.41447	1.41128	1.69364	0.743596	0.1289	1.64681	1.97956	1.02003	0.22764	0.849729	1.5674	1.37975	0.768783	0.74776	0.403761	1.11646	0.113644	1.67281	1.24067	1.67965	1.16541	1.3794	0.915862	1.09645	1.09558
1.88243	1.47159	1.82136	1.79128	0.253544	1.49025	1.64517	1.4993	0.905024	1.83303	1.3883	2.38463	1.23772	1.95822	0.595443	1.14249	0.931698	1.6185	0.971103	1.48966	1.13844	1.41139	0.990677	1.27921	1.428	1.40528	1.41128	1.09826	1.68813	0.112353	1.46265	1.62792	2.13552	0.949856	1.53442	1.35149	1.11905	1.27243	1.90217	0.558116	0.991455	1.44909	1.50056	1.64807	2.43584	0.870425	1.76627	1.57187	0.841724	1.52708
1.56225	1.47159	1.19034	1.18817	0.173039	1.59563	1.525	1.34326	1.3249	1.0291	1.42715	0.252709	1.68745	1.0803	1.27176	1.14511	0.586002	1.40427	0.294032	1.10898	1.22704	1.22389	1.58516	1.40714	1.04008	1.52922	1.53017	1.31432	1.15263	0.153299	1.45092	0.6362	2.53799	1.06502	1.38144	1.5674	0.177928	1.57126	0.846493	1.75524	0.670405	0.794699	1.38961	0.694427	1.26959	0.85365	1.38464	1.55001	0.67491	1.04609
0.862543	1.47159	1.85525	0.747207	0.192133	1.47902	1.58007	0.765705	1.24557	1.78687	1.3883	0.722753	1.22097	1.11106	2.61746	1.89758	0.665467	1.10623	0.821622	0.815483	1.13976	2.23334	1.38843	1.5649	1.91782	1.09081	1.41128	1.77315	1.20985	0.250493	1.46269	0.896573	0.602789	1.75759	1.53448	1.35149	0.242179	0.572454	1.24783	3.34099	1.4775	1.07548	1.12394	0.969498	1.02931	1.50472	1.47773	1.18474	1.99322	1.89941
0.583158	1.47159	1.17482	0.972531	0.182024	1.47902	1.3454	1.65118	1.38786	1.16349	1.3883	0.17167	1.3954	1.08527	0.367272	1.14268	2.19131	1.4043	0.36958	0.813919	1.08305	1.22385	1.3889	1.40723	0.955875	0.578191	1.41128	0.489324	1.1465	0.169977	1.40791	1.41267	0.602702	1.62352	1.38158	1.35149	0.384876	0.714519	1.28754	0.0936696	1.98971	2.03624	1.38101	0.775943	0.342535	0.616236	1.02585	0.952681	1.01509	1.04609
0.296977	1.47159	1.18476	1.83101	0.170343	1.49025	1.29198	0.765705	1.03752	1.12424	1.58583	0.485619	1.2345	1.16459	1.30976	1.14019	1.27252	1.56831	3.91976	1.48961	1.14449	1.40409	1.27233	1.29798	1.31175	1.29003	1.41128	0.852922	1.69627	0.221732	1.47646	1.66235	1.5612	0.95422	1.53193	1.5674	0.19741	0.576871	0.905352	1.26416	1.46932	0.281023	1.52577	2.45467	1.06547	0.979916	1.53713	1.79916	0.715274	1.38838
1.08819	1.47159	1.82044	1.05017	0.180774	1.47902	1.27754	1.90403	0.951723	0.752401	1.36058	0.224389	1.35623	1.13019	0.68251	1.13952	1.42424	1.3314	0.53549	1.10838	1.13995	1.22389	1.58381	1.86885	1.4462	0.948887	1.41128	1.68575	1.11909	0.153244	1.44659	1.3336	1.55549	1.25478	1.38157	1.35149	0.190334	1.37678	0.821191	0.0881158	0.865266	0.804738	1.52577	0.755019	1.31305	0.715861	1.32354	1.43922	3.32126	1.52708
1.63563	1.47159	1.87293	0.873353	0.201429	1.49025	1.45822	1.71971	1.0547	0.869135	1.58583	0.269685	1.70352	1.36366	1.9306	1.14263	1.86901	1.24199	4.38154	0.814381	1.16437	1.22389	1.38768	1.28327	1.17475	1.33262	1.41128	1.87136	0.706703	0.201676	1.45096	1.30667	2.82703	1.5671	1.38154	1.5674	0.739685	0.915555	1.85167	1.40589	1.72136	0.928778	1.52577	2.57313	1.027	1.17185	0.952201	1.419	0.922528	1.10423
2.20175	1.49775	1.09906	2.24092	0.196793	1.49025	1.44969	1.90403	1.17139	1.03179	1.29362	0.213918	1.97836	1.08063	2.41942	1.89848	1.78223	1.4043	3.01872	1.10899	1.89267	1.47998	1.58511	1.70875	1.4964	0.990622	1.50283	0.487324	2.23691	0.203713	1.45341	1.62769	1.09675	0.466213	1.47185	1.35149	0.43204	1.43591	1.49885	1.51363	1.06009	1.00054	1.32333	1.44503	0.781024	2.06179	1.21201	1.32294	0.765006	1.89941
1.10724	1.49775	1.32879	0.720013	0.182932	1.43654	1.51618	0.765705	1.42892	1.05672	1.3883	1.12972	1.52205	1.06986	1.33402	1.14126	1.44448	1.40464	0.869167	0.813911	1.92281	1.46603	1.3889	1.28218	2.03797	1.72325	1.50283	0.4195	0.739423	0.16906	1.45092	1.29904	0.702712	0.933331	0.671958	1.35149	1.87278	0.806723	1.55675	2.33912	1.03433	0.523181	2.03845	1.41678	1.04944	1.55245	0.97941	1.3447	0.68677	2.07068
1.62216	1.47159	1.37506	2.67376	0.204884	1.56457	1.70053	1.33088	1.11901	1.25974	1.5967	3.45109	1.4315	2.241	1.18899	1.14246	1.45447	1.56831	0.705827	1.10967	1.15807	2.23337	1.62739	1.70858	1.6648	1.38159	1.41128	0.852286	1.96501	0.178751	1.461	1.37483	0.87858	1.04657	1.5344	1.5674	1.3809	1.53407	1.08489	0.470711	0.650567	1.71824	1.52577	1.12515	1.09404	1.39442	1.48764	2.13533	1.65555	1.38838
2.58541	2.59644	2.71793	0.730034	0.215467	1.41504	1.20276	1.90403	0.999754	1.45174	1.60856	0.548649	1.41021	1.0329	3.46572	1.89777	0.597173	1.40431	0.610312	0.825117	1.15799	1.78452	1.42721	1.86614	1.877	2.65133	1.41128	0.828723	0.979008	0.171346	1.45632	1.29899	2.26546	1.85001	1.07529	1.5674	0.811018	2.65729	0.760148	1.99553	1.39672	2.85258	1.40091	0.740509	0.541064	1.6346	1.84698	1.4326	2.18224	1.52708
1.2568	1.49775	2.31409	2.66532	0.243323	1.38413	1.03898	1.90403	1.18799	1.56941	1.3883	3.44834	1.75337	1.0968	1.68496	1.14315	1.78223	1.56831	0.618696	0.824777	1.91651	1.78452	1.3889	1.16436	1.15382	1.13047	1.50283	1.96973	2.56919	0.2638	1.46216	1.24895	1.02019	1.39487	1.52084	1.35149	2.70507	2.59818	0.76076	0.602137	0.596713	1.14134	1.52839	0.941396	0.782814	1.80848	1.9323	1.38036	1.5078	1.38838
1.60528	1.47159	2.0624	1.13735	0.204937	1.41336	1.32885	1.13811	1.5502	2.39842	1.54538	0.241886	1.55388	1.07553	2.09264	1.1428	1.78223	1.74979	0.491538	1.47154	1.1606	1.22388	1.58045	1.14487	1.12523	2.43032	1.41128	0.627372	1.19121	0.210708	1.10572	1.1151	0.443737	1.38594	1.92797	1.5674	0.0985571	0.894605	2.04453	1.95715	0.564622	0.88894	1.55626	0.967275	1.05942	1.60197	1.19064	1.43379	1.3675	1.4608
2.33441	0.774249	1.19647	1.28207	0.223643	1.46994	1.34541	1.90634	1.47864	1.57052	1.3883	0.291637	1.55525	1.067	0.311803	1.14288	0.640739	1.56831	2.41727	0.815829	1.15728	1.78452	1.3889	1.75541	1.50828	2.2567	1.50283	2.1472	1.65824	0.114921	0.967249	0.557388	1.6615	0.980097	1.52084	1.35149	0.258361	2.17432	0.699862	0.643113	0.813287	0.126843	1.53083	1.55044	1.0603	1.12643	1.50812	2.12272	1.03667	1.88445
3.84514	1.47159	1.17498	1.09588	0.175064	1.62597	1.11476	1.01339	0.945498	1.81907	1.54588	0.388591	1.58227	1.91894	1.5096	1.1452	0.602959	1.72843	0.864848	0.813911	1.88022	1.40094	1.75855	1.2777	1.90761	1.45208	1.41128	0.771576	1.07315	0.154129	1.46216	1.29896	0.651059	0.800863	1.38157	1.5674	0.371089	1.04839	1.9696	1.92968	0.862005	2.7912	1.38996	1.95236	1.04417	2.01307	1.56625	1.67493	1.48363	2.068
1.72178	1.47159	0.802144	0.872824	0.199495	1.49025	1.57333	1.90403	2.12281	1.34592	1.3883	0.892962	1.72728	1.16413	0.279199	1.89332	1.78223	1.24199	0.361846	0.996126	1.16007	1.22388	1.3889	1.32874	1.77555	1.65442	1.41034	0.827946	0.739411	0.210988	1.45014	1.52714	1.01987	0.50371	2.5439	1.35149	1.89226	1.81856	0.497223	0.0850356	1.10643	0.106289	1.52577	0.600569	1.86166	1.06835	1.27438	1.20324	1.82536	1.38838
1.23864	1.47159	3.5023	2.22186	0.177822	1.62109	1.20909	2.39206	1.69425	2.45927	1.15995	0.808489	1.41343	1.15047	0.716623	1.14381	1.52026	1.40495	0.641384	1.10897	1.85918	1.78448	1.4244	1.40944	1.8319	1.06213	1.41128	2.22174	1.67725	0.171378	1.46216	1.30341	1.17841	1.09732	1.57351	1.35149	0.765227	1.69346	1.684	0.92385	0.941919	3.05151	1.38963	0.613746	0.895222	1.79921	1.89691	1.46386	1.56237	1.4608
2.21982	1.47159	0.79449	0.66146	0.229679	1.47902	1.6006	0.874061	0.706303	1.70722	1.58583	0.286288	1.46749	1.06547	1.22796	1.14282	2.02922	1.56831	0.641974	1.10872	1.14608	0.94275	1.58516	1.23636	1.66457	1.60013	1.41128	0.915744	0.554873	0.176654	1.29304	1.60546	1.2705	1.11405	1.69478	1.5674	0.969896	0.677934	1.72891	1.13079	1.49854	0.523917	1.52497	1.10077	0.939039	1.26876	0.915865	1.75494	1.1627	1.89983
1.59451	2.63389	3.60771	0.574264	0.176205	1.1964	1.64443	0.765705	1.46502	1.98135	1.81961	5.55116	1.40573	1.09423	0.777522	1.14147	1.68043	1.4043	0.567492	2.50104	1.90796	1.4026	1.3889	0.921942	1.31657	1.50152	2.18867	1.41591	0.53229	0.143654	1.46179	1.65517	0.517059	1.65909	1.3768	1.5674	3.32109	1.33976	1.00759	1.47799	0.559857	0.20396	1.39223	0.692264	1.72446	2.57114	1.42519	2.09226	2.51303	1.15781
1.40854	1.49775	0.498043	1.10323	0.172531	1.73664	1.84513	0.765705	1.59374	1.06077	1.3883	1.48569	1.60406	2.03364	1.45666	1.89277	1.49491	1.30632	0.290644	1.48966	1.8991	1.57193	1.3889	1.17064	1.23197	1.01219	1.50283	1.16368	1.09846	0.26765	1.45081	1.29904	0.882263	0.947886	3.66698	1.35149	1.13699	1.90374	2.40072	0.270914	1.81129	0.220193	1.52577	0.739222	0.832369	2.51509	1.40761	1.35354	1.01143	1.09393
2.08277	1.49775	1.21137	0.814153	0.193793	1.58374	1.92612	1.33089	1.43651	0.964399	1.58706	0.732732	1.56717	1.10667	0.724352	1.14204	1.4588	1.40366	0.708277	1.10898	1.87325	2.23334	1.58516	1.17363	1.66597	1.37454	2.18867	0.983982	1.00245	0.158875	1.47395	1.81749	2.97762	1.50483	1.21104	1.5674	2.09262	1.60621	0.426603	1.17511	0.662296	1.53176	1.40533	1.23167	1.0801	1.36143	1.86017	1.53721	0.707823	1.60698
1.55093	1.47159	1.19601	1.29725	0.200093	1.49025	1.43381	1.90403	0.871325	2.58779	1.439	1.31955	1.61291	1.72583	0.659958	1.14137	1.6185	1.4043	0.635514	1.09519	1.89999	1.50817	1.58569	1.28095	1.36024	0.713335	0.921756	1.52137	1.44348	0.167016	1.45085	1.17021	0.947481	0.74236	1.53477	1.35149	1.82111	0.842793	1.32396	1.17264	0.721139	0.560373	0.624652	0.841176	1.69679	1.6617	2.00154	1.93541	0.382732	1.52708
1.41372	1.49775	1.80597	0.778568	0.195034	1.47902	1.04489	1.17872	0.93889	0.697367	1.58583	4.14608	1.53581	0.956276	0.802567	1.89756	2.16241	1.29275	2.88392	1.10898	1.86465	1.22389	1.38937	1.28516	1.82473	1.3821	1.50283	1.16056	0.979001	0.177938	1.64681	1.28813	1.89577	1.57468	1.76668	1.5674	2.48257	0.705794	1.21224	0.793901	0.954531	0.449573	1.00338	1.67589	1.07842	1.2744	1.13849	1.49562	0.832377	1.89941
1.39408	1.47159	1.41677	0.793198	0.204483	1.49025	1.63604	1.0144	1.24261	1.40147	1.3883	0.261191	1.26752	1.09512	1.42656	1.14278	2.26524	1.4042	0.741263	1.97016	1.14883	1.78452	1.94879	1.27934	1.19314	0.704169	1.41128	3.10947	0.798669	0.196888	1.45012	1.2992	0.443832	0.359745	1.53428	1.35149	0.216592	1.46607	1.88064	1.91304	0.883189	2.95855	1.12171	2.24707	1.76655	0.917849	2.07256	1.07568	0.98926	1.31497
0.906634	1.47159	1.82493	1.53317	0.205651	1.52004	1.34936	1.61831	2.11458	1.54737	1.3768	0.220925	1.37347	1.24515	0.656792	1.14176	1.50381	1.56835	0.286039	1.10898	1.14658	1.15728	2.522	1.28136	1.45417	1.34514	1.41128	1.61317	1.79902	0.132351	0.975398	0.563508	1.66798	1.99634	1.38015	1.35149	0.117178	1.50412	0.943331	0.91833	0.970462	1.573	1.52577	0.870661	1.21646	1.2414	0.964688	2.57843	1.17404	1.15781
1.84888	1.49775	1.11468	0.951903	0.253466	1.38337	1.43711	0.765789	1.5773	0.822221	1.55826	0.374934	1.30629	1.23874	4.9232	1.14295	1.22562	1.24199	0.314847	1.38594	1.88956	1.93694	1.37832	1.56953	1.46186	1.53642	1.50263	0.24039	0.674953	0.167788	2.04401	1.28141	0.411474	0.813531	1.48898	1.5674	0.433964	0.614183	0.622568	2.59063	0.588815	0.556294	1.52577	0.554228	1.30016	2.22172	1.91968	1.34347	0.692465	1.88445
1.15543	1.47159	1.82225	0.677682	0.251324	1.47902	1.52103	1.13811	1.24497	1.45332	1.35752	1.61699	1.20121	1.98743	0.889683	1.1428	1.68428	1.40432	0.659	1.11282	1.13571	0.973272	1.38784	1.28309	1.79503	2.23306	1.41128	1.0066	0.791894	0.160902	1.46216	1.29922	1.77949	1.01213	1.16294	1.35149	1.12821	0.592882	1.17423	1.44309	0.572175	2.27269	1.38948	0.740545	0.979224	1.05616	1.51118	1.38274	1.44282	2.068
1.38674	1.49775	1.19222	1.30956	0.253668	1.49025	1.59156	1.90402	0.711465	1.42863	1.31445	1.44361	1.41463	1.96474	1.30847	1.89784	1.22562	1.56831	0.624523	1.10898	1.88621	1.56947	1.58516	1.27872	1.58442	1.38353	1.50283	0.552256	1.7625	0.196516	1.45092	1.32751	1.35751	1.04987	1.80076	1.35149	2.1396	0.781395	1.68275	0.826676	1.16256	1.90105	1.0355	0.603264	1.45621	2.60724	1.95045	1.81906	1.96411	2.05445
1.75595	1.47159	1.14886	2.24909	0.170811	1.54449	1.28819	1.90403	1.5923	1.45111	1.80098	0.241815	1.46332	1.02363	1.21268	1.89469	1.78223	1.5651	1.15113	0.847433	1.1602	1.22389	1.3889	1.40535	1.56232	1.41632	1.41124	0.799674	1.99719	0.179344	1.46823	1.29911	1.35763	2.43534	1.38118	1.5674	0.105145	1.27238	0.562612	2.29191	2.33356	3.01966	1.52579	1.60606	0.969335	1.03445	1.05253	1.7903	0.927331	1.88445
1.89036	1.47159	1.59001	0.749005	0.194194	1.49025	1.1735	0.765705	1.10641	1.47826	1.51301	1.25196	1.56549	0.960496	2.75782	1.89695	1.22562	1.94806	0.497179	1.47548	1.88141	1.78453	1.3889	1.28476	1.70146	1.69349	1.41128	2.08199	0.55487	0.149743	1.45092	1.62749	1.27059	0.696205	1.53445	1.35149	1.31853	2.24412	0.471912	1.77195	2.90149	0.64856	1.50934	0.792017	1.46619	1.7805	1.80613	1.52416	2.30633	1.52708
1.28011	2.59644	0.886004	2.14016	0.253488	1.47902	1.80237	1.90403	0.817996	2.83219	1.52719	1.38407	1.60824	1.09856	1.10395	1.14325	1.8598	1.24391	0.334507	2.50108	1.16443	1.08666	1.58518	1.0383	1.71716	1.792	1.41128	1.27534	1.87116	0.173935	1.46227	1.28012	1.77285	0.297061	1.87911	1.5674	1.8309	1.81878	0.533134	0.663242	0.901784	1.52826	1.52623	0.603264	2.70968	1.04461	1.19677	1.55146	1.66988	1.38838
1.56342	1.49775	1.82364	0.890394	0.205845	1.47865	0.810396	1.90349	1.34142	1.65632	1.3883	0.812572	1.53415	1.9432	1.25358	1.14108	1.78223	1.4043	0.516545	1.10961	1.88662	1.9636	1.385	1.0133	2.01512	1.63501	0.192933	2.23401	0.896629	0.194167	1.46215	1.29904	2.68046	1.98845	1.53957	1.35149	0.475865	1.7456	1.39392	1.42842	0.901854	2.0243	1.4739	0.764518	1.20023	1.48786	1.77248	1.23848	1.9651	2.07061
1.4131	0.774249	1.82369	1.52591	0.250717	1.46086	1.62628	1.90403	1.52892	1.09299	1.58583	0.312407	1.36583	1.05447	1.4609	1.14096	1.78223	1.56831	0.774494	1.09382	1.14742	1.22384	1.38458	1.70954	1.84459	1.3812	1.50283	1.61531	0.964207	0.219227	1.44924	1.62749	1.55527	2.26246	1.53442	1.5674	2.17931	1.07801	1.71094	2.16139	1.0448	0.660339	1.51035	1.59355	1.06584	0.602625	1.29825	1.04354	0.851389	1.52708
1.41583	1.47159	1.2039	0.606837	0.204976	1.6559	2.02413	1.90402	0.864639	0.992586	1.3883	0.177591	1.77216	0.898379	1.52739	1.14263	2.09268	1.56831	0.306338	1.10898	1.1552	1.55729	0.771813	2.02385	1.55804	0.832134	1.41595	0.398709	0.828691	0.12412	1.46216	1.29904	1.17896	0.778207	1.38115	1.35149	0.677594	1.16538	1.36284	1.67176	1.91301	2.33833	1.52577	0.822073	1.14156	1.00152	1.20728	1.07265	2.14423	1.10423
1.80814	1.47159	1.19192	1.51044	0.204889	1.27351	0.991168	1.90403	1.22905	1.5793	1.20685	0.298978	1.60055	1.26486	0.551274	1.89342	1.5696	1.4043	0.294013	1.10924	1.15185	1.78452	0.858278	1.43343	1.50144	1.61786	1.41128	1.33372	1.09728	0.152643	1.46216	1.61867	2.68108	1.45248	1.53459	1.35149	0.111605	2.876	1.35159	1.0597	1.92369	2.27426	1.38961	0.781121	1.54846	1.15759	1.35091	1.3668	0.844207	1.52708
1.59708	0.774249	1.19775	1.95138	0.204467	1.23327	1.20499	1.13811	0.95003	1.86323	1.70567	0.857621	1.41524	1.00619	1.23018	1.90093	1.9006	1.95254	0.404135	1.47988	1.11602	1.57197	1.58516	1.28687	1.35663	1.4763	1.50283	0.496158	2.03135	0.16311	1.46216	1.23917	0.558027	0.803896	1.79954	1.5674	0.714097	0.838686	0.969973	1.31589	2.84196	1.18929	1.70878	1.47566	0.658714	0.98608	1.04986	1.80853	0.85059	1.31464
1.64413	0.759386	1.13261	1.53219	0.238927	1.24592	1.43488	1.90552	1.47439	1.97467	1.29309	0.266393	1.41529	1.91843	0.590766	1.89522	1.28463	1.45039	0.513029	1.10898	1.15419	1.78452	1.29919	1.2869	1.24481	1.58411	0.921756	0.650297	1.58691	0.151384	1.33511	0.985145	3.13121	1.00179	1.53442	1.35149	0.478966	2.55963	1.86202	0.157553	1.581	0.20523	1.38155	0.983864	1.06334	1.02054	1.84742	1.88573	0.777526	0.987327
1.50765	1.49775	1.80127	1.14715	0.19721	1.55173	0.889426	1.13811	1.09389	1.3476	1.58583	0.290431	1.43017	1.97256	0.773249	1.14269	1.62371	1.24199	0.3664	1.48966	1.87668	1.22389	1.3889	1.56505	1.26146	1.29483	1.50283	1.14943	1.04076	0.157073	1.46216	1.62033	0.478587	0.328801	1.4022	1.5674	1.19428	0.59645	2.08663	0.615231	1.89271	5.14417	1.52539	0.671397	1.06675	1.47661	1.20277	1.11211	0.695345	1.04609
1.56889	1.47159	1.17181	0.91655	0.173811	1.48075	1.06802	0.765706	1.34493	1.03634	1.30697	1.43757	1.37951	1.11362	0.982346	1.1449	1.78223	1.10569	2.88441	1.94754	1.89032	1.22389	1.43715	1.43724	1.66859	1.35823	1.41128	1.36424	1.05147	0.242385	1.74301	1.29904	0.818261	2.22989	0.431863	1.68474	2.86688	0.824918	0.788771	1.57222	1.57897	0.317689	1.38962	1.78903	1.33595	1.78958	1.20672	1.89575	0.881173	1.52708
1.18802	1.47159	0.745241	1.29611	0.193744	1.79567	2.19965	2.06995	1.58998	1.88472	1.58583	1.72062	1.4897	1.11063	2.58575	1.89744	1.22562	1.10636	0.368265	1.4796	1.14743	1.78453	1.38768	1.27735	1.54657	1.38263	1.41128	0.391621	1.33415	0.171408	1.45091	1.32124	2.82703	1.75603	1.38337	1.5674	3.08311	1.03241	1.63654	0.774841	1.11378	2.32917	1.44172	0.603264	1.14263	1.05102	1.72029	1.33937	1.24711	1.80784
1.59761	1.47159	1.84648	1.5737	0.247678	1.36099	1.78067	1.90659	1.06624	2.04268	1.56149	0.239933	1.48438	1.95371	0.592475	1.89471	1.29678	1.23332	0.293431	2.50094	1.88733	1.2239	1.38898	1.71117	1.07622	1.57325	1.41128	1.25048	1.71032	0.223182	1.46385	0.481475	0.756266	1.4258	1.65924	1.35149	0.918138	1.64186	1.48869	1.66928	1.68982	1.36348	1.23652	0.703338	1.40885	1.41535	1.30676	1.18376	1.62524	1.52525
1.38191	0.774249	1.1619	1.30344	0.170189	1.49025	1.6023	1.90174	1.30874	1.6721	0.946976	2.58138	1.54527	1.89067	1.03852	1.14444	1.87766	1.26319	0.330614	1.94753	1.87801	1.77391	1.58381	1.71109	1.50493	1.45152	1.50283	1.40928	1.52222	0.549242	1.45092	1.62773	1.55512	0.520138	1.49747	1.42094	2.07298	0.526013	1.71089	0.390886	1.03399	1.301	1.50467	0.975878	1.36149	1.94084	1.52558	1.32866	0.817719	1.52708
1.39649	2.63389	1.82733	0.770326	0.204246	1.79759	1.81685	1.3761	0.913594	1.32254	1.3883	0.367213	1.54807	1.93491	2.93238	1.14275	1.78223	1.10569	0.552369	2.50025	1.14235	1.21178	1.38889	1.70312	1.30744	1.51087	1.50283	1.77561	1.07316	0.142812	1.46466	1.30169	1.35729	1.38666	1.37382	1.35149	0.595451	0.453337	1.24786	1.13178	0.641248	1.7193	1.38883	0.819236	1.93702	0.824653	0.957546	1.07714	1.06466	1.38838
1.38207	0.774249	1.85721	1.58726	0.225915	1.00081	1.56649	0.765712	1.33686	1.32612	1.13395	0.37594	1.41373	1.14194	0.816674	1.89621	1.22562	1.95173	0.296141	1.10898	1.15317	1.22389	1.58516	1.40738	1.36336	1.38678	1.50287	0.438968	1.68626	0.118888	1.46265	1.18836	0.882449	1.48839	1.18808	1.35149	0.323325	2.16778	1.05201	0.111484	1.17006	1.77385	1.52428	1.24158	1.07049	1.22133	0.847834	1.45372	0.915702	1.52708
1.49943	0.774249	1.3967	2.38364	0.204252	1.4065	1.70704	2.5987	1.69	1.80887	1.24727	1.57825	1.64424	1.05498	2.39016	1.8975	1.22562	1.62957	0.538853	0.813911	1.87563	0.941109	1.58525	1.16418	1.55139	1.51276	1.50283	0.523528	2.21038	0.13884	1.46216	1.62751	1.0972	1.18627	1.38177	1.5674	2.26875	2.10333	1.77886	2.8596	1.65426	0.461084	1.52577	0.877325	1.01906	2.16717	1.48429	1.12155	1.25921	1.38838
1.41722	0.774249	0.514776	2.31733	0.205396	1.50124	1.64072	1.1381	0.917004	1.27431	0.990032	0.997122	1.46283	1.11915	1.04264	1.14254	1.9978	1.38046	0.758239	1.10898	1.15051	1.2508	0.84358	1.43714	1.70194	0.897144	0.987158	0.181587	1.87454	0.205158	1.43926	1.37753	0.602876	0.32593	1.53438	1.35149	0.440545	1.48088	1.68349	1.09848	0.799639	0.76248	1.52577	1.35048	0.805655	0.969343	1.15022	1.47954	1.14976	1.52708
1.58072	1.47159	1.30314	1.6259	0.181023	1.47902	1.40056	1.90403	1.48827	0.990915	1.58583	0.323312	1.6335	1.72616	1.51825	1.89936	1.22562	1.4043	0.785324	1.0242	1.17648	1.2239	1.42689	1.56501	1.28068	1.67638	1.41128	2.33868	1.60803	0.416103	1.46216	1.29904	1.09675	0.461565	1.37549	1.5674	0.143502	0.928653	1.82545	1.67427	1.41576	0.227999	0.910355	0.879546	1.18081	1.13338	0.996758	1.12769	1.69739	0.987327
1.58268	1.49775	1.81625	0.786172	0.216327	1.44827	1.2647	1.90403	0.998933	1.88679	1.17756	1.03801	1.18024	1.1912	1.48169	1.14338	1.8598	1.24199	0.615929	2.50108	1.14108	2.23339	1.38893	1.28125	1.04976	1.66404	1.50282	2.17801	1.24248	0.15941	1.33508	1.29998	1.6617	0.687135	1.55668	1.35149	1.88085	2.36309	0.735232	0.793793	1.1903	1.24845	1.49663	0.603264	3.5353	0.822605	1.60297	1.18915	0.589528	0.99683
1.46469	2.63389	0.693019	1.04857	0.204749	2.08505	1.69962	1.90403	0.979501	0.735797	1.08926	0.37511	1.35573	1.87519	2.21091	1.14132	1.22562	1.4043	0.265306	1.94753	1.15056	1.10713	1.37771	1.71109	2.00705	2.16685	1.50283	0.831779	1.04862	0.105466	1.43704	1.29827	1.17896	1.0831	1.36406	1.5674	0.873375	0.317813	1.36891	0.790677	1.07621	1.0654	1.22697	0.654899	1.76458	2.04037	1.05463	1.09933	0.983726	1.52708
1.51804	1.47159	1.30886	1.60656	0.206613	0.908937	1.36991	1.13792	1.25553	1.57439	0.778028	0.744997	1.4007	1.94277	1.82123	1.14069	1.30538	1.91026	0.790099	1.10898	1.1523	1.22389	1.11388	1.56761	1.29965	0.801696	1.53017	1.09785	2.06654	0.19246	1.21846	1.65708	2.40664	0.299807	0.431918	1.35149	0.463211	1.34166	3.18621	1.04584	1.39047	1.67196	1.3615	1.00465	0.993061	1.51106	0.91162	1.42959	1.24702	1.97354
1.77238	1.49775	1.34347	0.591	0.204883	2.22903	1.17465	1.90403	0.818731	1.30849	1.32643	0.828472	1.38434	1.57287	0.377332	1.89539	1.22562	1.72927	0.507393	2.43866	1.15797	1.22389	1.58518	1.53324	1.086	3.16115	1.50772	0.584375	0.835603	0.179828	1.46758	1.2965	1.17896	0.807271	1.37174	1.5674	0.789564	0.963444	1.59178	1.13072	2.23419	0.760338	2.44618	0.639842	1.60735	0.862615	1.02806	1.29216	0.567025	1.31661
1.29106	1.49775	1.24435	1.11164	0.202563	2.57704	1.50442	1.13769	1.05871	1.84591	1.48808	0.310437	1.16143	1.02978	0.899739	1.14213	1.97877	1.56902	0.331455	1.94753	1.15202	1.78452	1.29393	1.43931	1.42084	1.04017	1.50283	1.69963	1.28802	0.226747	1.45092	1.27511	1.45953	0.969553	1.30154	1.35149	0.222331	1.23659	1.6828	0.792612	0.868825	1.376	1.51817	0.803787	1.2448	1.40276	2.09713	1.21642	1.31438	2.05445
1.39536	1.49775	1.04788	0.925251	0.201636	1.21502	1.80287	1.49809	1.64272	2.02812	1.68466	0.27635	1.39034	2.34753	0.753911	1.14181	1.22562	1.2326	0.302908	0.883221	1.14816	0.954855	1.58516	1.70862	1.19915	1.37922	1.50283	0.13596	1.07462	0.280031	1.34565	1.62697	0.649086	2.56553	0.520645	1.5674	2.1816	1.05625	1.70534	0.234305	0.867454	1.90151	1.39408	0.572376	0.635914	1.26	1.05578	1.52948	2.22511	0.99683
1.5103	1.47159	1.41956	1.45929	0.255055	1.49085	1.07753	2.61785	1.84178	1.88565	1.3883	0.238023	1.4482	1.16064	1.31972	1.14198	1.30538	1.56831	0.26264	0.814608	1.17373	1.23443	1.58516	1.71109	1.78781	1.37097	1.41128	0.799362	1.38506	0.212358	1.46216	1.54062	2.68087	0.267931	1.41643	1.35149	0.904199	0.874751	1.18034	1.13951	0.543064	0.11234	2.88259	0.607379	1.07104	1.57509	1.15859	1.58599	0.832237	1.60698
1.69973	1.49775	1.20977	2.01134	0.206627	1.51413	1.73785	0.76579	0.926999	1.35705	1.60529	2.73478	1.44947	1.95248	1.29368	1.14095	1.66889	1.10569	0.744558	1.94683	1.17527	1.22389	1.3889	1.27057	1.15547	1.51785	1.50283	0.50936	2.35846	0.126366	1.45039	1.29664	0.95065	1.71619	0.508842	1.5674	2.76248	1.29589	2.9423	1.85142	0.999828	0.51604	1.38961	1.32885	1.66368	1.67136	1.02427	1.42528	0.592482	1.38838
1.39634	1.49775	1.21662	1.2372	0.201366	1.60769	1.76701	1.48456	1.73308	0.967163	1.62317	0.925602	1.47187	1.10418	1.82188	1.1426	1.2976	1.569	0.712261	1.48966	1.89052	1.57197	1.3889	1.5288	1.53495	1.57187	1.50283	0.968751	1.58691	0.1465	1.46216	1.62747	0.950783	0.322182	1.16294	1.35149	2.31678	0.364047	1.1362	1.75623	0.814262	0.692875	1.52577	1.07775	1.11342	1.31221	1.32174	1.65863	1.17063	0.98737
1.67974	1.47159	1.35198	1.71765	0.173353	1.49025	1.42749	1.15198	0.884609	1.23856	1.88221	1.67048	1.28628	1.14498	2.35518	1.89643	1.14132	1.4043	3.00378	0.813912	1.14872	1.78452	1.58516	1.06325	1.66689	1.48097	1.41128	1.06008	1.64458	0.227913	1.45056	1.29918	2.01673	0.860773	1.38157	1.5674	2.5097	0.583514	0.625655	2.91324	1.77913	1.7753	0.910354	1.74088	1.17785	0.868461	2.08686	1.32722	0.683636	1.44794
1.40553	1.49775	1.22069	1.0753	0.199496	1.61979	1.19729	1.65118	0.809522	1.86684	1.3883	0.368722	1.36026	1.11259	0.767936	1.14292	1.22562	1.56831	0.268573	1.10891	1.14853	1.22389	1.3889	1.27731	1.60459	1.3776	1.50283	1.3644	1.16421	0.222463	1.46216	1.63358	0.950583	0.806232	1.61035	1.35149	2.63496	0.648385	0.572231	0.899982	0.718801	1.04401	2.20838	0.876077	0.751298	1.45391	1.45789	1.2673	3.1872	1.38838
1.30565	1.49775	1.80103	1.54222	0.206798	1.47902	1.21713	2.61785	2.39898	1.86562	1.3883	0.574245	1.7344	1.83018	1.23567	1.1415	1.47606	1.13412	2.172	1.94753	1.14798	1.78452	1.39088	1.41124	1.27985	1.11584	1.50283	1.9368	1.33432	0.132684	1.46215	1.29895	1.88904	0.877829	1.53443	1.35149	0.194926	0.866934	2.75514	1.66486	1.02523	1.10305	1.38961	1.66005	1.75928	0.919427	1.47957	1.73678	0.806542	1.04609
1.53046	1.47159	1.27955	0.650188	0.217244	1.41849	1.6149	1.30131	2.15867	0.71427	1.58583	0.433296	1.03311	1.21474	1.00182	1.14272	1.65609	1.4043	0.702001	0.880647	1.1701	1.22389	1.14527	1.41131	1.53906	1.64465	1.41128	0.9026	0.532288	0.159372	1.45646	1.6276	0.882496	1.01752	1.16311	1.5674	0.245704	0.83008	0.56877	0.355939	0.74496	1.84507	1.38845	0.797386	1.04784	1.96598	0.895883	1.60433	0.89672	1.40084
1.73636	1.47159	1.80881	2.95985	0.171819	1.41336	1.2806	1.65116	1.76898	0.779492	1.3883	2.40767	1.72738	1.22045	1.44014	1.14293	1.78223	1.40496	0.783862	1.10898	1.14534	1.55394	0.805897	1.72701	1.23387	2.30644	1.41128	1.26398	2.29099	0.248515	1.46217	1.74676	0.411094	2.11918	1.53459	1.35149	0.994232	1.1393	0.75758	0.234551	0.637211	1.921	1.381	1.47127	1.07112	1.19953	2.14947	1.29674	1.93004	1.04609
1.3975	1.49775	1.19563	2.12642	0.205048	1.45324	0.905835	2.61785	1.26345	1.34596	1.58583	0.147439	2.19242	1.09453	1.8794	1.89612	1.78223	1.9516	5.0721	1.10898	1.15073	1.22538	2.70806	1.71107	1.62815	1.38215	1.50283	1.57237	2.21232	0.146839	1.45092	1.29895	1.01924	0.996262	1.53442	1.5674	0.116193	1.30927	0.699181	1.62	1.47792	1.95682	1.53088	2.89413	0.738531	1.08404	1.18069	1.69197	1.11122	1.5249
1.52518	1.47159	1.36118	1.25567	0.204884	1.47902	1.23548	2.61785	1.64359	1.8429	1.3883	0.247589	1.39926	1.09404	0.705508	1.89587	1.22562	1.10569	0.485999	1.10898	1.15019	1.78452	1.96998	1.2812	1.80335	0.94825	1.41128	2.20154	0.909318	0.203991	1.46216	1.62749	0.815572	1.65286	1.53442	1.35149	0.871965	0.657625	0.621702	1.29216	1.25859	1.47139	1.37402	0.982822	0.991678	0.808389	2.0173	1.2831	0.558159	1.37804
1.69666	1.49775	1.83928	1.14157	0.227393	1.40962	2.17815	1.90403	1.79311	0.674384	1.58583	1.07074	1.43925	2.00357	3.13506	1.14342	1.13487	1.56831	0.800604	1.12034	1.9076	1.78648	1.10214	1.28122	1.75072	1.49849	1.50283	1.41008	1.25048	0.113837	1.45093	1.78278	1.45382	1.04694	0.635603	1.5674	2.791	0.758942	1.99747	3.12427	1.09161	0.770445	1.50097	1.15055	1.06782	1.57024	1.81365	1.58946	0.709488	1.60926
1.50509	2.63389	1.22802	0.756192	0.253452	1.43888	1.17789	1.90403	1.56017	0.754074	1.3883	1.26057	2.09156	1.18015	0.808576	1.14315	1.78223	1.45028	0.216188	2.46877	1.17304	1.57018	1.42016	1.28324	1.38571	1.83985	1.50381	1.17489	0.585088	0.159918	1.46385	1.29904	0.601208	2.59004	1.38094	1.35149	0.317112	1.13298	0.748577	1.73721	1.50602	1.65401	1.72636	0.548084	1.82772	2.00021	1.25232	1.49319	0.667725	1.04609
1.42134	2.59644	1.19821	0.832273	0.247829	1.61751	1.08895	1.13811	1.56325	1.24195	1.58583	0.34472	1.54965	1.098	2.75036	1.14251	1.41846	1.74916	2.79271	1.59326	1.88827	1.40094	0.835692	1.28324	1.37524	2.23462	1.41222	0.202985	0.674955	0.14275	1.46216	1.32256	0.65147	0.871728	1.20827	1.5674	1.35637	0.591503	0.862677	1.98049	1.17959	2.09693	1.38953	1.60274	1.28439	2.78293	1.71304	1.75581	2.00973	1.52892
1.63816	1.47159	2.01606	1.72999	0.170218	1.49025	1.85056	1.13823	1.64925	1.31386	1.3883	0.228582	1.40276	1.85159	1.00521	1.8966	1.78223	1.56831	0.597505	1.10902	1.88917	1.52355	2.44266	1.27919	1.43153	1.54083	1.41128	2.507	2.06293	0.223813	1.45092	1.41649	0.516872	1.14049	1.37549	1.35149	0.692261	0.404922	2.14088	1.15416	2.57898	0.307233	1.52577	0.952042	0.865583	2.6498	1.17613	1.30021	1.47269	1.31661
1.39976	1.49775	2.26775	1.67998	0.175843	1.47902	1.11757	2.61785	1.66411	1.4899	1.35244	1.39189	1.39787	1.08958	0.967362	1.89651	1.32445	1.76081	0.800971	0.827921	1.15104	1.78452	0.833032	1.56278	1.37075	1.38211	1.50283	2.0416	1.675	0.292314	1.46162	1.62918	1.01955	0.573614	1.38157	1.35149	1.59985	1.3247	0.725477	0.649649	1.40717	0.67333	1.3823	1.53981	1.21565	1.31068	1.6818	1.70555	2.13443	1.51381
1.57251	1.47159	1.28816	0.716647	0.200511	1.49025	1.40722	1.90486	2.12179	1.17856	1.58583	0.158852	1.21228	1.08605	0.425207	1.14265	0.99505	1.56831	3.59623	0.833163	1.8861	1.2262	1.62765	1.28121	1.37979	2.03905	1.41128	1.95449	0.689585	0.231547	1.37149	1.62749	1.17896	0.761208	1.04071	1.5674	0.584111	1.10511	0.643528	0.146281	0.750567	1.26486	0.703005	2.16956	1.18732	1.61804	1.41932	1.24162	0.641936	1.38633
1.50068	1.49775	2.17475	3.06879	0.253651	1.47902	1.20134	1.13811	1.26062	2.55989	1.3883	0.194238	1.54152	1.09548	2.03532	1.89567	2.11431	1.40135	0.839971	0.826342	1.92116	1.78452	1.62786	1.71109	1.50775	1.66784	1.50283	0.372148	3.22726	0.161584	1.46252	2.84018	0.650977	2.70934	1.57349	1.35149	0.221722	1.58017	1.83096	3.68399	2.26356	1.60057	1.38716	1.62175	1.04418	2.90003	1.43132	1.38154	1.56158	1.10423
1.79299	1.47159	2.08506	2.0783	0.170033	1.46941	1.65276	1.61595	1.36367	1.27787	1.76247	1.23896	1.5284	1.08715	0.895174	1.14294	1.22562	1.24199	0.572751	0.882946	1.13046	1.22389	1.25345	1.28358	1.53579	2.31611	1.41128	1.02356	2.2369	0.232521	1.46212	1.62749	1.66181	0.217332	1.38157	1.5674	1.16191	0.753532	0.800029	0.131698	0.728249	0.311839	1.52577	0.934002	0.613008	1.04757	0.933769	1.29096	0.567934	1.97354
1.68738	1.49775	1.82036	3.03148	0.255448	1.55622	1.76423	1.14064	1.72229	0.899595	1.03103	1.81802	1.55826	2.2822	1.57991	1.8978	0.989437	1.95254	0.275611	2.50108	1.15048	1.93538	0.725384	1.56772	1.46188	1.55086	1.50283	1.29385	2.03155	0.123472	1.46765	1.03941	0.950915	1.13111	1.53193	1.35149	1.39153	0.618722	1.65282	1.30737	1.91966	0.809576	1.86052	1.06908	2.62923	0.716895	1.63392	1.51294	0.802982	1.09558
1.39236	1.47159	1.19714	0.73967	0.248467	1.37353	1.63725	1.2744	1.60581	1.10581	1.72189	1.05458	1.4364	1.24	1.50248	1.14154	1.16884	1.4043	4.54936	2.50108	1.13455	1.42884	1.58383	1.18729	1.19385	1.92568	1.41128	0.123512	0.647548	0.169619	0.967249	1.66104	1.7778	2.50053	1.29735	1.5674	0.642306	1.02565	0.519177	0.736945	0.993658	0.167985	1.38961	3.27157	2.48867	0.683093	1.06512	1.52038	1.43359	1.376
1.17125	1.49775	1.85134	1.71843	0.181547	1.34141	1.92822	1.1381	1.65844	1.57108	1.92512	1.39166	1.71362	1.15777	1.21284	1.14233	1.22562	1.56831	0.317068	1.1089	1.15081	1.78452	0.804758	1.09143	1.43314	1.20576	1.50283	1.47729	1.24246	0.183785	1.45085	1.85889	0.758695	0.980284	0.57285	1.35149	3.07558	1.63737	0.925907	1.11256	1.57317	0.83119	1.03533	0.717432	1.17496	2.08929	1.76101	1.10896	1.03637	1.46515
1.26632	1.47159	1.18031	3.2547	0.228322	1.47902	1.43001	0.862801	2.05515	0.843512	0.922882	1.16231	1.50173	1.06482	1.46641	1.89611	1.22562	1.24199	0.47092	1.10898	1.17003	1.22389	1.50149	1.86366	1.54385	1.49985	1.41128	0.988579	3.22728	0.155373	1.46002	1.15822	1.27042	0.578074	2.30009	1.5674	3.67013	1.89474	0.653808	1.78077	1.30604	0.420178	1.52577	1.4419	0.591053	1.20554	1.16831	1.96058	0.73585	1.38838
1.30703	1.49775	1.18834	1.56803	0.169969	1.66757	1.13578	0.862874	1.90755	1.94803	1.3883	2.28671	1.80565	1.12511	0.722286	1.14277	1.43677	1.10569	0.251097	1.10898	1.16758	0.945161	1.38613	1.28015	1.42127	1.63994	1.50283	0.665747	1.53648	0.187871	1.45089	0.565001	2.68812	1.21222	1.5735	1.35149	7.17099	2.65197	1.71778	0.790125	0.737819	0.630189	1.37402	1.35013	1.40158	1.15299	1.08082	1.18712	1.9742	1.09558
1.34241	0.759386	2.01725	2.87957	0.244407	1.62138	0.991905	1.65117	1.33673	1.64548	1.05776	0.265406	1.56705	2.02116	0.748798	1.14237	1.78223	1.95254	0.472757	1.94753	1.87887	1.40668	1.54926	2.31296	1.24238	1.45619	1.41128	0.790471	2.27626	0.133505	1.45092	1.29904	1.02362	1.16864	1.53446	1.68474	0.0953549	0.700773	1.11779	0.48295	0.632768	0.381374	2.20678	0.787926	1.90469	1.47762	1.44608	1.37257	2.10702	1.38838
1.03224	1.49775	1.88375	0.838231	0.202811	1.47902	1.37527	0.765705	1.37139	1.58105	1.35297	0.598103	1.28337	1.09461	3.52324	1.14415	1.22562	1.4043	0.285499	1.4796	1.15387	0.943866	2.41909	1.77741	1.79272	0.751112	1.50263	1.1243	1.13994	0.194426	1.46216	0.300232	0.702788	0.879997	1.38157	1.5674	0.296034	2.68767	1.51715	1.90092	1.57181	0.387346	1.57359	0.678377	2.19757	1.32064	1.0902	1.61378	0.904677	2.07024
1.26004	1.47159	2.11924	1.38702	0.255746	1.59955	1.1652	0.765705	1.46346	1.68169	1.58583	0.273083	1.12288	1.09771	2.06721	1.14374	1.49664	1.24199	0.506384	1.94851	1.1594	1.22389	1.78263	2.13216	1.51597	0.751103	1.41128	0.504207	1.41141	0.178629	1.24085	0.733322	0.758491	1.29628	1.4022	1.5674	0.320999	0.362511	1.52139	0.872921	1.44575	0.339617	1.52661	0.965021	2.90264	0.825561	1.43429	1.83174	1.5958	1.38838
1.16429	1.49775	3.0804	0.974023	0.204969	1.49025	1.48391	0.765706	1.43379	1.45134	1.65108	1.24572	1.74663	1.10469	1.32103	1.89659	1.40917	1.7596	0.307312	0.813911	1.13418	1.78452	1.36729	2.31301	1.20695	1.03357	1.50283	0.664905	0.870287	0.162381	1.4504	1.29904	0.478587	2.19424	1.53431	1.49276	1.49161	0.798606	1.06943	1.45808	1.64602	0.291614	1.38954	0.665623	1.35582	1.4363	1.60051	1.02523	0.453498	1.51417
1.14564	1.49775	1.62146	0.835013	0.204931	1.36652	1.2211	1.90404	1.40258	0.987144	1.39053	0.762701	1.91029	1.81283	3.2974	1.14279	1.37395	1.56831	0.292321	2.50108	1.15581	0.943729	1.58465	1.77999	1.85442	0.885118	1.50283	2.93899	0.739417	0.145543	1.46215	0.647852	2.53832	1.22117	1.111	1.35149	0.829666	1.00981	1.43687	1.50082	0.626399	0.933815	1.52577	0.587817	2.26083	1.57955	1.5364	1.28746	1.9672	0.99683
1.58685	0.759386	0.988102	1.73609	0.20475	1.42773	1.26066	1.65118	1.75325	1.98223	1.51698	0.275967	1.44783	1.14376	1.41825	1.14243	0.929153	1.23202	2.9733	1.8191	1.15869	1.06337	0.9598	1.70043	1.3014	1.52306	1.41128	0.667139	1.86268	0.119332	1.47646	0.245914	0.558663	1.11151	1.53443	1.5674	0.499973	0.776179	1.55443	0.589078	1.17816	2.3658	1.39206	1.14883	1.4018	0.908191	1.00991	1.35917	1.60732	1.10423
1.35706	1.49775	1.94217	0.680996	0.204749	1.47007	1.34397	1.13811	1.94385	1.18879	1.3883	2.53534	1.49925	0.923891	0.922928	1.89736	0.658451	1.56831	0.286047	1.10961	1.14878	1.57036	1.38976	1.7136	1.38523	1.31547	1.50283	2.98852	0.532288	0.133336	2.09135	1.38927	1.27029	1.56284	1.38157	1.35149	1.85443	0.581835	0.593994	0.772343	1.49736	0.355714	1.71605	1.66881	2.29489	1.02009	1.00592	1.11396	1.09156	1.52525
1.51257	1.47159	1.18756	0.608314	0.182187	1.11081	1.61539	1.3319	1.92752	0.826935	2.07646	1.72156	1.55349	0.986962	0.536269	1.89633	1.78223	1.56831	0.737767	2.50095	1.13983	1.78452	1.60497	1.2022	1.38966	1.16268	1.38823	0.689323	0.865384	0.168354	1.45848	1.60967	1.1791	2.10839	1.38157	1.5674	3.42399	1.33343	0.472549	0.300169	1.31227	2.22609	1.52601	1.33631	1.00309	0.898793	1.59705	1.42832	2.1133	1.38838
1.66027	1.47159	1.21936	0.95937	0.253327	1.47902	1.24832	1.13811	1.37215	1.42985	1.4684	0.454288	1.49586	1.12231	1.29118	1.89678	1.78223	1.41376	0.422067	0.814023	1.14209	1.22389	1.33277	0.900605	1.22491	2.06323	1.41034	2.21312	1.25049	0.156543	1.46216	0.466634	0.602963	1.03866	1.53442	1.35149	0.387888	1.71179	1.03075	0.363438	1.97527	0.819284	1.38539	1.27998	0.897609	1.52576	0.977276	1.29669	1.66856	1.3881
1.29963	1.47159	0.691915	0.965254	0.204828	1.2212	1.38597	1.33089	1.53411	0.92857	1.59561	0.457063	1.15114	1.64703	0.567879	1.89725	1.6455	1.57788	3.49761	1.94575	1.14939	1.40097	0.811154	1.28148	1.22517	1.0117	1.41128	0.651988	1.21531	0.199884	1.45068	0.284021	1.35763	1.10856	1.38156	1.5674	0.48845	0.519197	1.56693	1.18638	1.29265	0.520728	1.52574	1.23044	2.06285	0.827748	1.56967	1.17346	1.40193	1.52708
1.57135	1.47159	1.92572	1.82517	0.185504	1.61395	1.46126	1.90403	1.76632	0.705428	1.3883	1.10072	1.36664	2.06354	2.21708	1.14307	1.22562	1.75102	0.686057	1.25354	1.14507	0.941084	1.59185	2.45268	1.71219	1.76265	0.921756	2.69908	1.73092	0.170227	1.45091	1.29964	1.09795	2.29415	0.960059	1.35149	1.48661	0.738128	2.67337	2.14519	1.75114	1.29264	1.38974	0.959539	0.91692	1.06479	1.24195	1.26682	1.12854	1.46514
1.479	1.47159	1.18792	0.976883	0.204749	1.30903	2.04994	1.65118	1.54191	2.14116	1.58583	0.424701	1.51963	1.1754	1.40097	1.14246	1.78223	1.56831	0.705273	1.10956	1.88995	1.22389	2.61807	1.25658	1.71892	1.38761	1.41128	1.08758	0.647546	0.138283	1.46216	1.62791	2.40433	0.245119	1.38387	1.5674	0.696864	2.41817	1.56226	1.55979	0.614465	1.42494	1.47121	1.52561	1.01399	1.22634	1.08976	2.0733	2.23663	1.44829
1.57262	1.47159	1.193	2.76371	0.181186	1.49025	1.49092	1.65118	1.20233	2.22222	1.38498	1.4993	1.25528	1.24616	1.43829	1.14224	1.62371	1.10569	0.541011	1.94753	1.1593	1.78452	1.46939	1.56764	1.60628	1.59622	1.41128	0.665565	3.43766	0.120044	1.4139	1.44006	1.55973	1.84355	1.53846	1.35149	0.578068	0.490039	1.05267	0.577243	1.1611	0.759925	0.90463	0.748231	1.34506	1.3675	1.59644	1.60673	0.85864	2.07024
1.38084	0.759386	2.50656	1.26953	0.219326	1.47902	1.35727	1.14901	1.51467	1.60346	1.80721	0.332575	1.4469	1.15416	1.05154	1.1431	1.22562	1.95254	0.525397	2.50108	1.14876	1.41749	1.58516	1.71835	1.89568	1.26201	0.921756	2.26338	2.12454	0.136573	1.46219	1.62555	1.89554	1.17311	1.38157	1.5674	0.423702	2.13552	1.08284	0.229727	0.705357	1.22662	1.52576	1.3804	2.75122	1.23893	1.36342	1.155	3.29166	1.52708
1.57752	0.774249	1.40661	0.646447	0.19529	1.40885	2.01592	1.13764	1.28943	1.12837	1.61696	0.23085	1.25848	1.43065	1.07631	1.8964	1.78223	1.4043	0.504938	1.94753	1.16102	2.23179	2.42833	0.861787	1.70042	1.21583	1.50283	0.214609	0.555475	0.158155	1.45092	1.62749	1.27038	0.529331	1.53431	1.35149	0.0880893	1.24469	0.739481	0.780612	1.26003	0.54063	1.41669	1.77905	2.32663	1.21255	1.82471	1.20012	1.05513	1.80784
1.57953	1.47159	1.18632	1.90253	0.20528	1.41057	1.70511	1.13897	1.63076	1.1112	1.67112	1.4073	1.55897	1.09026	1.11754	1.14274	1.22562	1.56831	0.704929	1.94753	1.88344	0.945161	1.32932	1.40939	1.12336	1.49652	1.41128	1.7652	1.67522	0.175155	1.46217	1.62749	2.01673	1.24332	0.970729	1.5674	4.69067	0.979467	1.51957	0.764776	1.65117	3.26637	1.41266	1.14548	2.7344	1.26273	1.05218	1.87108	0.406443	1.44829
1.41451	1.49775	1.1346	0.818478	0.204628	1.42238	1.65215	1.13811	1.78254	2.22023	1.35388	1.57218	1.49738	1.97127	1.50442	1.89675	1.78223	1.10569	3.52278	1.10955	1.14483	1.2205	1.3889	1.71035	1.19535	0.633033	1.50283	0.820217	1.13994	0.167713	1.45092	1.5576	1.45925	1.41378	3.92716	1.35149	2.31999	1.5466	1.8457	1.09839	1.36667	0.263928	1.38882	2.31914	1.07803	0.747534	1.19028	1.67427	0.630977	1.80784
1.32706	1.47159	1.15954	0.745689	0.204858	1.49025	1.21711	1.90275	1.70992	1.82131	1.59509	0.893936	1.86903	1.91214	0.631133	1.14246	1.78223	1.56812	0.441811	0.815068	1.15103	1.78452	1.3889	1.86884	1.3069	1.24679	1.41128	0.774534	0.623784	0.25888	1.45092	1.29908	0.879262	1.61909	1.53442	1.5674	0.377383	2.33638	1.53244	1.12512	0.929223	0.23318	1.35687	0.779466	1.10493	1.3535	1.77383	1.20147	1.33582	1.38838
[truncated: 25 more columns]

## Sheet: FigS4c
R2_ft_ 1	R2_ft_ 2	R2_ft_ 3	R2_ft_ 4	R2_ft_ 5	R2_ft_ 6	R2_ft_ 7	R2_ft_ 8	R2_ft_ 9	R2_ft_10	R2_ft_11	R2_ft_12	R2_ft_13	R2_ft_14	R2_ft_15	R2_ft_16	R2_ft_17	R2_ft_18	R2_ft_19	R2_ft_20	R2_ft_21	R2_ft_22	R2_ft_23	R2_ft_24	R2_ft_25	R2_obj_ 1	R2_obj_ 2	R2_obj_ 3	R2_obj_ 4	R2_obj_ 5	R2_obj_ 6	R2_obj_ 7	R2_obj_ 8	R2_obj_ 9	R2_obj_10	R2_obj_11	R2_obj_12	R2_obj_13	R2_obj_14	R2_obj_15	R2_obj_16	R2_obj_17	R2_obj_18	R2_obj_19	R2_obj_20	R2_obj_21	R2_obj_22	R2_obj_23	R2_obj_24	R2_obj_25
0.025641	0.00101782	0.347426	0.0426939	0.0257565	0.0990826	0.0680647	0.0309532	0.0451819	0.0072338	0.00226586	0.00107488	0.109649	0.18296	0.0009113	0.0527466	-2.22045e-16	0.0103093	0.0809061	0.0786164	0.000424679	0.2586	0.0155687	0.0363881	0.0341841	9.16721e-05	0.0215322	0.131412	0.208195	0.000385676	0.0109334	0.0230452	0.0127801	0.231478	0.00670717	0.01384	0.00133905	0.121432	0.233038	0.00836388	0.112367	0.0127989	0.00943561	0.00742554	0.00287816	0.0028148	0.170477	0.00820649	0.0721852	0.126052
0.000601926	0.0384378	0.154286	0.100831	-6.66134e-16	0.0959596	0.123946	0.0267392	0.230742	0.0268943	0.00212081	0.0172941	0.00875034	0.154112	0.0267857	0.0531838	0.0382436	0.0154817	0.0450858	0.000338436	0.107677	0.0683028	0.108069	0.0182225	0.0854007	0.0147064	0.0742441	0.018414	0.0865703	-1.11022e-15	0.000412617	0.164006	0.162052	0.181705	0.00474078	0.0134362	0.00108574	0.00982298	0.16352	0.127194	0.00135213	2.70082e-05	0.073516	0.00251393	0.000696949	0.0402268	0.138145	0.00890197	0.0229839	0.165722
0.0590836	0.00158898	0.142272	0.170788	0.0251938	0.090016	0.0015448	0.00105545	0.00365506	-2.22045e-16	0.0789889	0.00433248	0.00925926	0.170485	0.0112888	0.0068113	2.22045e-16	0.0340653	0.296703	0.14162	0.0843645	0.001668	0.00220588	0.0761905	0.207111	0.11407	0.00488814	0.0825676	0.143798	0.00064052	0.015978	0.00165935	0.00806723	0.227522	0.000346687	0.0370771	0.00122386	0.0602637	0.205785	0.00258303	0.0561067	0.00374592	0.0131665	0.00456323	0.00417574	0.0277974	0.293002	0.00560818	0.174818	0.018109
0.013363	0.30344	0.0117187	0.225414	65535	0.0101958	0.0722892	0.0393082	0.0590835	0.100805	0.00464396	0.0470431	0.0291262	0.108074	0.00299103	0.00205198	0.0661045	0.0533333	0.0242424	0.0602679	0.271021	0.117408	0.259811	0.0230344	0.0507683	0.00543581	0.273334	0.086103	0.10382	65535	0.0127015	0.00183786	0.00377202	0.215129	0.00971475	0.0156143	0.0416016	0.00166612	0.0399373	0.0149044	0.000208676	0.000186736	0.00415254	0.00096302	0.0193705	0.0989464	0.242157	0.056997	0.0609279	0.224478
0.0108401	0.00913396	0.015067	0.0619641	0.925926	0.0215802	0.100927	0.00193798	0.177506	0.0667232	0.0275229	0.093913	0.00394737	0.11165	0.00547002	0.547523	0.0254237	0.0122951	0.0410959	0.000859107	0.0718085	0.0772387	0.110855	0.173611	0.0917043	6.8899e-05	0.00165134	0.00272397	0.0330468	0.971193	0.157419	0.116334	0.00123177	0.161213	0.0603829	0.0535735	0.0366268	0.00160571	0.0518356	0.211523	0.275326	0.00403979	0.0903376	0.00011609	0.0267561	0.0397584	0.128457	0.0142678	0.085452	0.262644
[truncated: 25 more columns]

## Sheet: FigS4d
w_ft_ 1	w_ft_ 2	w_ft_ 3	w_ft_ 4	w_ft_ 5	w_ft_ 6	w_ft_ 7	w_ft_ 8	w_ft_ 9	w_ft_10	w_ft_11	w_ft_12	w_ft_13	w_ft_14	w_ft_15	w_ft_16	w_ft_17	w_ft_18	w_ft_19	w_ft_20	w_ft_21	w_ft_22	w_ft_23	w_ft_24	w_ft_25	w_obj_ 1	w_obj_ 2	w_obj_ 3	w_obj_ 4	w_obj_ 5	w_obj_ 6	w_obj_ 7	w_obj_ 8	w_obj_ 9	w_obj_10	w_obj_11	w_obj_12	w_obj_13	w_obj_14	w_obj_15	w_obj_16	w_obj_17	w_obj_18	w_obj_19	w_obj_20	w_obj_21	w_obj_22	w_obj_23	w_obj_24	w_obj_25
0.177778	-0.00262061	0.466667	0.437193	-0.105416	0.266667	-0.269326	0.189531	0.0382717	0.0724869	0.0444444	-0.0444444	0.111111	-0.122067	0.0222222	0.288889	6.31116e-17	0.0666667	-0.222222	0.222222	0.0185696	0.174807	-0.0729905	-0.133333	0.136114	0.0364647	-0.00489701	0.00343414	0.479472	0.00884359	-0.0113548	0.0723684	0.0847506	0.218182	-0.00192153	0.0530261	0.0644548	0.00926849	-0.109218	0.0147151	0.114028	-0.0129611	-0.0274731	0.0467671	-0.0379602	0.0646736	-0.00711255	-0.0106274	-0.0364462	0.23282
-0.0222222	-0.186865	0.266667	-0.0211515	7.4015e-17	-0.173198	-0.311111	0.111614	0.323739	-0.103333	0.0711879	-0.155556	0.0302452	0.365705	0.133333	-0.155556	-0.133333	0.0666667	-0.210993	0.0222222	0.266667	0.268463	0.222222	0.0743368	0.474247	-0.024519	0.156076	0.0252022	-0.0900242	0.00963775	-0.0308007	-0.086869	0.115055	0.00627334	-0.0325052	0.0250396	0.135612	-0.0280383	0.0714481	0.0219896	0.0168014	0.0148997	0.0423175	0.110576	-0.00355476	-0.0291348	0.141928	-0.0977807	0.021861	-0.0804607
0.155556	0.0222222	0.2	-0.0305042	-0.0666667	-0.221129	0.0444444	-0.0481087	0.387019	8.77405e-17	0.2	0.0666667	-0.0222222	-0.125548	-0.0888889	-0.0666667	1.43669e-16	0.080829	-0.4	0.288889	0.222222	0.289358	-0.0222222	0.177778	-0.171143	0.0779144	-0.00306488	0.0214357	0.128145	0.00238174	0.0654174	0.0310919	0.0769515	-0.012597	0.0348953	0.0310345	-0.0294672	-0.0110594	0.238343	-0.00302795	-0.0983162	-0.0287471	-0.0369612	0.0496843	-0.0380156	-0.0132011	0.30868	-0.00507736	0.110243	0.0885481
0.0888889	0.466667	0.0444444	0.0695412	1.30841e-16	-0.0666667	-0.266667	-0.0449571	0.0667941	0.225648	0.0444444	0.186457	0.0444444	0.0892862	0.0444444	0.0444444	0.2	0.0888889	-0.0888889	0.2	0.422222	0.196826	0.355556	0.111111	0.0298564	-0.027547	0.0554448	0.0374063	-0.0355848	2.8226e-17	-0.0526553	0.00952697	0.0300905	0.363891	-0.0922777	-0.00812378	0.118257	-0.0333813	0.0461191	-0.0180939	0.0104871	-0.0530076	-0.00594513	0.0597836	0.00481888	-0.0838226	0.291475	-0.00865921	0.098667	0.0534303
-0.0888889	0.0666667	0.0666667	-0.0484761	6.54205e-17	0.160045	0.333333	0.0222222	-0.0510535	0.20131	0.0888889	0.266667	0.0222222	0.197421	0.0666667	0.844444	0.0888889	-0.0666667	-0.133333	-0.0222222	0.2	0.606325	0.177778	0.333333	-0.219279	0.0313689	0.00692367	-0.0268085	0.241114	-9.40867e-18	0.0332721	0.0430929	0.0143828	0.259848	-0.0364687	0.00568664	0.0700676	-0.00356338	0.104157	0.00160629	0.0860936	-0.000960083	-0.0609283	0.0273624	-0.0502751	0.013792	0.2394	0.0186847	0.0454193	0.397559
[truncated: 25 more columns]
