# Supplementary material for: Computational mechanisms of distributed value representations and mixed learning strategies
Source: Nat Commun. 2021 Dec 10;12:7191. doi: 10.1038/s41467-021-27413-2 (PMC8664930; doi:10.1038/s41467-021-27413-2)
Supplement: Supplementary file 4 — Source Data [file 41467_2021_27413_MOESM4_ESM.zip › Source Data/SourceData_FigS10.xlsx]

## Sheet: FigS10a
GI_ft
0.52229
0.432219
0.371661
0.580165
0.673034
0.266586
0.503919
0.313169
0.395537
0.574888
0.546197
0.466628
0.495039
0.448605
0.49969
0.597571
0.415408
0.306159
0.34199
0.397396
0.569623
0.538406
0.464146
0.445739
0.492225
0.52575
0.486477
0.268209
0.607149
0.498508
0.412375
0.684502
0.411053
0.513118
0.481286
0.60081
0.272853
0.338919
0.482095
0.355799
0.464637
0.445645
0.400307
0.287305
0.379231
0.384815
0.563484
0.319729
0.595664
0.505755
0.620562
0.517061
0.269641
0.387877
0.518442
0.638947
0.337646
0.427343
0.386074
0.503192
0.199493
0.592059
0.67767
0.554882
0.515411
0.413017
0.473499
0.41117
0.357752
0.481902
0.30218
0.324942
0.447368
0.440902
0.360435
0.416954
0.34562
0.510473
0.374713
0.302306
0.715248
0.464759
0.481364
0.209418
0.552434
0.618281
0.381862
0.306878
0.518958
0.46921
0.264138
0.45021
0.412223
0.465018
0.387494
0.530377
0.531788
0.548965
0.27197
0.357898
0.535741
0.48729
0.615959
0.48443
0.509122
0.65106
0.279551
0.494702
0.160743
0.68482
0.709819
0.44856
0.488004
0.546341
0.433723
0.575963
0.535504
0.451178
0.362611
0.553238
0.528619
0.338133
0.504941
0.453224
0.237652
0.538122
0.586589
0.526473
0.437963
0.495813
0.463945
0.523945
0.513617
0.473711
0.304595
0.356091
0.60161
0.338421
0.509085
0.393364
0.492006
0.511207
0.244227
0.452636
0.558833
0.345914
0.365212
0.479369
0.725087
0.678869
0.446695
0.500459
0.505625
0.544195
0.218534
0.492145
0.340092
0.359667
0.494952
0.611155
0.463287
0.516106
0.343635
0.545791
0.314018
0.643284
0.564082
0.297164
0.677728
0.35361
0.326732
0.329631
0.366527
0.524958
0.503695
0.489667
0.680486
0.675521
0.34933
0.465649
0.242511
0.508354
0.349416
0.637317
0.357022
0.380581
0.698811
0.465056
0.481078
0.253457
0.463042
0.385389
0.582799
0.517155
0.330138
0.610446
0.531246
0.527588
0.357686
0.429985
0.443472
0.452377
0.296547
0.254897
0.700175
0.235154
0.35602
0.517846
0.412381
0.406945
0.273103
0.415615
0.345229
0.522519
0.503972
0.520778
0.479921
0.472508
0.448504
0.478384
0.222296
0.199433
0.244892
0.423836
0.543488
0.587804
0.548161
0.45496
0.324353
0.548817
0.297369
0.292766
0.302968
0.581741
0.348389
0.486108
0.432371
0.314039
0.362865
0.391466
0.398271
0.441089
0.548486
0.318616
0.211719
0.439118
0.613886
0.602628
0.441706
0.641221
0.458038
0.557928
0.545982
0.467052
0.305837
0.378424
0.466341
0.328376
0.525992
0.605346
0.658913
0.247648
0.601964
0.534605
0.317098
0.405841
0.513917
0.519473
0.475192
0.343968
0.561544
0.460485
0.650672
0.536264
0.324526
0.477434
0.513076
0.400187
0.528788
0.504781
0.55976
0.36133
0.584949
0.510791
0.592164
0.332399
0.608243
0.492489
0.372861
0.591136
0.387417
0.370825
0.182353
0.553328
0.593023
0.593909
0.470573
0.466175
0.488546
0.331683
0.569755
0.560473
0.558594
0.675646
0.404462
0.47408
0.250998
0.620838
0.408198
0.586919
0.419988
0.443902
0.445846
0.351007
0.44309
0.604001
0.651532
0.295321
0.597001
0.593369
0.37999
0.437178
0.62384
0.489647
0.645838
0.47263
0.393862
0.366154
0.474117
0.182837
0.59375
0.335031
0.279714
0.462967
0.443725
0.313707
0.541534
0.470441
0.343209
0.453101
0.534583
0.538699
0.482208
0.522191
0.675197
0.56624
0.360298
0.34779
0.501619
0.617268
0.328242
0.390459
0.397517
0.527951
0.466055
0.266357
0.409537
0.486882
0.489159
0.442611
0.318211
0.488197
0.580142
0.321353
0.511063
0.40172
0.53759
0.529508
0.692014
0.19251
0.371674
0.453502
0.44902
0.449861
0.532105
0.440443
0.444774
0.352422
0.400203
0.478139
0.427649
0.50575
0.577039
0.552965
0.416846
0.473969
0.499683
0.357961
0.713271
0.351453
0.39039
0.410868
0.502754
0.485056
0.325377
0.51479
0.636593
0.583508
0.434966
0.441878
0.383728
0.503973
0.422531
0.503614
0.326627
0.529173
0.371795
0.447815
0.541357
0.361611
0.397587
0.475671
0.390475
0.436769
0.604768
0.408146
0.51791
0.458919
0.407679
0.230364
0.625023
0.478981
0.51402
0.679137
0.479171
0.170282
0.441122
0.391421
0.53397
0.567468
0.27746
0.26105
0.567147
0.514509
0.507999
0.553831
0.515115
0.547349
0.43465
0.380109
0.391856
0.676859
0.539581
0.594932
0.489593
0.331011
0.421104
0.424592
0.361787
0.351493
0.432497
0.479502
0.547254
0.487341
0.381861
0.533126
0.363291
0.620793
0.558889
0.312603
0.302641
0.507196
0.326572
0.515688
0.505354
0.500454
0.389125
0.537186
0.580057
0.393073
0.443881
0.702232
0.504908
0.398661
0.463971
0.429888
0.409876
0.458763
0.378727
0.704521
0.385185
0.480581
0.366875
0.577562
0.553018
0.362438
0.490235
0.510068
0.11561
0.434284
0.279145
0.496112
0.266441
0.333702
0.47283
0.455935
0.360453
0.515411
0.407195
0.67137
0.471932
0.493455
0.583864
0.549146
0.424635
0.498453
0.328079
0.583538
0.450636
0.499261
0.459886
0.471595
0.411593
0.399329
0.625473
0.672206
0.529277
0.608777
0.489805
0.478114
0.367826
0.457272
0.604368
0.522454
0.231844
0.379793
0.51784
0.575203
0.588389
0.588086
0.660496
0.439192
0.281448
0.647571
0.466734
0.580471
0.528321
0.606363
0.524526
0.281794
0.200084
0.600907
0.305048
0.583451
0.662142
0.548802
0.563288
0.439012
0.288268
0.361614
0.287593
0.599644
0.514907
0.571821
0.481117
0.226968
0.475428
0.359416
0.357869
0.367242
0.35086
0.467427
0.690405
0.267222
0.391944
0.393649
0.328777
0.459006
0.409054
0.471406
0.442877
0.178888
0.308941
0.391423
0.421161
0.443046
0.489583
0.586812
0.434295
0.544267
0.515101
0.277235
0.380559
0.302354
0.459468
0.501153
0.519162
0.661337
0.553839
0.632929
0.350559
0.319924
0.254269
0.373161
0.541629
0.596216
0.225798
0.344748
0.612489
0.304768
0.575702
0.340775
0.551172
0.502156
0.3384
0.244649
0.266622
0.51078
0.341167
0.369158
0.437704
0.453027
0.483897
0.302155
0.51189
0.459287
0.415816
0.440849
0.379364
0.374223
0.627588
0.43067
0.426727
0.297512
0.319396
0.304635
0.293866
0.434422
0.328832
0.582148
0.453267
0.726348
0.367535
0.763669
0.264464
0.534551
0.550497
0.536243
0.330085
0.476278
0.535805
0.366882
0.642399
0.660009
0.428862
0.426112
0.422778
0.480615
0.455095
0.113188
0.433873
0.482706
0.319216
0.6926
0.575027
0.632357
0.709942
0.246198
0.291335
0.300929
0.296492
0.298377
0.594546
0.450533
0.360564
0.35661
0.357975
0.567787
0.336082
0.281406
0.510156
0.688269
0.419034
0.456893
0.533294
0.210581
0.644813
0.491942
0.380643
0.495359
0.459084
0.450253
0.648335
0.513758
0.26392
0.596151
0.571772
0.392604
0.515823
0.44241
0.485076
0.325749
0.462049
0.413072
0.467332
0.505283
0.447074
0.316422
0.523968
0.544395
0.471332
0.562441
0.331134
0.606493
0.404982
0.273437
0.624735
0.463866
0.575656
0.527611
0.49493
0.226975
0.446462
0.324335
0.569664
0.549978
0.469266
0.404177
0.542379
0.371199
0.413982
0.696692
0.52709
0.331324
0.384787
0.594622
0.459153
0.58285
0.488526
0.355117
0.360892
0.616993
0.535535
0.374066
0.655942
0.285487
0.546604
0.561255
0.258739
0.485977
0.537556
0.278499
0.349669
0.493049
0.282021
0.361668
0.466416
0.437658
0.425585
0.44072
0.656743
0.425291
0.493775
0.403228
0.611993
0.615609
0.247645
0.485047
0.358636
0.343262
0.470261
0.496616
0.413736
0.547291
0.547171
0.373138
0.289859
0.198708
0.458952
0.358053
0.368565
0.466544
0.428806
0.480637
0.531686
0.284652
0.495296
0.470578
0.538776
0.456154
0.448232
0.493394
0.432747
0.534353
0.421043
0.458169
0.485747
0.388791
0.565131
0.451258
0.357963
0.384238
0.223506
0.7311
0.525394
0.346134
0.51369
0.449005
0.75334
0.370047
0.738574
0.299509
0.784534
0.312855
0.484849
0.360559
0.630889
0.443622
0.444801
0.294162
0.510361
0.40211
0.291714
0.535045
0.354827
0.310014
0.375505
0.484925
0.40882
0.366028
0.637783
0.409448
0.52748
0.346647
0.317404
0.410722
0.631956
0.523998
0.535793
0.308139
0.779603
0.379423
0.385946
0.645873
0.562647
0.504484
0.519108
0.603113
0.464686
0.465411
0.450988
0.404764
0.480983
0.301851
0.437789
0.377963
0.483441
0.341289
0.536091
0.430913
0.431958
0.533045
0.473932
0.491296
0.286555
0.357401
0.596658
0.535581
0.49047
0.560636
0.413161
0.401178
0.507863
0.431361
0.456555
0.559864
0.577829
0.512804
0.369135
0.63483
0.305534
0.615353
0.470675
0.224008
0.471413
0.536086
0.352426
0.397607
0.304365
0.393286
0.434903
0.431226
0.49678
0.400534
0.563216
0.580256
0.414907
0.297232
0.273609
0.424583
0.357465
0.459588
0.207308
0.480264
0.412971
0.316514
0.323177
0.571119
0.445112
0.537115
0.53459
0.642686
0.394416
0.487979
0.370039
0.485992
0.485897
0.438419
0.587567
0.300162
0.452102
0.641264
0.3538
0.632251
0.470665
0.645527
0.647045
0.375403
0.360891
0.540145
0.42604
0.369574
0.481781
0.476855
0.256492
0.4874
0.415977
0.64868
0.480838
0.662307
0.457643
0.348965
0.476461
0.568948
0.456958
0.381102
0.365005
0.447281
0.521172
0.561886
0.681635
0.247428
0.463447
0.406732
0.235862
0.56631
0.572551
0.648846
0.733022
0.389609
0.520409
0.383021
0.410935
0.426349
0.267278
0.486247
0.353223
0.383166
0.582365
0.600838
0.53892
0.476112
0.50184
0.394212
0.443695
0.624936
0.801957
0.509827
0.532204
0.414303
0.353142
0.411683
0.55807
0.263849
0.522966
0.472891
0.563044
0.601807
0.563549
0.315782
0.773991
0.262132
0.429852
0.238471
0.801916
0.388848
0.543812
0.595789
0.486953
0.244423
0.493274
0.449217
0.292047
0.384844
0.442509
0.395591
0.697049
0.491552
0.381055
0.577399
0.324098
0.58732
0.563808
0.323303
0.511743
0.325711
0.467297
0.648005
0.465407
0.707466
0.437977
0.438402
0.335153
0.537269
0.558002
0.309183
0.555856
0.509118
0.525371
0.423529
0.596554
0.547069
0.514742
0.351992
0.635775
0.461801
0.501018
0.344048
0.429896
0.36118
0.461528
0.497581
0.347766
0.402206
0.42202
0.396078
0.525561
0.364506
0.384012
0.494857
0.47169
0.350235
0.43968
0.399949
0.717415
0.283818
0.25031
0.479972
0.358475
0.373941
0.228102
0.434339
0.585852
0.502076
0.479704
0.514087
0.49708
0.470885
0.415285
0.786605
0.493694
0.567039
0.350773
0.533294
0.487426
0.450811
0.423982
0.246534
0.445707
0.554968
0.472087
0.378946
0.38234
0.556012
0.687888
0.436238
0.395927
0.414591
0.266791
0.180772
0.629244
0.268263
0.446358
0.516975
0.586377
0.145121
0.509078
0.465635
0.345786
0.554663
0.399245
0.678706
0.312737
0.35917
0.304388
0.401923
0.424628
0.598723
0.350917
0.607861
0.401742
0.593016
0.481006
0.489738
0.488992
0.491378
0.548288
0.466403
0.293036
0.613863
0.287312
0.591722
0.385568
0.334231
0.510527
0.548919
0.517443
0.241956
0.495834
0.691133
0.400696
0.312399
0.169812
0.601567
0.584992
0.423944
0.290837
0.655938
0.384431
0.70783
0.432691
0.286009
0.467649
0.462937
0.371794
0.570184
0.338234
0.327574
0.230178
0.344285
0.359231
0.666002
0.309799
0.382055
0.39421
0.392659
0.57906
0.350346
0.465569
0.682008
0.378269
0.541972
0.39413
0.455842
0.408759
0.566092
0.34421
0.401374
0.549683
0.557293
0.512703
0.316291
0.373401
0.646824
0.480907
0.377386
0.454501
0.466584
0.368916
0.377435
0.488392
0.244733
0.537822
0.547303
0.61524
0.329889
0.403787
0.411387
0.641847
0.373502
0.496116
0.403717
0.452956
0.54748
0.557216
0.609097
0.458406
0.461247
0.561622
0.463136
0.582534
0.618408
0.402242
0.527555
0.432283
0.395251
0.538987
0.471316
0.430088
0.690049
0.471498
0.484421
0.13369
0.525262
0.552428
0.606632
0.450591
0.57369
0.468369
0.42779
0.444201
0.53963
0.481075
0.5215
0.449867
0.702387
0.570832
0.493311
0.543928
0.551129
0.327963
0.298219
0.46881
0.503861
0.399357
0.505344
0.428734
0.769545
0.211649
0.436955
0.591761
0.539979
0.240333
0.408769
0.51926
0.333361
0.671412
0.331218
0.518374
0.558982
0.501391
0.183609
0.453717
0.334255
0.552184
0.512412
0.350994
0.557107
0.393798
0.417822
0.455871
0.551745
0.488179
0.570963
0.412101
0.372548
0.427286
0.367401
0.341956
0.570816
0.522005
0.507873
0.603021
0.330539
0.321572
0.580713
0.367057
0.487547
0.568754
0.371142
0.238231
0.50753
0.737661
0.353016
0.606589
0.610118
0.508914
0.409068
0.364895
0.546741
0.504536
0.358959
0.639405
0.412962
0.570851
0.612267
0.630236
0.397286
0.408243
0.4339
0.303333
0.694265
0.410725
0.265712
0.288148
0.359849
0.328992
0.509722
0.633333
0.438642
0.518527
0.402083
0.718998
0.45929
0.401483
0.613534
0.539487
0.3256
0.570329
0.381416
0.453091
0.448929
0.716815
0.359627
0.538505
0.161802
0.522202
0.760811
0.332604
0.611594
0.694239
0.343305
0.482618
0.523141
0.367576
0.475447
0.541212
0.414225
0.4355
0.379454
0.393296
0.359517
0.213964
0.541007
0.775657
0.54051
0.644385
0.520276
0.564585
0.290825
0.519166
0.448809
0.351934
0.534413
0.560176
0.594471
0.552906
0.147799
0.469792
0.465592
0.342287
0.56924
0.392847
0.415237
0.702259
0.499087
0.613814
0.561662
0.462825
0.410712
0.347686
0.65467
0.0900294
0.573537
0.561449
0.523893
0.461686
0.446721
0.527039
0.443783
0.625879
0.557934
0.433981
0.295054
0.428439
0.511214
0.648504
0.42518
0.666542
0.678041
0.486696
0.363081
0.509089
0.385746
0.419495
0.433774
0.296234
0.474073
0.450482
0.463222
0.350319
0.381759
0.507159
0.377814
0.474682
0.437992
0.552906
0.372349
0.256371
0.393875
0.504582
0.598398
0.567921
0.515239
0.368943
0.468194
0.503143
0.583807
0.549404
0.530274
0.273992
0.272709
0.393907
0.489785
0.567183
0.436043
0.337603
0.681045
0.457381
0.388233
0.549207
0.460169
0.625046
0.428912
0.570705
0.264493
0.71043
0.594868
0.421958
0.217692
0.458413
0.414945
0.202336
0.463877
0.556026
0.531061
0.452879
0.415083
0.306348
0.321008
0.557519
0.441951
0.546313
0.471112
0.438724
0.440395
0.513644
0.593393
0.818597
0.521958
0.748815
0.389006
0.640644
0.604534
0.36401
0.479665
0.400716
0.371856
0.579927
0.390989
0.526339
0.461342
0.399136
0.594084
0.497611
0.3344
0.390986
0.311383
0.69059
0.311914
0.452036
0.280929
0.221226
0.508938
0.362711
0.578879
0.29382
0.598785
0.554
0.287317
0.366205
0.522836
0.445267
0.555735
0.652804
0.27451
0.34245
0.313333
0.444319
0.680502
0.506559
0.401217
0.414188
0.384451
0.415184
0.482639
0.537597
0.43556
0.578805
0.350128
0.572577
0.458138
0.484639
0.2751
0.488615
0.471004
0.328173
0.408134
0.258382
0.300815
0.307731
0.416384
0.348444
0.413332
0.248934
0.384852
0.618315
0.232644
0.352263
0.639221
0.231334
0.595714
0.416824
0.429083
0.458829
0.412103
0.54688
0.676523
0.454702
0.518612
0.249045
0.595821
0.261366
0.588079
0.339938
0.257894
0.556664
0.380083
0.412457
0.662469
0.621528
0.610253
0.391246
0.503107
0.745074
0.447508
0.574607
0.32327
0.373691
0.477936
0.506225
0.605005
0.522778
0.690338
0.638742
0.317994
0.411845
0.429159
0.332037
0.464181
0.24068
0.324853
0.62968
0.458022
0.521651
0.352271
0.391623
0.5443
0.538612
0.532365
0.754148
0.580469
0.320886
0.691428
0.476698
0.535693
0.461688
0.524236
0.598068
0.372801
0.441628
0.52818
0.668254
0.363034
0.300152
0.56328
0.238003
0.4555
0.483618
0.429797
0.577492
0.519422
0.331761
0.518249
0.598228
0.46561
0.326244
0.432098
0.30568
0.474822
0.521053
0.610964
0.696934
0.339382
0.563948
0.448393
0.555154
0.297313
0.51261
0.483262
0.681595
0.614034
0.541679
0.37321
0.554773
0.605146
0.442117
0.496536
0.423194
0.437408
0.245784
0.439932
0.476668
0.494073
0.37962
0.586533
0.52431
0.428892
0.534631
0.333498
0.599908
0.510862
0.171856
0.488415
0.325573
0.611016
0.164859
0.541087
0.605265
0.458114
0.437276
0.352214
0.638803
0.380673
0.531712
0.417901
0.584594
0.364102
0.295213
0.381261
0.481316
0.385299
0.704513
0.503397
0.3217
0.394861
0.466872
0.367133
0.691927
0.451492
0.408892
0.458912
0.336295
0.631778
0.494568
0.616832
0.390212
0.34251
0.392325
0.707361
0.312621
0.548314
0.348038
0.468474
0.572309
0.647905
0.554882
0.329533
0.559432
0.462454
0.391927
0.312842
0.387673
0.360288
0.498572
0.529263
0.612405
0.505927
0.336242
0.408008
0.317788
0.603387
0.651564
0.607619
0.55045
0.665579
0.555383
0.58052
0.663578
0.683855
0.5337
0.230832
0.524653
0.485135
0.351107
0.460683
0.598558
0.238536
0.260596
0.622987
0.437866
0.379798
0.525056
0.62016
0.228794
0.531813
0.647237
0.481339
0.458659
0.575649
0.385375
0.506196
0.373412
0.336132
0.681024
0.401759
0.585258
0.516309
0.570484
0.547551
0.407555
0.592482
0.456128
0.531363
0.547897
0.405014
0.40837
0.533018
0.249567
0.256401
0.629473
0.390914
0.455799
0.637242
0.695007
0.527339
0.484575
0.614477
0.550354
0.390801
0.574062
0.364172
0.550967
0.420575
0.349357
0.556506
0.6434
0.401346
0.42837
0.575884
0.497374
0.410415
0.663973
0.431797
0.477374
0.588956
0.261165
0.551981
0.377039
0.390423
0.552858
0.413032
0.616149
0.340165
0.679714
0.705377
0.570807
0.5314
0.49695
0.480972
0.611082
0.459295
0.441259
0.250094
0.513518
0.367057
0.570066
0.66521
0.284706
0.49762
0.497563
0.516642
0.376434
0.420629
0.356811
0.157353
0.356834
0.394965
0.710252
0.208481
0.425892
0.632082
0.337611
0.450579
0.341204
0.535507
0.482951
0.449789
0.490567
0.662868
0.363656
0.719401
0.42593
0.470573
0.491403
0.171543
0.522978
0.528345
0.682055
0.383808
0.383371
0.478655
0.494956
0.457564
0.31704
0.435655
0.630656
0.289941
0.61341
0.510949
0.488576
0.571485
0.481249
0.428443
0.246392
0.549876
0.315236
0.483673
0.462104
0.503031
0.662019
0.450673
0.502195
0.505928
0.522294
0.174229
0.719696
0.612682
0.33244
0.352808
0.626647
0.401369
0.387241
0.49502
0.302874
0.339107
0.418726
0.564358
0.506002
0.630502
0.665554
0.460036
0.50248
0.498312
0.633614
0.487522
0.499928
0.461627
0.462025
0.637307
0.376158
0.651389
0.617886
0.44329
0.518844
0.577083
0.651267
0.583748
0.33906
0.387885
0.621082
0.480966
0.4231
0.461562
0.247105
0.591522
0.559993
0.409869
0.578916
0.515321
0.319212
0.526113
0.574294
0.342591
0.513341
0.440269
0.457684
0.438653
0.588048
0.307165
0.356921
0.271466
0.382234
0.285972
0.615868
0.577168
0.375448
0.430568
0.696252
0.539559
0.283083
0.466465
0.673328
0.217304
0.422136
0.425978
0.308185
0.459056
0.520916
0.403975
0.467344
0.306992
0.406031
0.352713
0.445422
0.42457
0.458886
0.179881
0.372859
0.629533
0.427702
0.601674
0.452966
0.343042
0.378908
0.506976
0.508131
0.458815
0.315507
0.576907
0.291377
0.342885
0.528945
0.367872
0.476354
0.333547
0.468427
0.439109
0.2896
0.593053
0.477128
0.43576
0.463472
0.447836
0.526354
0.264242
0.495729
0.644248
0.450259
0.269762
0.26874
0.348794
0.434021
0.552167
0.465271
0.478345
0.471117
0.554149
0.528466
0.412094
0.478564
0.388224
0.643567
0.559175
0.604059
0.456733
0.318022
0.293708
0.379839
0.763773
0.600601
0.539958
0.454641
0.472434
0.454614
0.635172
0.626378
0.530647
0.420059
0.553249
0.475704
0.44641
0.555815
0.549308
0.76648
0.532722
0.478928
0.717442
0.27438
[truncated: 8,001 more rows]

## Sheet: FigS10b
GI_ft+cnj
0.666011
0.591667
0.545129
0.616571
0.820245
0.560845
0.618522
0.472095
0.653072
0.752194
0.776836
0.498809
0.518686
0.655693
0.572296
0.764833
0.570646
0.626025
0.710192
0.677737
0.75944
0.587854
0.554039
0.626037
0.801585
0.867036
0.563566
0.601607
0.759658
0.708594
0.766278
0.713804
0.578903
0.590738
0.684616
0.712038
0.35933
0.748725
0.633588
0.442826
0.627295
0.5591
0.485464
0.539058
0.510997
0.415045
0.616776
0.478397
0.703903
0.604998
0.636841
0.632236
0.516144
0.569727
0.666048
0.733952
0.426721
0.490687
0.55632
0.572789
0.409885
0.679467
0.778338
0.681012
0.68944
0.511593
0.708243
0.46967
0.453098
0.526703
0.635946
0.599473
0.64355
0.480687
0.607293
0.51587
0.582609
0.541149
0.533796
0.374151
0.810606
0.559691
0.524971
0.411858
0.578255
0.658517
0.751605
0.565756
0.602598
0.582536
0.283385
0.602566
0.619099
0.593613
0.458185
0.648548
0.632708
0.568536
0.553728
0.458388
0.715401
0.645958
0.664592
0.64768
0.667475
0.716099
0.458704
0.713302
0.457618
0.785449
0.805197
0.693407
0.696087
0.638043
0.570707
0.625402
0.570295
0.522164
0.501453
0.666394
0.598268
0.537313
0.567882
0.635495
0.426927
0.552487
0.639884
0.633014
0.556041
0.706137
0.633866
0.618595
0.654431
0.52978
0.341089
0.430574
0.750863
0.512563
0.683329
0.5716
0.63905
0.681425
0.337468
0.559482
0.62542
0.487911
0.37132
0.520793
0.784901
0.740197
0.564602
0.60483
0.553132
0.627767
0.478825
0.604839
0.55943
0.565623
0.650491
0.645943
0.716778
0.615969
0.468515
0.708483
0.515903
0.744006
0.58718
0.48834
0.709866
0.653829
0.533465
0.466983
0.564618
0.725417
0.544795
0.569035
0.779159
0.833276
0.433897
0.545706
0.61348
0.546739
0.425505
0.830138
0.580034
0.573395
0.738824
0.508619
0.679745
0.374343
0.521984
0.734971
0.591685
0.600072
0.534096
0.791423
0.57789
0.603211
0.73992
0.696612
0.725136
0.577501
0.409101
0.447625
0.754146
0.447358
0.493184
0.671508
0.576775
0.429413
0.43782
0.510532
0.417265
0.592267
0.579279
0.616324
0.64137
0.529948
0.519704
0.726168
0.596837
0.541823
0.430264
0.747528
0.643604
0.740826
0.652397
0.657218
0.65112
0.572763
0.582912
0.670416
0.415045
0.616122
0.530186
0.763034
0.59652
0.577113
0.451545
0.74175
0.510674
0.557935
0.590589
0.681415
0.358583
0.762103
0.764651
0.655387
0.487049
0.768972
0.537329
0.605481
0.636754
0.624501
0.530837
0.459751
0.815445
0.538152
0.568057
0.665821
0.733479
0.596695
0.73253
0.66931
0.540854
0.744383
0.593108
0.616475
0.581508
0.688825
0.641073
0.525788
0.712961
0.600302
0.46637
0.550945
0.683447
0.671092
0.548109
0.553447
0.677699
0.58762
0.722483
0.606678
0.702288
0.544976
0.753441
0.560557
0.588112
0.698059
0.46782
0.727092
0.423682
0.708117
0.747257
0.63671
0.616473
0.76585
0.664496
0.719621
0.670194
0.646817
0.698012
0.754487
0.761741
0.769023
0.511613
0.655194
0.501459
0.840568
0.642273
0.479862
0.561889
0.502895
0.583329
0.667438
0.729183
0.60904
0.609333
0.692379
0.483545
0.605931
0.732628
0.626627
0.79468
0.595556
0.681117
0.474081
0.656679
0.491745
0.675445
0.355962
0.485184
0.684643
0.599759
0.417218
0.72359
0.568071
0.366074
0.605138
0.620493
0.620894
0.537593
0.581136
0.750121
0.683591
0.578581
0.510864
0.641999
0.740366
0.626379
0.542603
0.534028
0.554228
0.560438
0.521844
0.699177
0.614012
0.594746
0.737147
0.413877
0.527907
0.708186
0.616743
0.69544
0.722546
0.734842
0.592915
0.796862
0.331777
0.537079
0.54988
0.605876
0.627442
0.709299
0.618723
0.545161
0.399558
0.57142
0.563178
0.569649
0.601715
0.696416
0.613233
0.580745
0.658628
0.531427
0.49985
0.740995
0.399989
0.595613
0.606558
0.582731
0.537542
0.721488
0.68348
0.684951
0.682839
0.669918
0.589018
0.435141
0.668362
0.494832
0.690917
0.434376
0.802469
0.482875
0.573833
0.701185
0.570125
0.746112
0.701474
0.432619
0.640173
0.83282
0.594234
0.658715
0.652231
0.591586
0.574801
0.714273
0.838561
0.569498
0.803926
0.59205
0.665196
0.53441
0.578306
0.626257
0.633575
0.44082
0.682316
0.701806
0.579855
0.580637
0.630021
0.60701
0.772205
0.593605
0.54617
0.560282
0.722198
0.567784
0.773628
0.623873
0.392829
0.534264
0.571683
0.528353
0.536792
0.798847
0.729644
0.700655
0.616324
0.638298
0.708967
0.36493
0.677711
0.608145
0.559742
0.457365
0.720967
0.402798
0.620418
0.604088
0.570807
0.456128
0.687913
0.668302
0.532007
0.67849
0.775038
0.682007
0.456748
0.53883
0.632141
0.423677
0.538023
0.43766
0.845113
0.654349
0.752151
0.580681
0.617748
0.587729
0.523136
0.575069
0.672804
0.442283
0.479399
0.4244
0.678414
0.601249
0.668261
0.575891
0.623736
0.528166
0.770534
0.481064
0.690517
0.629799
0.612228
0.656266
0.727621
0.566166
0.623479
0.474555
0.622033
0.624457
0.721643
0.690498
0.506077
0.549329
0.521927
0.68329
0.719545
0.683909
0.707788
0.615526
0.665892
0.463819
0.570122
0.709909
0.698185
0.617861
0.461082
0.640181
0.696977
0.775307
0.750484
0.776669
0.480261
0.414214
0.740265
0.603983
0.714216
0.681214
0.683276
0.570672
0.587761
0.590881
0.704992
0.462419
0.772031
0.693184
0.652056
0.58418
0.523084
0.37416
0.446562
0.43002
0.668384
0.546178
0.720372
0.534664
0.411253
0.715202
0.634304
0.493717
0.715018
0.623756
0.551307
0.766692
0.310804
0.557385
0.549581
0.428299
0.546606
0.418071
0.761512
0.565552
0.29664
0.487437
0.596326
0.713676
0.556745
0.577152
0.648288
0.512487
0.786804
0.581523
0.471758
0.432585
0.48362
0.638692
0.661784
0.775784
0.701388
0.605319
0.650529
0.464707
0.571945
0.520956
0.449905
0.721819
0.69689
0.626493
0.667368
0.6918
0.496404
0.721116
0.449299
0.640833
0.617458
0.461043
0.379851
0.344997
0.555016
0.503786
0.537736
0.706502
0.525963
0.53328
0.428554
0.756882
0.542968
0.527401
0.484274
0.479214
0.607678
0.703003
0.465098
0.61071
0.5462
0.582079
0.334467
0.576212
0.540698
0.481483
0.656252
0.598039
0.779862
0.498944
0.772453
0.334642
0.741499
0.687747
0.684147
0.544673
0.525185
0.640472
0.473396
0.676124
0.751121
0.659476
0.640727
0.617414
0.523645
0.573852
0.511902
0.496848
0.699158
0.609719
0.713912
0.662807
0.696988
0.774514
0.539217
0.562143
0.433589
0.623355
0.585135
0.742832
0.552966
0.70974
0.482248
0.436446
0.659187
0.451757
0.460202
0.627876
0.796349
0.432572
0.694154
0.649204
0.283359
0.726165
0.631229
0.542824
0.764584
0.513834
0.75785
0.772518
0.61662
0.373556
0.747417
0.666271
0.70024
0.608804
0.597969
0.673983
0.631519
0.573007
0.636333
0.62899
0.725186
0.606881
0.599922
0.556529
0.646242
0.735595
0.631038
0.631797
0.743984
0.490934
0.490543
0.706096
0.711139
0.597655
0.622452
0.632089
0.550475
0.64505
0.501157
0.645761
0.699213
0.710573
0.769241
0.652514
0.504547
0.604101
0.79963
0.789841
0.498452
0.614138
0.681146
0.658321
0.632863
0.852224
0.781702
0.516596
0.755907
0.673162
0.507242
0.670599
0.507461
0.667451
0.670046
0.539198
0.540905
0.751258
0.35277
0.542253
0.84222
0.464214
0.592052
0.508096
0.512499
0.436693
0.62108
0.711196
0.659437
0.586067
0.678427
0.769625
0.740541
0.397515
0.526599
0.530866
0.558101
0.694789
0.587046
0.493012
0.628192
0.725435
0.592353
0.544069
0.563126
0.669809
0.520205
0.463648
0.658031
0.554109
0.510151
0.607175
0.524034
0.685032
0.583369
0.684054
0.625795
0.611426
0.707426
0.457907
0.698631
0.466747
0.701647
0.678912
0.617047
0.675427
0.676482
0.440119
0.63945
0.402497
0.744267
0.629653
0.68874
0.578052
0.658164
0.77312
0.520044
0.801283
0.747023
0.825436
0.515471
0.567885
0.430572
0.836362
0.694645
0.586972
0.628601
0.62065
0.634151
0.473463
0.612185
0.530116
0.635478
0.550843
0.591719
0.632609
0.425903
0.752154
0.549657
0.670753
0.605576
0.524266
0.645807
0.699815
0.662691
0.643697
0.472104
0.830526
0.52442
0.666898
0.701102
0.657434
0.630996
0.730482
0.721257
0.551608
0.585307
0.515842
0.569073
0.65932
0.544963
0.545101
0.461819
0.571805
0.369804
0.566232
0.648412
0.653597
0.564199
0.490417
0.581436
0.633433
0.552321
0.860245
0.564832
0.537471
0.604288
0.7854
0.52966
0.593389
0.532779
0.605986
0.627038
0.618437
0.576614
0.71765
0.6715
0.474425
0.70345
0.643276
0.321455
0.539146
0.723962
0.606475
0.583494
0.598774
0.588631
0.625414
0.584971
0.628414
0.472957
0.663988
0.697074
0.724989
0.464487
0.568687
0.682232
0.49593
0.598454
0.681376
0.52345
0.594157
0.364229
0.561927
0.596364
0.71273
0.627702
0.702358
0.717055
0.498326
0.635898
0.717461
0.760361
0.655361
0.488762
0.716381
0.576275
0.512109
0.687996
0.427782
0.684745
0.611803
0.706841
0.815545
0.478779
0.511366
0.742425
0.537335
0.430404
0.524809
0.54358
0.836362
0.61732
0.809182
0.767397
0.576243
0.677159
0.54037
0.730735
0.695588
0.618645
0.496584
0.505342
0.461443
0.579753
0.898453
0.75726
0.763374
0.582293
0.538855
0.573814
0.618712
0.635606
0.605258
0.866425
0.75657
0.441441
0.582057
0.572198
0.52716
0.546088
0.310359
0.615906
0.574914
0.461555
0.670968
0.763161
0.615705
0.601649
0.566187
0.655003
0.60078
0.670154
0.813488
0.668008
0.579337
0.572925
0.483385
0.640148
0.622487
0.309181
0.603155
0.702791
0.62278
0.663823
0.727399
0.407901
0.894062
0.505088
0.523041
0.310468
0.879655
0.655053
0.727666
0.654615
0.603433
0.679021
0.568052
0.502704
0.371668
0.591761
0.597677
0.554408
0.742952
0.549219
0.551728
0.655193
0.577135
0.721419
0.661747
0.445202
0.691702
0.434584
0.710195
0.792362
0.672492
0.785631
0.513381
0.65695
0.52088
0.590934
0.597142
0.713837
0.791797
0.6174
0.622207
0.602194
0.738591
0.681438
0.709044
0.600399
0.704075
0.478984
0.548831
0.628377
0.552306
0.579849
0.570609
0.63482
0.616721
0.446179
0.461161
0.609106
0.591615
0.529353
0.442627
0.736204
0.563438
0.596961
0.699554
0.46503
0.815106
0.431487
0.578222
0.595031
0.451309
0.540405
0.730391
0.541915
0.608461
0.686091
0.710072
0.586032
0.640507
0.655302
0.624976
0.886028
0.611125
0.636624
0.431945
0.585843
0.681979
0.604393
0.726559
0.329977
0.712845
0.677336
0.543508
0.606636
0.614036
0.766882
0.741241
0.655969
0.715505
0.579843
0.512865
0.392995
0.718504
0.633076
0.604292
0.683617
0.72928
0.573666
0.691969
0.571314
0.426417
0.700822
0.557553
0.766982
0.356385
0.762777
0.515424
0.672895
0.596395
0.730572
0.627454
0.712214
0.618393
0.814631
0.646602
0.558319
0.542917
0.664727
0.772499
0.532891
0.4247
0.737003
0.595391
0.742795
0.561958
0.604778
0.636777
0.645326
0.697704
0.514291
0.533426
0.710649
0.667967
0.439266
0.436649
0.704491
0.640803
0.60137
0.416153
0.698732
0.474064
0.716795
0.601017
0.369999
0.73672
0.514032
0.474696
0.677452
0.620361
0.511503
0.486956
0.507666
0.577567
0.794782
0.407673
0.491012
0.466026
0.46739
0.628636
0.553746
0.506852
0.781785
0.552877
0.622038
0.702148
0.57041
0.606555
0.691054
0.533272
0.632724
0.737595
0.575389
0.606455
0.372559
0.57897
0.760433
0.650241
0.713659
0.650612
0.614502
0.474959
0.431663
0.568992
0.591384
0.553592
0.861974
0.751744
0.511574
0.414429
0.48548
0.811596
0.483556
0.789914
0.404428
0.577411
0.600068
0.751399
0.692593
0.763284
0.565618
0.60827
0.610163
0.743675
0.834425
0.545036
0.5474
0.68202
0.583508
0.555351
0.606178
0.666362
0.729196
0.717306
0.737152
0.328806
0.54415
0.73678
0.693924
0.530918
0.619626
0.630316
0.49313
0.459674
0.799723
0.583119
0.633759
0.533961
0.720591
0.693087
0.583429
0.631347
0.573868
0.767504
0.490778
0.814787
0.629836
0.550925
0.620356
0.480756
0.809191
0.451383
0.587833
0.676892
0.568528
0.48414
0.677923
0.644595
0.434287
0.699698
0.629112
0.586377
0.769182
0.657303
0.270684
0.500727
0.626665
0.638541
0.643538
0.456252
0.569856
0.508491
0.604233
0.549636
0.719445
0.589901
0.620172
0.665725
0.583878
0.597628
0.585479
0.587653
0.665033
0.689224
0.763764
0.658987
0.44745
0.427736
0.681272
0.38977
0.626563
0.627504
0.468451
0.49999
0.692976
0.755846
0.3775
0.76594
0.721203
0.793395
0.444825
0.759136
0.650397
0.696569
0.437104
0.725652
0.591825
0.69746
0.656566
0.677827
0.727291
0.47937
0.544915
0.450029
0.740157
0.459429
0.44434
0.363252
0.471606
0.414164
0.554374
0.651318
0.535466
0.844969
0.603241
0.7547
0.540403
0.419974
0.745541
0.626333
0.391529
0.595959
0.659897
0.625902
0.55731
0.871579
0.760261
0.560934
0.398119
0.604192
0.808687
0.526602
0.777607
0.75409
0.522132
0.565735
0.618496
0.393342
0.588059
0.626197
0.613312
0.504322
0.691695
0.58309
0.575982
0.697492
0.595182
0.802468
0.631987
0.669334
0.614124
0.61469
0.641507
0.771506
0.573516
0.449116
0.616933
0.650482
0.703162
0.829901
0.375985
0.58574
0.678
0.446648
0.633396
0.609258
0.671379
0.765072
0.744793
0.677429
0.631411
0.587346
0.716935
0.48937
0.665745
0.67388
0.645193
0.720774
0.685707
0.645617
0.499271
0.585986
0.523222
0.697896
0.661502
0.578244
0.442283
0.484244
0.683682
0.664625
0.525728
0.707436
0.685583
0.781923
0.482979
0.654914
0.576711
0.601901
0.477519
0.591742
0.6241
0.549435
0.537982
0.514454
0.5754
0.69553
0.592902
0.644584
0.577592
0.695475
0.655464
0.566594
0.536867
0.547558
0.814421
0.654004
0.622064
0.629155
0.601288
0.599371
0.732658
0.611082
0.811233
0.486287
0.511065
0.450001
0.628198
0.826343
0.543015
0.573311
0.770939
0.535792
0.468373
0.661442
0.667897
0.714532
0.513916
0.686865
0.4543
0.785254
0.791064
0.447002
0.483282
0.559753
0.579599
0.504665
0.622496
0.620356
0.614174
0.722869
0.600573
0.511139
0.612754
0.578544
0.513862
0.602749
0.653297
0.529783
0.507826
0.679325
0.695695
0.904637
0.571785
0.778369
0.635234
0.761999
0.779322
0.524323
0.556005
0.729676
0.493688
0.727208
0.445619
0.664238
0.736843
0.696831
0.707488
0.76442
0.53944
0.608142
0.593267
0.744673
0.367401
0.548634
0.514995
0.639183
0.791112
0.468062
0.65008
0.465487
0.724138
0.700815
0.47988
0.543219
0.769273
0.540053
0.705976
0.753282
0.339669
0.36726
0.574522
0.75542
0.785964
0.755616
0.711294
0.532912
0.497817
0.746327
0.511305
0.6593
0.596814
0.668449
0.553769
0.638774
0.605182
0.508795
0.421448
0.495136
0.526367
0.357183
0.474828
0.546927
0.375841
0.504708
0.596912
0.568714
0.449303
0.662577
0.451456
0.753285
0.447735
0.472281
0.878126
0.431604
0.743608
0.615786
0.493641
0.544055
0.564141
0.708951
0.709628
0.614689
0.569569
0.343887
0.645788
0.39138
0.694379
0.495314
0.669388
0.613335
0.480315
0.506665
0.76123
0.682654
0.655908
0.464855
0.723836
0.766154
0.531625
0.60366
0.519186
0.754885
0.633199
0.664957
0.727739
0.58613
0.72218
0.73094
0.473752
0.617354
0.494893
0.700693
0.623047
0.650456
0.463806
0.6917
0.574446
0.619786
0.612427
0.456044
0.623194
0.710113
0.668303
0.861473
0.59758
0.475155
0.732247
0.733686
0.836388
0.695839
0.604927
0.621095
0.386582
0.561009
0.698434
0.735808
0.506994
0.672737
0.595928
0.377267
0.715591
0.666111
0.522961
0.72674
0.710476
0.612949
0.554284
0.751544
0.595641
0.580307
0.561626
0.398951
0.510856
0.549531
0.651623
0.780423
0.435597
0.636164
0.673644
0.61189
0.522753
0.550034
0.610728
0.740134
0.726383
0.610102
0.501564
0.643954
0.774983
0.623113
0.562251
0.570838
0.480018
0.481004
0.531603
0.526334
0.65348
0.516896
0.816858
0.710244
0.440364
0.593726
0.389011
0.666435
0.560098
0.517062
0.555025
0.531198
0.793208
0.251874
0.684998
0.694497
0.533685
0.548613
0.490575
0.721526
0.660019
0.62951
0.619918
0.6977
0.516396
0.413917
0.452185
0.568776
0.785462
0.724186
0.600117
0.407729
0.609311
0.706273
0.631952
0.768473
0.57275
0.51943
0.67739
0.461156
0.69068
0.574041
0.762781
0.569226
0.563092
0.555942
0.756347
0.660404
0.644622
0.785661
0.555408
0.80681
0.712306
0.637991
0.645082
0.598734
0.605281
0.555296
0.462201
0.568884
0.526939
0.605273
0.780029
0.681874
0.5991
0.590167
0.639869
0.453552
0.698305
0.697036
0.675039
0.629754
0.801558
0.773306
0.592227
0.711434
0.781951
0.703141
0.448333
0.669204
0.623726
0.44829
0.50337
0.654053
0.317823
0.5677
0.774751
0.594073
0.56248
0.6109
0.692555
0.554395
0.633812
0.812155
0.685506
0.576869
0.644967
0.573518
0.652512
0.591621
0.44437
0.786856
0.533134
0.695212
0.774122
0.646244
0.579443
0.637144
0.681568
0.539269
0.595938
0.683067
0.529736
0.686497
0.770268
0.523742
0.507691
0.643125
0.472099
0.477607
0.702998
0.698796
0.691812
0.641255
0.734623
0.62417
0.518038
0.690085
0.540776
0.693648
0.63286
0.727095
0.642125
0.864656
0.60522
0.722512
0.782677
0.54101
0.731598
0.823237
0.47166
0.648246
0.787625
0.437462
0.583587
0.463321
0.552044
0.684764
0.591394
0.667857
0.643176
0.750001
0.724942
0.617392
0.572431
0.530747
0.888541
0.655287
0.485837
0.566952
0.38846
0.674681
0.447996
0.604234
0.726192
0.621654
0.67185
0.524356
0.608901
0.537389
0.481171
0.593824
0.343744
0.620569
0.570283
0.751887
0.408472
0.565423
0.730641
0.597143
0.659214
0.497348
0.654313
0.618318
0.474007
0.678247
0.68722
0.450383
0.765048
0.55246
0.606042
0.55891
0.402209
0.666552
0.61266
0.774792
0.527862
0.523322
0.529134
0.591811
0.50432
0.505997
0.485834
0.678096
0.474319
0.881201
0.681061
0.626138
0.634984
0.678461
0.526104
0.46748
0.67317
0.495295
0.600618
0.646274
0.729273
0.746025
0.614581
0.672052
0.638115
0.565433
0.501207
0.786688
0.659363
0.658754
0.514987
0.6796
0.614578
0.475813
0.773588
0.506255
0.472273
0.673461
0.717774
0.570958
0.808371
0.678693
0.763494
0.71812
0.59087
0.729205
0.705489
0.674611
0.668446
0.537031
0.732487
0.627019
0.771179
0.73608
0.499375
0.637712
0.621297
0.730595
0.683212
0.682561
0.442539
0.671285
0.596298
0.593488
0.659056
0.491979
0.722471
0.739733
0.569525
0.609696
0.681556
0.453287
0.593406
0.664241
0.44766
0.54748
0.756553
0.596867
0.638132
0.830662
0.396529
0.509993
0.45723
0.432072
0.356558
0.716713
0.614901
0.454693
0.473215
0.774354
0.672458
0.52281
0.668959
0.702964
0.577967
0.540944
0.604083
0.677341
0.600836
0.581154
0.535882
0.616156
0.61855
0.691469
0.549393
0.569144
0.545777
0.52649
0.667531
0.49853
0.677664
0.544102
0.681923
0.559567
0.595758
0.455782
0.566885
0.649541
0.530961
0.336909
0.683981
0.52656
0.45967
0.563569
0.582609
0.553372
0.49919
0.741182
0.704955
0.565636
0.691105
0.58074
0.536796
0.513958
0.531185
0.710794
0.556792
0.690857
0.6834
0.523299
0.321237
0.53385
0.443985
0.541149
0.737498
0.499633
0.534115
0.574373
0.670343
0.603963
0.453621
0.636164
0.553992
0.653999
0.612385
0.685927
0.567299
0.38376
0.598353
0.539191
0.798803
0.657838
0.630653
0.571249
0.546803
0.590393
0.730766
0.694929
0.680755
0.589161
0.648366
0.684029
0.605397
0.687607
0.639659
0.835933
0.638708
0.558219
0.80943
0.668273
[truncated: 28,001 more rows]
