# Supplementary material for: Computational mechanisms of distributed value representations and mixed learning strategies
Source: Nat Commun. 2021 Dec 10;12:7191. doi: 10.1038/s41467-021-27413-2 (PMC8664930; doi:10.1038/s41467-021-27413-2)
Supplement: Supplementary file 4 — Source Data [file 41467_2021_27413_MOESM4_ESM.zip › Source Data/SourceData_FigS8.xlsx]

## Sheet: FigS8a
PC_1_ 1	PC_1_ 2	PC_1_ 3	PC_1_ 4	PC_1_ 5	PC_1_ 6	PC_1_ 7	PC_1_ 8	PC_1_ 9	PC_1_10	PC_1_11	PC_1_12	PC_1_13	PC_1_14	PC_1_15	PC_1_16	PC_1_17	PC_1_18	PC_1_19	PC_1_20	PC_1_21	PC_1_22	PC_1_23	PC_1_24	PC_1_25	PC_1_26	PC_1_27	PC_2_ 1	PC_2_ 2	PC_2_ 3	PC_2_ 4	PC_2_ 5	PC_2_ 6	PC_2_ 7	PC_2_ 8	PC_2_ 9	PC_2_10	PC_2_11	PC_2_12	PC_2_13	PC_2_14	PC_2_15	PC_2_16	PC_2_17	PC_2_18	PC_2_19	PC_2_20	PC_2_21	PC_2_22	PC_2_23
-11.9015	-11.9116	-11.9042	-11.9076	-11.9103	-11.9066	-11.8981	-11.8788	-11.9126	-11.8982	-11.8996	-11.9105	-11.9048	-11.9036	-11.904	-11.8984	-11.9067	-11.9112	-11.9069	-11.9065	-11.914	-11.8889	-11.9108	-11.8983	-11.9135	-11.8996	-11.9075	-1.10087	-1.27464	-1.27063	-1.14114	-1.23238	-1.26431	-1.21586	-1.06675	-1.24929	-1.16876	-1.17661	-1.2842	-1.23234	-1.21124	-1.18233	-1.18915	-1.23513	-1.25991	-1.18221	-1.26281	-1.17077	-1.09898	-1.27848
-11.8857	-11.888	-11.893	-11.9029	-11.8975	-11.8928	-11.8817	-11.8498	-11.9058	-11.8942	-11.894	-11.8822	-11.8962	-11.8914	-11.8947	-11.8878	-11.8972	-11.8934	-11.8869	-11.893	-11.9059	-11.8659	-11.9058	-11.8774	-11.8949	-11.8828	-11.8973	-1.05389	-1.22414	-1.24553	-0.976333	-1.08566	-1.21981	-1.16144	-0.878724	-1.21318	-1.01254	-1.15535	-1.18894	-1.20417	-1.16863	-1.08073	-1.16648	-1.23062	-1.15821	-1.08041	-1.22447	-1.1548	-0.970066	-1.23331
-11.8594	-11.8588	-11.8618	-11.8899	-11.8875	-11.8763	-11.8637	-11.7941	-11.8924	-11.8894	-11.8818	-11.8505	-11.8806	-11.8558	-11.858	-11.8744	-11.8837	-11.8747	-11.8664	-11.8752	-11.8887	-11.8094	-11.8899	-11.8268	-11.8845	-11.8527	-11.8358	-1.01918	-1.07251	-1.17663	-0.931481	-0.869762	-1.2203	-1.10654	-0.621803	-1.16912	-0.930269	-1.13006	-1.19847	-1.2058	-1.14049	-1.00155	-1.14106	-1.15131	-1.01507	-1.04585	-1.06939	-1.07247	-0.686847	-1.14847
-11.8395	-11.8114	-11.8041	-11.8621	-11.8631	-11.8532	-11.837	-11.7359	-11.8595	-11.8455	-11.8576	-11.8207	-11.8585	-11.8119	-11.8132	-11.8596	-11.8644	-11.8452	-11.8549	-11.8524	-11.8578	-11.7676	-11.8662	-11.7782	-11.8613	-11.827	-11.7678	-0.986315	-0.931903	-1.1038	-0.831377	-0.850763	-1.21239	-1.07042	-0.572417	-1.04321	-0.860507	-1.11216	-1.09918	-1.19489	-0.982261	-0.855691	-1.12994	-1.15721	-0.900109	-0.962939	-1.02507	-0.916463	-0.439864	-1.07523
-11.7924	-11.7641	-11.7623	-11.8327	-11.8264	-11.8255	-11.7807	-11.6947	-11.8353	-11.8214	-11.8137	-11.794	-11.8276	-11.7603	-11.7798	-11.8375	-11.8355	-11.8184	-11.8147	-11.8271	-11.8141	-11.7139	-11.8179	-11.7155	-11.8108	-11.7939	-11.7281	-0.859967	-0.707594	-1.05718	-0.571417	-0.648707	-1.18656	-0.976427	-0.390622	-0.967946	-0.848325	-1.07669	-0.958619	-1.15482	-0.787738	-0.749062	-1.10555	-1.13206	-0.743802	-0.890529	-0.937943	-0.752431	-0.378606	-0.93593
-11.7465	-11.7065	-11.7241	-11.806	-11.7644	-11.8022	-11.7558	-11.6542	-11.822	-11.7939	-11.7654	-11.7488	-11.8081	-11.6768	-11.7428	-11.7878	-11.8095	-11.7625	-11.7648	-11.7629	-11.7472	-11.662	-11.769	-11.6512	-11.7677	-11.7521	-11.6713	-0.848281	-0.528693	-1.0306	-0.393664	-0.573535	-1.1703	-0.950714	-0.0933372	-0.900583	-0.820048	-1.03604	-0.895053	-1.08776	-0.559213	-0.692535	-0.964394	-1.13435	-0.507886	-0.834283	-0.834485	-0.626488	-0.347936	-0.80114
-11.7022	-11.6262	-11.6799	-11.7692	-11.6971	-11.7281	-11.7275	-11.5846	-11.7744	-11.7299	-11.7076	-11.7008	-11.7525	-11.5992	-11.6898	-11.732	-11.77	-11.6992	-11.7115	-11.7198	-11.6959	-11.6146	-11.7081	-11.5725	-11.721	-11.679	-11.6176	-0.809353	-0.407377	-0.956217	-0.0712339	-0.486715	-1.05773	-0.862624	0.179157	-0.762272	-0.774074	-0.920434	-0.87238	-1.03613	-0.423926	-0.430185	-0.860656	-1.14067	-0.249809	-0.657465	-0.642485	-0.484461	-0.263659	-0.643997
-11.6665	-11.5573	-11.6199	-11.6881	-11.6532	-11.6616	-11.6588	-11.5263	-11.68	-11.6489	-11.6514	-11.6408	-11.6981	-11.534	-11.628	-11.6629	-11.7334	-11.6646	-11.6441	-11.6575	-11.6568	-11.5464	-11.6506	-11.4778	-11.6372	-11.6253	-11.5522	-0.629989	-0.147375	-0.827751	0.141576	-0.445896	-0.918012	-0.684996	0.204831	-0.647736	-0.639901	-0.816234	-0.643172	-0.994509	-0.199809	-0.335254	-0.772673	-1.10651	0.0404746	-0.613792	-0.40902	-0.306626	0.0231011	-0.408949
-11.601	-11.4973	-11.5715	-11.5961	-11.603	-11.6123	-11.6165	-11.4675	-11.6007	-11.5948	-11.5983	-11.5457	-11.6801	-11.5027	-11.5859	-11.6241	-11.6686	-11.6355	-11.5828	-11.5882	-11.6161	-11.4659	-11.5964	-11.3611	-11.5448	-11.557	-11.4949	-0.443468	-0.0528567	-0.733536	0.367326	-0.425641	-0.740461	-0.56235	0.29494	-0.594089	-0.591074	-0.730662	-0.422762	-0.942534	-0.0395589	-0.273318	-0.724643	-1.04254	0.184681	-0.498449	-0.120972	-0.160298	0.222586	-0.223029
-11.5394	-11.4459	-11.5098	-11.5316	-11.5332	-11.562	-11.5855	-11.4217	-11.5289	-11.55	-11.5503	-11.4614	-11.6473	-11.4463	-11.5309	-11.6155	-11.6208	-11.5807	-11.5045	-11.5505	-11.5583	-11.3843	-11.5591	-11.2833	-11.4723	-11.4445	-11.4293	-0.29465	-0.0697246	-0.741894	0.307758	-0.542926	-0.769718	-0.695683	0.167925	-0.666484	-0.68837	-0.761608	-0.330455	-1.03477	-0.0725712	-0.333996	-0.875856	-1.18368	0.148837	-0.371651	0.0113531	-0.25822	0.224816	-0.293921
-11.5184	-11.3868	-11.4603	-11.4788	-11.4593	-11.492	-11.5648	-11.3841	-11.4751	-11.4426	-11.5018	-11.3758	-11.6095	-11.4089	-11.4657	-11.6094	-11.5963	-11.4789	-11.407	-11.5073	-11.4819	-11.3451	-11.5095	-11.2215	-11.3847	-11.3485	-11.3557	-0.445445	0.0750892	-0.567574	0.244377	-0.444151	-0.562941	-0.659846	0.0259074	-0.646201	-0.585573	-0.775937	-0.275113	-1.05298	-0.115973	-0.426769	-0.902007	-1.23653	0.278764	-0.359191	0.166893	-0.27346	0.161651	-0.250848
-11.4981	-11.3636	-11.4076	-11.4293	-11.4204	-11.4087	-11.507	-11.3606	-11.4385	-11.3504	-11.4249	-11.3234	-11.577	-11.358	-11.3973	-11.5973	-11.5575	-11.4093	-11.313	-11.4637	-11.4234	-11.2943	-11.4451	-11.1347	-11.3293	-11.3034	-11.2928	-0.341354	0.233105	-0.505718	0.282153	-0.435903	-0.416495	-0.582919	-0.0310879	-0.559725	-0.479632	-0.687169	-0.296069	-1.02216	-0.101433	-0.483105	-0.88195	-1.25006	0.276938	-0.340993	0.292237	-0.231692	0.26305	0.00308491
-11.3022	-11.1065	-11.1186	-11.1343	-11.1295	-11.0992	-11.252	-11.2065	-11.1744	-11.0615	-11.1494	-11.0456	-11.3781	-11.122	-11.0888	-11.3635	-11.2285	-10.9782	-10.9991	-11.2475	-11.1315	-11.0195	-11.2508	-10.8355	-11.0477	-11.046	-11.1044	0.0379834	0.556925	-0.10476	0.539976	-0.25812	0.246996	-0.0942315	0.140517	-0.202661	0.149416	-0.39954	-0.0766447	-0.952771	0.205407	-0.235285	-0.484085	-1.08259	0.543108	-0.114062	0.534815	0.0245025	0.314536	0.234648
-10.4332	-10.0637	-10.2534	-10.1917	-10.1239	-10.088	-10.3149	-10.1699	-10.0938	-9.94589	-10.3211	-9.89098	-10.4112	-10.1836	-9.82522	-10.3822	-10.1867	-9.7476	-9.97384	-10.3593	-10.1864	-9.86799	-10.417	-9.89363	-10.0687	-10.1144	-10.2543	0.992007	1.67359	0.72727	1.53348	0.622377	1.08057	0.91375	1.46545	0.29394	1.07745	0.221828	0.714455	-0.705978	0.552955	0.130508	0.796417	-0.681699	1.28164	0.313562	1.16279	0.449254	0.708718	0.797086
-9.12259	-8.46356	-8.94307	-8.73057	-8.6399	-8.52364	-8.71531	-8.52592	-8.4303	-8.23434	-9.09453	-8.16143	-8.80637	-8.67821	-7.99384	-8.83287	-8.56153	-8.03607	-8.2701	-9.06241	-8.78062	-8.14428	-9.03292	-8.37446	-8.55876	-8.74416	-8.70518	1.74073	2.79498	1.40333	2.24567	1.44018	2.0691	2.088	2.73818	1.20512	2.10617	0.789299	1.58749	0.150441	0.759046	0.694874	2.01634	-0.000422943	1.96629	0.657306	1.94527	0.800319	1.48254	1.56716
-7.4984	-6.48917	-7.26265	-6.96312	-6.88882	-6.64649	-6.80467	-6.52779	-6.39958	-6.26353	-7.68343	-6.203	-6.96133	-6.88567	-6.01053	-6.91033	-6.66447	-5.9853	-6.21274	-7.52407	-7.06875	-6.10573	-7.26449	-6.57695	-6.82987	-7.16989	-6.81254	2.47651	4.10518	2.04602	2.82216	2.30146	2.84064	3.11938	3.64793	1.94219	2.88358	1.35083	2.41417	0.822449	1.00684	1.17342	3.17121	0.767009	2.79551	0.970904	2.64339	1.05747	2.26452	2.42759
-5.79242	-4.43	-5.41943	-5.15563	-4.91064	-4.6314	-4.74366	-4.52965	-4.25116	-4.10581	-6.15638	-4.11794	-4.90157	-5.01242	-3.98182	-4.92014	-4.60845	-3.74348	-3.85235	-5.75319	-5.24743	-4.00604	-5.38664	-4.62532	-4.9469	-5.42772	-4.8093	2.97033	5.26079	2.56537	3.07638	2.99099	3.10952	3.77167	4.16679	2.53527	3.41089	1.64484	3.11321	1.51699	1.22082	1.19245	4.14495	1.28643	3.38358	0.886882	2.88004	1.20117	2.77141	3.22469
-4.0261	-2.32261	-3.38516	-3.33038	-2.95001	-2.49808	-2.65909	-2.32784	-2.02856	-2.05217	-4.49537	-2.02938	-2.85541	-3.04166	-1.8578	-2.88518	-2.37978	-1.54768	-1.43701	-4.00265	-3.23431	-1.92344	-3.43796	-2.63914	-2.91591	-3.6104	-2.68839	2.93203	5.89276	2.8801	3.2417	3.67051	3.19657	4.15814	4.84626	2.96764	3.78777	1.95845	3.13059	2.14058	1.26557	1.27501	4.70972	1.50554	3.86095	0.887079	2.76897	1.1861	2.89537	3.64651
-2.16048	-0.185013	-1.35208	-1.45642	-1.03845	-0.349398	-0.482393	-0.0110695	0.21537	0.055231	-2.87273	0.11568	-0.810961	-0.944466	0.318748	-0.733705	-0.240054	0.693081	0.997272	-2.16595	-1.14026	0.172546	-1.61805	-0.576529	-0.912075	-1.68416	-0.453948	2.92817	6.33048	3.07703	3.33901	4.00345	3.17683	4.37788	5.40789	3.12206	4.11341	1.89151	3.22204	2.50987	1.30944	1.27677	5.16103	1.6281	4.05698	0.687257	2.68124	1.27622	2.94261	3.86811
-0.371688	1.9974	0.579897	0.479712	0.910186	1.74873	1.66881	2.29897	2.42038	2.24022	-1.2747	2.19414	1.30534	1.14891	2.46509	1.46716	1.93053	2.97964	3.35511	-0.280855	0.854586	2.30887	0.196836	1.37462	1.14584	0.078255	1.75251	2.82874	6.65526	2.96224	3.5285	4.17194	3.16745	4.52399	5.82483	3.07336	4.35152	1.80412	3.07262	2.79915	1.26639	1.14551	5.57649	1.9436	4.45783	0.301399	2.5813	1.38736	3.01361	4.16088
1.35786	4.10351	2.54603	2.49686	2.89729	3.80442	3.83667	4.50845	4.69037	4.35365	0.294613	4.26823	3.36775	3.19471	4.61718	3.57983	4.15954	5.18076	5.6924	1.45406	2.8561	4.42113	1.99341	3.3568	3.14714	1.82409	3.8933	2.99332	6.7055	2.71769	3.52227	4.20247	2.99108	4.55257	6.00848	3.08879	4.21496	1.73	3.01074	3.09055	1.20945	1.15141	5.76486	2.13505	4.70277	-0.0424696	2.42983	1.36195	2.86439	4.38071
3.06491	6.25529	4.39291	4.56007	4.96189	5.90705	6.01915	6.56149	6.953	6.44804	1.83235	6.43828	5.37414	5.15388	6.82309	5.58034	6.18125	7.36293	8.00587	3.21861	4.85858	6.57559	3.76575	5.42609	5.16853	3.56733	6.07913	2.91114	6.85275	2.61183	3.50285	4.1964	2.65392	4.50523	6.03788	2.92996	4.00398	1.52846	3.0869	3.35065	1.21876	1.18028	6.00792	2.12747	4.83951	-0.3829	2.22243	1.21758	2.63032	4.40424
4.6574	8.06487	6.01391	6.27332	6.81804	7.77366	7.91994	8.53858	8.94611	8.25011	3.15142	8.30592	7.25604	6.8446	8.77516	7.4701	7.85708	9.08193	10.0131	4.82261	6.59772	8.50057	5.41363	7.26017	6.97102	5.09519	7.934	2.59036	6.65399	2.20151	3.33592	3.84694	1.8968	4.08499	5.56348	2.45257	3.47322	1.11432	2.88885	3.75665	0.985274	0.922732	5.90277	1.83515	4.49145	-0.936658	1.71771	0.770533	2.28776	4.44742
5.60084	8.9496	7.03614	7.38504	8.0209	9.05328	9.07238	9.63801	10.0047	9.12136	3.97603	9.44242	8.36252	7.89313	9.68344	8.59796	8.88509	10.0728	11.2331	5.63104	7.68601	9.49559	6.46861	8.41637	8.16156	5.96573	9.14294	1.46599	5.49814	1.48735	2.19618	3.0992	0.958872	3.13788	4.15356	1.61249	2.62559	0.383129	2.11349	3.79212	0.432085	0.525043	4.8891	1.4069	3.64489	-1.65626	1.12113	0.098953	1.71313	4.0995
6.11596	9.36763	7.67222	8.03621	8.67993	9.78822	9.59267	10.1523	10.4732	9.48818	4.43397	9.95638	8.79034	8.39686	9.99396	9.09352	9.26074	10.5811	11.8141	6.06282	8.32268	9.90924	6.98801	8.96522	8.77343	6.3881	9.67952	0.513437	4.32893	1.0013	1.2796	2.2205	-0.180003	1.92836	2.65244	0.473784	1.6704	-0.365095	1.12125	3.16826	0.0210336	-0.00529523	3.78593	0.693047	2.84573	-2.29081	0.209488	-0.52831	0.872708	3.41959
6.32463	9.42726	7.95024	8.45593	9.08725	10.1465	9.79112	10.2712	10.5442	9.63738	4.80941	10.219	8.92221	8.56823	10.0817	9.17806	9.31528	10.6986	12.0128	6.22739	8.66915	9.95161	7.13429	9.17897	9.07473	6.6095	9.97708	-0.337291	2.9045	0.529188	0.539859	1.48955	-1.06397	0.924066	1.43314	-0.490833	0.903812	-0.97009	0.220966	2.58613	-0.617168	-0.610829	2.76698	-0.10244	1.97104	-2.91969	-0.604743	-1.03917	0.0257942	2.66693
6.37988	9.32506	8.03257	8.75675	9.10858	10.1298	9.8245	10.4395	10.4974	9.59331	5.00367	10.3076	8.798	8.62461	10.1683	9.10283	9.37815	10.5362	11.804	6.20679	8.89676	9.85735	7.17608	9.18865	9.28134	6.71686	10.1386	-1.10069	1.58787	-0.0958526	-0.0235933	1.0019	-1.71094	0.200347	0.850907	-1.33961	0.415886	-1.41628	-0.61721	1.95191	-1.18434	-0.938992	1.99346	-0.557359	1.28898	-3.27094	-1.08055	-1.26909	-0.666559	1.9896
6.33331	9.16778	7.89927	8.89835	9.01402	10.0342	9.86049	10.4888	10.3844	9.57081	4.98184	10.4173	8.74301	8.66995	10.1542	8.97006	9.26373	10.5089	11.5094	6.23746	8.96706	9.77402	7.07716	9.15846	9.37123	6.64564	10.0981	-1.36435	0.665529	-0.701914	-0.486428	0.395847	-2.11478	-0.430955	0.364054	-2.08986	-0.144884	-1.89819	-0.851783	1.54811	-1.52641	-1.27765	1.57746	-0.810646	0.578673	-3.53693	-1.24905	-1.52591	-1.21599	1.57247
6.10366	9.08737	7.71481	8.98491	9.06436	9.94184	9.8175	10.3402	10.2005	9.49861	4.94404	10.3833	8.66579	8.56072	10.1045	8.76966	9.12916	10.3928	11.1478	6.21409	8.92947	9.65125	6.98081	9.00764	9.44301	6.45167	9.98161	-1.71133	0.267409	-0.997082	-0.874653	0.071842	-2.47213	-0.920261	-0.15842	-2.46525	-0.294004	-2.01107	-1.21543	1.30845	-1.79909	-1.52317	1.23714	-1.07779	0.406005	-3.65457	-1.4977	-1.8392	-1.56839	1.27083
6.04021	8.97418	7.66173	8.99418	9.07209	9.92241	9.78566	10.0847	10.1421	9.33941	4.92228	10.3764	8.61158	8.49293	10.0416	8.52553	8.98334	10.2129	10.9851	6.12595	8.95017	9.54756	6.98056	8.92838	9.35723	6.31358	9.84395	-2.06031	-0.0905001	-1.0876	-1.23362	-0.00216094	-2.80755	-1.34078	-0.679579	-2.64766	-0.537537	-2.13017	-1.41046	1.04969	-1.87018	-1.65269	1.11589	-1.44699	-0.0244665	-3.7117	-1.74769	-2.03858	-1.9226	0.963947
6.08701	8.99436	7.58667	8.89537	9.08931	9.83533	9.67483	10.0352	10.2408	9.14405	4.83258	10.4855	8.58216	8.44449	9.94368	8.42867	8.82613	10.1475	10.9211	6.25466	8.87642	9.64022	6.9748	8.84182	9.39656	6.13727	9.68623	-2.2981	-0.0765515	-1.07036	-1.49117	-0.126577	-2.92841	-1.63115	-0.909684	-2.81811	-0.588704	-2.27765	-1.54998	0.70898	-1.89472	-1.88201	1.21302	-1.7485	-0.292714	-3.63612	-1.77503	-2.14218	-1.93927	0.847552
6.16197	8.98137	7.70401	8.81832	8.98455	9.72241	9.54411	10.2405	10.189	9.03528	4.8522	10.5128	8.66293	8.45811	9.80845	8.39058	8.88762	10.0845	10.8338	6.23794	8.81394	9.68744	7.03318	8.62578	9.29201	6.10928	9.47332	-2.49305	-0.256026	-1.03783	-1.83358	-0.192807	-2.76235	-1.68041	-1.03091	-2.98375	-0.52167	-2.25518	-1.83034	0.586996	-2.14038	-2.17072	1.26129	-1.72938	-0.561518	-3.55576	-1.79427	-2.11244	-2.00614	0.61678
6.16557	8.95909	7.78745	8.82636	8.86454	9.59765	9.57429	10.4226	10.1578	8.96162	4.81048	10.5379	8.64983	8.49066	9.7746	8.30529	8.96438	10.1846	10.7644	6.16208	8.77234	9.73877	7.07356	8.48328	9.2164	6.19137	9.41674	-2.72206	-0.427714	-1.10051	-2.02806	-0.0631383	-2.66264	-1.79119	-0.904356	-3.15762	-0.619364	-2.30875	-1.89087	0.446077	-2.47424	-2.43218	1.20912	-1.85513	-0.637703	-3.47651	-1.71875	-2.11755	-2.0267	0.399558
6.10253	9.13713	7.77778	8.79973	8.72547	9.30067	9.52991	10.6158	10.1437	8.9845	4.72209	10.4465	8.66263	8.42399	9.78761	8.3465	8.92993	10.0621	10.7655	6.23025	8.63956	9.84779	7.1685	8.33981	9.05943	6.23983	9.44929	-2.68379	-0.400739	-1.36649	-2.05487	-0.0465839	-2.64412	-1.90002	-0.896168	-3.14804	-0.600355	-2.34389	-2.12598	0.57161	-2.65496	-2.68664	1.26692	-1.97248	-0.510338	-3.5228	-1.69606	-2.14566	-2.10719	0.418389
5.91998	9.09118	7.67168	8.70115	8.56792	9.0333	9.37465	10.7572	10.0729	8.96402	4.58918	10.4152	8.63768	8.27978	9.73218	8.44926	9.04567	9.99264	10.7292	6.23641	8.57451	10.0127	7.33328	8.21951	9.03981	6.29481	9.41754	-2.62084	-0.465513	-1.69927	-2.27054	0.0584021	-2.53603	-1.77165	-0.757934	-3.16655	-0.407084	-2.33744	-2.31987	0.647331	-2.78258	-2.98043	1.50375	-2.06121	-0.455198	-3.57864	-1.65728	-2.05096	-2.13335	0.508844
5.79996	8.99723	7.59936	8.45968	8.52332	8.91639	9.28979	10.9062	10.0746	8.96261	4.31297	10.4207	8.6759	8.15067	9.78816	8.54495	9.21437	9.96071	10.7853	6.17623	8.56066	10.2366	7.41829	8.08239	8.99344	6.25051	9.34265	-2.59592	-0.414901	-1.98426	-2.47227	0.00897021	-2.50335	-1.65613	-0.789325	-3.24367	-0.299642	-2.4013	-2.34306	0.751391	-2.8408	-3.06549	1.70515	-2.04861	-0.510475	-3.55758	-1.67951	-1.94756	-2.23921	0.517811
5.65857	9.06148	7.56182	8.22992	8.4956	9.0552	9.26936	10.8977	10.0926	8.92423	4.20346	10.4735	8.69471	8.12891	9.73019	8.67774	9.29636	10.042	10.9449	6.16515	8.53956	10.6155	7.40798	7.89114	8.87345	6.23357	9.18344	-2.5266	-0.192315	-1.99239	-2.53887	-0.30279	-2.36129	-1.55411	-0.93748	-3.32759	-0.123148	-2.40504	-2.29659	0.836982	-2.78985	-3.1335	1.67903	-2.04962	-0.487621	-3.55118	-1.54027	-2.01829	-2.23949	0.621821
5.59135	9.15619	7.47905	8.13433	8.65787	9.22986	9.18001	10.9008	10.0201	8.9278	4.16737	10.5487	8.75587	8.06778	9.79342	8.85715	9.29298	10.1275	11.1736	6.13398	8.45149	10.8818	7.41815	7.71185	8.70089	6.37988	9.09877	-2.52746	-0.039144	-1.88136	-2.4328	-0.247933	-2.15074	-1.39282	-1.04877	-3.36123	0.0494271	-2.40998	-2.20445	0.827497	-2.94523	-3.06125	1.55244	-2.08815	-0.411713	-3.56438	-1.41538	-2.01498	-2.19823	0.836155
5.64587	9.17666	7.46397	8.10688	8.57501	9.36707	9.13086	10.9909	9.99299	9.00115	4.18017	10.6134	8.90811	8.09192	9.80961	8.99595	9.40084	10.29	11.4288	5.98907	8.44321	10.9716	7.60075	7.51478	8.52672	6.32488	8.97724	-2.37164	0.00572043	-1.95507	-2.47001	-0.208826	-1.83215	-1.23986	-1.0774	-3.41282	-0.13249	-2.38182	-2.05515	1.08244	-3.09456	-2.83098	1.579	-2.14713	-0.438901	-3.67355	-1.19937	-2.04363	-2.26723	1.14852
5.59607	9.12086	7.47284	8.21569	8.48594	9.35208	9.06673	11.2512	9.93366	9.0088	4.24282	10.6553	8.88774	7.96102	9.87719	9.22003	9.47907	10.3274	11.5084	5.96289	8.47924	10.9992	7.69824	7.44655	8.48499	6.33563	8.89095	-2.44427	-0.0250459	-2.00561	-2.52652	-0.441401	-1.75408	-1.06863	-0.93299	-3.44929	-0.0323577	-2.38668	-1.88341	1.21751	-3.33571	-2.74667	1.41484	-2.23693	-0.538033	-3.84303	-0.969582	-2.16002	-2.34396	1.46421
5.60221	8.95713	7.56827	8.37374	8.40282	9.42172	9.02892	11.2677	9.70041	9.06389	4.34939	10.5673	8.9221	7.85059	9.98752	9.31925	9.6026	10.23	11.6249	5.70618	8.51997	10.8995	7.7494	7.40893	8.39508	6.45843	8.90555	-2.4563	-0.069914	-2.03974	-2.4686	-0.616128	-1.9015	-1.00038	-0.978736	-3.57355	-0.0184781	-2.3724	-1.79116	1.42128	-3.58656	-2.70976	1.22148	-2.19686	-0.728362	-3.98568	-1.05339	-2.31423	-2.51542	1.86927
5.62094	8.8134	7.54678	8.42104	8.46394	9.4835	8.96533	11.2336	9.64011	9.03645	4.39954	10.5038	8.89164	7.85087	10.057	9.47446	9.65862	10.1524	11.7332	5.57098	8.53723	10.7549	7.74477	7.49972	8.34692	6.56729	9.01999	-2.56378	-0.202973	-2.18998	-2.38405	-0.755421	-2.108	-1.11414	-1.07733	-3.57913	0.0327074	-2.35219	-1.67217	1.48829	-3.61393	-2.63873	1.14096	-2.30271	-0.615214	-4.06106	-1.06434	-2.35449	-2.39211	2.11902
5.15038	8.13236	6.88954	7.78229	7.78003	8.83059	8.18663	10.4472	8.90852	8.35353	3.98648	9.86188	8.15185	7.23088	9.31747	8.92197	9.04757	9.342	11.181	4.88972	7.99607	9.93525	7.16247	6.78866	7.69512	5.92596	8.4665	-2.67535	-0.310643	-2.40983	-2.48518	-1.04891	-2.34906	-1.29289	-1.3908	-3.58319	-0.0816485	-2.31509	-1.72	1.11602	-3.55346	-2.63727	0.855724	-2.33879	-0.639538	-4.07781	-1.14005	-2.42431	-2.53277	1.98581
4.10107	6.65602	5.54948	6.37825	6.25891	7.47788	6.88273	8.75462	7.39824	6.84838	2.92454	8.32655	6.65358	5.88394	7.77593	7.42014	7.70373	7.8999	9.65728	3.60039	6.69263	8.33976	5.76077	5.38194	6.25769	4.57826	6.99224	-2.73786	-0.537477	-2.48012	-2.53423	-1.35688	-2.39489	-1.40625	-1.50481	-3.50795	-0.293846	-2.26019	-1.72359	0.604108	-3.43865	-2.62709	0.420027	-2.32506	-0.832117	-3.94039	-1.29937	-2.47527	-2.66747	1.60393
2.72542	4.95109	3.9657	4.68207	4.49484	5.69383	5.18811	6.7191	5.57556	4.98346	1.56745	6.38671	4.90015	4.27699	5.97942	5.54705	5.87859	6.02902	7.69611	2.06587	4.93231	6.29037	3.92355	3.63178	4.34884	2.90074	5.21398	-2.79216	-0.603767	-2.46718	-2.45051	-1.67205	-2.41609	-1.64901	-1.66097	-3.40063	-0.603391	-2.13413	-1.62092	0.289405	-3.34794	-2.53311	-0.0241058	-2.2951	-0.963008	-3.72407	-1.25548	-2.4971	-2.67911	1.24866
1.14551	3.11021	2.2061	2.88193	2.44201	3.66861	3.3149	4.52888	3.58839	3.01001	0.133306	4.24687	2.99538	2.5135	3.95816	3.51343	3.85565	4.03027	5.46204	0.47092	2.96041	4.05848	2.0203	1.83455	2.46874	1.19002	3.17825	-2.72321	-0.718935	-2.40823	-2.28627	-1.85819	-2.35511	-1.85738	-1.58655	-3.19077	-0.743224	-2.08875	-1.62788	-0.00715201	-3.13271	-2.3874	-0.486288	-2.30274	-1.11289	-3.48032	-1.20874	-2.48631	-2.54477	1.02171
-0.377541	1.1178	0.373418	1.05373	0.441988	1.5231	1.29739	2.36275	1.53099	0.951938	-1.48521	2.05277	1.04954	0.596327	1.931	1.47724	1.713	1.88812	3.21374	-1.22575	0.959089	1.69613	0.154719	0.0857262	0.529876	-0.647345	1.19896	-2.56913	-0.900933	-2.39159	-2.22462	-1.84065	-2.2399	-1.98005	-1.64971	-3.01338	-0.975323	-2.01122	-1.57399	-0.210328	-2.97114	-2.29856	-0.754617	-2.35879	-1.31982	-3.22424	-1.29441	-2.48848	-2.42521	0.655927
-1.98698	-0.912219	-1.44792	-0.836287	-1.59403	-0.693826	-0.730434	0.0958274	-0.520498	-1.08617	-3.09014	-0.233293	-1.00041	-1.36413	-0.250532	-0.628614	-0.388918	-0.315315	0.871993	-2.96729	-1.01396	-0.57317	-1.69461	-1.72233	-1.42923	-2.55099	-0.818583	-2.45736	-0.997605	-2.28518	-2.24426	-1.96792	-2.23176	-2.08493	-1.75294	-2.79006	-1.078	-1.93986	-1.68224	-0.473362	-2.73192	-2.21057	-0.808817	-2.32696	-1.44287	-2.95311	-1.31813	-2.41153	-2.30559	0.240136
-3.66778	-3.0083	-3.2566	-2.78492	-3.474	-2.88279	-2.82467	-2.20001	-2.57282	-3.14529	-4.68954	-2.44446	-3.02476	-3.35172	-2.38787	-2.70605	-2.51549	-2.56732	-1.47285	-4.6135	-3.03485	-2.64899	-3.55712	-3.47949	-3.37051	-4.24191	-2.83002	-2.41689	-1.17704	-2.12793	-2.10836	-1.84407	-2.37333	-2.07984	-1.844	-2.55436	-1.03013	-1.83493	-1.76983	-0.879991	-2.42149	-2.26274	-0.979389	-2.19106	-1.55539	-2.6257	-1.41092	-2.27486	-2.13279	-0.0714699
-5.35585	-5.05054	-5.18454	-4.86365	-5.37824	-4.94843	-4.88645	-4.54433	-4.66739	-5.14838	-6.33628	-4.55193	-5.04162	-5.25709	-4.56287	-4.85235	-4.65141	-4.73215	-3.77555	-6.32932	-5.09227	-4.73399	-5.46244	-5.29847	-5.29848	-5.95282	-4.83172	-2.20972	-1.24261	-2.0243	-1.96704	-1.73789	-2.25759	-1.97798	-1.93843	-2.40435	-1.14006	-1.6433	-1.7772	-1.08601	-2.16159	-2.21262	-1.11004	-2.06624	-1.54489	-2.26099	-1.47925	-1.97344	-1.89671	-0.461001
[truncated: 31 more columns]

## Sheet: FigS8b
PC_1_ 1	PC_1_ 2	PC_1_ 3	PC_1_ 4	PC_1_ 5	PC_1_ 6	PC_1_ 7	PC_1_ 8	PC_1_ 9	PC_1_10	PC_1_11	PC_1_12	PC_1_13	PC_1_14	PC_1_15	PC_1_16	PC_1_17	PC_1_18	PC_1_19	PC_1_20	PC_1_21	PC_1_22	PC_1_23	PC_1_24	PC_1_25	PC_1_26	PC_1_27	PC_2_ 1	PC_2_ 2	PC_2_ 3	PC_2_ 4	PC_2_ 5	PC_2_ 6	PC_2_ 7	PC_2_ 8	PC_2_ 9	PC_2_10	PC_2_11	PC_2_12	PC_2_13	PC_2_14	PC_2_15	PC_2_16	PC_2_17	PC_2_18	PC_2_19	PC_2_20	PC_2_21	PC_2_22	PC_2_23
-9.81456	-9.85864	-9.86169	-9.85518	-9.84906	-9.85938	-9.84958	-9.84298	-9.86444	-9.86866	-9.85258	-9.85199	-9.84856	-9.86242	-9.85042	-9.84631	-9.85579	-9.86344	-9.85587	-9.86325	-9.85144	-9.85523	-9.83046	-9.82381	-9.84726	-9.85192	-9.83557	-3.59698	-3.66582	-3.64585	-3.68877	-3.65231	-3.67655	-3.64868	-3.60479	-3.68546	-3.67439	-3.68605	-3.63728	-3.6694	-3.63751	-3.68147	-3.68484	-3.67525	-3.67863	-3.67113	-3.66069	-3.63433	-3.63329	-3.64456
-9.80954	-9.85853	-9.85844	-9.85509	-9.84789	-9.85805	-9.84462	-9.84291	-9.86423	-9.86841	-9.85248	-9.84848	-9.84496	-9.8596	-9.84761	-9.84398	-9.85447	-9.85785	-9.85252	-9.86269	-9.85048	-9.85497	-9.82401	-9.82073	-9.84096	-9.84216	-9.83403	-3.59445	-3.66454	-3.63562	-3.68882	-3.65306	-3.672	-3.64175	-3.60444	-3.68442	-3.67253	-3.67441	-3.6324	-3.67112	-3.63739	-3.67602	-3.68436	-3.67461	-3.67336	-3.6614	-3.65279	-3.63287	-3.62919	-3.6466
-9.80332	-9.84936	-9.85784	-9.85505	-9.84801	-9.85446	-9.83114	-9.83698	-9.86199	-9.86188	-9.83699	-9.84736	-9.84304	-9.84559	-9.84542	-9.83907	-9.85134	-9.85242	-9.84651	-9.85498	-9.85032	-9.85426	-9.81821	-9.80104	-9.83712	-9.81844	-9.82565	-3.57771	-3.65622	-3.62937	-3.68814	-3.64663	-3.66838	-3.62641	-3.5919	-3.68565	-3.66797	-3.65257	-3.63157	-3.66152	-3.61135	-3.6755	-3.6669	-3.67351	-3.67234	-3.65552	-3.65134	-3.63214	-3.62811	-3.63621
-9.78368	-9.83815	-9.85311	-9.84058	-9.84309	-9.83938	-9.82161	-9.82627	-9.85285	-9.85564	-9.83096	-9.84298	-9.83711	-9.83179	-9.83244	-9.82799	-9.84703	-9.83855	-9.84429	-9.84273	-9.84332	-9.84932	-9.80889	-9.79038	-9.83197	-9.80405	-9.81946	-3.56941	-3.63471	-3.61319	-3.64562	-3.62197	-3.64142	-3.62445	-3.58769	-3.6879	-3.66314	-3.63791	-3.62506	-3.63693	-3.59947	-3.66515	-3.64652	-3.66922	-3.62769	-3.65237	-3.64661	-3.61497	-3.63055	-3.632
-9.77271	-9.82375	-9.83657	-9.83116	-9.83288	-9.82755	-9.80565	-9.81618	-9.84514	-9.84737	-9.82781	-9.83438	-9.83134	-9.81131	-9.81656	-9.81601	-9.83431	-9.80284	-9.82547	-9.82059	-9.82298	-9.83612	-9.78658	-9.77791	-9.8135	-9.79718	-9.80406	-3.53958	-3.62152	-3.60611	-3.6092	-3.54033	-3.62909	-3.63376	-3.56743	-3.67285	-3.64816	-3.6304	-3.59476	-3.63211	-3.55345	-3.62218	-3.63551	-3.67009	-3.62026	-3.5469	-3.61075	-3.57772	-3.6233	-3.6208
-9.74849	-9.80468	-9.81125	-9.82409	-9.81078	-9.81424	-9.77139	-9.79575	-9.83647	-9.82756	-9.8233	-9.81181	-9.80746	-9.79053	-9.80682	-9.80255	-9.82005	-9.78097	-9.81461	-9.80722	-9.8021	-9.80985	-9.77898	-9.75826	-9.79886	-9.78704	-9.7892	-3.50048	-3.61579	-3.59624	-3.57257	-3.49349	-3.59754	-3.61394	-3.54002	-3.67027	-3.61705	-3.59631	-3.57289	-3.6032	-3.51388	-3.59757	-3.62208	-3.671	-3.61694	-3.46218	-3.58762	-3.55554	-3.59795	-3.57741
-9.7114	-9.76593	-9.7878	-9.8108	-9.77048	-9.79019	-9.74816	-9.78237	-9.81964	-9.80298	-9.79687	-9.79798	-9.79226	-9.76801	-9.77393	-9.7569	-9.81052	-9.7502	-9.7954	-9.79229	-9.75001	-9.77729	-9.7607	-9.73884	-9.76973	-9.77348	-9.76453	-3.43884	-3.59887	-3.5707	-3.53043	-3.47753	-3.57087	-3.5956	-3.53918	-3.64357	-3.53936	-3.5848	-3.55236	-3.57409	-3.49023	-3.59155	-3.5961	-3.66446	-3.60204	-3.38394	-3.57528	-3.51424	-3.56129	-3.57452
-9.69129	-9.72881	-9.74932	-9.8006	-9.73972	-9.76787	-9.72452	-9.7714	-9.80123	-9.77238	-9.76574	-9.78717	-9.75982	-9.75093	-9.74822	-9.71089	-9.787	-9.71528	-9.76624	-9.77831	-9.72013	-9.72499	-9.73622	-9.70571	-9.7531	-9.7448	-9.73002	-3.41458	-3.57887	-3.54928	-3.51237	-3.41112	-3.55677	-3.57935	-3.52977	-3.6245	-3.44737	-3.53282	-3.54933	-3.54718	-3.45434	-3.54527	-3.51887	-3.65714	-3.60952	-3.29434	-3.57012	-3.46491	-3.5058	-3.51983
-9.6777	-9.70781	-9.71037	-9.7807	-9.71112	-9.73882	-9.68446	-9.75385	-9.771	-9.75461	-9.74426	-9.76226	-9.70043	-9.73644	-9.71691	-9.66773	-9.75717	-9.67422	-9.73809	-9.75205	-9.68382	-9.6949	-9.70831	-9.66454	-9.72563	-9.73179	-9.70565	-3.40825	-3.55334	-3.5316	-3.50083	-3.38407	-3.49301	-3.56003	-3.50652	-3.61321	-3.40638	-3.49972	-3.53663	-3.54051	-3.43941	-3.4925	-3.44398	-3.63656	-3.62378	-3.24391	-3.55397	-3.43777	-3.4474	-3.49163
-9.71174	-9.67387	-9.66788	-9.76134	-9.72149	-9.72686	-9.68745	-9.77191	-9.75965	-9.73285	-9.73932	-9.74599	-9.68432	-9.71151	-9.71089	-9.66427	-9.7542	-9.65065	-9.73082	-9.73771	-9.68465	-9.68646	-9.72371	-9.68644	-9.72312	-9.7408	-9.72336	-3.47837	-3.53075	-3.5443	-3.41249	-3.38045	-3.33808	-3.5436	-3.50007	-3.60248	-3.34384	-3.42702	-3.54154	-3.53171	-3.43884	-3.46258	-3.35339	-3.651	-3.62471	-3.25414	-3.55558	-3.46349	-3.4111	-3.53995
-9.68531	-9.63483	-9.63248	-9.72908	-9.69768	-9.70477	-9.66093	-9.74255	-9.72457	-9.70229	-9.71378	-9.7262	-9.67573	-9.67735	-9.68019	-9.627	-9.72806	-9.61599	-9.69663	-9.73279	-9.66422	-9.66229	-9.69887	-9.66679	-9.69154	-9.72503	-9.68361	-3.45571	-3.49273	-3.54019	-3.30701	-3.32739	-3.24606	-3.53207	-3.52459	-3.60493	-3.30028	-3.38356	-3.44919	-3.50168	-3.4322	-3.41698	-3.29083	-3.65383	-3.6424	-3.23184	-3.57563	-3.37646	-3.38638	-3.51927
-9.66858	-9.60682	-9.59702	-9.68794	-9.66132	-9.68324	-9.63703	-9.72213	-9.6978	-9.66875	-9.68328	-9.6848	-9.64927	-9.65296	-9.64448	-9.59909	-9.69171	-9.56532	-9.66805	-9.71392	-9.62833	-9.63348	-9.67629	-9.65116	-9.65793	-9.70788	-9.62993	-3.44678	-3.39162	-3.4306	-3.23932	-3.29239	-3.20077	-3.47405	-3.52068	-3.59728	-3.23173	-3.31927	-3.42751	-3.45877	-3.39656	-3.38498	-3.24805	-3.64318	-3.63287	-3.23587	-3.5865	-3.27399	-3.35378	-3.4812
-9.64599	-9.59088	-9.55159	-9.65078	-9.64411	-9.6625	-9.6188	-9.71969	-9.66813	-9.6661	-9.67342	-9.59573	-9.6367	-9.60786	-9.61321	-9.57861	-9.64338	-9.51438	-9.6386	-9.69212	-9.59309	-9.60127	-9.65416	-9.65123	-9.64353	-9.70585	-9.56547	-3.44544	-3.30163	-3.33206	-3.18199	-3.26207	-3.13852	-3.38259	-3.53174	-3.58175	-3.21621	-3.30273	-3.41519	-3.40197	-3.36581	-3.32549	-3.25033	-3.60468	-3.63102	-3.22095	-3.55487	-3.17936	-3.29453	-3.43855
-8.48739	-8.72295	-8.20867	-8.51973	-8.59692	-8.48775	-8.78228	-8.4905	-8.72705	-9.09427	-9.38662	-8.80197	-9.186	-9.16016	-9.18684	-9.24148	-9.03567	-8.98122	-9.17415	-9.50618	-9.1988	-9.29058	-9.43576	-9.39697	-9.4232	-9.3407	-9.16696	-3.55319	-3.18139	-3.54475	-3.26564	-3.19097	-3.22713	-3.13551	-3.83238	-3.431	-3.0606	-3.06298	-3.1919	-3.1982	-3.22255	-3.13525	-3.0327	-3.46316	-3.43714	-2.96829	-3.35249	-2.7435	-2.83151	-3.1044
-6.01956	-6.79412	-5.67859	-6.1744	-6.3535	-6.1152	-7.02515	-5.95391	-6.70342	-7.77021	-8.67124	-7.34168	-8.18445	-8.1828	-8.15374	-8.44651	-7.75561	-7.89354	-8.10477	-9.09268	-8.34767	-8.64028	-8.92347	-8.81521	-8.93297	-8.37943	-8.52739	-3.49641	-2.673	-3.52223	-3.23581	-2.8509	-3.14969	-2.81358	-3.80014	-3.03233	-2.61906	-2.54846	-2.58861	-2.70394	-2.82809	-2.57793	-2.46973	-3.15499	-2.83002	-2.43592	-2.83081	-1.93333	-1.96668	-2.27481
-2.82382	-4.41424	-2.54552	-3.16568	-3.58927	-3.06126	-4.74739	-2.65965	-4.15873	-6.07059	-7.62358	-5.48962	-6.79893	-6.82328	-6.86031	-7.20809	-5.94205	-6.44029	-6.71912	-8.44636	-7.09018	-7.73759	-8.19936	-8.01183	-8.32067	-7.01397	-7.63986	-3.35924	-2.00089	-3.50689	-3.06865	-2.38998	-2.90176	-2.27709	-3.67809	-2.57935	-1.99698	-1.97815	-1.77557	-1.96206	-2.19041	-1.84595	-1.70996	-2.6099	-1.98713	-1.50509	-2.06475	-0.790642	-0.954038	-1.40097
0.607214	-1.81739	0.781065	0.0938882	-0.620163	0.238143	-2.25031	0.924733	-1.33136	-4.1606	-6.48582	-3.5093	-5.18968	-5.32775	-5.41991	-5.85931	-3.96967	-4.77576	-5.18977	-7.68607	-5.66527	-6.6755	-7.33867	-7.08344	-7.62466	-5.44842	-6.59397	-3.16554	-1.39458	-3.60466	-2.98682	-1.97749	-2.66565	-1.73587	-3.53973	-2.02305	-1.21414	-1.31109	-0.919991	-0.975779	-1.33351	-0.959559	-0.877445	-1.93972	-1.03471	-0.463339	-1.15223	0.454311	0.186824	-0.202956
4.05616	0.745784	4.0279	3.31153	2.29986	3.44973	0.183765	4.32061	1.48221	-2.25851	-5.34718	-1.46834	-3.57103	-3.74371	-3.8462	-4.43029	-1.92175	-3.09552	-3.5896	-6.94051	-4.16813	-5.62069	-6.39456	-6.14846	-6.81194	-3.80636	-5.48206	-3.18845	-0.857451	-3.6655	-2.89673	-1.69657	-2.59399	-1.28547	-3.48671	-1.49246	-0.518403	-0.684366	-0.169647	-0.0592539	-0.521367	0.0577355	0.0269322	-1.32998	0.0418792	0.61695	-0.236214	1.64918	1.46659	1.01958
7.26551	3.1697	7.12944	6.30098	5.03078	6.52645	2.40625	7.47046	4.0642	-0.326989	-4.19655	0.510171	-2.00801	-2.1534	-2.32503	-2.98216	0.125227	-1.38179	-1.90351	-6.14878	-2.77342	-4.53253	-5.40269	-5.16812	-6.00334	-2.23083	-4.33856	-3.42058	-0.584795	-3.965	-2.83407	-1.57772	-2.76396	-1.09169	-3.6647	-1.24114	0.136699	-0.0731977	0.574429	0.806284	0.403851	1.00619	0.976004	-0.6723	1.28186	1.82745	0.752361	2.75341	2.67071	2.34389
10.2767	5.45696	9.97834	9.10456	7.56639	9.47885	4.5039	10.4414	6.43983	1.5624	-3.00342	2.40988	-0.434127	-0.574479	-0.777402	-1.5637	2.07202	0.354027	-0.253397	-5.32908	-1.40259	-3.51867	-4.4182	-4.23878	-5.09309	-0.735061	-3.15472	-3.76246	-0.444037	-4.27713	-2.8841	-1.62869	-3.117	-0.946688	-3.95291	-1.11767	0.742679	0.483919	1.20211	1.72225	1.3179	1.95968	1.86876	-0.0590862	2.55681	3.06624	1.76663	3.68798	3.9358	3.77741
13.0351	7.55983	12.7029	11.7438	9.98158	12.2726	6.5119	13.2644	8.5909	3.41656	-1.83808	4.16703	1.15392	0.857748	0.827449	-0.152633	3.92245	1.98358	1.33648	-4.53165	-0.094105	-2.44841	-3.37184	-3.30777	-4.08512	0.717051	-2.01955	-4.15059	-0.400183	-4.69874	-2.98517	-1.69873	-3.45835	-0.765158	-4.2059	-0.977969	1.43785	1.07747	1.67367	2.66439	2.16149	2.83463	2.84818	0.489986	3.86266	4.0921	2.75906	4.55242	5.2134	5.19491
15.6546	9.5699	15.3044	14.2284	12.3069	14.9254	8.45345	16.0396	10.6859	5.18792	-0.59886	5.78306	2.69332	2.20125	2.40707	1.24131	5.69477	3.49747	2.89254	-3.78353	1.2013	-1.39321	-2.3262	-2.35299	-3.14483	2.14736	-0.942896	-4.56156	-0.398527	-5.25856	-3.11076	-1.7491	-3.7574	-0.647604	-4.4936	-0.880016	2.07586	1.76381	2.18769	3.62468	2.89813	3.77551	3.86712	0.967511	5.04618	5.1012	3.77001	5.39035	6.47634	6.55979
18.2198	11.5034	17.8278	16.5638	14.5343	17.511	10.3087	18.8849	12.673	7.00207	0.578712	7.29724	4.24508	3.52232	3.89619	2.5917	7.41519	4.87403	4.44707	-3.04528	2.45592	-0.359854	-1.2996	-1.35086	-2.18668	3.45715	0.0658271	-4.9988	-0.400033	-5.87064	-3.29122	-1.84959	-4.07739	-0.544673	-4.79307	-0.802754	2.83727	2.51208	2.73266	4.48987	3.64415	4.60235	4.95669	1.43734	6.04342	6.21622	4.75745	6.34517	7.64361	7.84683
19.6102	12.5424	19.0167	17.745	15.6422	18.8017	11.3476	20.4799	13.6281	8.31297	1.47562	8.114	5.33449	4.42543	4.9444	3.53299	8.45333	5.77579	5.58489	-2.50851	3.42233	0.383171	-0.50742	-0.549125	-1.50791	4.42119	0.791583	-5.31905	-0.488739	-6.19568	-3.39759	-2.05287	-4.24267	-0.644858	-4.82501	-0.869077	3.42807	2.97134	3.09125	5.19146	4.24926	5.13721	5.76356	1.74725	6.76619	6.99015	5.55011	7.00331	8.49452	8.8496
19.6998	12.5846	19.0312	17.741	15.5091	18.9045	11.5123	20.8062	13.4559	8.80861	1.95091	8.29579	5.8587	4.75776	5.41762	4.00264	8.76855	6.17029	6.04492	-2.21778	3.9607	0.763956	-0.0465278	-0.0592361	-1.10292	4.78493	1.2762	-5.84399	-0.942856	-6.70674	-3.69791	-2.65191	-4.59219	-0.798471	-5.08956	-1.25073	3.63455	3.15309	3.073	5.66929	4.51956	5.29865	6.19848	1.90561	7.12375	7.41152	5.96025	7.17361	8.90918	9.34597
18.9466	12.0442	18.4505	17.0374	14.8673	18.2922	11.1714	20.3279	12.7366	8.87976	2.04662	8.00719	5.9326	4.73287	5.6683	4.08527	8.567	6.18852	6.25604	-2.0851	4.15017	0.958065	0.231043	0.169445	-0.818209	4.74501	1.54628	-6.48023	-1.52003	-7.25336	-3.99914	-3.31851	-5.13476	-1.19193	-5.54963	-1.70462	3.5197	3.24756	2.82066	5.7702	4.55473	5.39169	6.36722	1.87916	7.28161	7.42594	6.1939	7.03762	9.19839	9.79072
18.005	11.352	17.6564	16.0908	14.0703	17.5069	10.7022	19.4783	11.8223	8.69925	2.00045	7.64021	5.77511	4.63901	5.75805	4.06806	8.16968	5.96285	6.34325	-2.0154	4.12817	1.01591	0.35626	0.305277	-0.572628	4.45662	1.57861	-7.13866	-2.10155	-7.69427	-4.20228	-3.88167	-5.65131	-1.56207	-5.94284	-2.30582	3.23857	3.23421	2.53888	5.57268	4.47054	5.37429	6.53071	1.7074	7.367	7.33473	6.2999	6.75715	9.41988	9.97536
17.0818	10.7019	16.8555	15.1993	13.3955	16.7588	10.2568	18.7625	10.918	8.54801	1.96262	7.2627	5.63924	4.49648	5.7707	3.97301	7.73957	5.66951	6.2923	-1.90793	4.02959	1.07753	0.383732	0.418763	-0.426931	4.07736	1.53303	-7.5012	-2.72304	-8.16543	-4.46276	-4.36867	-6.03914	-1.81791	-6.33647	-2.8955	3.04049	3.21502	2.39982	5.46973	4.469	5.21367	6.57313	1.54866	7.32573	7.1933	6.29891	6.51743	9.4015	10.0356
16.4666	10.231	16.1943	14.6414	12.9052	16.1246	10.042	18.2637	10.2775	8.34646	1.92849	6.96934	5.56896	4.36529	5.79767	3.88042	7.3125	5.33034	6.04912	-1.88784	3.93635	1.17182	0.367593	0.41926	-0.265116	3.7995	1.47356	-7.65936	-3.02227	-8.40229	-4.74251	-4.65285	-6.25286	-1.87427	-6.47246	-3.17945	2.97286	3.24146	2.24823	5.40597	4.35541	5.08759	6.61096	1.35046	7.17807	6.80892	6.24114	6.40123	9.44864	9.98148
16.0785	9.82371	15.7044	14.2802	12.6764	15.5733	9.97175	17.9622	9.92066	8.20831	1.91283	6.72599	5.49448	4.08148	5.79669	3.73104	6.90868	5.06352	5.80479	-1.85942	3.90852	1.30455	0.370184	0.487476	-0.25846	3.70198	1.36635	-7.7173	-3.2124	-8.57803	-5.00211	-4.73736	-6.38185	-1.92181	-6.51765	-3.32251	2.96037	3.40791	2.18007	5.24224	4.15502	4.94656	6.60588	1.16985	7.03587	6.44375	6.25511	6.48104	9.54466	9.93752
16.0345	9.59171	15.3685	14.0885	12.5228	15.2599	9.95661	17.8106	9.7718	8.01448	1.85697	6.65163	5.38555	3.88431	5.72143	3.60299	6.67226	4.9472	5.70293	-1.70749	4.02421	1.3443	0.33591	0.613432	-0.395022	3.60259	1.27396	-7.72081	-3.27895	-8.65404	-5.1341	-4.79847	-6.48135	-1.97017	-6.48227	-3.47597	2.79916	3.5078	2.11889	5.04821	3.98005	4.92135	6.54979	1.13982	6.87987	6.34744	6.3831	6.57508	9.54893	9.77744
16.0543	9.46609	15.1983	14.0188	12.499	15.1638	9.98644	17.7594	9.7193	7.89639	1.7272	6.76216	5.20014	3.80906	5.67395	3.53824	6.5741	4.91512	5.63915	-1.56815	4.27369	1.35454	0.28105	0.694597	-0.468701	3.46734	1.28741	-7.74716	-3.37873	-8.75836	-5.16888	-4.92128	-6.57878	-2.03637	-6.43981	-3.57939	2.69508	3.50351	2.11832	4.79184	3.91201	4.82719	6.51073	1.14015	6.78578	6.32097	6.4998	6.73548	9.54442	9.59648
16.1138	9.45925	15.1613	14.0926	12.596	14.9748	10.1007	17.5412	9.79574	7.71032	1.68039	6.92011	5.03914	3.77514	5.6377	3.51722	6.51033	5.08135	5.61685	-1.52556	4.59919	1.39078	0.278234	0.664908	-0.53993	3.45603	1.37224	-7.72704	-3.47704	-8.72826	-5.1681	-4.95154	-6.64382	-2.13264	-6.39394	-3.66415	2.50587	3.41891	2.10047	4.60229	3.88368	4.89876	6.43616	1.23559	6.93066	6.25491	6.51957	6.79799	9.59389	9.49198
16.1193	9.54098	15.1518	14.1925	12.7434	14.8984	10.1788	17.3853	10.0418	7.50533	1.60889	7.14056	4.92335	3.787	5.62044	3.55849	6.61287	5.17106	5.55438	-1.41214	4.85725	1.44385	0.35611	0.632012	-0.539275	3.43152	1.36019	-7.70621	-3.4982	-8.65642	-5.19805	-4.97644	-6.73608	-2.11542	-6.38274	-3.70007	2.33746	3.36691	2.05434	4.39551	3.8885	4.98467	6.44181	1.31406	7.21296	6.32131	6.64373	6.86285	9.53937	9.45584
16.1284	9.5446	15.0591	14.2879	12.9906	14.8443	10.2148	17.1588	10.4364	7.36962	1.59333	7.25273	4.77424	3.89871	5.60391	3.5811	6.68712	5.23639	5.57734	-1.32462	5.11246	1.49575	0.412524	0.58824	-0.531775	3.4173	1.36211	-7.66185	-3.55054	-8.674	-5.1607	-4.83014	-6.80173	-2.14406	-6.45593	-3.69407	2.26211	3.27632	2.03096	4.05705	4.1488	5.05547	6.43762	1.42537	7.40545	6.30058	6.73709	7.0605	9.49157	9.49862
16.235	9.67846	15.0113	14.432	13.1677	14.8422	10.2489	16.9495	10.8177	7.22951	1.60857	7.35218	4.67166	3.97878	5.6425	3.58719	6.70463	5.27898	5.596	-1.251	5.23304	1.4304	0.438958	0.557318	-0.5649	3.40182	1.31142	-7.60618	-3.60986	-8.63576	-5.22215	-4.80079	-6.85584	-2.11059	-6.515	-3.60198	2.34402	3.18837	2.06511	3.94902	4.40947	5.12579	6.5744	1.50887	7.47523	6.31524	6.77645	7.17848	9.41085	9.5159
16.2302	9.72718	15.0332	14.5373	13.2735	14.788	10.2116	16.8437	10.9813	7.11904	1.63039	7.32658	4.59466	3.90921	5.61071	3.55572	6.76315	5.32308	5.59823	-1.19211	5.28082	1.33445	0.528157	0.490156	-0.604849	3.39996	1.32132	-7.63168	-3.55488	-8.51532	-5.3004	-4.78102	-6.91767	-2.1834	-6.57628	-3.5724	2.42277	3.21185	2.01572	3.83251	4.46271	5.19907	6.73351	1.57964	7.48307	6.35834	6.79411	7.31419	9.31166	9.47946
16.2469	9.6861	15.0355	14.6519	13.2937	14.7624	10.2084	16.8271	11.0699	6.97386	1.63073	7.25373	4.51623	3.73033	5.54558	3.49607	6.75833	5.43764	5.61854	-1.17281	5.29627	1.14973	0.535518	0.430097	-0.701694	3.39583	1.34196	-7.68308	-3.30261	-8.48012	-5.3605	-4.77309	-6.94541	-2.19007	-6.55107	-3.52831	2.40282	3.20548	1.88974	3.72529	4.46334	5.25966	6.77253	1.72278	7.56651	6.3882	6.8571	7.34698	9.24551	9.45002
16.1931	9.60652	15.0938	14.6073	13.3013	14.72	10.1744	16.9444	11.0674	6.86375	1.65286	7.13337	4.41102	3.58131	5.50801	3.45844	6.69809	5.56618	5.58563	-1.15835	5.36957	0.906887	0.522076	0.462395	-0.803628	3.39193	1.40466	-7.67601	-3.17012	-8.44343	-5.35272	-4.74666	-6.96933	-2.126	-6.52416	-3.49449	2.38877	3.2039	1.76535	3.62419	4.45903	5.27202	6.69299	1.86578	7.63265	6.55919	6.95726	7.35063	9.05837	9.49708
16.1174	9.58634	15.2885	14.6073	13.2589	14.6739	10.1222	17.0221	11.0117	6.76359	1.65769	7.03513	4.33519	3.61306	5.42767	3.49746	6.74631	5.64281	5.58059	-1.17724	5.39101	0.793716	0.472781	0.542222	-0.844991	3.3026	1.423	-7.70192	-3.05312	-8.47433	-5.29117	-4.77188	-7.02912	-2.10818	-6.49305	-3.43187	2.2949	3.16762	1.66052	3.56157	4.51868	5.40575	6.72274	2.02633	7.59721	6.52563	7.0212	7.34476	8.8817	9.38255
16.0073	9.6144	15.5861	14.5804	13.3095	14.5366	10.0872	17.1612	10.9478	6.82944	1.80607	6.95623	4.35661	3.70501	5.37376	3.48149	6.7054	5.73408	5.51309	-1.31754	5.35036	0.768125	0.401977	0.59212	-0.826188	3.3285	1.47625	-7.75062	-2.97062	-8.46071	-5.34306	-4.82885	-7.06813	-2.10139	-6.50529	-3.35058	2.25529	3.27881	1.67026	3.5861	4.69476	5.36238	6.75721	2.12555	7.52433	6.50369	7.0362	7.2902	8.82273	9.36053
16.0252	9.59825	15.7536	14.6183	13.3525	14.3399	10.135	17.2099	10.8838	6.83983	1.92116	6.84185	4.54203	3.84709	5.30826	3.38636	6.58021	5.81578	5.49483	-1.4563	5.19416	0.720457	0.339875	0.634741	-0.792577	3.52577	1.41149	-7.74526	-2.85644	-8.40079	-5.42689	-4.80633	-7.04539	-2.0044	-6.49069	-3.30416	2.20922	3.40212	1.6146	3.73356	4.84045	5.345	6.67868	2.15397	7.56891	6.53945	6.9714	7.25041	8.81743	9.31498
16.1628	9.5032	15.7857	14.632	13.3621	14.3879	10.1189	17.4211	10.7948	6.87749	2.00575	6.71045	4.68293	3.92153	5.3351	3.30437	6.59405	5.81292	5.50476	-1.51469	4.96012	0.674834	0.225458	0.709333	-0.79907	3.79981	1.31583	-7.77045	-2.77075	-8.44423	-5.49037	-4.79665	-7.07886	-1.86824	-6.5786	-3.1951	2.07179	3.41949	1.54772	3.84707	4.96897	5.20402	6.56291	2.0718	7.55678	6.50446	6.96491	7.17446	8.87575	9.28987
14.6492	8.17479	14.2428	13.1687	11.9781	12.9367	8.91008	15.8327	9.45252	5.79943	1.40202	5.49931	3.89358	3.12324	4.56266	2.46642	5.53369	4.97248	4.67374	-2.0037	3.92114	0.0693035	-0.444562	0.187695	-1.26455	3.10678	0.716008	-7.46039	-2.7801	-8.16626	-5.33085	-4.73044	-6.89638	-1.88938	-6.39165	-3.21576	1.73784	3.09816	1.22632	3.58818	4.61962	4.8278	5.84735	1.76385	6.85346	5.90319	6.32768	6.48734	8.22947	8.51627
12.5155	6.46917	12.2533	11.212	10.0361	10.9353	7.27095	13.6562	7.5777	4.3814	0.461513	3.95985	2.76696	1.90104	3.33033	1.36755	4.17496	3.67264	3.3872	-2.66373	2.48062	-0.800489	-1.311	-0.672903	-1.99322	2.03317	-0.187463	-7.12825	-2.82307	-7.72694	-5.16796	-4.73501	-6.64691	-1.97675	-6.15992	-3.27884	1.23197	2.61145	0.676264	3.14174	3.78913	4.16283	4.93095	1.29533	5.85132	4.99148	5.46005	5.43991	7.22746	7.33442
10.1409	4.6013	9.95256	8.98791	7.93226	8.65808	5.4445	11.2667	5.54453	2.8482	-0.553075	2.39797	1.49372	0.542787	1.88951	0.103781	2.66289	2.25978	1.8757	-3.43105	1.02522	-1.76136	-2.25654	-1.60372	-2.77933	0.843787	-1.18626	-6.75346	-2.87461	-7.26747	-5.03045	-4.59887	-6.36372	-2.15725	-5.82418	-3.37158	0.638667	2.05513	0.0761915	2.4638	2.86529	3.30148	3.87646	0.715522	4.80591	3.96733	4.52441	4.40155	6.08914	6.05571
7.71022	2.70511	7.47563	6.6901	5.73028	6.29765	3.49875	8.76578	3.54006	1.26534	-1.63973	0.863643	0.150295	-0.757465	0.456683	-1.19552	1.08285	0.810883	0.327956	-4.25995	-0.388222	-2.74802	-3.31501	-2.56683	-3.64852	-0.375402	-2.236	-6.35301	-2.973	-6.89881	-4.90184	-4.49959	-6.07079	-2.26024	-5.52972	-3.37857	-0.00975043	1.3811	-0.44284	1.78593	2.03633	2.38584	2.70114	0.167073	3.78124	2.922	3.56451	3.31276	4.8181	4.74621
5.2038	0.858666	5.05364	4.31391	3.4992	3.89185	1.53002	6.15646	1.56093	-0.335268	-2.72525	-0.687478	-1.24187	-1.99182	-1.01348	-2.49642	-0.509563	-0.691189	-1.22174	-5.09184	-1.78242	-3.69571	-4.29706	-3.56589	-4.49407	-1.62379	-3.29854	-5.93586	-3.15717	-6.41302	-4.69911	-4.36875	-5.73906	-2.45467	-5.21821	-3.3842	-0.565438	0.748987	-0.892498	1.08458	1.21421	1.47132	1.64735	-0.409701	2.69675	1.87947	2.64805	2.27725	3.59942	3.45799
2.67963	-1.01027	2.55215	1.94166	1.25661	1.50238	-0.452905	3.40649	-0.380004	-1.94836	-3.849	-2.23268	-2.6739	-3.29043	-2.51672	-3.83564	-2.07807	-2.19929	-2.63278	-5.90084	-3.15179	-4.61564	-5.25771	-4.60031	-5.36444	-2.88594	-4.42407	-5.56549	-3.28147	-5.92631	-4.50817	-4.25406	-5.40207	-2.6568	-4.95258	-3.36367	-1.17692	0.0805085	-1.35826	0.388876	0.410353	0.604667	0.677004	-1.02382	1.57306	0.838219	1.67732	1.26549	2.52854	2.1558
0.120028	-2.8991	-0.0363323	-0.515223	-0.99459	-0.8587	-2.42029	0.661884	-2.34643	-3.59837	-5.04295	-3.81311	-4.12236	-4.63273	-3.97385	-5.15732	-3.68004	-3.7628	-4.04046	-6.72859	-4.49973	-5.62474	-6.16844	-5.68914	-6.25146	-4.18063	-5.50129	-5.16072	-3.36002	-5.41257	-4.32066	-4.10671	-5.01437	-2.77348	-4.72355	-3.42075	-1.74759	-0.640666	-1.84842	-0.314725	-0.398163	-0.378214	-0.307728	-1.61235	0.481884	0.00780313	0.627506	0.234152	1.33849	0.920255
[truncated: 31 more columns]

## Sheet: FigS8c
PC_1_ 1	PC_1_ 2	PC_1_ 3	PC_1_ 4	PC_1_ 5	PC_1_ 6	PC_1_ 7	PC_1_ 8	PC_1_ 9	PC_1_10	PC_1_11	PC_1_12	PC_1_13	PC_1_14	PC_1_15	PC_1_16	PC_1_17	PC_1_18	PC_1_19	PC_1_20	PC_1_21	PC_1_22	PC_1_23	PC_1_24	PC_1_25	PC_1_26	PC_1_27	PC_2_ 1	PC_2_ 2	PC_2_ 3	PC_2_ 4	PC_2_ 5	PC_2_ 6	PC_2_ 7	PC_2_ 8	PC_2_ 9	PC_2_10	PC_2_11	PC_2_12	PC_2_13	PC_2_14	PC_2_15	PC_2_16	PC_2_17	PC_2_18	PC_2_19	PC_2_20	PC_2_21	PC_2_22	PC_2_23
-5.42858	-4.52947	-5.03842	-3.29924	-3.83502	-1.88535	-0.489686	-3.0686	-1.01902	-2.9751	-5.15688	-3.58183	-3.21571	-3.18187	-3.7184	-3.27616	-1.79064	-4.52936	-3.47786	-4.40007	-4.68662	-2.97436	-4.68452	-4.98215	-2.92481	-4.55821	-3.78163	-2.9661	-3.37235	-3.75526	-3.44496	-1.5566	-3.41245	-4.03451	-2.09101	-4.09813	-2.21949	-1.76843	-1.60182	-3.15329	-0.948428	-2.02023	-2.76272	-2.57515	-3.23291	-0.804902	-1.21223	0.710964	-2.28162	-2.81736
3.00931	0.216291	1.57559	2.58486	1.3198	3.79122	2.90296	2.83484	2.17866	-0.194122	-3.3276	-0.133743	-1.31786	-1.102	-2.00843	-2.12743	1.11938	-2.90562	-2.6689	-6.04466	-5.07675	-3.47388	-5.29648	-6.32661	-4.48784	-3.49021	-4.73869	-2.76637	-3.43765	-3.84047	-3.35417	-1.71371	-3.17645	-4.07022	-2.61203	-4.23194	-1.42246	-2.18116	-1.89367	-2.59818	-0.612732	-1.8356	-2.93889	-2.60028	-2.80568	-0.918809	-1.48953	0.536732	-2.12194	-1.90583
7.42721	2.78178	6.57737	5.78643	5.33108	7.99745	5.12019	6.9786	4.1375	0.503246	-2.74209	-0.10363	-0.253298	0.0760913	-1.16003	-2.11547	2.45456	-3.37416	-2.43576	-7.19864	-4.81459	-4.92511	-6.4232	-7.26622	-6.74876	-3.35723	-6.79351	-1.94204	-3.66165	-3.7874	-3.78048	-1.00605	-1.99654	-3.05035	-1.61826	-4.24312	-2.17066	-1.20833	-1.31316	-2.28353	-0.361538	-1.48446	-1.73796	-2.45222	-2.83949	0.262383	-1.4091	0.691269	-1.04353	-2.30446
9.88802	4.42002	9.51473	8.41046	8.03987	10.4126	6.74277	9.66735	5.42566	1.48213	-2.33876	0.276803	-0.0127143	-0.436029	-1.19712	-2.27993	1.63564	-2.59515	-2.91055	-8.32621	-5.47649	-5.69565	-7.42183	-7.74288	-8.01993	-2.03154	-8.24389	-1.38864	-2.9091	-2.28515	-1.76321	0.0562825	-1.20856	-3.05919	-0.993801	-3.08336	-0.141305	-1.44372	-0.387274	-1.21387	0.759795	-1.46317	-2.48889	-1.4638	-3.03689	1.94917	-0.699999	2.16637	-1.80318	-1.86199
12.3036	4.81168	11.6269	11.0739	9.77578	12.7733	7.13363	11.2815	6.67512	1.57545	-3.43729	1.52085	-0.0983044	0.0553622	-1.16689	-2.27723	2.72045	-1.61452	-3.45586	-9.46949	-5.3569	-6.30488	-7.5296	-8.7712	-8.62909	-2.23421	-9.33	-0.169624	-3.07904	-0.92578	-0.546843	0.738014	-0.0704312	-2.27018	-1.22608	-2.99262	0.780961	-0.776896	-1.08293	-0.831773	1.29042	-1.0433	-1.24588	-1.09553	-1.7312	3.64753	-1.31543	3.80314	-1.75329	-1.14187
14.8479	5.53782	14.3635	11.7853	10.6697	14.1229	7.9936	13.153	7.59058	1.66273	-3.72908	1.59136	-0.832422	-0.956116	-1.6143	-1.84742	3.55645	-2.96238	-3.30463	-10.1655	-6.38444	-8.04072	-8.51005	-8.99224	-9.7508	-1.31021	-9.97538	0.855977	-3.1491	0.24384	-0.251892	1.20054	0.0884196	-1.50032	-0.498335	-1.86592	2.50875	1.48482	0.816333	0.371443	2.99189	0.373452	-2.52217	-0.484364	-1.71826	4.5929	-1.79175	3.85005	0.289682	-0.11363
15.9786	5.00201	15.01	13.2225	11.6848	15.1671	8.38426	14.842	7.37986	1.90547	-3.62931	1.06897	-0.872759	-1.34661	-2.32426	-2.53466	3.64032	-3.4925	-4.02929	-10.1925	-6.35296	-7.81617	-9.51341	-10.3689	-10.3152	-1.63142	-11.3249	2.26332	-2.25338	1.07819	0.392063	2.14216	1.13301	-1.19835	1.18042	-2.25657	3.49781	0.0455914	1.31623	-0.37292	1.85145	0.958299	-1.33812	0.775215	-1.52482	4.54077	-1.70865	7.4624	0.092925	-0.984305
16.7387	5.14544	16.54	13.7614	12.1062	15.8098	8.96485	15.4269	8.00579	0.824248	-4.44881	0.47665	-2.3456	-2.79872	-2.35322	-3.42584	2.80333	-3.98369	-4.85062	-11.5727	-7.10335	-9.0807	-10.0856	-10.9267	-11.0743	-0.933154	-11.5807	2.14889	-2.93363	2.25815	1.18206	3.60101	3.0041	-1.04393	2.03155	-1.35869	4.85085	2.36297	2.41959	2.31054	5.48128	-0.0183847	-0.110476	-1.07347	-1.19266	10.2688	-1.60984	7.78395	-0.87934	-0.325127
17.1908	5.78091	16.5625	14.8368	12.3573	16.4743	8.44286	15.6274	8.1464	-0.227009	-5.06585	-0.446938	-3.25996	-3.98936	-3.39306	-3.8694	3.26766	-3.5061	-6.18644	-10.9727	-7.29453	-10.0864	-10.1027	-11.5818	-11.181	-1.23509	-11.6032	3.56142	-2.06866	1.38872	2.25693	3.74318	2.82911	-1.11304	1.66249	-1.87589	5.27708	2.58417	2.85535	2.95219	5.9179	1.14649	0.291015	1.36383	-0.144257	14.2521	-2.54446	16.8256	-0.92694	-1.09839
17.1272	4.93553	17.1595	15.0083	12.5594	16.1902	8.47076	16.1968	7.72434	-1.11979	-6.17027	0.0190102	-3.21673	-4.3135	-3.24561	-4.18072	3.06301	-4.19826	-6.76855	-11.4	-8.04798	-10.7171	-10.685	-11.2008	-10.975	-2.04424	-11.5571	3.39007	-2.4532	2.38136	2.84326	3.64533	2.75834	-1.29594	0.549593	-1.2636	6.19661	5.46552	4.19054	1.85302	7.47087	3.07313	-0.69742	0.27014	-0.524516	18.5794	-0.995477	17.1421	-1.37118	-0.783704
[truncated: 31 more columns]
